# Supplementary material for: Systematic identification of chicken type I, II and III interferon-stimulated genes
Source: Vet Res. 2020 May 24;51:70. doi: 10.1186/s13567-020-00793-x (PMC7245633; doi:10.1186/s13567-020-00793-x)
Supplement: Supplementary file 4 — Additional file 4. Properties of identified DEGs. [file 13567_2020_793_MOESM4_ESM.xlsx]

## Sheet: IFN-α DF1 DEGs
ID	NC_count	IFN-α_count	NC_fpkm	IFN-α_fpkm	log2(FC)	P value	FDR	significant	Symbol	Description
ncbi_428650	0	21	0.001	1.305	10.3498	1.31918e-10	1.06686e-08	yes	RSAD2	radical S-adenosyl methionine domain-containing protein 2 [Gallus gallus]
ncbi_395908	3.5	3563.5	0.155	145.095	9.87051	0	0	yes	OASL	PREDICTED: 59 kDa 2'-5'-oligoadenylate synthase-like protein isoform X1 [Gallus gallus]
ncbi_112533356	0	7.23	0.001	0.795	9.63481	0.000420149	0.00749615	yes	LOC112533356	PREDICTED: PHD finger protein 7-like [Gallus gallus]
XLOC_010851	0	7	0.001	0.69	9.43045	0.00130744	0.018038	yes	-	-
ncbi_395313	2.5	1692.5	0.07	45.17	9.33379	0	0	yes	MX1	Mx protein, partial [Gallus gallus]
XLOC_016478	0	7	0.001	0.59	9.20457	0.00290748	0.0329154	yes	-	-
ncbi_422633	1	501	0.105	52.915	8.97714	7.6352e-11	6.31435e-09	yes	CL2	ribonuclease CL2 precursor [Gallus gallus]
ncbi_101752046	0.01	11.485	0.001	0.38	8.56986	0.000165313	0.00357966	yes	LOC101752046	PREDICTED: coiled-coil domain-containing protein 81-like, partial [Gallus gallus]
ncbi_421921	8	3036	0.165	60.935	8.52866	0	0	yes	CMPK2	PREDICTED: UMP-CMP kinase 2, mitochondrial [Gallus gallus]
ncbi_420559	0.5	154.5	0.005	1.605	8.32643	5.54307e-51	1.72637e-48	yes	SAMD9L	PREDICTED: sterile alpha motif domain-containing protein 9-like [Gallus gallus]
ncbi_107049250	0	5	0.001	0.255	7.99435	0.00435083	0.043983	yes	LOC107049250	PREDICTED: inhibin beta C chain-like [Gallus gallus]
ncbi_101749333	1	223	0.045	10.315	7.8406	6.65277e-09	4.44673e-07	yes	KRT18	PREDICTED: keratin, type I cytoskeletal 18 [Gallus gallus]
ncbi_423790	21	4428.5	0.675	142.2	7.71882	0	0	yes	IFIT5	interferon induced protein with tetratricopeptide repeats 5 [Gallus gallus]
ncbi_418528	0	8	0.001	0.16	7.32193	0.000458911	0.00800578	yes	TMPRSS2	PREDICTED: transmembrane protease serine 2 [Gallus gallus]
ncbi_112532617	0	5.5	0.001	0.14	7.12928	0.00286454	0.0325553	yes	LOC112532617	-
ncbi_422000	0	5.5	0.001	0.135	7.07682	0.00278084	0.0320015	yes	C3H8ORF80	PREDICTED: nuclear GTPase SLIP-GC [Gallus gallus]
ncbi_403120	6	764.5	0.82	106.16	7.0164	7.69201e-188	1.12596e-184	yes	IFI6	interferon alpha inducible protein 6 [Gallus gallus]
ncbi_107054474	0	5	0.001	0.05	5.64386	0.00461667	0.0458017	yes	LOC107054474	PREDICTED: uncharacterized protein LOC107054474 [Gallus gallus]
ncbi_395550	135.5	4655.5	8.59	293.84	5.09623	0	0	yes	LY6E	lymphocyte antigen 6E precursor [Gallus gallus]
ncbi_418837	54	1787	2.19	71.64	5.03176	1.49401e-220	2.42993e-217	yes	EPSTI1	PREDICTED: epithelial-stromal interaction protein 1 [Gallus gallus]
ncbi_107055361	16	523.5	1.12	36.12	5.01123	2.32557e-77	9.72621e-75	yes	LOC107055361	PREDICTED: early endosome antigen 1-like [Gallus gallus]
ncbi_100858381	8	200	0.29	7.55	4.70235	1.61259e-39	4.06985e-37	yes	LOC100858381	PREDICTED: protein C19orf12 homolog [Picoides pubescens]
ncbi_422513	189	4198.5	3.38	76.59	4.50206	1.33175e-287	2.78487e-284	yes	HERC4L	PREDICTED: probable E3 ubiquitin-protein ligase HERC4 isoform X1 [Gallus gallus]
XLOC_019522	1	18	0.055	1.04	4.24101	6.26701e-07	2.7715e-05	yes	-	XP_015705905.1 PREDICTED: mucin-2-like isoform X1 [Coturnix japonica]
ncbi_417192	8	151	0.425	7.985	4.23176	3.63065e-40	9.32377e-38	yes	TOR1BL	torsin family 1, member B-like precursor [Gallus gallus]
ncbi_424185	29.5	487.5	0.51	8.325	4.02888	1.52149e-94	7.67985e-92	yes	IFIH1	interferon-induced helicase C domain-containing protein 1 [Gallus gallus]
ncbi_771694	0.5	8.5	0.015	0.23	3.9386	0.00055957	0.00937184	yes	BEST4	bestrophin-4 [Gallus gallus]
ncbi_112531377	0.545	8.555	0.015	0.225	3.90689	0.00273559	0.0316079	yes	LOC112531377	PREDICTED: splicing factor 3A subunit 2-like [Gallus gallus]
XLOC_019725	1	15	0.11	1.645	3.90251	3.49809e-06	0.000125811	yes	Parp14	XP_010565119.1 PREDICTED: poly [ADP-ribose] polymerase 10 [Haliaeetus leucocephalus]
ncbi_419265	249	3745.5	1.635	24.23	3.88943	1.98323e-161	2.41921e-158	yes	HELZ2	PREDICTED: helicase with zinc finger domain 2 [Gallus gallus]
ncbi_112531280	0.43	6.79	0.02	0.29	3.85798	0.00293796	0.033056	yes	LOC112531280	PREDICTED: protein transport protein SEC31-like [Meleagris gallopavo]
ncbi_416229	0.5	7.5	0.02	0.285	3.83289	0.00518019	0.0495282	yes	ARL10	ADP-ribosylation factor-like protein 10 [Gallus gallus]
XLOC_009804	1	12	0.03	0.395	3.71882	8.65156e-05	0.00212582	yes	-	XP_013045561.1 PREDICTED: uncharacterized protein LOC106041570 [Anser cygnoides domesticus]
ncbi_396370	26	331.5	0.345	4.48	3.69883	0.000205118	0.00432016	yes	C3	complement C3 precursor [Gallus gallus]
ncbi_395220	15	188.5	1.275	16.21	3.66831	0.000268307	0.00532335	yes	ORM1	orosomucoid 1 (ovoglycoprotein) precursor [Gallus gallus]
ncbi_418700	22	282	0.68	8.585	3.65821	1.03278e-45	2.96429e-43	yes	LYGL	PREDICTED: lysozyme g-like protein 2 [Gallus gallus]
ncbi_428156	1	12.5	0.045	0.55	3.61143	4.05398e-05	0.00111336	yes	FOXS1	PREDICTED: forkhead box protein S1 [Coturnix japonica]
ncbi_419218	1013	12207	10.165	121.945	3.58455	1.29920391548577e-317	3.16962448597813e-314	yes	ZNFX1	PREDICTED: NFX1-type zinc finger-containing protein 1 [Gallus gallus]
ncbi_417401	312	3484	7.71	86.05	3.48037	1.32696e-160	1.49416e-157	yes	TRIM25	E3 ubiquitin/ISG15 ligase TRIM25 [Gallus gallus]
ncbi_769927	0.5	7	0.015	0.15	3.32193	0.00340004	0.0366131	yes	LOXL4	PREDICTED: LOW QUALITY PROTEIN: lysyl oxidase homolog 4-like [Coturnix japonica]
ncbi_770691	1	10.5	0.05	0.49	3.29278	0.000364655	0.00677389	yes	C8G	PREDICTED: complement component C8 gamma chain [Meleagris gallopavo]
ncbi_423946	0.5	6.5	0.015	0.145	3.27302	0.00466537	0.0460497	yes	ADAM5P	PREDICTED: disintegrin and metalloproteinase domain-containing protein 9-like isoform X1 [Gallus gallus]
ncbi_107052152	8.5	82	0.535	5.155	3.26836	5.33534e-20	7.9283e-18	yes	LOC107052152	PREDICTED: microtubule-associated protein 1S-like [Gallus gallus]
ncbi_418167	1519	13776	37.775	340.54	3.17232	9.55674e-239	1.74864e-235	yes	USP18	PREDICTED: ubl carboxyl-terminal hydrolase 18 isoform X1 [Gallus gallus]
ncbi_395509	3	23.5	0.015	0.135	3.16993	4.4629e-07	2.06734e-05	yes	PDGFRA	platelet-derived growth factor receptor alpha precursor [Gallus gallus]
XLOC_001970	1.5	13	0.07	0.62	3.14684	0.000120303	0.00279079	yes	-	-
XLOC_010965	2.5	21.5	0.075	0.66	3.1375	7.90822e-07	3.37494e-05	yes	-	-
ncbi_420628	212	1814.5	4.68	39.915	3.09235	4.30919e-133	3.71047e-130	yes	SNX10	PREDICTED: sorting nexin-10 isoform X1 [Gallus gallus]
XLOC_019297	8	62.99	0.57	4.565	3.00158	2.69984e-07	1.31734e-05	yes	exsA	-
ncbi_101747378	1174.5	9368.5	11.37	90.235	2.98845	4.94809e-150	5.17358e-147	yes	PARP14	PREDICTED: poly [ADP-ribose] polymerase 14 [Gallus gallus]
ncbi_100858653	66	520	1.93	14.71	2.93012	4.1792e-69	1.56859e-66	yes	DHX58	PREDICTED: probable ATP-dependent RNA helicase DHX58 isoform X1 [Gallus gallus]
ncbi_419872	280.5	2074.5	5.48	40.605	2.88941	1.9961e-111	1.21746e-108	yes	MOV10	GTP binding protein [Mus musculus]
XLOC_007745	6	45.5	0.11	0.815	2.8893	9.76729e-12	8.7179e-10	yes	Itpripl1	XP_004949930.2 PREDICTED: inositol 1,4,5-trisphosphate receptor-interacting protein-like 1 [Gallus gallus]
ncbi_424267	132.5	973	2.755	20.115	2.86815	1.26445e-101	7.11885e-99	yes	DTX3L	PREDICTED: E3 ubiquitin-protein ligase DTX3L isoform X1 [Gallus gallus]
ncbi_422992	6.5	47	0.37	2.665	2.84854	5.90472e-10	4.50173e-08	yes	IFITM5	interferon-induced transmembrane protein 5 [Gallus gallus]
ncbi_395147	262	1839.5	5.58	39.195	2.81233	2.24736e-137	2.05605e-134	yes	EIF2AK2	PREDICTED: interferon-induced, double-stranded RNA-activated protein kinase isoform X1 [Gallus gallus]
ncbi_415302	244.23	1699.19	6.415	44.535	2.79542	7.10242e-138	6.93102e-135	yes	PML	PREDICTED: protein PML isoform X1 [Gallus gallus]
ncbi_396384	224	1543.5	7.52	52.08	2.79192	1.69319e-129	1.30447e-126	yes	IRF1	PREDICTED: interferon regulatory factor 1 isoform X1 [Gallus gallus]
ncbi_112533547	1.88	12.075	0.065	0.435	2.7425	0.00439709	0.0443588	yes	LOC112533547	PREDICTED: zinc finger protein CKR1 isoform X1 [Gallus gallus]
ncbi_422720	129.215	867.62	2.455	16.31	2.73196	3.3159e-85	1.51682e-82	yes	TLR3	PREDICTED: toll-like receptor 3 isoform X1 [Gallus gallus]
ncbi_395346	9	60.5	0.195	1.29	2.72583	3.12027e-13	3.04497e-11	yes	BCO1	beta,beta-carotene 15,15'-monooxygenase [Gallus gallus]
ncbi_419297	1.5	9	0.075	0.46	2.61667	0.00500208	0.0483663	yes	VSTM2L	PREDICTED: V-set and transmembrane domain-containing protein 2-like protein isoform X1 [Gallus gallus]
ncbi_100857563	134.27	821.31	3.34	20.35	2.60711	1.00194e-86	4.88879e-84	yes	PMLL	PREDICTED: protein PML-like [Gallus gallus]
ncbi_419192	203.5	1207.5	5.315	31.985	2.58925	3.87978e-98	2.02829e-95	yes	WISP2	PREDICTED: P2Y purinoceptor 1-like [Gallus gallus]
ncbi_112530160	1.5	9	0.095	0.57	2.58496	0.00499427	0.0483663	yes	PHYHIP	PREDICTED: phytanoyl-CoA hydroxylase-interacting protein [Falco peregrinus]
ncbi_396330	130	758.5	4.355	25.245	2.53525	4.72702e-70	1.87011e-67	yes	IRF7	interferon regulatory factor-3 [Gallus gallus]
ncbi_424044	2736	15708.5	43.655	251.07	2.52387	3.53869e-168	4.70903e-165	yes	STAT1	PREDICTED: signal transducer and activator of transcription 1-alpha/beta isoform X1 [Gallus gallus]
ncbi_426315	439.5	2481	9.995	55.105	2.4629	9.39755e-126	6.55054e-123	yes	ZC3HAV1	PREDICTED: zinc finger CCCH-type antiviral protein 1 isoform X1 [Gallus gallus]
ncbi_100858073	71	388	7.37	40.27	2.44997	1.29968e-38	3.17078e-36	yes	UBE2L6	PREDICTED: ubiquitin-conjugating enzyme E2 L3-like [Gallus gallus]
ncbi_427224	2.5	14.5	0.08	0.435	2.44294	0.00101207	0.0148593	yes	CD274	PREDICTED: CD276 antigen homolog isoform X1 [Gallus gallus]
ncbi_768990	23.5	111	0.705	3.705	2.39378	6.89109e-16	8.06974e-14	yes	TMEM173	PREDICTED: stimulator of interferon genes protein isoform X1 [Gallus gallus]
ncbi_418166	2.5	13	0.06	0.315	2.39232	0.00116319	0.0164709	yes	TUBA8A	PREDICTED: tubulin alpha-4 chain [Gallus gallus]
ncbi_424269	230.835	1195.85	3.77	19.48	2.36936	1.29958e-83	5.59509e-81	yes	PARP9	PREDICTED: poly [ADP-ribose] polymerase 9 isoform X1 [Gallus gallus]
ncbi_419563	1007	5114	19.095	96.395	2.33576	7.42846e-114	4.72773e-111	yes	GBP1	PREDICTED: guanylate-binding protein 1 [Gallus gallus]
ncbi_418100	317.5	1609	4.865	24.495	2.33198	5.23151e-103	3.06316e-100	yes	PARP12	PREDICTED: poly [ADP-ribose] polymerase 12 [Gallus gallus]
ncbi_415922	225	1125	6.955	34.6	2.31465	6.02011e-86	2.84266e-83	yes	GBP4L	PREDICTED: guanylate-binding protein 1-like [Gallus gallus]
XLOC_000505	8	40	0.45	2.23	2.30905	2.75257e-08	1.60527e-06	yes	-	AAA49022.1 POL-like, partial [Gallus gallus]
ncbi_421057	767	3784.5	7.68	37.66	2.29385	7.53411e-133	6.1269e-130	yes	SMCHD1	PREDICTED: structural maintenance of chromosomes flexible hinge domain-containing protein 1 isoform X1 [Gallus gallus]
ncbi_112530987	11.5	55	0.555	2.68	2.27167	2.47224e-08	1.45922e-06	yes	LOC112530987	PREDICTED: poly [ADP-ribose] polymerase 10-like [Falco cherrug]
ncbi_421434	889.79	4241.73	10.83	51.175	2.24041	1.05674e-118	7.03113e-116	yes	CMTR1	PREDICTED: cap-specific mRNA (nucleoside-2'-O-)-methyltransferase 1 [Gallus gallus]
ncbi_429089	4006	18539.5	148.18	683.57	2.20574	2.78801e-127	2.04055e-124	yes	CYR61	protein CYR61 precursor [Gallus gallus]
ncbi_554220	3.5	16	0.19	0.85	2.16146	0.000476418	0.0082628	yes	OTP	PREDICTED: homeobox protein orthopedia [Gallus gallus]
ncbi_427728	123.5	548.5	3.495	15.14	2.115	2.5139e-49	7.50989e-47	yes	TAP2	antigen peptide transporter 2 [Gallus gallus]
ncbi_420728	570	2420.5	3.775	15.945	2.07856	1.16744e-98	6.32927e-96	yes	TRANK1	PREDICTED: TPR and ankyrin repeat-containing protein 1 isoform X1 [Gallus gallus]
ncbi_416734	1.5	11.5	0.045	0.19	2.078	0.000976902	0.0144952	yes	PAK5	PREDICTED: serine/threonine-protein kinase PAK 7 isoform X1 [Gallus gallus]
ncbi_424314	1057.5	4425.5	29.465	122.55	2.0563	5.66473e-84	2.51274e-81	yes	NMI	PREDICTED: N-myc-interactor [Gallus gallus]
ncbi_420033	17.5	72	0.6	2.455	2.03269	1.13334e-09	8.46423e-08	yes	KLHL10	kelch-like protein 10 [Gallus gallus]
ncbi_415724	10.5	41.5	0.18	0.72	2	5.67247e-07	2.52382e-05	yes	TOX3	TOX high mobility group box family member 3 isoform 1 [Gallus gallus]
ncbi_100859903	71	275	2.955	11.715	1.98713	6.74264e-16	7.95957e-14	yes	HYAL3	PREDICTED: hyaluronidase-3 isoform X1 [Gallus gallus]
ncbi_420034	507	1989.5	19.47	77.04	1.98435	2.25212e-64	8.04063e-62	yes	NT5C3B	PREDICTED: 7-methylguanosine phosphate-specific 5'-nucleotidase isoform X1 [Gallus gallus]
ncbi_416884	412	1627.5	9.44	37.1	1.97456	1.57963e-68	5.78066e-66	yes	TRAFD1	TRAF-type zinc finger domain-containing protein 1 [Gallus gallus]
ncbi_420854	5.5	22	0.195	0.765	1.97199	0.000140618	0.00319541	yes	EDN1	PREDICTED: endothelin-1 [Gallus gallus]
ncbi_100858003	176	686.5	5.79	22.415	1.95283	1.2713e-45	3.57871e-43	yes	TTC31	PREDICTED: tetratricopeptide repeat protein 31 [Gallus gallus]
ncbi_424930	17	68	0.385	1.46	1.92304	2.25479e-09	1.58681e-07	yes	B3GNT7	PREDICTED: UDP-GlcNAc:betaGal beta-1,3-N-acetylglucosaminyltransferase 7 isoform X1 [Gallus gallus]
ncbi_395742	18.11	67.79	0.17	0.63	1.88982	3.54824e-08	2.02098e-06	yes	FLT4	PREDICTED: vascular endothelial growth factor receptor 3 isoform X1 [Gallus gallus]
ncbi_107053353	854	3101.5	58.38	211.22	1.8552	3.18367e-61	1.08378e-58	yes	LOC107053353	PREDICTED: dispanin subfamily A member 2b-like [Gallus gallus]
ncbi_100857331	52.5	187.5	1.98	7.065	1.83519	1.53384e-15	1.75409e-13	yes	TPSNRL	PREDICTED: tapasin-related protein-like [Coturnix japonica]
ncbi_426934	6.5	21	0.115	0.41	1.83399	0.00185905	0.0238708	yes	PANX2	PREDICTED: pannexin-2 isoform X1 [Gallus gallus]
ncbi_107050978	12.5	45.5	0.425	1.515	1.83378	0.000121344	0.00281051	yes	LOC107050978	PREDICTED: trichohyalin-like [Gallus gallus]
ncbi_423129	5	19.5	0.22	0.775	1.81669	0.00111464	0.0160119	yes	LPXN	PREDICTED: leupaxin isoform X1 [Gallus gallus]
ncbi_396107	8	29.5	0.135	0.465	1.78427	3.2444e-05	0.000922165	yes	RET	PREDICTED: proto-oncogene tyrosine-protein kinase receptor Ret isoform X1 [Gallus gallus]
ncbi_100858732	488.5	1686	11.015	37.73	1.77624	2.32647e-63	8.1083e-61	yes	STAT2	PREDICTED: signal transducer and activator of transcription 2 isoform X1 [Gallus gallus]
XLOC_002210	8.5	28.5	0.185	0.63	1.76783	0.000133275	0.00305303	yes	-	EOB05311.1 hypothetical protein Anapl_05439, partial [Anas platyrhynchos]
ncbi_421055	11.5	42	0.155	0.525	1.76005	4.53024e-06	0.000159792	yes	EPB41L3	PREDICTED: band 4.1-like protein 3 isoform X1 [Gallus gallus]
XLOC_002263	6	24.5	0.195	0.66	1.75899	5.43794e-05	0.00142653	yes	-	KFP66142.1 hypothetical protein N322_10227, partial [Cariama cristata]
ncbi_419559	367	1240	9.1	30.565	1.74794	4.2653e-57	1.38745e-54	yes	EDN2	endothelin-2 precursor [Gallus gallus]
ncbi_100858650	7.5	24.5	0.11	0.365	1.73039	0.000450701	0.00790104	yes	FAM110A	PREDICTED: protein FAM110A [Gallus gallus]
ncbi_770612	4140.5	13218.5	377.44	1200.92	1.66982	3.1292e-72	1.27237e-69	yes	IFITM3	PREDICTED: dispanin subfamily A member 2b [Gallus gallus]
ncbi_107054704	9.295	30.455	0.265	0.835	1.65578	0.00166411	0.0218804	yes	LOC107054704	PREDICTED: class I histocompatibility antigen, F10 alpha chain-like [Gallus gallus]
ncbi_378779	62	173.5	1.665	5.22	1.64853	1.84553e-08	1.13033e-06	yes	BMP2	PREDICTED: bone morphogenetic protein 2 isoform X1 [Gallus gallus]
ncbi_416154	10	31.5	0.735	2.29	1.63953	0.000226378	0.00468703	yes	FABP6	PREDICTED: gastrotropin isoform X3 [Gallus gallus]
ncbi_769675	1036	3227.5	14.57	45.205	1.63348	3.30091e-69	1.27154e-66	yes	ADAR	PREDICTED: double-stranded RNA-specific adenosine deaminase [Gallus gallus]
ncbi_101751764	4.755	16.53	0.135	0.415	1.62015	0.0030066	0.0336987	yes	GIMAP8L1	PREDICTED: GTPase IMAP family member 8-like [Gallus gallus]
ncbi_373969	23	70.5	1.17	3.595	1.61948	4.49209e-07	2.0743e-05	yes	DLX5	homeobox protein DLX-5 [Gallus gallus]
ncbi_428652	5.5	17	0.075	0.23	1.61667	0.00492187	0.0480309	yes	KCNF1	PREDICTED: potassium voltage-gated channel subfamily F member 1 [Gallus gallus]
ncbi_419236	7.27	21.7	0.085	0.255	1.58496	0.00225819	0.0274319	yes	SLC17A9	PREDICTED: solute carrier family 17 member 9 isoform X1 [Gallus gallus]
ncbi_424959	8.5	26	0.075	0.225	1.58496	0.000521355	0.0088431	yes	MCF2L2	PREDICTED: probable guanine nucleotide exchange factor MCF2L2 isoform X1 [Gallus gallus]
ncbi_418146	37.5	112	0.41	1.225	1.57909	1.51569e-09	1.10382e-07	yes	IQSEC3	PREDICTED: IQ motif and SEC7 domain-containing protein 3 isoform X1 [Gallus gallus]
ncbi_107055369	19	56	0.45	1.32	1.55254	1.56926e-06	6.17494e-05	yes	LRRC25	PREDICTED: leucine-rich repeat-containing protein 25 [Gallus gallus]
ncbi_419813	16.5	49.5	0.63	1.84	1.54628	4.7227e-06	0.00016618	yes	ETV7	PREDICTED: transcription factor ETV7 isoform X1 [Gallus gallus]
ncbi_427788	76.925	218.355	0.875	2.48	1.50299	1.0578e-12	9.92565e-11	yes	MYH1E	myosin, heavy chain 1E, skeletal muscle [Gallus gallus]
ncbi_427727	201.5	564.5	7.445	21.055	1.49982	2.63539e-19	3.78205e-17	yes	TAP1	PREDICTED: antigen peptide transporter 1 isoform X1 [Gallus gallus]
ncbi_418624	112	316.52	1.75	4.91	1.48837	4.11889e-13	3.99287e-11	yes	PIGA	phosphatidylinositol N-acetylglucosaminyltransferase subunit A [Gallus gallus]
ncbi_101750112	41	115.49	0.305	0.85	1.47865	1.06226e-08	6.78908e-07	yes	LOC101750112	PREDICTED: phthiocerol/phenolphthiocerol synthesis polyketide synthase type I PpsD-like isoform X1 [Gallus gallus]
ncbi_374209	162.5	451.5	3.14	8.655	1.46277	1.26107e-19	1.84595e-17	yes	ITGB3	PREDICTED: integrin beta-3 isoform X1 [Gallus gallus]
ncbi_418698	247.5	687	7.845	21.62	1.46252	2.3063e-28	4.68884e-26	yes	MITD1	PREDICTED: MIT domain-containing protein 1 [Gallus gallus]
ncbi_424046	561	1544	4.055	11.1	1.45279	2.16328e-48	6.33322e-46	yes	NABP1	PREDICTED: SOSS complex subunit B2 [Gallus gallus]
ncbi_421506	13.5	37.5	0.32	0.875	1.45121	0.000135141	0.00308982	yes	LOC421506	PREDICTED: pglyrp1 protein isoform X1 [Xenopus tropicalis]
ncbi_395243	430.5	1177.5	19.705	53.68	1.44582	4.78895e-42	1.27456e-39	yes	IRF9	interferon regulatory factor 9 [Gallus gallus]
ncbi_415327	121.5	332.5	3.355	9.13	1.4443	2.85164e-19	4.05265e-17	yes	PATL2	PREDICTED: protein PAT1 homolog 2 isoform X1 [Gallus gallus]
ncbi_770601	686.5	1867	11.375	30.865	1.44011	2.3979e-49	7.3126e-47	yes	B4GALNT4	PREDICTED: N-acetyl-beta-glucosaminyl-glycoprotein 4-beta-N-acetylgalactosaminyltransferase 1 isoform X1 [Gallus gallus]
ncbi_418108	153.5	418	7.875	21.315	1.43652	4.57781e-19	6.44327e-17	yes	LOC418108	PREDICTED: poly [ADP-ribose] polymerase 12 isoform X1 [Gallus gallus]
ncbi_100858336	76.5	204	0.95	2.545	1.42167	2.54834e-12	2.33141e-10	yes	C16orf71	Nucleoside diphosphate kinase, partial [Anas platyrhynchos]
ncbi_426340	185.205	499	3.265	8.745	1.42138	1.07779e-24	1.90081e-22	yes	TAPBPL	tapasin-related protein [Gallus gallus]
ncbi_395802	46	95.5	0.42	1.12	1.41504	8.65549e-05	0.00212582	yes	PROX1	PREDICTED: prospero homeobox protein 1 isoform X1 [Gallus gallus]
ncbi_419239	8.5	23.5	0.135	0.36	1.41504	0.00190554	0.0242973	yes	BIRC7	PREDICTED: baculoviral IAP repeat-containing protein 7 isoform X1 [Gallus gallus]
ncbi_101747236	23.275	62.4	0.65	1.73	1.41226	1.78843e-05	0.000546535	yes	TLDC2	PREDICTED: TLD domain-containing protein 2 isoform X2 [Gallus gallus]
ncbi_420011	1596.89	4291.19	65.055	171.385	1.39751	5.52685e-55	1.75874e-52	yes	IFI35	PREDICTED: interferon-induced 35 kDa protein [Corvus cornix cornix]
ncbi_395962	10	26.5	0.19	0.5	1.39593	0.00361724	0.0385084	yes	FSHR	follicle-stimulating hormone receptor precursor [Gallus gallus]
ncbi_420449	17.5	45.5	0.145	0.38	1.38995	0.000237409	0.00486042	yes	PTPRN2	PREDICTED: receptor-type tyrosine-protein phosphatase N2 [Gallus gallus]
ncbi_416065	329	842.5	7.405	19.35	1.38576	1.39652e-29	2.96265e-27	yes	PXK	PREDICTED: PX domain-containing protein kinase-like protein isoform X1 [Gallus gallus]
ncbi_112530204	8.205	21.535	0.19	0.49	1.36678	0.00357091	0.0380808	yes	LOC112530204	-
ncbi_395079	33.5	86.5	0.16	0.41	1.35755	0.000141937	0.00319642	yes	FBN3	PREDICTED: LOW QUALITY PROTEIN: fibrillin-3 [Calidris pugnax]
ncbi_419125	912	2344	16.515	42.205	1.35364	3.41201e-42	9.24909e-40	yes	SAMHD1	deoxynucleoside triphosphate triphosphohydrolase SAMHD1 [Gallus gallus]
ncbi_420386	48.57	91.5	0.505	1.29	1.35302	0.00044172	0.00778086	yes	ADCYAP1R1	PREDICTED: pituitary adenylate cyclase-activating polypeptide type I receptor isoform X1 [Gallus gallus]
ncbi_422649	13	33	0.12	0.305	1.34577	0.00106288	0.0154045	yes	SLC4A4	PREDICTED: electrogenic sodium bicarbonate cotransporter 1 isoform X1 [Gallus gallus]
ncbi_428150	999.525	2348.82	10.39	26.18	1.33327	2.75179e-35	6.39376e-33	yes	OGFR	PREDICTED: opioid growth factor receptor isoform X2 [Gallus gallus]
ncbi_395267	11.5	29	0.41	1.02	1.31487	0.00148966	0.0200604	yes	FMO3	flavin containing monooxygenase 3 [Gallus gallus]
ncbi_425954	41	102.5	1.345	3.335	1.31008	1.19587e-06	4.86255e-05	yes	SLC2A6	PREDICTED: solute carrier family 2, facilitated glucose transporter member 6 [Gallus gallus]
ncbi_427756	20.5	46.5	0.62	1.535	1.3079	0.000407061	0.00732011	yes	CARD9	PREDICTED: caspase recruitment domain-containing protein 9 isoform X1 [Gallus gallus]
ncbi_396405	1056	2710	16.995	41.63	1.29251	3.49245e-40	9.12901e-38	yes	CAMKK2	PREDICTED: calcium/calmodulin-dependent protein kinase kinase 2 isoform X1 [Coturnix japonica]
XLOC_008277	25.5	59.5	0.33	0.805	1.28652	0.000118821	0.00276518	yes	-	-
ncbi_427626	230.5	565	3.265	7.96	1.28569	2.91556e-22	4.74199e-20	yes	NEURL1B	PREDICTED: E3 ubiquitin-protein ligase NEURL1B isoform X1 [Gallus gallus]
ncbi_426068	15	37	0.085	0.205	1.27009	0.000534709	0.00903818	yes	CELSR1	PREDICTED: cadherin EGF LAG seven-pass G-type receptor 1 isoform X3 [Coturnix japonica]
ncbi_419873	63	152	1.44	3.46	1.2647	2.14348e-08	1.28591e-06	yes	PPM1J	PREDICTED: protein phosphatase 1J [Gallus gallus]
ncbi_396160	19	45	0.64	1.52	1.24793	0.00110017	0.0158196	yes	WNT1	PREDICTED: protein Wnt-1 [Gallus gallus]
ncbi_423703	24.5	48.5	0.775	1.83	1.23958	0.00307206	0.0343501	yes	NUDT13	PREDICTED: nucleoside diphosphate-linked moiety X motif 13 isoform X1 [Gallus gallus]
ncbi_771476	74.5	177.5	1.785	4.21	1.2379	8.20898e-08	4.33802e-06	yes	LMOD1	PREDICTED: leiomodin-1 [Gallus gallus]
XLOC_012347	161	380.5	1.445	3.395	1.23234	1.23803e-14	1.3424e-12	yes	-	-
ncbi_416561	95	222.5	3.17	7.405	1.22402	4.53649e-11	3.90618e-09	yes	ZDHHC4	PREDICTED: probable palmitoyltransferase ZDHHC4 isoform X1 [Gallus gallus]
ncbi_424313	145	305.5	2.885	6.7	1.21559	3.7669e-10	2.91746e-08	yes	RBM43	PREDICTED: RNA-binding protein 43 isoform X1 [Gallus gallus]
ncbi_415303	404	930.5	14.825	34.045	1.19941	4.19831e-25	7.68185e-23	yes	STOML1	PREDICTED: stomatin-like protein 1 isoform X1 [Gallus gallus]
ncbi_112530026	16	37	0.675	1.55	1.19931	0.00101498	0.0148792	yes	GPR142	G-protein coupled receptor 142 [Gallus gallus]
ncbi_422395	1186	2707.5	15.43	35.18	1.18902	9.06841e-39	2.24989e-36	yes	FMR1	PREDICTED: fragile X mental retardation protein 1 isoform X1 [Gallus gallus]
ncbi_419219	22	49.5	0.36	0.815	1.1788	0.000384086	0.00701904	yes	SYCP2	PREDICTED: synaptonemal complex protein 2 isoform X4 [Meleagris gallopavo]
ncbi_418866	667.5	1517.5	9.135	20.665	1.17771	5.02262e-33	1.14877e-30	yes	SETDB2	PREDICTED: histone-lysine N-methyltransferase SETDB2 isoform X1 [Gallus gallus]
ncbi_770511	14	31.5	0.115	0.26	1.17688	0.00291971	0.0330029	yes	GABRA2	PREDICTED: gamma-aminobutyric acid receptor subunit alpha-2 isoform X1 [Gallus gallus]
ncbi_772070	14.5	35	0.635	1.435	1.17622	0.0013432	0.0184618	yes	DLX6	PREDICTED: homeobox protein DLX-6 isoform X1 [Gallus gallus]
ncbi_428121	3982.5	9032	65.25	147.27	1.17441	4.17668e-43	1.15355e-40	yes	LRRC32	PREDICTED: leucine-rich repeat-containing protein 32 isoform X1 [Gallus gallus]
ncbi_417940	49.5	111.5	1.95	4.385	1.1691	1.91662e-06	7.383e-05	yes	TMEM140	PREDICTED: transmembrane protein 140 [Gallus gallus]
ncbi_100857912	139	313	4.71	10.535	1.16139	1.2938e-09	9.56499e-08	yes	RFX5	PREDICTED: DNA-binding protein RFX5 isoform X4 [Gallus gallus]
ncbi_431664	13.5	30.5	0.155	0.345	1.15433	0.00469137	0.0462017	yes	RXFP3	PREDICTED: relaxin-3 receptor 1 [Gallus gallus]
ncbi_423315	107.5	243	1.28	2.825	1.14211	4.15267e-08	2.29384e-06	yes	NPAS3	PREDICTED: neuronal PAS domain-containing protein 3 isoform X1 [Gallus gallus]
ncbi_427150	1880	4157	46.595	102.485	1.13717	4.31534e-36	1.01884e-33	yes	PLK2	PREDICTED: serine/threonine-protein kinase PLK2 [Gallus gallus]
ncbi_395282	251.5	555.5	28.07	61.57	1.1332	1.22677e-15	1.41397e-13	yes	ID1	DNA-binding protein inhibitor ID-1 [Gallus gallus]
ncbi_395281	456.5	1002.5	33.29	72.79	1.12865	1.00031e-18	1.38137e-16	yes	ID3	DNA-binding protein inhibitor ID-3 [Gallus gallus]
ncbi_100859302	234.5	514.5	12.565	27.455	1.12766	1.06216e-15	1.23396e-13	yes	LOC100859302	Serine/threonine-protein phosphatase 1 regulatory subunit 10, partial [Charadrius vociferus]
ncbi_418294	1610	3536	40.515	88.505	1.1273	2.20644e-30	4.82057e-28	yes	C1S	complement C1s subcomponent precursor [Gallus gallus]
ncbi_419194	22	48	0.55	1.2	1.12553	0.000750355	0.0117977	yes	ADA	adenosine deaminase [Gallus gallus]
ncbi_417965	51	112.5	0.195	0.425	1.12399	3.61363e-06	0.000129648	yes	GRIN2B	PREDICTED: glutamate receptor ionotropic, NMDA 2B [Gallus gallus]
ncbi_396385	843.5	1833	27.09	59.02	1.12344	8.24955e-25	1.49083e-22	yes	IRF8	interferon regulatory factor 8 [Gallus gallus]
ncbi_107050437	21.5	46.5	0.085	0.185	1.12199	0.00109568	0.0157705	yes	LOC107050437	PREDICTED: LOW QUALITY PROTEIN: epiplakin [Gallus gallus]
ncbi_419596	32.5	62.5	0.855	1.855	1.11742	0.00194404	0.0246166	yes	NCMAP	PREDICTED: noncompact myelin-associated protein isoform X1 [Gallus gallus]
ncbi_395852	346	752.5	19.305	41.825	1.11539	2.2344e-20	3.40699e-18	yes	ID2	DNA-binding protein inhibitor ID-2 [Gallus gallus]
ncbi_107049129	42	94	0.775	1.675	1.11189	6.40155e-06	0.000219452	yes	LOC107049129	PREDICTED: deleted in malignant brain tumors 1 protein-like [Gallus gallus]
ncbi_429066	20.275	44.185	0.185	0.395	1.09433	0.00111916	0.0160211	yes	METTL11B	PREDICTED: alpha N-terminal protein methyltransferase 1B isoform X1 [Gallus gallus]
ncbi_771738	109	234	7.665	16.33	1.09117	8.24756e-09	5.43819e-07	yes	ATOH8	protein atonal homolog 8 [Gallus gallus]
ncbi_107055315	18.405	40.365	0.115	0.245	1.09115	0.00150133	0.0201618	yes	LOC107055315	PREDICTED: uncharacterized protein LOC107055315 [Gallus gallus]
ncbi_423901	57.5	122.5	1.61	3.42	1.08694	1.65497e-06	6.44296e-05	yes	CASP7	PREDICTED: caspase-7 [Gallus gallus]
ncbi_428007	84.5	178.875	4.085	8.62	1.07735	6.13948e-08	3.29193e-06	yes	DHRSX	PREDICTED: dehydrogenase/reductase SDR family member on chromosome X [Gallus gallus]
ncbi_771422	34.32	71.095	0.6	1.265	1.0761	0.000697127	0.0112138	yes	LOC771422	PREDICTED: transmembrane protein 151B-like [Gallus gallus]
ncbi_403121	138.085	231.885	10.195	21.435	1.07211	0.000141527	0.00319541	yes	IFI27L2	PREDICTED: interferon alpha-inducible protein 27, mitochondrial isoform X1 [Gallus gallus]
ncbi_416147	432.5	666.5	1.4	2.93	1.06547	2.39595e-06	8.97275e-05	yes	LOC416147	PREDICTED: sulfate transporter [Gallus gallus]
ncbi_100858936	44	93.045	0.385	0.8	1.05514	3.38389e-05	0.000952566	yes	PAQR9	PREDICTED: progestin and adipoQ receptor family member 9 [Coturnix japonica]
ncbi_771137	24.5	51.5	0.345	0.715	1.05135	0.00164986	0.0217769	yes	SLC26A8	PREDICTED: testis anion transporter 1 isoform X1 [Gallus gallus]
ncbi_421153	64.5	134.5	1.36	2.81	1.04696	1.02915e-05	0.000334029	yes	DENND2D	PREDICTED: DENN domain-containing protein 2D [Gallus gallus]
ncbi_418295	1165	2412	29.27	60.335	1.04357	4.30705e-30	9.27156e-28	yes	C1R	PREDICTED: complement C1r subcomponent [Gallus gallus]
ncbi_374246	452	827.5	8.095	16.645	1.03999	2.24458e-15	2.54699e-13	yes	NBN	PREDICTED: nibrin isoform X1 [Gallus gallus]
ncbi_427737	48.165	99.305	2.985	6.13	1.03816	1.51628e-05	0.000473246	yes	YF6	PREDICTED: MHC-like class I Y isoform X2 [Gallus gallus]
ncbi_415756	40.5	83.5	3.48	7.12	1.03279	0.000220686	0.00460404	yes	LOC415756	PREDICTED: protein C19orf12 homolog [Picoides pubescens]
ncbi_421297	34	68	0.325	0.66	1.02203	0.000301982	0.00583252	yes	ALK	PREDICTED: ALK tyrosine kinase receptor [Gallus gallus]
XLOC_008840	28	56.5	0.78	1.58	1.01838	0.000867808	0.0132185	yes	-	XP_010712667.1 PREDICTED: leucine-rich repeat-containing protein C10orf11 homolog isoform X1 [Meleagris gallopavo]
XLOC_013807	45	89.5	5.64	11.405	1.0159	0.000264387	0.00526543	yes	-	-
ncbi_395429	61	120.5	1.045	2.1	1.00689	1.48319e-05	0.000463908	yes	POSTN	PREDICTED: periostin isoform X1 [Gallus gallus]
XLOC_018563	132.5	268.5	4.405	8.84	1.0049	4.02994e-08	2.24297e-06	yes	-	-
XLOC_004156	154	67	2.795	1.395	-1.00258	3.86299e-08	2.16653e-06	yes	-	-
ncbi_419114	58	29	2.21	1.1	-1.00654	0.000996705	0.0147074	yes	IGSF1L3	PREDICTED: immunoglobulin superfamily member 1 isoform X1 [Gallus gallus]
ncbi_427449	426.5	212	7.47	3.71	-1.00969	6.98561e-09	4.64797e-07	yes	DAB2	PREDICTED: disabled homolog 2 isoform X1 [Gallus gallus]
ncbi_415979	68	34.5	1.39	0.69	-1.01042	0.00152552	0.0204119	yes	PTPDC1	PREDICTED: protein tyrosine phosphatase domain-containing protein 1 isoform X1 [Gallus gallus]
XLOC_000446	39.5	18.5	2.72	1.35	-1.01065	0.00210752	0.0259461	yes	-	-
ncbi_428328	59.93	28.495	0.395	0.195	-1.01838	0.000897656	0.013529	yes	ATP8B3	PREDICTED: phospholipid-transporting ATPase IK isoform X1 [Gallus gallus]
ncbi_428910	64.52	35.01	0.955	0.47	-1.02284	0.00330227	0.035993	yes	MOK	PREDICTED: LOW QUALITY PROTEIN: MAPK/MAK/MRK overlapping kinase [Haliaeetus leucocephalus]
ncbi_422930	1424.16	702.865	23.915	11.765	-1.02341	1.53316e-22	2.55027e-20	yes	EIF2AK3	PREDICTED: eukaryotic translation initiation factor 2-alpha kinase 3 [Gallus gallus]
ncbi_112531806	56.5	28	11.315	5.56	-1.02508	0.000962592	0.0143195	yes	LOC112531806	LOC100127866 protein, partial [Xenopus tropicalis]
ncbi_419539	57	29	0.93	0.455	-1.03136	0.0046041	0.0457535	yes	LRRTM4	PREDICTED: leucine-rich repeat transmembrane neuronal protein 4 isoform X1 [Gallus gallus]
ncbi_427605	133.88	65	2.04	0.99	-1.04307	0.000369952	0.00683468	yes	PSD2	PREDICTED: PH and SEC7 domain-containing protein 2 isoform X1 [Gallus gallus]
ncbi_421981	41	20	2.71	1.315	-1.04323	0.00257284	0.0302015	yes	FNDC4	fibronectin type III domain-containing protein 4 precursor [Gallus gallus]
ncbi_426446	56	26	1.87	0.905	-1.04705	0.000311484	0.00595549	yes	ADHFE1	PREDICTED: hydroxyacid-oxoacid transhydrogenase, mitochondrial isoform X1 [Gallus gallus]
ncbi_422890	335.5	175.5	8.85	4.27	-1.05144	9.03803e-09	5.87994e-07	yes	MXD4	PREDICTED: max dimerization protein 4 isoform X1 [Gallus gallus]
ncbi_100859600	39	19	2.19	1.055	-1.05369	0.00445152	0.0448152	yes	C3orf33	PREDICTED: protein C3orf33 homolog isoform X1 [Coturnix japonica]
ncbi_424258	71.5	36	1.125	0.54	-1.05889	0.000682082	0.0110081	yes	SLC12A8	PREDICTED: solute carrier family 12 member 8 isoform X1 [Gallus gallus]
ncbi_415706	231.5	111	6.03	2.89	-1.06109	4.51363e-09	3.05882e-07	yes	OSGIN1	PREDICTED: oxidative stress-induced growth inhibitor 1 [Gallus gallus]
ncbi_112529973	36.5	17.5	1.055	0.505	-1.06289	0.00505423	0.0486478	yes	LOC112529973	PREDICTED: E3 ubiquitin-protein ligase TRIM23-like [Alligator sinensis]
ncbi_425481	51.58	24.38	1.965	0.94	-1.0638	0.000568359	0.00950815	yes	COL23A1	PREDICTED: collagen alpha-1(XXIII) chain [Gallus gallus]
ncbi_423397	63.5	30.5	1.74	0.825	-1.07662	0.000247139	0.00501056	yes	SPATA7	PREDICTED: spermatogenesis-associated protein 7 isoform X1 [Gallus gallus]
ncbi_424576	1918	914	36.48	17.275	-1.07842	5.47005e-28	1.09686e-25	yes	SLC6A9	sodium- and chloride-dependent glycine transporter 1 [Gallus gallus]
ncbi_395201	96	46	4.765	2.25	-1.08255	5.52081e-05	0.00144394	yes	SH3GL3	endophilin-A3 [Gallus gallus]
ncbi_424170	62.845	29.5	1.155	0.545	-1.08356	0.000208109	0.00437687	yes	ABCB11	PREDICTED: bile salt export pump isoform X1 [Gallus gallus]
ncbi_107053781	57	27	9.975	4.705	-1.08412	0.000677487	0.0110067	yes	FMC1	PREDICTED: UPF0562 protein C7orf55 homolog [Gallus gallus]
ncbi_429128	75	35	0.885	0.415	-1.09257	0.00040039	0.00725079	yes	GUCY1B4	PREDICTED: guanylate cyclase soluble subunit beta-2 isoform X2 [Gallus gallus]
ncbi_417708	51	24	1.795	0.84	-1.09552	0.00219323	0.0267093	yes	SYPL1	synaptophysin-like protein 1 [Gallus gallus]
ncbi_417369	47	22.5	0.9	0.42	-1.09954	0.00318629	0.0350947	yes	UNC13D	PREDICTED: protein unc-13 homolog D isoform X3 [Gallus gallus]
ncbi_395706	3884	1817.5	182.555	85.165	-1.1	2.18639e-28	4.50765e-26	yes	SCD	acyl-CoA desaturase [Gallus gallus]
XLOC_005191	221.5	114	3.28	1.53	-1.10016	1.13285e-05	0.000362858	yes	-	KFQ39124.1 hypothetical protein N332_10968, partial [Mesitornis unicolor]
ncbi_424811	170	79.5	4.885	2.275	-1.10249	2.01071e-08	1.22128e-06	yes	MOGAT1	PREDICTED: 2-acylglycerol O-acyltransferase 1 [Gallus gallus]
ncbi_427999	46.5	23	1.43	0.665	-1.10459	0.00362988	0.0385869	yes	PPEF1	PREDICTED: serine/threonine-protein phosphatase with EF-hands 1 isoform X1 [Gallus gallus]
ncbi_422929	110.835	52.135	2.35	1.09	-1.10833	5.08565e-05	0.00135107	yes	HRH2L	PREDICTED: octopamine receptor isoform X1 [Gallus gallus]
ncbi_426993	78	42	3.84	1.78	-1.10923	0.000828659	0.0127148	yes	IQCK	PREDICTED: IQ domain-containing protein K isoform X1 [Gallus gallus]
ncbi_428908	46	22.5	1.59	0.735	-1.11321	0.00204649	0.025432	yes	WDR25	PREDICTED: WD repeat-containing protein 25 [Gallus gallus]
ncbi_422129	40	18.5	0.585	0.27	-1.11548	0.00302152	0.0338401	yes	DGKK	PREDICTED: diacylglycerol kinase delta isoform X1 [Gallus gallus]
ncbi_107052568	67.76	31.08	1.81	0.835	-1.11614	0.0015837	0.0210556	yes	LOC107052568	PREDICTED: endogenous retrovirus group K member 113 Gag polyprotein-like [Gallus gallus]
ncbi_101750732	84.5	39	1.27	0.585	-1.11832	0.000265297	0.00527638	yes	GIN1	PREDICTED: gypsy retrotransposon integrase-like protein 1 [Gallus gallus]
ncbi_420090	5090	2317.5	111.17	51.205	-1.11841	2.77124e-38	6.65007e-36	yes	ACSBG2	PREDICTED: long-chain-fatty-acid--CoA ligase ACSBG2 isoform X1 [Gallus gallus]
ncbi_107051287	71.5	33	3.02	1.39	-1.11946	4.61794e-05	0.00124885	yes	IL11	PREDICTED: interleukin-11 [Coturnix japonica]
ncbi_426419	64	29	1.37	0.625	-1.13225	0.000682058	0.0110081	yes	UNC5A	PREDICTED: netrin receptor UNC5A [Gallus gallus]
XLOC_007903	43	19	0.705	0.315	-1.16227	0.000817201	0.012581	yes	-	XP_015719632.1 PREDICTED: uncharacterized protein LOC107314671 [Coturnix japonica]
ncbi_101748971	556.5	249.5	40.02	17.795	-1.16925	2.59326e-16	3.16334e-14	yes	PIGY	phosphatidylinositol N-acetylglucosaminyltransferase subunit Y [Gallus gallus]
ncbi_107054458	45.48	19.905	0.7	0.305	-1.19855	0.000701044	0.0112274	yes	LOC107054458	PREDICTED: PHD finger protein 7-like [Gallus gallus]
XLOC_009402	179.5	80.5	1.505	0.655	-1.2002	3.93537e-08	2.1987e-06	yes	-	XP_015154134.1 PREDICTED: farnesyl pyrophosphate synthase isoform X2 [Gallus gallus]
ncbi_112532887	259.5	113	20.345	8.8	-1.2091	1.71173e-08	1.06357e-06	yes	ADM2	PREDICTED: ADM2 [Coturnix japonica]
ncbi_424261	133.315	57.21	1.585	0.68	-1.22088	3.70478e-08	2.08579e-06	yes	AMHR2	PREDICTED: TGF-beta receptor type-2 [Gallus gallus]
ncbi_107049550	34.055	14.555	1.965	0.835	-1.23468	0.00215814	0.0263696	yes	LOC107049550	PREDICTED: coiled-coil domain-containing protein 81-like isoform X2 [Gallus gallus]
ncbi_421369	352.5	153.5	8.96	3.77	-1.24893	1.2519e-09	9.30219e-08	yes	ATF3	PREDICTED: cyclic AMP-dependent transcription factor ATF-3 [Meleagris gallopavo]
ncbi_428089	291	121.5	2.05	0.85	-1.27009	1.70896e-09	1.20849e-07	yes	SESN3	PREDICTED: sestrin-3 [Gallus gallus]
ncbi_419969	45.5	19	1.295	0.535	-1.27534	0.000231555	0.00476054	yes	GFAP	PREDICTED: glial fibrillary acidic protein [Gallus gallus]
ncbi_769612	1765.3	725.5	10.615	4.34	-1.29034	1.79191e-28	3.74714e-26	yes	SLC1A4	PREDICTED: neutral amino acid transporter A isoform X1 [Gallus gallus]
ncbi_429363	372	152.5	3.235	1.32	-1.29323	9.52728e-18	1.24518e-15	yes	APC2	PREDICTED: adenomatous polyposis coli protein 2 isoform X1 [Gallus gallus]
ncbi_423600	57	23.5	0.97	0.395	-1.29613	3.48918e-05	0.00097285	yes	CAT	catalase [Gallus gallus]
XLOC_011840	61.5	25	3.295	1.335	-1.30344	0.000171151	0.00368429	yes	-	XP_015148924.1 PREDICTED: uncharacterized protein LOC101751708 [Gallus gallus]
ncbi_395863	632	255	46.865	18.825	-1.31586	2.11699e-25	3.97289e-23	yes	HPGDS	hematopoietic prostaglandin D synthase [Gallus gallus]
ncbi_100859283	54.5	22	3.09	1.24	-1.31727	2.9909e-05	0.000866946	yes	PHLDA3	PREDICTED: pleckstrin homology-like domain family A member 3 [Gallus gallus]
ncbi_421734	31.5	12.5	0.5	0.2	-1.32193	0.00453363	0.0452374	yes	DCBLD1	PREDICTED: discoidin, CUB and LCCL domain-containing protein 1 isoform X1 [Gallus gallus]
ncbi_395903	113	45	1.93	0.76	-1.34453	1.40161e-07	7.1239e-06	yes	KCNJ4	PREDICTED: inward rectifier potassium channel 4 [Gallus gallus]
ncbi_421752	35.5	14.5	1.095	0.43	-1.34852	0.000547815	0.00921715	yes	TRAF3IP2	PREDICTED: adapter protein CIKS isoform X1 [Gallus gallus]
ncbi_417862	44	17.5	2.3	0.9	-1.35364	0.000410848	0.00737913	yes	GLIPR1L	glioma pathogenesis-related protein 1-like precursor [Gallus gallus]
ncbi_112530931	34.5	13.5	1.79	0.7	-1.35453	0.00048601	0.00839842	yes	LOC112530931	PREDICTED: olfactory receptor 14J1-like [Gallus gallus]
ncbi_107050544	73.605	28.34	1.6	0.62	-1.36773	1.13594e-05	0.000363055	yes	LOC107050544	PREDICTED: zinc finger CCCH domain-containing protein 11A-like isoform X1 [Meleagris gallopavo]
ncbi_112533462	49.5	19	2.975	1.145	-1.37754	0.000296467	0.00576319	yes	LOC112533462	-
ncbi_416156	34.665	13.395	0.925	0.355	-1.38163	0.000642027	0.0105477	yes	C1QTNF2	complement C1q tumor necrosis factor-related protein 2 precursor [Gallus gallus]
ncbi_421401	39	15	0.9	0.345	-1.38333	0.00029324	0.00571564	yes	ABCG5	PREDICTED: ATP-binding cassette sub-family G member 5 [Gallus gallus]
ncbi_101747255	80.5	30.5	2.015	0.76	-1.40671	8.88905e-07	3.73902e-05	yes	LOC101747255	PREDICTED: serologically defined colon cancer antigen 3 homolog [Gallus gallus]
ncbi_417540	219	85.5	15.55	5.865	-1.40671	3.1878e-08	1.84439e-06	yes	PSPH	PREDICTED: phosphoserine phosphatase isoform X1 [Gallus gallus]
ncbi_428691	307	114.5	5.815	2.18	-1.41545	3.56857e-18	4.7488e-16	yes	CYSLTR1	PREDICTED: cysteinyl leukotriene receptor 1 isoform X1 [Gallus gallus]
ncbi_107054452	21.54	8.01	1.465	0.545	-1.42657	0.00448027	0.0450118	yes	LOC107054452	PREDICTED: atherin-like [Gallus gallus]
ncbi_101750125	47.5	18	0.135	0.05	-1.43296	7.71275e-05	0.00192661	yes	LOC101750125	PREDICTED: uncharacterized protein LOC101750125 [Gallus gallus]
ncbi_101750341	133.49	48.185	0.925	0.335	-1.46529	6.40815e-07	2.82538e-05	yes	LOC101750341	PREDICTED: golgin subfamily A member 6-like protein 22 [Gallus gallus]
XLOC_009015	194.5	59	6.38	2.305	-1.46879	8.80237e-11	7.23871e-09	yes	-	-
ncbi_100858729	32.5	11.5	1.015	0.365	-1.47551	0.000268488	0.00532335	yes	MPND	PREDICTED: MPN domain-containing protein isoform X2 [Gallus gallus]
ncbi_419762	21.5	7.5	0.38	0.135	-1.49304	0.00274149	0.0316233	yes	CADM1	PREDICTED: cell adhesion molecule 1 isoform X3 [Meleagris gallopavo]
ncbi_768421	121	40.5	2.56	0.905	-1.50015	1.38765e-07	7.07748e-06	yes	HK3	PREDICTED: hexokinase-2-like isoform X1 [Gallus gallus]
ncbi_100859891	17	5.5	0.48	0.165	-1.54057	0.00387622	0.0402926	yes	GPR153	PREDICTED: probable G-protein coupled receptor 153 [Gallus gallus]
ncbi_418273	112.825	33.915	3	1.01	-1.57061	4.28789e-06	0.000151976	yes	VAMP1	PREDICTED: vesicle-associated membrane protein 1 isoform X1 [Gallus gallus]
ncbi_424253	310	100	1.665	0.535	-1.63791	3.83299e-21	6.03304e-19	yes	KALRN	PREDICTED: kalirin isoform X1 [Gallus gallus]
ncbi_395650	157.5	64	5.96	1.91	-1.64174	1.41087e-09	1.03781e-07	yes	PHOSPHO1	PREDICTED: phosphoethanolamine/phosphocholine phosphatase isoform X1 [Gallus gallus]
ncbi_417761	27	10	0.44	0.14	-1.65208	0.00104991	0.0152466	yes	CPED1	PREDICTED: cadherin-like and PC-esterase domain-containing protein 1 isoform X1 [Gallus gallus]
ncbi_100857332	636	196	19.255	5.88	-1.71135	1.70935e-31	3.84945e-29	yes	DOK2	PREDICTED: docking protein 2 isoform X1 [Gallus gallus]
ncbi_396185	458	139	22.9	6.915	-1.72755	4.4477e-31	9.86446e-29	yes	CEBPB	CCAAT/enhancer-binding protein beta [Gallus gallus]
ncbi_418052	26.5	8	0.945	0.28	-1.75489	0.00246911	0.0294084	yes	NCF4	neutrophil cytosol factor 4 [Gallus gallus]
XLOC_001948	34	10	0.875	0.255	-1.77879	1.91793e-05	0.000582462	yes	-	-
ncbi_427826	22	6.5	0.265	0.075	-1.82103	0.000603658	0.00998457	yes	LOC427826	PREDICTED: apoptosis-inducing factor 3-like [Gallus gallus]
ncbi_396145	19	5.5	0.125	0.035	-1.8365	0.00164376	0.021716	yes	INS-IGF2	PREDICTED: insulin isoform X1 [Gallus gallus]
ncbi_422447	13	3.5	0.3	0.08	-1.90689	0.00414161	0.0422886	yes	CLGN	PREDICTED: calmegin isoform X1 [Gallus gallus]
ncbi_101751513	37.5	10	1.08	0.285	-1.922	1.82499e-06	7.0486e-05	yes	ADRA2B	PREDICTED: alpha-2B adrenergic receptor [Coturnix japonica]
ncbi_427263	1079.5	283	25.855	6.765	-1.93428	3.03868e-59	1.01091e-56	yes	PSAT1	PREDICTED: phosphoserine aminotransferase [Gallus gallus]
ncbi_100858984	27.5	7	3.31	0.84	-1.97837	3.05194e-05	0.000881128	yes	LOC100858984	PREDICTED: dynein light chain 2, cytoplasmic-like [Gallus gallus]
ncbi_427373	46	11.5	0.675	0.17	-1.98935	1.72114e-07	8.65773e-06	yes	CORO2A	PREDICTED: coronin-2A isoform X1 [Gallus gallus]
ncbi_428651	14	4	0.24	0.06	-2	0.00462384	0.0458181	yes	GRHL1	PREDICTED: grainyhead-like protein 1 homolog isoform X1 [Gallus gallus]
ncbi_419860	38.5	9.5	3.685	0.905	-2.02567	7.99767e-07	3.40319e-05	yes	G0S2	G0/G1 switch protein 2 [Gallus gallus]
ncbi_107052518	38.5	8.5	2.26	0.505	-2.16197	1.23624e-06	5.01277e-05	yes	MIOX	PREDICTED: inositol oxygenase isoform X1 [Gallus gallus]
ncbi_101748777	11	2.5	0.45	0.1	-2.16993	0.00500581	0.0483663	yes	SPDYA	PREDICTED: speedy protein A isoform X3 [Gallus gallus]
XLOC_000759	16.5	3.5	0.77	0.17	-2.17932	0.000356872	0.00666312	yes	-	-
ncbi_424745	28	6	0.385	0.085	-2.17932	1.06765e-05	0.000344994	yes	INPP5D	PREDICTED: phosphatidylinositol 3,4,5-trisphosphate 5-phosphatase 1 [Coturnix japonica]
ncbi_112532108	36.425	8.245	2.055	0.45	-2.19114	0.0040046	0.0412519	yes	LOC112532108	PREDICTED: uncharacterized protein LOC108632644 [Ceratina calcarata]
ncbi_107051871	12.5	2.5	0.19	0.04	-2.24793	0.0012727	0.0176809	yes	KCTD12	PREDICTED: LOW QUALITY PROTEIN: BTB/POZ domain-containing protein KCTD12 [Gallus gallus]
XLOC_020006	13.815	2.82	1.19	0.245	-2.28011	0.0042286	0.0429253	yes	-	XP_015157858.1 PREDICTED: uncharacterized protein LOC107057332 [Gallus gallus]
XLOC_005617	13.5	2.5	0.815	0.155	-2.39453	0.000978122	0.0144952	yes	-	-
ncbi_770740	14	3	0.29	0.055	-2.39855	0.00108857	0.0156836	yes	ARHGAP27	PREDICTED: rho GTPase-activating protein 27, partial [Meleagris gallopavo]
ncbi_101747820	19.5	3.5	0.65	0.12	-2.43741	5.63233e-05	0.00146304	yes	LOC101747820	PREDICTED: protein FAM196B-like [Gallus gallus]
ncbi_395780	13.5	2.5	0.76	0.135	-2.49304	0.000896231	0.013529	yes	APOA4	apolipoprotein A-IV precursor [Gallus gallus]
ncbi_423209	201.5	34.5	6.92	1.175	-2.55811	6.19577e-28	1.22559e-25	yes	CHAC1	glutathione-specific gamma-glutamylcyclotransferase 1 [Gallus gallus]
ncbi_395392	12.5	2.5	0.8	0.135	-2.56704	0.00129185	0.0178566	yes	SNCG	PREDICTED: gamma-synuclein isoform X1 [Gallus gallus]
ncbi_100859721	12	2.5	1.96	0.325	-2.59234	0.00204431	0.025432	yes	APOC3	apolipoprotein C-III precursor [Gallus gallus]
ncbi_415746	67.425	11	0.51	0.08	-2.67243	1.87118e-13	1.90211e-11	yes	GPT2	PREDICTED: alanine aminotransferase 2 [Gallus gallus]
ncbi_107052464	12.55	1.69	0.13	0.02	-2.70044	0.000244539	0.00499346	yes	LOC107052464	PREDICTED: uncharacterized protein LOC107052464 [Gallus gallus]
ncbi_100859821	10.5	1.5	0.42	0.06	-2.80735	0.00104371	0.0151716	yes	VSTM5	PREDICTED: V-set and transmembrane domain-containing protein 5 [Gallus gallus]
ncbi_428731	9.5	1.5	0.145	0.02	-2.85798	0.003143	0.0349599	yes	SLC7A11	PREDICTED: cystine/glutamate transporter [Gallus gallus]
ncbi_107050543	18.5	2.5	0.62	0.085	-2.86673	9.01053e-06	0.000297063	yes	LOC107050543	PREDICTED: LOW QUALITY PROTEIN: cathepsin D-like, partial [Gallus gallus]
ncbi_112531916	7.27	0.5	0.43	0.055	-2.96683	0.00268962	0.0312714	yes	LOC112531916	PREDICTED: rho GTPase-activating protein 32-like [Gallus gallus]
ncbi_422640	23	3.5	0.16	0.02	-3	2.53429e-06	9.43941e-05	yes	PPEF2	PREDICTED: serine/threonine-protein phosphatase with EF-hands 2 isoform X1 [Gallus gallus]
ncbi_395387	9	1	0.245	0.03	-3.02975	0.00141543	0.0193007	yes	MMP9	matrix metalloproteinase-9 precursor [Gallus gallus]
ncbi_428851	17	2	0.295	0.035	-3.07529	2.1258e-05	0.000638961	yes	FADS1L1	PREDICTED: fatty acid desaturase 1-like [Gallus gallus]
XLOC_004986	27	2.5	1.315	0.12	-3.45396	4.13338e-08	2.29183e-06	yes	-	KFV05530.1 hypothetical protein N339_04974, partial [Pterocles gutturalis]
ncbi_422199	8	0.5	0.08	0.005	-4	0.0009857	0.0145744	yes	F8	PREDICTED: coagulation factor VIII [Gallus gallus]
ncbi_101750093	7	0.5	0.165	0.01	-4.04439	0.00318599	0.0350947	yes	NPAS4	PREDICTED: neuronal PAS domain-containing protein 4 isoform X1 [Gallus gallus]
XLOC_004741	9.5	0.5	0.57	0.03	-4.24793	0.000194595	0.0041163	yes	-	-
XLOC_006113	10.5	0.5	0.8	0.04	-4.32193	6.58847e-05	0.00168311	yes	-	-
ncbi_427232	6	0	0.115	0.001	-6.84549	0.00170111	0.0222329	yes	HACD4	PREDICTED: very-long-chain (3R)-3-hydroxyacyl-CoA dehydratase 4 [Gallus gallus]
ncbi_417404	7.5	0	0.21	0.001	-7.71425	0.00462749	0.0458181	yes	COPRS	PREDICTED: coordinator of PRMT5 and differentiation stimulator [Gallus gallus]
ncbi_112530156	6.39	0	0.215	0.001	-7.74819	0.00134574	0.0184793	yes	LOC112530156	PREDICTED: splicing factor 3A subunit 2-like, partial [Branchiostoma belcheri]
ncbi_112530884	4.805	0	0.59	0.001	-9.20457	0.00452198	0.0452315	yes	LOC112530884	PREDICTED: olfactory receptor 14J1-like [Gallus gallus]
ncbi_112532421	48.39	0	0.73	0.001	-9.51175	9.9674e-07	4.15678e-05	yes	LOC112532421	ADP/ATP translocase 4, partial [Balearica regulorum gibbericeps]
ncbi_112532770	204.925	0.045	11.005	0.001	-13.4259	4.3205e-10	3.3286e-08	yes	LOC112532770	Trans-aconitate 3-methyltransferase, partial [Anas platyrhynchos]

## Sheet: IFN-γ DF1 DEGs
ID	NC_count	IFN-γ_count	NC_fpkm	IFN-γ_fpkm	log2(FC)	P value	FDR	significant	Symbol	Description
ncbi_417973	0	48	0.001	2.59	11.3387	5.99296e-20	2.778e-18	yes	LOC417973	PREDICTED: LOW QUALITY PROTEIN: polymerase delta-interacting protein 3, partial [Phaethon lepturus]
XLOC_018133	0	7.5	0.001	0.935	9.86882	0.000219667	0.00154474	yes	EF2	XP_019508869.1 PREDICTED: LOW QUALITY PROTEIN: elongation factor 2, partial [Hipposideros armiger]
ncbi_428660	10.5	9197	0.085	73.675	9.7595	0	0	yes	GVINP1	PREDICTED: interferon-induced very large GTPase 1 [Gallus gallus]
ncbi_112529960	0	18.595	0.001	0.75	9.55075	3.45126e-08	5.60239e-07	yes	LOC112529960	-
XLOC_011629	0	4.5	0.001	0.71	9.47168	0.00796712	0.0330013	yes	-	XP_019475222.1 PREDICTED: uncharacterized protein F13E9.13, mitochondrial-like [Meleagris gallopavo]
ncbi_418423	0	32.87	0.001	0.645	9.33316	6.3063e-17	2.45026e-15	yes	LOC418423	PREDICTED: uncharacterized protein LOC418423 [Gallus gallus]
XLOC_012536	0	6.5	0.001	0.56	9.12928	0.00141565	0.00771731	yes	-	-
ncbi_107055485	0	4.235	0.001	0.515	9.00843	0.00850767	0.0347229	yes	LOC107055485	60S ribosomal protein L17, partial [Charadrius vociferus]
ncbi_420838	0	17	0.001	0.485	8.92184	9.35269e-07	1.16328e-05	yes	CD83	PREDICTED: CD83 antigen [Gallus gallus]
ncbi_420894	0	18	0.001	0.455	8.82972	2.34343e-09	4.58299e-08	yes	SERPINB1	PREDICTED: leukocyte elastase inhibitor isoform X1 [Gallus gallus]
ncbi_419070	0	23.5	0.001	0.4	8.64386	2.8167e-12	7.64057e-11	yes	GDPD5	PREDICTED: glycerophosphodiester phosphodiesterase domain-containing protein 5 isoform X1 [Gallus gallus]
ncbi_107052684	0	4.79	0.001	0.395	8.62571	0.00451329	0.0206209	yes	LOC107052684	PREDICTED: translation initiation factor IF-2-like [Gallus gallus]
ncbi_424546	0	19.5	0.001	0.315	8.29921	2.53956e-10	5.65342e-09	yes	ADGRL4	PREDICTED: adhesion G protein-coupled receptor L4 isoform X1 [Gallus gallus]
XLOC_004852	0	6.53	0.001	0.275	8.10329	0.00141565	0.00771731	yes	-	-
ncbi_416102	0	19	0.001	0.24	7.90689	2.98391e-10	6.59251e-09	yes	CHL1	PREDICTED: neural cell adhesion molecule L1-like protein isoform X1 [Gallus gallus]
ncbi_428707	0	4.5	0.001	0.18	7.49185	0.0084274	0.034455	yes	HTR2C	5-hydroxytryptamine receptor 2C precursor [Gallus gallus]
ncbi_768821	0	8	0.001	0.18	7.49185	0.00014037	0.00103793	yes	FGL2	fibroleukin precursor [Gallus gallus]
ncbi_422782	0	7.05	0.001	0.15	7.22882	0.000389222	0.00254637	yes	NSUN7	NOL1/NOP2/Sun domain family, member 7 [Mus musculus]
ncbi_772243	0	4.555	0.001	0.145	7.17991	0.00576035	0.0252703	yes	LOC772243	PREDICTED: MLV-related proviral Env polyprotein-like [Gallus gallus]
ncbi_100858563	0	9	0.001	0.135	7.07682	4.3656e-05	0.000366881	yes	ADGRD2	PREDICTED: adhesion G-protein coupled receptor D2 isoform X1 [Gallus gallus]
ncbi_419012	0	12	0.001	0.125	6.96578	1.12042e-06	1.37799e-05	yes	NOX4	PREDICTED: NADPH oxidase 4 isoform X1 [Gallus gallus]
ncbi_100858842	5	431	0.73	70.275	6.58897	3.83453e-20	1.7888e-18	yes	APOA2	PREDICTED: apolipoprotein A-II [Gallus gallus]
ncbi_100859414	0	6.6	0.001	0.095	6.56986	0.000910229	0.00529299	yes	IFNAL1	PREDICTED: interferon type A1/A2-like [Gallus gallus]
ncbi_417624	0	4.5	0.001	0.09	6.49185	0.00842512	0.034455	yes	DOC2B	PREDICTED: double C2-like domain-containing protein beta isoform X1 [Gallus gallus]
ncbi_396398	0.05	4.24	0.005	0.42	6.39232	0.00946596	0.0376991	yes	IFNA3	interferon type A1/A2 precursor [Gallus gallus]
ncbi_112532725	0	5.505	0.001	0.065	6.02237	0.00238224	0.0120162	yes	LOC112532725	conserved Plasmodium protein, unknown function [Plasmodium ovale]
ncbi_417972	3	243	0.07	4.3	5.94084	8.0847e-91	2.15318e-88	yes	GBE	PREDICTED: heat shock 70 kDa protein 12A-like isoform X1 [Gallus gallus]
ncbi_421352	0	4.5	0.001	0.06	5.90689	0.00946596	0.0376991	yes	TGFB2	transforming growth factor beta-2 precursor [Gallus gallus]
ncbi_101750112	41	2113.8	0.305	15.8	5.69497	0	0	yes	LOC101750112	PREDICTED: phthiocerol/phenolphthiocerol synthesis polyketide synthase type I PpsD-like isoform X1 [Gallus gallus]
ncbi_100858381	8	371.32	0.29	13.315	5.52086	3.97417e-125	1.57334e-122	yes	LOC100858381	PREDICTED: protein C19orf12 homolog [Picoides pubescens]
ncbi_427224	2.5	117.5	0.08	3.48	5.44294	4.29705e-41	4.99549e-39	yes	CD274	PREDICTED: CD276 antigen homolog isoform X1 [Gallus gallus]
ncbi_396384	224	9371	7.52	324.74	5.43241	0	0	yes	IRF1	PREDICTED: interferon regulatory factor 1 isoform X1 [Gallus gallus]
ncbi_417192	8	334.5	0.425	18.12	5.41398	4.16818e-114	1.4537e-111	yes	TOR1BL	torsin family 1, member B-like precursor [Gallus gallus]
ncbi_415922	225	8640.5	6.955	271.595	5.28726	0	0	yes	GBP4L	PREDICTED: guanylate-binding protein 1-like [Gallus gallus]
ncbi_424033	7	269	0.155	5.89	5.24793	1.31222e-89	3.43239e-87	yes	AHR2	aryl hydrocarbon receptor 2 [Gallus gallus]
XLOC_019522	1	26	0.055	1.525	4.79323	7.26816e-11	1.7144e-09	yes	-	XP_015705905.1 PREDICTED: mucin-2-like isoform X1 [Coturnix japonica]
ncbi_395908	3.5	99	0.155	4.145	4.74103	9.11302e-36	8.55689e-34	yes	OASL	PREDICTED: 59 kDa 2'-5'-oligoadenylate synthase-like protein isoform X1 [Gallus gallus]
ncbi_107055361	16	381.5	1.12	27.055	4.59432	8.89784e-113	2.89635e-110	yes	LOC107055361	PREDICTED: early endosome antigen 1-like [Gallus gallus]
ncbi_101748329	0.5	8	0.005	0.12	4.58496	0.00100273	0.00575773	yes	LOC101748329	PREDICTED: LOW QUALITY PROTEIN: rho-related GTP-binding protein RhoB-like [Gallus gallus]
XLOC_019725	1	23.5	0.11	2.56	4.54057	7.54664e-09	1.35636e-07	yes	Parp14	XP_010565119.1 PREDICTED: poly [ADP-ribose] polymerase 10 [Haliaeetus leucocephalus]
ncbi_427728	123.5	2642.5	3.495	74.52	4.41426	0	0	yes	TAP2	antigen peptide transporter 2 [Gallus gallus]
ncbi_420486	8.5	157.205	0.08	1.5	4.22882	1.33669e-40	1.48332e-38	yes	LOC420486	PREDICTED: phthioceranic/hydroxyphthioceranic acid synthase-like [Gallus gallus]
ncbi_424467	10	100	0.15	2.705	4.17259	1.53831e-20	7.43668e-19	yes	VCAM1	PREDICTED: vascular cell adhesion protein 1 isoform X1 [Gallus gallus]
ncbi_395317	0.5	17	0.01	0.18	4.16993	7.2556e-08	1.11172e-06	yes	CNTN5	PREDICTED: contactin-5 isoform X1 [Gallus gallus]
ncbi_428156	1	16.5	0.045	0.75	4.05889	5.57515e-07	7.24621e-06	yes	FOXS1	PREDICTED: forkhead box protein S1 [Coturnix japonica]
ncbi_420854	5.5	87	0.195	3.13	4.00462	2.65844e-27	1.72305e-25	yes	EDN1	PREDICTED: endothelin-1 [Gallus gallus]
ncbi_421921	8	116.5	0.165	2.36	3.83825	3.57271e-32	3.00765e-30	yes	CMPK2	PREDICTED: UMP-CMP kinase 2, mitochondrial [Gallus gallus]
ncbi_427727	201.5	2723	7.445	103.795	3.80132	0	0	yes	TAP1	PREDICTED: antigen peptide transporter 1 isoform X1 [Gallus gallus]
ncbi_395468	1790	24427.5	157.47	2189.32	3.79733	0	0	yes	CCL4	PREDICTED: chemokine C-C motif ligand 4 isoform X1 [Gallus gallus]
XLOC_009804	1	13	0.03	0.415	3.79008	0.000223831	0.00157175	yes	-	XP_013045561.1 PREDICTED: uncharacterized protein LOC106041570 [Anser cygnoides domesticus]
ncbi_101750271	4.5	61	0.11	1.425	3.69539	5.35493e-19	2.36976e-17	yes	LOC101750271	PREDICTED: translation initiation factor IF-2-like isoform X2 [Gallus gallus]
ncbi_395509	3	30.5	0.015	0.19	3.66297	1.51318e-09	3.02802e-08	yes	PDGFRA	platelet-derived growth factor receptor alpha precursor [Gallus gallus]
ncbi_395346	9	112	0.195	2.46	3.65711	2.54912e-32	2.15836e-30	yes	BCO1	beta,beta-carotene 15,15'-monooxygenase [Gallus gallus]
ncbi_112531377	0.545	7.03	0.015	0.185	3.62449	0.00340848	0.0163643	yes	LOC112531377	PREDICTED: splicing factor 3A subunit 2-like [Gallus gallus]
ncbi_418837	54	623.5	2.19	25.635	3.54911	1.09078e-133	4.84172e-131	yes	EPSTI1	PREDICTED: epithelial-stromal interaction protein 1 [Gallus gallus]
ncbi_395313	2.5	28.5	0.07	0.785	3.48727	4.43053e-10	9.48808e-09	yes	MX1	Mx protein, partial [Gallus gallus]
ncbi_107056921	0.705	6.695	0.005	0.055	3.45943	0.00542972	0.0240068	yes	LOC107056921	PREDICTED: protocadherin gamma-A5-like [Gallus gallus]
ncbi_771694	0.5	6	0.015	0.16	3.41504	0.00751934	0.0315145	yes	BEST4	bestrophin-4 [Gallus gallus]
ncbi_404229	0.5	6	0.015	0.145	3.27302	0.00754799	0.0316075	yes	POPDC2	popeye domain-containing protein 2 [Gallus gallus]
ncbi_112531724	1	8	0.01	0.095	3.24793	0.00347037	0.0166233	yes	LOC112531724	-
ncbi_424267	132.5	1226	2.755	25.95	3.23561	7.23356e-241	6.23277e-238	yes	DTX3L	PREDICTED: E3 ubiquitin-protein ligase DTX3L isoform X1 [Gallus gallus]
XLOC_010943	2	18.5	0.08	0.735	3.19967	1.85779e-06	2.17182e-05	yes	NMES1	XP_003209505.1 PREDICTED: normal mucosa of esophagus-specific gene 1 protein [Meleagris gallopavo]
ncbi_100857331	52.5	445	1.98	17.135	3.11337	3.01473e-91	8.17772e-89	yes	TPSNRL	PREDICTED: tapasin-related protein-like [Coturnix japonica]
ncbi_423456	88.5	751	2.295	19.82	3.11039	1.2006e-152	6.51348e-150	yes	SLC25A29	PREDICTED: mitochondrial basic amino acids transporter [Gallus gallus]
ncbi_100859304	0.795	6.82	0.035	0.295	3.07529	0.0103785	0.0407025	yes	LOC100859304	gag-env fusion protein [Gallus gallus]
ncbi_419813	16.5	132.5	0.63	5.24	3.05614	1.83907e-27	1.20793e-25	yes	ETV7	PREDICTED: transcription factor ETV7 isoform X1 [Gallus gallus]
ncbi_395366	14.5	120	0.545	4.48	3.03917	2.39848e-22	1.24585e-20	yes	GBP	guanylate binding protein [Gallus gallus]
XLOC_010965	2.5	18	0.075	0.575	2.9386	9.47373e-06	9.39548e-05	yes	-	-
ncbi_769927	0.5	6	0.015	0.115	2.9386	0.0110421	0.0427895	yes	LOXL4	PREDICTED: LOW QUALITY PROTEIN: lysyl oxidase homolog 4-like [Coturnix japonica]
ncbi_768990	23.5	146.5	0.705	5.275	2.90348	2.04361e-27	1.33043e-25	yes	TMEM173	PREDICTED: stimulator of interferon genes protein isoform X1 [Gallus gallus]
ncbi_396495	15.5	112.5	0.885	6.54	2.88554	9.57544e-21	4.64441e-19	yes	IL8L2	interleukin-8 precursor [Gallus gallus]
ncbi_419192	203.5	1389	5.315	38.3	2.8492	1.31879e-152	6.89917e-150	yes	WISP2	PREDICTED: P2Y purinoceptor 1-like [Gallus gallus]
ncbi_776037	10	70	0.44	3.13	2.83059	5.70448e-17	2.22825e-15	yes	EVI2A	protein EVI2A precursor [Gallus gallus]
ncbi_415326	13.5	92	0.295	2.085	2.82126	2.14477e-19	9.69649e-18	yes	CPEB1	PREDICTED: cytoplasmic polyadenylation element-binding protein 1 isoform X1 [Meleagris gallopavo]
ncbi_424283	1	8	0.01	0.07	2.80735	0.00451655	0.0206294	yes	NCKAP5	PREDICTED: nck-associated protein 5 isoform X6 [Gallus gallus]
XLOC_007745	6	41.5	0.11	0.755	2.77897	2.35809e-11	5.80526e-10	yes	Itpripl1	XP_004949930.2 PREDICTED: inositol 1,4,5-trisphosphate receptor-interacting protein-like 1 [Gallus gallus]
ncbi_416807	4.5	29	0.095	0.645	2.7633	2.96389e-06	3.30404e-05	yes	GLT1D1	PREDICTED: glycosyltransferase 1 domain-containing protein 1 isoform X1 [Gallus gallus]
ncbi_112533547	1.88	11.495	0.065	0.43	2.72583	0.00138525	0.00757696	yes	LOC112533547	PREDICTED: zinc finger protein CKR1 isoform X1 [Gallus gallus]
ncbi_100857413	315.5	1979.5	2.99	19.105	2.67573	9.38962e-250	8.5962e-247	yes	NLRC5	PREDICTED: protein NLRC5 isoform X1 [Gallus gallus]
ncbi_395299	124.5	750	4.59	28.065	2.61221	1.13195e-124	4.36339e-122	yes	SOCS3	PREDICTED: suppressor of cytokine signaling 3 [Coturnix japonica]
ncbi_112529985	2	10	0.02	0.12	2.58496	0.00517245	0.0231206	yes	LOC112529985	-
ncbi_426340	185.205	1088.5	3.265	19.435	2.5735	7.8481e-162	4.4215e-159	yes	TAPBPL	tapasin-related protein [Gallus gallus]
ncbi_419297	1.5	8.5	0.075	0.445	2.56884	0.00694431	0.0295699	yes	VSTM2L	PREDICTED: V-set and transmembrane domain-containing protein 2-like protein isoform X1 [Gallus gallus]
ncbi_101751764	4.755	29.285	0.135	0.795	2.558	2.85354e-08	4.6807e-07	yes	GIMAP8L1	PREDICTED: GTPase IMAP family member 8-like [Gallus gallus]
XLOC_001390	1.925	8.945	0.03	0.175	2.54432	0.0116352	0.0446743	yes	-	-
ncbi_395734	518.5	2956.5	14.865	86.22	2.5361	0	0	yes	RHOB	rho-related GTP-binding protein RhoB [Gallus gallus]
ncbi_770067	3	18	0.065	0.37	2.50901	0.000204878	0.00145189	yes	CYYR1	PREDICTED: cysteine and tyrosine-rich protein 1 [Gallus gallus]
XLOC_001970	1.5	8	0.07	0.395	2.49643	0.0108838	0.0422879	yes	-	-
XLOC_012347	161	890.5	1.445	8.135	2.49307	2.85041e-142	1.34686e-139	yes	-	-
ncbi_423079	2.5	13	0.325	1.78	2.45337	0.00500412	0.0224986	yes	HPS5	PREDICTED: serum amyloid A protein [Gallus gallus]
ncbi_417460	2	11	0.045	0.245	2.44478	0.00205334	0.0105794	yes	FKBP6	PREDICTED: inactive peptidyl-prolyl cis-trans isomerase FKBP6 [Gallus gallus]
ncbi_424044	2736	14338.5	43.655	237.465	2.4435	0	0	yes	STAT1	PREDICTED: signal transducer and activator of transcription 1-alpha/beta isoform X1 [Gallus gallus]
ncbi_424220	680.5	3613.5	22.075	119.545	2.43707	1.37971e-290	1.44358e-287	yes	IGFBP5	PREDICTED: insulin-like growth factor-binding protein 5 [Gallus gallus]
ncbi_101747378	1174.5	6225	11.37	61.06	2.425	1.37051e-218	1.00376e-215	yes	PARP14	PREDICTED: poly [ADP-ribose] polymerase 14 [Gallus gallus]
ncbi_422692	17.5	91	0.635	3.41	2.42494	1.09598e-16	4.18072e-15	yes	TIFA	PREDICTED: TRAF-interacting protein with FHA domain-containing protein A isoform X2 [Gallus gallus]
XLOC_019297	8	42.41	0.57	3.05	2.41978	0.000187178	0.00133876	yes	exsA	-
XLOC_006649	5.5	25.5	0.175	0.895	2.35453	7.49942e-06	7.62328e-05	yes	-	-
ncbi_419563	1007	4934	19.095	94.99	2.31458	0	0	yes	GBP1	PREDICTED: guanylate-binding protein 1 [Gallus gallus]
XLOC_014008	4	20.5	0.23	1.14	2.30933	0.000145489	0.00107253	yes	-	-
ncbi_419106	1.5	8.5	0.06	0.295	2.29768	0.0118188	0.0452844	yes	GATA3	GATA-binding factor 3 [Gallus gallus]
ncbi_419265	249	1216	1.635	8.025	2.29521	4.80698e-148	2.34709e-145	yes	HELZ2	PREDICTED: helicase with zinc finger domain 2 [Gallus gallus]
ncbi_112533211	7	32.5	0.41	1.96	2.25716	3.2681e-07	4.48231e-06	yes	LOC112533211	PREDICTED: AP-3 complex subunit beta-2 [Charadrius vociferus]
ncbi_429039	2.075	9.885	0.04	0.19	2.24793	0.00494926	0.0222724	yes	SLC23A3	PREDICTED: solute carrier family 23 member 3 isoform X1 [Gallus gallus]
ncbi_395243	430.5	2017	19.705	92.67	2.23354	4.11263e-199	2.86866e-196	yes	IRF9	interferon regulatory factor 9 [Gallus gallus]
ncbi_107053690	2	9.5	0.08	0.375	2.22882	0.00624758	0.0270114	yes	LOC107053690	PREDICTED: protein FAM178A [Charadrius vociferus]
ncbi_419872	280.5	1287.5	5.48	25.6	2.2239	8.73339e-149	4.41127e-146	yes	MOV10	GTP binding protein [Mus musculus]
ncbi_101748577	4.5	13.5	0.07	0.325	2.21501	0.00939201	0.0374964	yes	LOC101748577	zinc-finger transcription factor KROX20 [Gallus gallus]
ncbi_416686	33	155.5	1.825	8.435	2.20849	1.85232e-21	9.16647e-20	yes	IL15RA	PREDICTED: interleukin-15 receptor subunit alpha isoform X1 [Gallus gallus]
ncbi_417346	14	72.5	0.48	2.215	2.2062	2.12675e-15	7.48862e-14	yes	CD7	CD7 molecule precursor [Gallus gallus]
ncbi_554220	3.5	16	0.19	0.865	2.1867	0.000332694	0.00222424	yes	OTP	PREDICTED: homeobox protein orthopedia [Gallus gallus]
ncbi_423790	21	91.5	0.675	3.025	2.16398	1.14704e-15	4.09802e-14	yes	IFIT5	interferon induced protein with tetratricopeptide repeats 5 [Gallus gallus]
ncbi_396330	130	575.5	4.355	19.5	2.16273	1.22747e-67	2.56857e-65	yes	IRF7	interferon regulatory factor-3 [Gallus gallus]
ncbi_424185	29.5	131.5	0.51	2.28	2.16046	6.44567e-21	3.15773e-19	yes	IFIH1	interferon-induced helicase C domain-containing protein 1 [Gallus gallus]
ncbi_396385	843.5	3771.5	27.09	120.995	2.15912	2.66786e-195	1.69908e-192	yes	IRF8	interferon regulatory factor 8 [Gallus gallus]
ncbi_396107	8	41	0.135	0.6	2.152	3.88833e-08	6.23836e-07	yes	RET	PREDICTED: proto-oncogene tyrosine-protein kinase receptor Ret isoform X1 [Gallus gallus]
ncbi_417940	49.5	210.5	1.95	8.385	2.10434	6.37985e-29	4.5365e-27	yes	TMEM140	PREDICTED: transmembrane protein 140 [Gallus gallus]
ncbi_425954	41	167	1.345	5.675	2.07701	1.20135e-15	4.28159e-14	yes	SLC2A6	PREDICTED: solute carrier family 2, facilitated glucose transporter member 6 [Gallus gallus]
ncbi_418294	1610	6595	40.515	169.19	2.06212	2.1276e-297	2.39731e-294	yes	C1S	complement C1s subcomponent precursor [Gallus gallus]
ncbi_100858073	71	288.5	7.37	30.685	2.0578	6.96448e-38	7.08443e-36	yes	UBE2L6	PREDICTED: ubiquitin-conjugating enzyme E2 L3-like [Gallus gallus]
ncbi_424269	230.835	915.88	3.77	15.305	2.02137	9.64471e-74	2.27864e-71	yes	PARP9	PREDICTED: poly [ADP-ribose] polymerase 9 isoform X1 [Gallus gallus]
ncbi_426962	2030.5	7988	51.74	208.13	2.00813	0	0	yes	GFPT2	PREDICTED: glutamine--fructose-6-phosphate aminotransferase [isomerizing] 2 isoform X1 [Gallus gallus]
ncbi_395827	6	23	0.145	0.575	1.98751	0.000105921	0.000807246	yes	CYP24A1	1,25-dihydroxyvitamin D(3) 24-hydroxylase, mitochondrial [Gallus gallus]
ncbi_420503	4.5	16.5	0.11	0.435	1.98351	0.00172491	0.00914128	yes	ARMC3	PREDICTED: armadillo repeat-containing protein 3 isoform X2 [Gallus gallus]
ncbi_418700	22	85.5	0.68	2.665	1.97053	7.32508e-13	2.12892e-11	yes	LYGL	PREDICTED: lysozyme g-like protein 2 [Gallus gallus]
ncbi_107055411	4	15.5	0.255	0.99	1.95693	0.00107392	0.00609956	yes	HOXC4	PREDICTED: homeobox protein Hox-C4 [Gallus gallus]
ncbi_415413	46	175.5	0.395	1.52	1.94415	2.0766e-23	1.12776e-21	yes	UNC13C	PREDICTED: protein unc-13 homolog C isoform X3 [Gallus gallus]
ncbi_416630	538	2049	42.055	161.615	1.94221	7.3915e-167	4.33083e-164	yes	SOCS1	suppressor of cytokine signaling 1 [Gallus gallus]
ncbi_414835	2.5	10.895	0.025	0.095	1.926	0.00437074	0.0201055	yes	LOC414835	cHz-cadherin precursor [Gallus gallus]
ncbi_429089	4006	14892.5	148.18	560.13	1.91841	0	0	yes	CYR61	protein CYR61 precursor [Gallus gallus]
ncbi_423189	5.5	17	0.045	0.17	1.91754	0.00301259	0.0147439	yes	LRP4	PREDICTED: low-density lipoprotein receptor-related protein 4 isoform X1 [Gallus gallus]
ncbi_112530987	11.5	41	0.555	2.01	1.85664	2.03202e-05	0.000185799	yes	LOC112530987	PREDICTED: poly [ADP-ribose] polymerase 10-like [Falco cherrug]
ncbi_416093	99	303	2.17	7.855	1.85592	1.26006e-28	8.78921e-27	yes	EIF4E3	PREDICTED: eukaryotic translation initiation factor 4E type 3 isoform X1 [Gallus gallus]
ncbi_424297	6	16.5	0.05	0.18	1.848	0.00713601	0.0302367	yes	THSD7B	PREDICTED: thrombospondin type-1 domain-containing protein 7B isoform X1 [Gallus gallus]
ncbi_422720	129.215	439.615	2.455	8.79	1.84014	2.75294e-39	2.98704e-37	yes	TLR3	PREDICTED: toll-like receptor 3 isoform X1 [Gallus gallus]
ncbi_423457	250	848.5	4.215	15.09	1.83999	2.98017e-70	6.51544e-68	yes	SLC25A47	PREDICTED: solute carrier family 25 member 47 isoform X1 [Gallus gallus]
ncbi_424862	11.5	36	0.265	0.945	1.83432	1.45721e-05	0.000138157	yes	SLCO2A1	PREDICTED: solute carrier organic anion transporter family member 2A1 isoform X1 [Gallus gallus]
ncbi_424314	1057.5	3688	29.465	104.465	1.82595	1.38739e-228	1.12902e-225	yes	NMI	PREDICTED: N-myc-interactor [Gallus gallus]
ncbi_419084	3	11	0.085	0.3	1.81943	0.00990157	0.0392101	yes	GDPD4	PREDICTED: glycerophosphodiester phosphodiesterase domain-containing protein 5 isoform X1 [Gallus gallus]
ncbi_424903	5	17	0.195	0.685	1.81263	0.00153492	0.00827819	yes	HRASLS	PREDICTED: phospholipid-metabolizing enzyme A-C1 [Gallus gallus]
ncbi_415302	244.23	834.59	6.415	22.285	1.79655	1.2871e-80	3.2506e-78	yes	PML	PREDICTED: protein PML isoform X1 [Gallus gallus]
ncbi_378803	1783.5	6134.5	75.5	260.915	1.78903	5.19487e-257	5.07296e-254	yes	TNFRSF11B	tumor necrosis factor receptor superfamily member 11B precursor [Gallus gallus]
ncbi_421153	64.5	218.5	1.36	4.675	1.78136	1.69461e-22	8.92902e-21	yes	DENND2D	PREDICTED: DENN domain-containing protein 2D [Gallus gallus]
ncbi_417956	11.98	42.775	2.14	7.35	1.78013	0.00419681	0.0194417	yes	HIST1H2B7	histone H2B 7 [Gallus gallus]
ncbi_101748788	5	17	0.06	0.205	1.77259	0.00165659	0.00885289	yes	SLC26A1	PREDICTED: sulfate anion transporter 1 isoform X1 [Gallus gallus]
ncbi_422780	180.5	605	2.265	7.68	1.7616	3.61929e-57	6.31135e-55	yes	LIMCH1	PREDICTED: LIM and calponin homology domains-containing protein 1 isoform X1 [Gallus gallus]
ncbi_100857840	6	19.5	0.175	0.59	1.75336	0.00115416	0.00647742	yes	LOC100857840	disintegrin and metalloproteinase domain-containing protein 21-like precursor [Gallus gallus]
ncbi_419669	192	624	4.805	15.945	1.7305	2.35829e-55	3.97061e-53	yes	RNF19B	PREDICTED: E3 ubiquitin-protein ligase RNF19B [Gallus gallus]
ncbi_418295	1165	3790	29.27	96.59	1.72245	3.19519e-197	2.12742e-194	yes	C1R	PREDICTED: complement C1r subcomponent [Gallus gallus]
XLOC_005030	7.5	24	0.385	1.255	1.70476	0.000255479	0.00175858	yes	-	-
XLOC_014013	179.5	570	4.34	14.04	1.69378	1.32219e-51	1.99664e-49	yes	-	AAL24498.1 transcription factor PATF [Coturnix japonica]
ncbi_423462	4.51	14.53	0.065	0.21	1.69188	0.00493019	0.0222207	yes	LOC423462	PREDICTED: uncharacterized protein LOC423462 isoform X1 [Gallus gallus]
ncbi_768576	7.5	22.5	0.15	0.48	1.67807	0.00904408	0.0364551	yes	FOXL1	PREDICTED: forkhead box protein L1 [Gallus gallus]
ncbi_776186	45	142.5	2.225	7.1	1.67401	1.63133e-15	5.78589e-14	yes	TMEM158	PREDICTED: transmembrane protein 158 [Gallus gallus]
XLOC_014558	7.5	25.5	0.335	1.06	1.66183	0.000124982	0.000937523	yes	-	XP_019327316.1 PREDICTED: LOW QUALITY PROTEIN: integrin alpha-E [Aptenodytes forsteri]
ncbi_100859797	8	24.5	0.215	0.68	1.6612	0.000287428	0.00195735	yes	ACKR4	PREDICTED: atypical chemokine receptor 4 [Gallus gallus]
ncbi_423901	57.5	177.5	1.61	5.08	1.65777	5.4889e-19	2.41446e-17	yes	CASP7	PREDICTED: caspase-7 [Gallus gallus]
ncbi_423896	77	234	1.76	5.36	1.60666	1.39709e-17	5.63764e-16	yes	ACSL5	long-chain-fatty-acid--CoA ligase 5 [Gallus gallus]
ncbi_395742	18.11	56.75	0.17	0.515	1.59904	3.63584e-08	5.87187e-07	yes	FLT4	PREDICTED: vascular endothelial growth factor receptor 3 isoform X1 [Gallus gallus]
ncbi_101749583	5	14.5	0.13	0.39	1.58496	0.0105774	0.0413718	yes	LOC101749583	-
ncbi_427687	9	25.5	0.115	0.345	1.58496	0.00201393	0.0104056	yes	PLCB1	PREDICTED: 1-phosphatidylinositol 4,5-bisphosphate phosphodiesterase beta-1 isoform X2 [Coturnix japonica]
XLOC_019671	110	318.5	8.335	24.905	1.57918	8.84532e-28	5.94341e-26	yes	-	-
ncbi_415756	40.5	116.5	3.48	10.335	1.57038	8.99165e-12	2.30084e-10	yes	LOC415756	PREDICTED: protein C19orf12 homolog [Picoides pubescens]
ncbi_418971	12	35	0.28	0.83	1.56768	3.34095e-05	0.000289575	yes	ELMOD1	PREDICTED: ELMO domain-containing protein 1 isoform X1 [Gallus gallus]
ncbi_417128	403.32	1144.04	12.945	37.45	1.53257	6.10138e-73	1.39645e-70	yes	NACC2	nucleus accumbens-associated protein 2 [Gallus gallus]
ncbi_416457	73	206	0.4	1.155	1.52982	2.25121e-19	1.01464e-17	yes	GPER1	PREDICTED: G-protein coupled estrogen receptor 1 isoform X1 [Gallus gallus]
ncbi_428760	10	28.5	0.11	0.315	1.51785	0.00062124	0.00382832	yes	ADAMTS3	PREDICTED: A disintegrin and metalloproteinase with thrombospondin motifs 3 isoform X1 [Gallus gallus]
ncbi_418205	167.5	472	2.34	6.69	1.5155	1.01588e-37	1.01229e-35	yes	LRMP	lymphoid-restricted membrane protein [Gallus gallus]
ncbi_107050978	12.5	36	0.425	1.215	1.51542	7.43019e-05	0.000587358	yes	LOC107050978	PREDICTED: trichohyalin-like [Gallus gallus]
ncbi_100859744	16.5	45.5	0.385	1.1	1.51457	7.51284e-06	7.63162e-05	yes	RASGEF1B	PREDICTED: ras-GEF domain-containing family member 1B [Gallus gallus]
ncbi_100858936	44	124.135	0.385	1.09	1.5014	1.91227e-12	5.2652e-11	yes	PAQR9	PREDICTED: progestin and adipoQ receptor family member 9 [Coturnix japonica]
ncbi_420827	11	29	0.08	0.225	1.49185	0.00154712	0.00832865	yes	RNF144B	PREDICTED: E3 ubiquitin-protein ligase RNF144B isoform X1 [Coturnix japonica]
ncbi_107054710	12.46	34	0.58	1.63	1.49075	0.000228362	0.00159668	yes	LOC107054710	-
ncbi_771537	16.5	45.5	0.23	0.645	1.48767	6.26847e-06	6.4845e-05	yes	MEIKIN	PREDICTED: meiosis-specific kinetochore protein [Gallus gallus]
ncbi_769163	160.5	444.5	1.86	5.215	1.48736	1.97212e-33	1.77225e-31	yes	FILIP1L	PREDICTED: filamin A-interacting protein 1-like isoform X1 [Gallus gallus]
ncbi_374155	55	154	3.395	9.49	1.483	8.2038e-10	1.69491e-08	yes	ST8SIA4	PREDICTED: CMP-N-acetylneuraminate-poly-alpha-2,8-sialyltransferase [Coturnix japonica]
ncbi_100859347	904.5	2493.5	16.295	45.485	1.48096	1.94927e-109	6.07507e-107	yes	AHR1B	PREDICTED: aryl hydrocarbon receptor-like isoform X3 [Gallus gallus]
ncbi_395669	13	36	0.705	1.96	1.47516	9.48936e-05	0.000734285	yes	PLEK	pleckstrin [Gallus gallus]
ncbi_427122	731	1986.5	11.36	31.375	1.46565	1.03342e-113	3.52036e-111	yes	ERAP1	PREDICTED: endoplasmic reticulum aminopeptidase 1 [Gallus gallus]
ncbi_395335	128.5	344.5	6.795	18.64	1.45586	7.22174e-25	4.23136e-23	yes	CISH	cytokine-inducible SH2-containing protein [Gallus gallus]
ncbi_395802	46	120	0.42	1.15	1.45317	2.41464e-09	4.70341e-08	yes	PROX1	PREDICTED: prospero homeobox protein 1 isoform X1 [Gallus gallus]
ncbi_776275	10	27.5	0.19	0.52	1.45251	0.00272779	0.0135217	yes	LOC776275	PREDICTED: transmembrane protein 263-like isoform X1 [Gallus gallus]
ncbi_396503	26.5	72	0.315	0.86	1.44898	1.08137e-07	1.61962e-06	yes	COL17A1	collagen alpha-1(XVII) chain [Gallus gallus]
ncbi_396146	187	502	13.975	38.095	1.44675	4.30641e-38	4.41121e-36	yes	GCH1	GTP cyclohydrolase 1 [Gallus gallus]
ncbi_772201	355.5	945.5	10.54	28.73	1.44668	5.8612e-36	5.53903e-34	yes	ASPG	PREDICTED: 60 kDa lysophospholipase isoform X1 [Gallus gallus]
ncbi_775985	231.5	628	4.315	11.735	1.44339	2.20402e-36	2.1101e-34	yes	BEND6	PREDICTED: BEN domain-containing protein 6 isoform X1 [Gallus gallus]
ncbi_100857569	55.455	129.95	0.87	2.365	1.44275	4.74434e-09	8.82255e-08	yes	CLC2DL4	PREDICTED: C-type lectin domain family 2 member B-like [Gallus gallus]
ncbi_100857563	134.27	361.41	3.34	9.075	1.44205	2.36009e-24	1.34516e-22	yes	PMLL	PREDICTED: protein PML-like [Gallus gallus]
ncbi_428150	999.525	2387.41	10.39	28.18	1.43948	5.92112e-98	1.70064e-95	yes	OGFR	PREDICTED: opioid growth factor receptor isoform X2 [Gallus gallus]
ncbi_426211	135	357	3.085	8.36	1.43823	4.9763e-28	3.39036e-26	yes	KAZN	PREDICTED: kazrin isoform X2 [Gallus gallus]
ncbi_427788	76.925	204.895	0.875	2.365	1.43449	8.51113e-18	3.502e-16	yes	MYH1E	myosin, heavy chain 1E, skeletal muscle [Gallus gallus]
ncbi_395507	30.12	65.28	0.325	0.875	1.42884	2.27714e-05	0.000205645	yes	P2RX5	PREDICTED: P2X purinoceptor 5 isoform X1 [Gallus gallus]
ncbi_415644	8.465	22.1	0.745	1.985	1.41383	0.00351756	0.0168053	yes	HERPUD1	PREDICTED: homocysteine-responsive endoplasmic reticulum-resident ubiquitin-like domain member 1 protein [Gallus gallus]
ncbi_770718	780	2041	29.745	79.075	1.41057	2.53345e-110	8.06738e-108	yes	TRIM58	PREDICTED: E3 ubiquitin-protein ligase TRIM39-like [Gallus gallus]
ncbi_770392	233	611	7.845	20.835	1.40916	2.44545e-44	3.08801e-42	yes	C5NT1AL	PREDICTED: cytosolic 5'-nucleotidase 1A-like [Gallus gallus]
ncbi_425389	2433.43	6343.48	129.225	342.905	1.40792	5.61401e-129	2.34954e-126	yes	BF2	Major histocompatibility complex class I antigen BF2 precursor [Gallus gallus]
ncbi_424865	332.5	865	6.29	16.66	1.40526	1.65238e-59	2.98816e-57	yes	IGF2BP2	PREDICTED: insulin-like growth factor 2 mRNA-binding protein 2 isoform X1 [Gallus gallus]
ncbi_420667	447.5	1162.89	5.55	14.67	1.40231	1.22054e-73	2.83785e-71	yes	CMTM6	PREDICTED: CKLF-like MARVEL transmembrane domain-containing protein 6 [Gallus gallus]
XLOC_018329	8	20	0.25	0.66	1.40054	0.0050772	0.0227782	yes	TRPM6	XP_003643069.2 PREDICTED: transient receptor potential cation channel subfamily M member 6 isoform X1 [Gallus gallus]
ncbi_395852	346	897	19.305	50.96	1.40039	1.82375e-55	3.10632e-53	yes	ID2	DNA-binding protein inhibitor ID-2 [Gallus gallus]
ncbi_419218	1013	2620	10.165	26.8	1.39862	2.23574e-113	7.44298e-111	yes	ZNFX1	PREDICTED: NFX1-type zinc finger-containing protein 1 [Gallus gallus]
ncbi_101749459	556.395	1419.88	7.73	20.09	1.37794	1.03301e-83	2.65464e-81	yes	ARID5A	PREDICTED: AT-rich interactive domain-containing protein 5A [Meleagris gallopavo]
ncbi_415780	40	88.5	0.48	1.245	1.37504	4.24217e-06	4.57917e-05	yes	LOC415780	PREDICTED: transcription initiation factor TFIID subunit 4-like [Gallus gallus]
ncbi_417283	19.5	52	0.48	1.24	1.36923	4.8525e-06	5.18828e-05	yes	EXD3	PREDICTED: exonuclease mut-7 homolog isoform X1 [Gallus gallus]
ncbi_419086	18	45	0.215	0.555	1.36815	3.94984e-05	0.000337557	yes	CAPN5	PREDICTED: calpain-5 [Gallus gallus]
ncbi_100857912	139	354.5	4.71	12.125	1.36419	8.24967e-22	4.15262e-20	yes	RFX5	PREDICTED: DNA-binding protein RFX5 isoform X4 [Gallus gallus]
ncbi_424313	145	320	2.885	7.395	1.35798	2.66611e-16	9.91196e-15	yes	RBM43	PREDICTED: RNA-binding protein 43 isoform X1 [Gallus gallus]
ncbi_417603	325.5	815	5.22	13.335	1.3531	2.28564e-53	3.67913e-51	yes	TRPV2	PREDICTED: transient receptor potential cation channel subfamily V member 2 isoform X1 [Gallus gallus]
ncbi_101748321	1861.5	4653.39	12.255	31.21	1.34864	1.67908e-137	7.686e-135	yes	MYO9A	PREDICTED: unconventional myosin-IXa isoform X1 [Gallus gallus]
ncbi_418100	317.5	790.5	4.865	12.33	1.34166	4.30951e-50	6.18879e-48	yes	PARP12	PREDICTED: poly [ADP-ribose] polymerase 12 [Gallus gallus]
ncbi_416884	412	1029	9.44	23.905	1.34045	9.45466e-55	1.5388e-52	yes	TRAFD1	TRAF-type zinc finger domain-containing protein 1 [Gallus gallus]
ncbi_395147	262	651	5.58	14.125	1.33991	1.04039e-39	1.14584e-37	yes	EIF2AK2	PREDICTED: interferon-induced, double-stranded RNA-activated protein kinase isoform X1 [Gallus gallus]
ncbi_418108	153.5	379	7.875	19.855	1.33415	2.14681e-25	1.29944e-23	yes	LOC418108	PREDICTED: poly [ADP-ribose] polymerase 12 isoform X1 [Gallus gallus]
ncbi_107050958	8	19.5	0.71	1.78	1.32599	0.00829434	0.0340539	yes	LOC107050958	PREDICTED: dual specificity tyrosine-phosphorylation-regulated kinase 1B-like [Coturnix japonica]
XLOC_008511	6	16.5	0.33	0.825	1.32193	0.00764269	0.031931	yes	-	-
XLOC_004019	45	98.5	2.645	6.595	1.3181	9.12131e-07	1.13807e-05	yes	-	-
XLOC_008277	25.5	47	0.33	0.82	1.31316	0.0031817	0.0154528	yes	-	-
ncbi_395282	251.5	616.5	28.07	69.665	1.3114	1.82083e-37	1.80213e-35	yes	ID1	DNA-binding protein inhibitor ID-1 [Gallus gallus]
ncbi_769222	775.5	1896	5.49	13.615	1.31032	3.28334e-92	9.07441e-90	yes	ADAMTS8	PREDICTED: A disintegrin and metalloproteinase with thrombospondin motifs 8 [Gallus gallus]
ncbi_100859265	662.5	1633.5	1.585	3.93	1.31005	2.08288e-32	1.77384e-30	yes	ZBTB20	PREDICTED: zinc finger and BTB domain-containing protein 20 isoform X1 [Gallus gallus]
ncbi_107055315	18.405	44.87	0.115	0.285	1.30933	4.05456e-05	0.000344497	yes	LOC107055315	PREDICTED: uncharacterized protein LOC107055315 [Gallus gallus]
ncbi_423315	107.5	227.5	1.28	3.165	1.30606	1.26416e-08	2.19647e-07	yes	NPAS3	PREDICTED: neuronal PAS domain-containing protein 3 isoform X1 [Gallus gallus]
ncbi_420033	17.5	42.5	0.6	1.48	1.30256	6.41197e-05	0.000515774	yes	KLHL10	kelch-like protein 10 [Gallus gallus]
ncbi_424959	8.5	20	0.075	0.185	1.30256	0.00975917	0.038751	yes	MCF2L2	PREDICTED: probable guanine nucleotide exchange factor MCF2L2 isoform X1 [Gallus gallus]
ncbi_423132	1084.41	2603.96	34.705	84.83	1.28943	2.95333e-98	8.65206e-96	yes	SERPING1	PREDICTED: plasma protease C1 inhibitor [Gallus gallus]
ncbi_420011	1596.89	4028.03	65.055	158.32	1.28311	9.68077e-121	3.636e-118	yes	IFI35	PREDICTED: interferon-induced 35 kDa protein [Corvus cornix cornix]
ncbi_417281	165.5	395.465	3.92	9.515	1.27935	6.0085e-26	3.71361e-24	yes	ENTPD8L	PREDICTED: ectonucleoside triphosphate diphosphohydrolase 8 [Gallus gallus]
ncbi_424046	561	1341	4.055	9.82	1.27602	4.87325e-65	9.63095e-63	yes	NABP1	PREDICTED: SOSS complex subunit B2 [Gallus gallus]
ncbi_693260	491.075	1163.53	23.71	57.075	1.26736	2.90095e-65	5.82097e-63	yes	BF1	MHC BF1 class I precursor [Gallus gallus]
ncbi_427737	48.165	112.895	2.985	7.17	1.26424	3.75783e-08	6.04886e-07	yes	YF6	PREDICTED: MHC-like class I Y isoform X2 [Gallus gallus]
ncbi_100858732	488.5	1157.5	11.015	26.45	1.2638	1.92869e-61	3.57614e-59	yes	STAT2	PREDICTED: signal transducer and activator of transcription 2 isoform X1 [Gallus gallus]
ncbi_425522	45.5	106	0.35	0.84	1.26303	5.20945e-07	6.81931e-06	yes	CAMK1D	PREDICTED: calcium/calmodulin-dependent protein kinase type 1D isoform X1 [Gallus gallus]
ncbi_101750175	88.065	207.73	1.025	2.455	1.2601	5.45874e-13	1.60562e-11	yes	PTCHD3L	PREDICTED: patched domain-containing protein 3 [Gallus gallus]
ncbi_100859848	36	84.5	0.285	0.68	1.25457	2.05871e-07	2.92209e-06	yes	LOC100859848	PREDICTED: CDC42 small effector protein 2-B-like [Gallus gallus]
ncbi_422581	237.5	505.5	5.53	13.185	1.25355	5.0801e-24	2.8731e-22	yes	BMP3	PREDICTED: bone morphogenetic protein 3 isoform X1 [Gallus gallus]
ncbi_429066	20.275	45.47	0.185	0.44	1.24998	0.000241475	0.00167003	yes	METTL11B	PREDICTED: alpha N-terminal protein methyltransferase 1B isoform X1 [Gallus gallus]
ncbi_419897	13.155	29.76	0.225	0.53	1.23607	0.00186437	0.00974289	yes	TCP11	PREDICTED: T-complex protein 11 homolog isoform X1 [Gallus gallus]
ncbi_395417	1288.5	2984.5	16.63	38.91	1.22635	3.81327e-107	1.16368e-104	yes	SIK1	serine/threonine-protein kinase SIK2 [Gallus gallus]
ncbi_769675	1036	2375.5	14.57	34.005	1.22275	1.06839e-93	3.00959e-91	yes	ADAR	PREDICTED: double-stranded RNA-specific adenosine deaminase [Gallus gallus]
ncbi_428121	3982.5	9101.5	65.25	151.89	1.21898	6.68612e-133	2.88054e-130	yes	LRRC32	PREDICTED: leucine-rich repeat-containing protein 32 isoform X1 [Gallus gallus]
ncbi_415327	121.5	276.5	3.355	7.8	1.21716	1.17521e-17	4.79513e-16	yes	PATL2	PREDICTED: protein PAT1 homolog 2 isoform X1 [Gallus gallus]
ncbi_101747236	23.275	51.63	0.65	1.51	1.21604	0.000549545	0.003443	yes	TLDC2	PREDICTED: TLD domain-containing protein 2 isoform X2 [Gallus gallus]
ncbi_772164	244.5	558.5	4.28	9.94	1.21564	8.69528e-33	7.58146e-31	yes	PANX1	PREDICTED: pannexin-1 isoform X1 [Gallus gallus]
ncbi_395869	282.5	642.5	29.3	67.79	1.21017	2.69607e-36	2.56442e-34	yes	RHOC	PREDICTED: rho-related GTP-binding protein RhoC isoform X2 [Pseudopodoces humilis]
ncbi_427302	14	31.5	0.485	1.115	1.20099	0.00140762	0.00768215	yes	FSD1L	PREDICTED: FSD1-like protein isoform X1 [Gallus gallus]
ncbi_418538	38.5	91.5	1.265	2.9	1.19692	5.38319e-07	7.02164e-06	yes	PDE9A	PREDICTED: high affinity cGMP-specific 3',5'-cyclic phosphodiesterase 9A isoform X1 [Gallus gallus]
ncbi_395107	69	146	1.14	2.61	1.19502	2.50543e-09	4.85444e-08	yes	FGFRL1	fibroblast growth factor receptor-like 1 precursor [Gallus gallus]
ncbi_418863	494	1128.5	7.57	17.225	1.18614	1.20808e-51	1.84334e-49	yes	FNDC3A	PREDICTED: fibronectin type-III domain-containing protein 3a isoform X1 [Gallus gallus]
XLOC_007980	51	114	0.93	2.115	1.18536	8.207e-07	1.03814e-05	yes	-	-
ncbi_417545	209.695	465	8.19	18.62	1.18492	1.76819e-20	8.49195e-19	yes	ASL2	argininosuccinate lyase [Gallus gallus]
ncbi_420433	2307	5152.5	62.925	142.725	1.18153	1.02469e-117	3.75241e-115	yes	NUB1	NEDD8 ultimate buster 1 [Gallus gallus]
ncbi_416998	327.5	726	9.32	21.13	1.18089	9.28327e-35	8.55229e-33	yes	CARD8	PREDICTED: caspase recruitment domain-containing protein 8-like [Gallus gallus]
XLOC_000204	32.075	70.555	0.4	0.905	1.17792	6.99377e-06	7.14897e-05	yes	-	-
ncbi_378779	62	113.5	1.665	3.765	1.17713	0.000107391	0.000816748	yes	BMP2	PREDICTED: bone morphogenetic protein 2 isoform X1 [Gallus gallus]
ncbi_693266	20.42	44.855	0.58	1.31	1.17544	0.000159006	0.00115819	yes	CASP18	initiator caspase [Gallus gallus]
ncbi_421369	352.5	786.5	8.96	20.21	1.1735	4.28724e-30	3.27081e-28	yes	ATF3	PREDICTED: cyclic AMP-dependent transcription factor ATF-3 [Meleagris gallopavo]
ncbi_419731	551.615	1235.18	12.525	28.115	1.16653	2.78348e-59	4.97224e-57	yes	ST14	PREDICTED: suppressor of tumorigenicity 14 protein isoform X2 [Gallus gallus]
XLOC_004590	22	51	0.94	2.11	1.16651	4.54267e-05	0.000379367	yes	-	-
ncbi_428994	9.5	21.5	0.105	0.235	1.16227	0.00894929	0.0361507	yes	CPS1	PREDICTED: carbamoyl-phosphate synthase [ammonia], mitochondrial isoform X2 [Gallus gallus]
ncbi_419382	40	86.5	0.995	2.225	1.16104	1.73814e-06	2.04829e-05	yes	TP73	PREDICTED: tumor protein p73 isoform X1 [Gallus gallus]
ncbi_416561	95	207.5	3.17	7.085	1.16029	1.82107e-12	5.03303e-11	yes	ZDHHC4	PREDICTED: probable palmitoyltransferase ZDHHC4 isoform X1 [Gallus gallus]
ncbi_419125	912	2004	16.515	36.7	1.152	2.86896e-55	4.77551e-53	yes	SAMHD1	deoxynucleoside triphosphate triphosphohydrolase SAMHD1 [Gallus gallus]
ncbi_421884	2476	5793.5	10.47	23.055	1.13882	2.26462e-48	3.04332e-46	yes	DST	PREDICTED: dystonin isoform X1 [Gallus gallus]
ncbi_423056	8.5	22	0.1	0.22	1.1375	0.00664407	0.0285068	yes	TRIM66	PREDICTED: tripartite motif-containing protein 66 isoform X1 [Gallus gallus]
ncbi_100857105	18	39	0.515	1.125	1.12728	0.000765521	0.00455827	yes	SERPINF2	PREDICTED: alpha-2-antiplasmin isoform X2 [Gallus gallus]
ncbi_423796	1361.5	2601.5	13.15	28.66	1.12398	4.91258e-33	4.30895e-31	yes	PCGF5	polycomb group RING finger protein 5 [Gallus gallus]
ncbi_420193	6.5	42.5	0.225	0.49	1.12286	1.99793e-10	4.50999e-09	yes	IL7	PREDICTED: interleukin 7 isoform X1 [Gallus gallus]
ncbi_415651	472	1011.5	21.075	45.805	1.11997	1.08432e-46	1.44392e-44	yes	CX3CL1	fractalkine precursor [Gallus gallus]
ncbi_417869	905	1924	6.08	13.125	1.11017	3.30654e-56	5.69813e-54	yes	NAV3	PREDICTED: neuron navigator 3 isoform X1 [Gallus gallus]
ncbi_100859302	234.5	497	12.565	27.095	1.10862	2.48567e-23	1.34355e-21	yes	LOC100859302	Serine/threonine-protein phosphatase 1 regulatory subunit 10, partial [Charadrius vociferus]
ncbi_395543	183.5	364.5	2.21	4.735	1.09932	2.87018e-12	7.77124e-11	yes	SMAD9	PREDICTED: mothers against decapentaplegic homolog 9 isoform X1 [Gallus gallus]
ncbi_107055369	19	39.5	0.45	0.96	1.09311	0.00108681	0.00615777	yes	LRRC25	PREDICTED: leucine-rich repeat-containing protein 25 [Gallus gallus]
ncbi_378913	36172.4	75470.1	247.765	526.35	1.08705	2.51525e-80	6.24463e-78	yes	FLNB	PREDICTED: filamin-B isoform X1 [Gallus gallus]
ncbi_776458	178.245	367.9	4.72	9.975	1.07953	8.02994e-17	3.07913e-15	yes	CLC2DL5	PREDICTED: C-type lectin domain family 2 member D-like isoform X1 [Gallus gallus]
ncbi_422688	359	743.5	7.785	16.345	1.07008	7.54637e-30	5.61113e-28	yes	CAMK2D	PREDICTED: calcium/calmodulin-dependent protein kinase type II subunit delta isoform X8 [Coturnix japonica]
ncbi_374199	297.5	613.5	3.225	6.76	1.06772	4.12405e-24	2.34144e-22	yes	JAK2	tyrosine-protein kinase JAK2 [Gallus gallus]
ncbi_396361	1484	3023	31.365	65.665	1.06597	7.63755e-74	1.83401e-71	yes	INHBA	PREDICTED: inhibin beta A chain isoform X1 [Gallus gallus]
ncbi_107049469	163.5	338	13.255	27.735	1.06517	2.21556e-16	8.27895e-15	yes	LOC107049469	PREDICTED: DELTA-sagatoxin-Srs1a-like [Coturnix japonica]
ncbi_415969	140	288.5	2.84	5.92	1.05971	2.38788e-14	7.89564e-13	yes	CECR5L	PREDICTED: cat eye syndrome critical region protein 5 homolog [Gallus gallus]
ncbi_768473	34.035	66.95	0.12	0.25	1.05889	0.00165873	0.00886068	yes	FAM155A	PREDICTED: transmembrane protein FAM155A [Gallus gallus]
ncbi_112532141	15.5	32.5	0.55	1.145	1.05784	0.00862446	0.0350725	yes	LOC112532141	PREDICTED: endogenous retrovirus group K member 8 Gag polyprotein-like [Gallus gallus]
ncbi_101751647	24.5	42.5	1.32	2.735	1.051	0.00922315	0.037024	yes	GIMAP7L5	PREDICTED: GTPase IMAP family member 7-like [Gallus gallus]
ncbi_418866	667.5	1350.5	9.135	18.875	1.047	9.26174e-42	1.09408e-39	yes	SETDB2	PREDICTED: histone-lysine N-methyltransferase SETDB2 isoform X1 [Gallus gallus]
ncbi_419219	22	44.5	0.36	0.74	1.03953	0.000941269	0.005454	yes	SYCP2	PREDICTED: synaptonemal complex protein 2 isoform X4 [Meleagris gallopavo]
ncbi_418389	315.5	566	4.78	9.79	1.0343	8.32261e-18	3.43407e-16	yes	TMEM45A	transmembrane protein 45A [Gallus gallus]
ncbi_100859145	43.255	88.795	0.735	1.505	1.03395	8.01633e-05	0.000629277	yes	FAM184B	PREDICTED: protein FAM184B isoform X1 [Gallus gallus]
ncbi_112532567	26.5	53	2.54	5.2	1.03368	0.000298268	0.00201896	yes	POLD4	PREDICTED: DNA polymerase delta subunit 4 [Coturnix japonica]
ncbi_416689	1018.5	2033	7.655	15.665	1.03307	8.40367e-55	1.38311e-52	yes	FAM208B	PREDICTED: protein FAM208B isoform X1 [Gallus gallus]
ncbi_107050133	14	28	1.13	2.31	1.03157	0.0110231	0.0427384	yes	NPM2	PREDICTED: nucleoplasmin-2 [Gallus gallus]
ncbi_771738	109	218.5	7.665	15.655	1.03027	1.4454e-09	2.90031e-08	yes	ATOH8	protein atonal homolog 8 [Gallus gallus]
ncbi_424994	77	154.5	1.695	3.45	1.02531	2.28578e-07	3.22253e-06	yes	LRRC31	PREDICTED: leucine-rich repeat-containing protein 31 isoform X1 [Gallus gallus]
ncbi_417481	74.5	154	0.855	1.74	1.02509	6.87848e-09	1.24544e-07	yes	AUTS2	PREDICTED: autism susceptibility gene 2 protein isoform X1 [Gallus gallus]
XLOC_009268	26	51.5	1.23	2.5	1.02327	0.0100516	0.0397076	yes	-	-
ncbi_419873	63	126.5	1.44	2.92	1.0199	1.37097e-07	2.01829e-06	yes	PPM1J	PREDICTED: protein phosphatase 1J [Gallus gallus]
ncbi_395609	1193.5	2339	15.29	30.905	1.01525	5.45429e-53	8.5908e-51	yes	MDM2	E3 ubiquitin-protein ligase Mdm2 [Gallus gallus]
ncbi_771476	74.5	148.5	1.785	3.605	1.01408	1.66315e-07	2.40254e-06	yes	LMOD1	PREDICTED: leiomodin-1 [Gallus gallus]
ncbi_420546	2129.5	4220.5	23.79	48.04	1.01388	1.93536e-71	4.3614e-69	yes	CDK14	PREDICTED: cyclin-dependent kinase 14 isoform X1 [Gallus gallus]
ncbi_419194	22	43.5	0.55	1.11	1.01306	0.00136812	0.00750007	yes	ADA	adenosine deaminase [Gallus gallus]
ncbi_422513	189	365.5	3.38	6.82	1.01275	4.18702e-12	1.11108e-10	yes	HERC4L	PREDICTED: probable E3 ubiquitin-protein ligase HERC4 isoform X1 [Gallus gallus]
ncbi_396405	1056	1941.5	16.995	34.045	1.00233	3.18713e-39	3.43273e-37	yes	CAMKK2	PREDICTED: calcium/calmodulin-dependent protein kinase kinase 2 isoform X1 [Coturnix japonica]
XLOC_001129	48	23.5	1.595	0.79	-1.01363	0.0006642	0.00404681	yes	-	-
ncbi_418273	112.825	57.09	3	1.485	-1.0145	4.59658e-05	0.000382996	yes	VAMP1	PREDICTED: vesicle-associated membrane protein 1 isoform X1 [Gallus gallus]
ncbi_422930	1424.16	689.31	23.915	11.83	-1.01547	1.37531e-42	1.6788e-40	yes	EIF2AK3	PREDICTED: eukaryotic translation initiation factor 2-alpha kinase 3 [Gallus gallus]
ncbi_100859283	54.5	26.5	3.09	1.525	-1.0188	0.000234476	0.00163087	yes	PHLDA3	PREDICTED: pleckstrin homology-like domain family A member 3 [Gallus gallus]
ncbi_395605	53.5	26	2.13	1.05	-1.02046	0.00247562	0.0124316	yes	CHRNB2	neuronal acetylcholine receptor subunit beta-2 precursor [Gallus gallus]
XLOC_003847	45.5	21.5	2.705	1.33	-1.0242	0.0012639	0.00699945	yes	-	-
ncbi_373909	145	66.5	2.38	1.16	-1.03684	5.11457e-08	8.05572e-07	yes	EDNRB2	PREDICTED: endothelin receptor B subtype 2 isoform X1 [Gallus gallus]
ncbi_424811	170	80.5	4.885	2.38	-1.0374	9.04902e-09	1.60085e-07	yes	MOGAT1	PREDICTED: 2-acylglycerol O-acyltransferase 1 [Gallus gallus]
ncbi_771652	84.5	40.5	7.38	3.595	-1.03763	0.000187277	0.00133881	yes	COA6	PREDICTED: cytochrome c oxidase assembly factor 6 homolog [Gallus gallus]
ncbi_419458	52	26	2.06	1	-1.04264	0.00220262	0.0112291	yes	FBLIM1	PREDICTED: filamin-binding LIM protein 1 isoform X1 [Gallus gallus]
XLOC_009444	259.5	124.5	1.78	0.86	-1.04947	7.06834e-09	1.27666e-07	yes	-	-
ncbi_424037	6481.5	3077	139.09	67.045	-1.05282	3.8222e-101	1.1426e-98	yes	LSS	lanosterol synthase [Gallus gallus]
ncbi_424483	85	41.5	0.83	0.4	-1.05311	0.000971575	0.00560521	yes	TMEM56	PREDICTED: transmembrane protein 56 isoform X1 [Gallus gallus]
ncbi_101750125	47.5	23	0.135	0.065	-1.05445	0.000875544	0.00510955	yes	LOC101750125	PREDICTED: uncharacterized protein LOC101750125 [Gallus gallus]
ncbi_425002	82.5	39	3.43	1.645	-1.06012	0.000110731	0.00084041	yes	SERPINI1	PREDICTED: neuroserpin isoform X1 [Gallus gallus]
ncbi_425061	4302	2029	215.565	103.38	-1.06017	4.9312e-65	9.63095e-63	yes	FDPS	PREDICTED: farnesyl pyrophosphate synthase isoform X1 [Gallus gallus]
ncbi_419798	102	45	1.95	0.935	-1.06044	7.87637e-06	7.97326e-05	yes	DIXDC1	PREDICTED: dixin isoform X1 [Gallus gallus]
ncbi_769069	733	344.5	23.11	11.065	-1.06251	3.84797e-25	2.30062e-23	yes	EDA	PREDICTED: ectodysplasin-A isoform X1 [Gallus gallus]
ncbi_112530272	63.78	29.435	3.53	1.69	-1.06264	0.000144607	0.00106657	yes	LOC112530272	-
XLOC_014956	47	21	3.275	1.565	-1.06533	0.000786166	0.00466225	yes	-	-
ncbi_416834	96	44.5	1.57	0.75	-1.0658	1.75272e-06	2.06216e-05	yes	ABCB9	PREDICTED: ATP-binding cassette sub-family B member 9 [Gallus gallus]
ncbi_112532089	27.5	13	2.745	1.31	-1.06724	0.00580486	0.0254503	yes	LOC112532089	PREDICTED: rho guanine nucleotide exchange factor 2, partial [Falco peregrinus]
ncbi_107049564	71.63	33.715	3.31	1.575	-1.07148	3.00405e-05	0.000262281	yes	LOC107049564	PREDICTED: major centromere autoantigen B-like isoform X2 [Gallus gallus]
ncbi_424917	105.5	48.765	1.755	0.83	-1.08029	1.09801e-06	1.3527e-05	yes	MUC4L	PREDICTED: mucin-19-like isoform X1 [Gallus gallus]
XLOC_015978	38.5	18	5.14	2.43	-1.08081	0.00123056	0.00684592	yes	-	-
ncbi_107049660	25.5	11.5	2.475	1.17	-1.08092	0.0122492	0.0466283	yes	LOC107049660	PREDICTED: glycogen phosphorylase, muscle form-like, partial [Protobothrops mucrosquamatus]
XLOC_009015	194.5	53	6.38	3.01	-1.08379	8.42076e-19	3.66016e-17	yes	-	-
ncbi_693255	103.5	48.5	12.915	6.09	-1.08453	2.1468e-06	2.48e-05	yes	GADD45A	growth arrest and DNA damage-inducible protein GADD45 alpha [Gallus gallus]
XLOC_001433	29.5	14	0.87	0.41	-1.08539	0.00509014	0.0228223	yes	-	-
ncbi_395214	110.5	52	4.99	2.35	-1.08638	1.04557e-05	0.000102074	yes	RGMA	repulsive guidance molecule A precursor [Gallus gallus]
ncbi_100859440	107	50	0.68	0.32	-1.08746	4.37003e-07	5.83521e-06	yes	C1orf167	PREDICTED: type-1 angiotensin II receptor-associated protein [Colius striatus]
ncbi_107054036	31.705	14.14	0.51	0.24	-1.08746	0.00397992	0.0186136	yes	LOC107054036	PREDICTED: endogenous retrovirus group K member 9 Pol protein-like [Gallus gallus]
ncbi_100857899	36	17	1.18	0.555	-1.08823	0.00280624	0.0138543	yes	TTC25	PREDICTED: tetratricopeptide repeat protein 25 [Gallus gallus]
ncbi_396483	182.5	85.5	13.81	6.495	-1.08831	1.06609e-09	2.17495e-08	yes	TIMP3	metalloproteinase inhibitor 3 precursor [Gallus gallus]
ncbi_374185	59.5	27.5	2.82	1.32	-1.09516	7.26017e-05	0.000576094	yes	IRX1	PREDICTED: iroquois-class homeodomain protein IRX-1 [Coturnix japonica]
ncbi_101748060	48.815	22.135	0.31	0.145	-1.09622	0.00296795	0.0145546	yes	LOC101748060	PREDICTED: transmembrane protein FLJ37396 [Gallus gallus]
ncbi_428538	167	79.5	2.93	1.37	-1.09672	6.56095e-08	1.01698e-06	yes	ERD2L	PREDICTED: epidermal retinol dehydrogenase 2-like [Gallus gallus]
ncbi_422662	363	165.5	21.76	10.155	-1.09949	3.48016e-17	1.36669e-15	yes	SULT1E1	PREDICTED: sulfotransferase 1 family member D1 [Gallus gallus]
ncbi_421752	35.5	17	1.095	0.51	-1.10236	0.00245248	0.0123365	yes	TRAF3IP2	PREDICTED: adapter protein CIKS isoform X1 [Gallus gallus]
ncbi_100858101	42.5	20	0.495	0.23	-1.10579	0.00217157	0.0110949	yes	TMEM74	PREDICTED: transmembrane protein 74 [Gallus gallus]
XLOC_003431	25.5	11.5	7.985	3.685	-1.11563	0.00663451	0.0284909	yes	Cpsf1	ETE60725.1 Cleavage and polyadenylation specificity factor subunit 1 [Ophiophagus hannah]
ncbi_107051973	43.395	20.065	2.295	1.055	-1.12125	0.00195868	0.0101668	yes	LOC107051973	PREDICTED: uncharacterized protein LOC107051973 [Gallus gallus]
ncbi_422677	50.5	22	0.6	0.275	-1.12553	0.000229613	0.00160467	yes	PDE5A	cGMP-specific 3',5'-cyclic phosphodiesterase [Gallus gallus]
ncbi_101748987	588	263.5	11.24	5.135	-1.13021	2.58635e-29	1.86625e-27	yes	LOC101748987	PREDICTED: F-BAR domain only protein 1 isoform X2 [Alligator mississippiensis]
ncbi_100859394	592.505	262.865	15.84	7.2	-1.1375	1.3582e-23	7.50751e-22	yes	METTL23	PREDICTED: methyltransferase-like protein 23 isoform X1 [Gallus gallus]
ncbi_424018	123.5	53.5	15.65	7.04	-1.15252	6.91167e-06	7.07492e-05	yes	PRLH	prolactin-releasing peptide precursor [Gallus gallus]
ncbi_429363	372	166	3.235	1.455	-1.15275	1.19125e-19	5.43595e-18	yes	APC2	PREDICTED: adenomatous polyposis coli protein 2 isoform X1 [Gallus gallus]
ncbi_427953	19.5	7	0.415	0.185	-1.16559	0.00946967	0.0377036	yes	MAATS1	PREDICTED: protein MAATS1 isoform X1 [Gallus gallus]
ncbi_429900	74.5	32.5	0.675	0.3	-1.16993	5.46025e-06	5.75373e-05	yes	COL25A1	PREDICTED: collagen alpha-1(XXV) chain isoform X10 [Gallus gallus]
ncbi_100857858	693.245	302.985	31.235	13.835	-1.17484	1.14076e-21	5.70303e-20	yes	TUBA1C	PREDICTED: tubulin alpha-1C chain [Gallus gallus]
ncbi_418840	21	6	0.305	0.135	-1.17585	0.000971453	0.00560521	yes	LACC1	PREDICTED: laccase domain-containing protein 1 [Gallus gallus]
ncbi_776013	117	52.5	1.22	0.54	-1.17585	1.07279e-06	1.32497e-05	yes	PELI2	PREDICTED: E3 ubiquitin-protein ligase pellino homolog 2 [Gallus gallus]
ncbi_423122	7802	3335.5	111.36	49.185	-1.17894	6.82551e-126	2.77722e-123	yes	FADS2	fatty acid desaturase 2 [Gallus gallus]
ncbi_423911	2322	1006	37.765	16.58	-1.18761	2.1122e-41	2.47517e-39	yes	ABLIM1	PREDICTED: actin-binding LIM protein 1 isoform X2 [Gallus gallus]
ncbi_395863	632	271	46.865	20.475	-1.19465	1.20956e-32	1.03612e-30	yes	HPGDS	hematopoietic prostaglandin D synthase [Gallus gallus]
ncbi_768421	121	47	2.56	1.115	-1.1991	1.20694e-06	1.47449e-05	yes	HK3	PREDICTED: hexokinase-2-like isoform X1 [Gallus gallus]
ncbi_419409	92	39.5	2.625	1.14	-1.20328	1.56644e-05	0.000147558	yes	LOC419409	PREDICTED: Golgi integral membrane protein 4-like isoform X1 [Gallus gallus]
ncbi_427588	46	19	0.945	0.41	-1.20469	0.000105709	0.000806053	yes	KLF15	PREDICTED: Krueppel-like factor 15 isoform X1 [Gallus gallus]
ncbi_100857845	167.655	110.565	2.93	1.27	-1.20607	0.00057753	0.00359374	yes	TMEM136-2	PREDICTED: transmembrane protein 136 isoform X1 [Gallus gallus]
ncbi_404269	187.43	102.5	13.305	5.75	-1.21033	3.99777e-07	5.37242e-06	yes	CG-16	16 kDa beta-galactoside-binding lectin [Gallus gallus]
ncbi_414143	132	63	3.295	1.42	-1.21439	2.36391e-06	2.70098e-05	yes	P3H2	prolyl 3-hydroxylase 2 precursor [Gallus gallus]
ncbi_417561	21	8	0.465	0.2	-1.21723	0.0107312	0.04188	yes	SERPINF1	pigment epithelium-derived factor precursor [Gallus gallus]
ncbi_396068	38.39	15.995	0.85	0.365	-1.21957	0.000810886	0.00479118	yes	KCNAB2	PREDICTED: voltage-gated potassium channel subunit beta-2 isoform X1 [Gallus gallus]
ncbi_422129	40	16.5	0.585	0.25	-1.22651	0.00113016	0.00636228	yes	DGKK	PREDICTED: diacylglycerol kinase delta isoform X1 [Gallus gallus]
ncbi_424431	60.5	29	0.995	0.425	-1.22723	0.000794165	0.00470588	yes	SEC16B	PREDICTED: protein transport protein Sec16B isoform X1 [Gallus gallus]
ncbi_112530328	63.225	26.98	2.685	1.145	-1.22957	2.78549e-05	0.000245498	yes	LOC112530328	-
ncbi_427505	103.24	44.52	1.28	0.545	-1.23182	2.65172e-06	2.99248e-05	yes	SAXO2	PREDICTED: stabilizer of axonemal microtubules 2 [Gallus gallus]
ncbi_693250	21.73	8.855	0.235	0.1	-1.23266	0.00674729	0.0288736	yes	H1F0	histone H5 [Gallus gallus]
XLOC_009446	86	36.5	1.47	0.625	-1.23389	1.08275e-06	1.33502e-05	yes	-	-
ncbi_772026	46.2	19.5	1.025	0.435	-1.23654	0.000426548	0.00276219	yes	RPH3AL	PREDICTED: rab effector Noc2 isoform X1 [Gallus gallus]
ncbi_112532971	75.5	31.5	2.54	1.07	-1.24722	8.02904e-06	8.09982e-05	yes	LOC112532971	PREDICTED: LOW QUALITY PROTEIN: C-Jun-amino-terminal kinase-interacting protein 2-like, partial [Gallus gallus]
ncbi_112530856	21.5	9	1.865	0.785	-1.24841	0.0061003	0.0264684	yes	LOC112530856	PREDICTED: tetraspanin-31 [Maylandia zebra]
XLOC_004534	28.5	11.5	1.105	0.465	-1.24874	0.00229254	0.0116077	yes	-	XP_019329586.1 PREDICTED: LOW QUALITY PROTEIN: uncharacterized protein LOC109279696, partial [Aptenodytes forsteri]
ncbi_771768	256	106	12.885	5.42	-1.24933	1.10745e-16	4.20257e-15	yes	SUCNR1	PREDICTED: succinate receptor 1 [Coturnix japonica]
ncbi_100859325	80.05	41.74	0.63	0.265	-1.24936	0.000298654	0.00202064	yes	PLXNB1	PREDICTED: plexin-B1 isoform X1 [Gallus gallus]
ncbi_100858664	62.675	27.36	2.59	1.085	-1.25526	2.20881e-05	0.000200215	yes	2KTGRL	PREDICTED: glyoxylate/hydroxypyruvate reductase B-like isoform X1 [Gallus gallus]
ncbi_424658	45.785	25.965	0.455	0.19	-1.25987	0.00810326	0.0334828	yes	CDCP2	PREDICTED: CUB domain-containing protein 2 isoform X1 [Gallus gallus]
ncbi_417865	98.5	40.5	3.115	1.3	-1.26072	4.33765e-08	6.9138e-07	yes	BBS10	PREDICTED: Bardet-Biedl syndrome 10 protein isoform X1 [Gallus gallus]
ncbi_395903	113	45	1.93	0.8	-1.27053	6.59256e-08	1.01972e-06	yes	KCNJ4	PREDICTED: inward rectifier potassium channel 4 [Gallus gallus]
ncbi_100859600	39	16	2.19	0.905	-1.27494	0.000252674	0.00174091	yes	C3orf33	PREDICTED: protein C3orf33 homolog isoform X1 [Coturnix japonica]
ncbi_426888	136.5	56.5	2.88	1.19	-1.27511	5.89681e-08	9.19877e-07	yes	RAPGEF3	PREDICTED: rap guanine nucleotide exchange factor 3 [Gallus gallus]
ncbi_771393	18	7.5	0.4	0.165	-1.27753	0.0122774	0.0466911	yes	NMNAT2	PREDICTED: nicotinamide/nicotinic acid mononucleotide adenylyltransferase 2 [Gallus gallus]
XLOC_015136	341.5	136.5	3.73	1.535	-1.28094	3.25799e-19	1.45942e-17	yes	-	-
ncbi_112531785	41.5	17	0.745	0.305	-1.28843	0.000182047	0.00130589	yes	LOC112531785	-
XLOC_001315	33	13.5	0.855	0.35	-1.28857	0.000645129	0.0039473	yes	-	-
ncbi_419969	45.5	18	1.295	0.53	-1.28889	8.63257e-05	0.000671891	yes	GFAP	PREDICTED: glial fibrillary acidic protein [Gallus gallus]
XLOC_003738	250	98.5	12.05	4.91	-1.29524	5.50212e-16	1.99493e-14	yes	-	-
ncbi_421401	39	16	0.9	0.365	-1.30203	0.000383519	0.0025158	yes	ABCG5	PREDICTED: ATP-binding cassette sub-family G member 5 [Gallus gallus]
ncbi_416156	34.665	13.97	0.925	0.375	-1.30256	0.000770421	0.00458559	yes	C1QTNF2	complement C1q tumor necrosis factor-related protein 2 precursor [Gallus gallus]
ncbi_424486	62.5	28	1.655	0.67	-1.3046	0.00035743	0.00236907	yes	SLC44A3	PREDICTED: choline transporter-like protein 3 isoform X1 [Gallus gallus]
ncbi_424258	71.5	26	1.125	0.455	-1.30599	1.74877e-06	2.05917e-05	yes	SLC12A8	PREDICTED: solute carrier family 12 member 8 isoform X1 [Gallus gallus]
ncbi_420606	38	17	0.595	0.24	-1.30986	0.000898043	0.00523251	yes	ABCB5	PREDICTED: ATP-binding cassette sub-family B member 5 [Gallus gallus]
XLOC_018120	43.5	17	0.955	0.385	-1.31064	0.00363982	0.0172544	yes	-	-
ncbi_777580	21	8.5	0.3	0.12	-1.32193	0.0108498	0.0421783	yes	WNK4	PREDICTED: serine/threonine-protein kinase WNK4 [Gallus gallus]
ncbi_428906	122.5	47.5	4.075	1.625	-1.32636	1.40539e-07	2.06482e-06	yes	BDKRB2	PREDICTED: B2 bradykinin receptor isoform X1 [Gallus gallus]
XLOC_000759	16.5	6	0.77	0.305	-1.33605	0.00693848	0.0295621	yes	-	-
ncbi_422929	110.835	43.19	2.35	0.92	-1.35295	3.27382e-07	4.48596e-06	yes	HRH2L	PREDICTED: octopamine receptor isoform X1 [Gallus gallus]
ncbi_396370	26	10	0.345	0.135	-1.35364	0.00150152	0.00812198	yes	C3	complement C3 precursor [Gallus gallus]
ncbi_421761	80	28	1.86	0.725	-1.35925	1.37974e-08	2.37769e-07	yes	WASF1	PREDICTED: wiskott-Aldrich syndrome protein family member 1 isoform X1 [Gallus gallus]
ncbi_417225	34.5	13	0.855	0.33	-1.37346	0.00124308	0.0069103	yes	SH2D3C	PREDICTED: SH2 domain-containing protein 3C isoform X1 [Gallus gallus]
XLOC_011840	61.5	23.5	3.295	1.26	-1.38685	8.33671e-06	8.36985e-05	yes	-	XP_015148924.1 PREDICTED: uncharacterized protein LOC101751708 [Gallus gallus]
ncbi_415121	78	29	2.17	0.825	-1.39523	9.33564e-08	1.41415e-06	yes	CYP4V2	cytochrome P450 family 4 subfamily V member 2 [Gallus gallus]
ncbi_101751513	37.5	14	1.08	0.41	-1.39734	7.55514e-05	0.000595643	yes	ADRA2B	PREDICTED: alpha-2B adrenergic receptor [Coturnix japonica]
ncbi_112532293	15	5.5	0.385	0.145	-1.40881	0.011266	0.0435191	yes	LOC112532293	-
XLOC_000530	22.5	8.5	0.665	0.25	-1.41143	0.00254427	0.0127326	yes	-	-
ncbi_100858729	32.5	12	1.015	0.38	-1.41741	0.000258158	0.00177452	yes	MPND	PREDICTED: MPN domain-containing protein isoform X2 [Gallus gallus]
ncbi_417862	44	16	2.3	0.86	-1.41923	6.06277e-05	0.00049092	yes	GLIPR1L	glioma pathogenesis-related protein 1-like precursor [Gallus gallus]
ncbi_101750341	133.49	49.485	0.925	0.345	-1.42286	4.20893e-12	1.11487e-10	yes	LOC101750341	PREDICTED: golgin subfamily A member 6-like protein 22 [Gallus gallus]
ncbi_414139	38	14	0.865	0.32	-1.43463	6.21878e-05	0.000501336	yes	AMY1A	hepatic alpha-amylase [Gallus gallus]
XLOC_003008	52	19	2.185	0.805	-1.44057	4.7825e-06	5.11717e-05	yes	-	-
ncbi_396050	17.175	5.91	0.34	0.125	-1.44361	0.00683956	0.0291917	yes	SCNN1A	amiloride-sensitive sodium channel subunit alpha [Gallus gallus]
XLOC_004960	47.5	14	2.3	0.845	-1.44461	2.76674e-05	0.000244139	yes	-	-
ncbi_424577	16	6	0.425	0.155	-1.45519	0.0114543	0.04413	yes	KLF-4	PREDICTED: Krueppel-like factor 2 [Gallus gallus]
ncbi_428278	93	34.5	3.805	1.38	-1.46323	7.38064e-07	9.41739e-06	yes	MYLKSML	PREDICTED: myosin light chain kinase, smooth muscle-like isoform X1 [Gallus gallus]
XLOC_010672	22.5	10.5	0.525	0.19	-1.46632	0.0116737	0.0447985	yes	-	-
ncbi_396181	22.5	8	0.43	0.155	-1.47207	0.00408068	0.019012	yes	ITGB2	PREDICTED: integrin beta-2 isoform X1 [Gallus gallus]
ncbi_776932	26.5	9.5	2.15	0.77	-1.48141	0.000602747	0.00373163	yes	NAT8B	PREDICTED: probable N-acetyltransferase CML3 [Coturnix japonica]
ncbi_420415	60	22.5	1.035	0.37	-1.48403	0.000522955	0.00329898	yes	VILL	PREDICTED: villin-like protein isoform X1 [Gallus gallus]
ncbi_431603	41	14.5	0.28	0.1	-1.48543	2.48829e-05	0.00022279	yes	ADAMTSL1	PREDICTED: ADAMTS-like protein 1 isoform X1 [Gallus gallus]
ncbi_395650	157.5	56.5	5.96	2.12	-1.49125	2.09789e-14	6.96823e-13	yes	PHOSPHO1	PREDICTED: phosphoethanolamine/phosphocholine phosphatase isoform X1 [Gallus gallus]
ncbi_396241	41	14	1.145	0.4	-1.51728	2.56662e-05	0.000228964	yes	TF	ovotransferrin BB type [Gallus gallus]
ncbi_112533495	14.5	5	0.88	0.305	-1.52869	0.00851184	0.0347302	yes	CFP	PREDICTED: properdin isoform X2 [Peromyscus maniculatus bairdii]
ncbi_395706	3884	1304.5	182.555	62.375	-1.54929	5.31039e-172	3.24111e-169	yes	SCD	acyl-CoA desaturase [Gallus gallus]
ncbi_416308	20.5	6.5	0.415	0.14	-1.56768	0.00126484	0.00700206	yes	SLC25A48	PREDICTED: solute carrier family 25 member 48 [Gallus gallus]
XLOC_001321	29	9.5	2.82	0.95	-1.5697	0.00016554	0.00119778	yes	-	-
ncbi_374175	1849	612	21.85	7.355	-1.57084	3.19871e-115	1.1428e-112	yes	CAMK2A	PREDICTED: calcium/calmodulin-dependent protein kinase type II subunit alpha isoform X1 [Tinamus guttatus]
ncbi_396488	26.825	8.935	1.22	0.41	-1.57319	0.000372502	0.00246117	yes	CNTF	ciliary neurotrophic factor [Gallus gallus]
ncbi_417248	28.5	9	1.28	0.43	-1.57374	0.000321681	0.00215948	yes	TMEM268	PREDICTED: transmembrane protein C9orf91 homolog isoform X1 [Gallus gallus]
XLOC_008976	60	20	1.18	0.395	-1.57886	1.60362e-07	2.32342e-06	yes	-	-
ncbi_427373	46	15.5	0.675	0.225	-1.58496	5.27181e-06	5.59899e-05	yes	CORO2A	PREDICTED: coronin-2A isoform X1 [Gallus gallus]
ncbi_427649	14	4.5	0.335	0.11	-1.60666	0.00798953	0.0330688	yes	IGFALS	PREDICTED: insulin-like growth factor-binding protein complex acid labile subunit isoform X2 [Gallus gallus]
ncbi_421696	42.5	14	0.675	0.215	-1.65055	0.00023795	0.00165267	yes	SLC2A12	PREDICTED: solute carrier family 2, facilitated glucose transporter member 12 [Gallus gallus]
ncbi_421616	23	7	0.695	0.22	-1.65951	0.000780333	0.00463517	yes	RAB32	ras-related protein Rab-32 [Gallus gallus]
ncbi_419684	34.63	11.795	2.765	0.875	-1.65992	0.0107084	0.0418174	yes	PITHD1	PREDICTED: PITH domain-containing protein 1 [Gallus gallus]
ncbi_424072	13.5	4	0.19	0.06	-1.66297	0.00829495	0.0340539	yes	AOX2	aldehyde oxidase 2 [Gallus gallus]
XLOC_007903	43	13	0.705	0.22	-1.68012	2.25376e-06	2.58817e-05	yes	-	XP_015719632.1 PREDICTED: uncharacterized protein LOC107314671 [Coturnix japonica]
ncbi_768482	24.5	7.5	0.465	0.145	-1.68118	0.00184146	0.00964029	yes	NIM1KZ	serine/threonine-protein kinase NIM1 [Gallus gallus]
ncbi_769490	13.59	4.015	0.225	0.07	-1.6845	0.00722	0.0305396	yes	HS3ST3B1	PREDICTED: heparan sulfate glucosamine 3-O-sulfotransferase 3A1 [Gallus gallus]
ncbi_420090	5090	1505.5	111.17	34.425	-1.69124	5.50586e-222	4.24473e-219	yes	ACSBG2	PREDICTED: long-chain-fatty-acid--CoA ligase ACSBG2 isoform X1 [Gallus gallus]
ncbi_107052464	12.55	4.3	0.13	0.04	-1.70044	0.0127393	0.0481315	yes	LOC107052464	PREDICTED: uncharacterized protein LOC107052464 [Gallus gallus]
ncbi_772003	211.5	63.5	6.665	2.045	-1.7045	3.48747e-21	1.72002e-19	yes	FAM180A	PREDICTED: protein FAM180A [Gallus gallus]
XLOC_005616	34.5	10	0.82	0.245	-1.74284	8.5409e-06	8.55141e-05	yes	-	-
XLOC_009594	33.5	10	1.515	0.45	-1.75132	1.53309e-05	0.00014495	yes	-	-
ncbi_427623	75.5	21.5	1.16	0.335	-1.79189	2.00678e-10	4.52236e-09	yes	ADRB2	PREDICTED: beta-2 adrenergic receptor [Gallus gallus]
ncbi_428851	17	5	0.295	0.085	-1.79518	0.00288049	0.0141731	yes	FADS1L1	PREDICTED: fatty acid desaturase 1-like [Gallus gallus]
ncbi_428691	307	85	5.815	1.675	-1.79562	1.71499e-26	1.07816e-24	yes	CYSLTR1	PREDICTED: cysteinyl leukotriene receptor 1 isoform X1 [Gallus gallus]
ncbi_425986	15	4.5	0.315	0.09	-1.80735	0.0108711	0.0422498	yes	LOXL3	PREDICTED: lysyl oxidase homolog 3 isoform X1 [Gallus gallus]
ncbi_107052518	38.5	10.5	2.26	0.645	-1.80895	3.75108e-06	4.09433e-05	yes	MIOX	PREDICTED: inositol oxygenase isoform X1 [Gallus gallus]
XLOC_013269	13	3.5	3.525	0.985	-1.83943	0.00382083	0.0179614	yes	FIBP	XP_015706726.1 PREDICTED: acidic fibroblast growth factor intracellular-binding protein, partial [Coturnix japonica]
ncbi_427605	133.88	34.97	2.04	0.565	-1.85225	1.601e-07	2.32193e-06	yes	PSD2	PREDICTED: PH and SEC7 domain-containing protein 2 isoform X1 [Gallus gallus]
ncbi_428699	19.5	5	0.185	0.05	-1.88753	0.000297562	0.00201605	yes	FRMPD3	PREDICTED: FERM and PDZ domain-containing protein 3 [Gallus gallus]
XLOC_009256	26	9.5	1.815	0.485	-1.90391	0.000666494	0.00405601	yes	-	-
ncbi_420209	13	3.5	0.435	0.115	-1.91938	0.00700873	0.0298095	yes	CA3B	carbonic anhydrase 3B [Gallus gallus]
ncbi_427826	22	6.5	0.265	0.07	-1.92057	0.000523778	0.00330133	yes	LOC427826	PREDICTED: apoptosis-inducing factor 3-like [Gallus gallus]
ncbi_416881	153.5	39.5	6.02	1.59	-1.92074	1.71511e-20	8.26413e-19	yes	TMEM116	PREDICTED: transmembrane protein 116 isoform X1 [Gallus gallus]
XLOC_004689	33.5	8.5	0.915	0.24	-1.93074	0.00019066	0.00136034	yes	-	-
ncbi_417708	51	13	1.795	0.465	-1.94868	2.62455e-07	3.65789e-06	yes	SYPL1	synaptophysin-like protein 1 [Gallus gallus]
ncbi_772063	94	24.5	2.32	0.6	-1.95109	9.26125e-13	2.67045e-11	yes	STEAP4	PREDICTED: metalloreductase STEAP4 [Gallus gallus]
ncbi_396197	43.215	19.52	1.225	0.31	-1.98244	0.00269173	0.0133701	yes	ALB	serum albumin precursor [Gallus gallus]
ncbi_396094	12.5	3	0.575	0.145	-1.98751	0.00272058	0.0134951	yes	FGF1	fibroblast growth factor 1 precursor [Gallus gallus]
XLOC_009434	10.5	2	1.41	0.355	-1.9898	0.0111562	0.0431618	yes	-	-
ncbi_422640	23	4.5	0.16	0.04	-2	3.37471e-05	0.000292047	yes	PPEF2	PREDICTED: serine/threonine-protein phosphatase with EF-hands 2 isoform X1 [Gallus gallus]
ncbi_428635	22	6	0.36	0.09	-2	0.000370445	0.00244868	yes	SNAP91	PREDICTED: clathrin coat assembly protein AP180 isoform X1 [Gallus gallus]
ncbi_771190	12	3	1.56	0.385	-2.01862	0.00400568	0.0187281	yes	LOC771190	PREDICTED: Sjoegren syndrome nuclear autoantigen 1 [Gallus gallus]
XLOC_001948	34	8	0.875	0.215	-2.02495	7.69996e-07	9.78222e-06	yes	-	-
ncbi_771609	40	8.5	0.685	0.16	-2.09803	1.05219e-07	1.58077e-06	yes	CNGA2	PREDICTED: cyclic nucleotide-gated olfactory channel [Gallus gallus]
ncbi_395780	13.5	3	0.76	0.175	-2.11864	0.00114652	0.0064469	yes	APOA4	apolipoprotein A-IV precursor [Gallus gallus]
ncbi_101748777	11	2.5	0.45	0.1	-2.16993	0.00445517	0.0204191	yes	SPDYA	PREDICTED: speedy protein A isoform X3 [Gallus gallus]
ncbi_426419	64	13.5	1.37	0.3	-2.19114	6.9786e-09	1.26201e-07	yes	UNC5A	PREDICTED: netrin receptor UNC5A [Gallus gallus]
ncbi_419753	22	3	0.435	0.095	-2.19502	8.34147e-07	1.05333e-05	yes	TMEM136-1	transmembrane protein 136 family member 1 [Gallus gallus]
ncbi_395624	16.5	3.5	0.41	0.085	-2.27009	0.000267116	0.00183094	yes	FOXF1	PREDICTED: forkhead box protein F1 [Gallus gallus]
ncbi_396489	17	3.5	0.415	0.085	-2.28758	0.00025521	0.00175756	yes	GLUL	PREDICTED: glutamine synthetase [Anser cygnoides domesticus]
ncbi_107054997	8	1.5	0.245	0.05	-2.29278	0.0128434	0.0484121	yes	TRNP1	PREDICTED: TMF-regulated nuclear protein 1 [Gallus gallus]
ncbi_101750757	27	5.5	1.205	0.24	-2.32793	2.05963e-06	2.38493e-05	yes	LOC101750757	PREDICTED: natural killer cell receptor 2B4-like [Haliaeetus leucocephalus]
ncbi_107049967	8.28	1.615	0.555	0.11	-2.33498	0.0093679	0.0374295	yes	LOC107049967	PREDICTED: leukocyte immunoglobulin-like receptor subfamily B member 3 [Gallus gallus]
XLOC_000684	12.5	2	0.77	0.15	-2.3599	0.000549406	0.003443	yes	-	-
ncbi_424745	28	5	0.385	0.075	-2.3599	5.89552e-07	7.62203e-06	yes	INPP5D	PREDICTED: phosphatidylinositol 3,4,5-trisphosphate 5-phosphatase 1 [Coturnix japonica]
ncbi_112530978	11	2	0.34	0.065	-2.38702	0.00167888	0.00894262	yes	BEST2	PREDICTED: bestrophin-2 [Coturnix japonica]
ncbi_112530469	13	2.5	0.42	0.08	-2.39232	0.00816521	0.0336534	yes	LOC112530469	PREDICTED: cytochrome P450 2G1-like [Alligator sinensis]
XLOC_004986	27	5	1.315	0.245	-2.42421	2.00666e-06	2.33468e-05	yes	-	KFV05530.1 hypothetical protein N339_04974, partial [Pterocles gutturalis]
ncbi_416174	21.5	4	0.435	0.08	-2.44294	4.96953e-05	0.000410568	yes	GABRP	PREDICTED: gamma-aminobutyric acid receptor subunit pi [Gallus gallus]
XLOC_006232	9	1.5	0.225	0.04	-2.49185	0.0118188	0.0452844	yes	FAM160A1	XP_010707853.1 PREDICTED: protein FAM160A1 [Meleagris gallopavo]
XLOC_017835	17	4	1.55	0.275	-2.49476	0.00226861	0.0114945	yes	-	-
ncbi_100858984	27.5	4.5	3.31	0.585	-2.50032	1.33075e-06	1.60435e-05	yes	LOC100858984	PREDICTED: dynein light chain 2, cytoplasmic-like [Gallus gallus]
ncbi_423013	8.36	1.505	0.03	0.005	-2.58496	0.0126699	0.0479381	yes	C5H15orf52	PREDICTED: coiled-coil domain-containing protein 9-like [Chelonia mydas]
ncbi_419762	21.5	3	0.38	0.055	-2.7885	2.33769e-06	2.67311e-05	yes	CADM1	PREDICTED: cell adhesion molecule 1 isoform X3 [Meleagris gallopavo]
ncbi_419640	8.5	1	0.035	0.005	-2.80735	0.00215833	0.0110311	yes	CSMD2	PREDICTED: CUB and sushi domain-containing protein 2 [Gallus gallus]
ncbi_107051287	71.5	8.5	3.02	0.39	-2.953	5.76557e-17	2.24612e-15	yes	IL11	PREDICTED: interleukin-11 [Coturnix japonica]
ncbi_419860	38.5	4.5	3.685	0.46	-3.00196	1.56167e-10	3.56314e-09	yes	G0S2	G0/G1 switch protein 2 [Gallus gallus]
ncbi_112530931	34.5	4	1.79	0.215	-3.05755	2.87745e-10	6.36691e-09	yes	LOC112530931	PREDICTED: olfactory receptor 14J1-like [Gallus gallus]
ncbi_418367	10.5	1.5	0.17	0.02	-3.08746	0.000959529	0.00554664	yes	CD200R1L	PREDICTED: cell surface glycoprotein CD200 receptor 1-B isoform X1 [Gallus gallus]
XLOC_007307	8	1	0.75	0.085	-3.14136	0.00350668	0.0167698	yes	-	-
XLOC_007602	5.5	0.5	0.42	0.045	-3.22239	0.0129816	0.0487825	yes	-	-
XLOC_003239	8.5	1	0.145	0.015	-3.27302	0.00212178	0.0108823	yes	-	-
ncbi_107049368	6	0.5	0.155	0.015	-3.36923	0.00748789	0.0313917	yes	LOC107049368	PREDICTED: leukocyte immunoglobulin-like receptor subfamily A member 2 [Gallus gallus]
ncbi_112533357	7.12	0.57	0.325	0.03	-3.43741	0.00260326	0.0129835	yes	LOC112533357	PREDICTED: PHD finger protein 7-like [Gallus gallus]
XLOC_014335	10.5	1	1.465	0.13	-3.49432	0.000319172	0.00214657	yes	-	-
ncbi_427908	9.5	1	0.17	0.015	-3.5025	0.00084005	0.00493981	yes	C1QTNF6	PREDICTED: complement C1q tumor necrosis factor-related protein 6 isoform X1 [Meleagris gallopavo]
ncbi_420922	9.5	1	0.115	0.01	-3.52356	0.000716169	0.00430819	yes	CTNND2	PREDICTED: catenin delta-2 isoform X1 [Coturnix japonica]
XLOC_015750	45.415	4.25	0.765	0.065	-3.55695	2.01602e-07	2.86706e-06	yes	-	-
ncbi_421711	5.5	0.5	0.065	0.005	-3.70044	0.0129956	0.0488225	yes	PTPRK	PREDICTED: receptor-type tyrosine-protein phosphatase kappa isoform X12 [Coturnix japonica]
ncbi_768734	9	0.5	0.41	0.025	-4.03562	0.000292694	0.00198766	yes	SPIK4	PREDICTED: serine protease inhibitor Kazal-type 4 [Gallus gallus]
ncbi_112532487	9.175	0.565	0.34	0.02	-4.08746	0.000288263	0.00196121	yes	LOC112532487	-
ncbi_100857119	4.675	0	0.065	0.001	-6.02237	0.00788504	0.0327288	yes	LOC100857119	PREDICTED: protocadherin beta-16-like [Gallus gallus]
ncbi_100859032	4.805	0	0.065	0.001	-6.02237	0.00946596	0.0376991	yes	IFNAL6	interferon type A1/A2 precursor [Gallus gallus]
ncbi_101748949	5	0	0.065	0.001	-6.02237	0.00576035	0.0252703	yes	KIF17	PREDICTED: LOW QUALITY PROTEIN: kinesin-like protein KIF17 [Gallus gallus]
ncbi_100858762	6.775	0	0.08	0.001	-6.32193	0.000910229	0.00529299	yes	IFNAL2	PREDICTED: interferon type A1/A2-like [Gallus gallus]
ncbi_395883	4.745	0	0.12	0.001	-6.90689	0.00944333	0.0376807	yes	TMOD1	PREDICTED: tropomodulin-1 isoform X1 [Gallus gallus]
ncbi_107054798	5.5	0	0.135	0.001	-7.07682	0.00355847	0.0169621	yes	LOC107054798	PREDICTED: translation initiation factor IF-2-like isoform X1 [Gallus gallus]
ncbi_112532770	204.925	1.16	11.005	0.07	-7.29659	7.06905e-18	2.93336e-16	yes	LOC112532770	Trans-aconitate 3-methyltransferase, partial [Anas platyrhynchos]
ncbi_101750093	7	0	0.165	0.001	-7.36632	0.00049758	0.00315522	yes	NPAS4	PREDICTED: neuronal PAS domain-containing protein 4 isoform X1 [Gallus gallus]
ncbi_112530980	4.89	0	0.17	0.001	-7.40939	0.00576035	0.0252703	yes	LOC112530980	Smoothelin [Larimichthys crocea]
ncbi_417848	5.5	0	0.235	0.001	-7.87652	0.00275834	0.0136547	yes	CTSEAL	cathepsin E-A-like precursor [Gallus gallus]
ncbi_395294	4.5	0	0.285	0.001	-8.15482	0.00946596	0.0376991	yes	IL2RA	interleukin-15 receptor subunit alpha precursor [Gallus gallus]
ncbi_107051825	9.665	0	0.31	0.001	-8.27612	0.000118126	0.000890994	yes	LOC107051825	early response to neural induction ERNI, partial [Coturnix japonica]
XLOC_010673	4.5	0	0.37	0.001	-8.53138	0.00946596	0.0376991	yes	-	-
XLOC_009475	5.5	0	0.485	0.001	-8.92184	0.00355847	0.0169621	yes	-	-
ncbi_112530884	4.805	0	0.59	0.001	-9.20457	0.00454407	0.0207228	yes	LOC112530884	PREDICTED: olfactory receptor 14J1-like [Gallus gallus]
ncbi_112532421	48.39	0	0.73	0.001	-9.51175	8.00852e-12	2.05805e-10	yes	LOC112532421	ADP/ATP translocase 4, partial [Balearica regulorum gibbericeps]
XLOC_006113	10.5	0	0.8	0.001	-9.64386	5.92031e-06	6.15477e-05	yes	-	-
ncbi_100859721	12	0	1.96	0.001	-10.9366	1.20673e-06	1.47449e-05	yes	APOC3	apolipoprotein C-III precursor [Gallus gallus]

## Sheet: IFN-λ DF1 DEGs
ID	NC_count	IFN-λ_count	NC_fpkm	IFN-λ_fpkm	log2(FC)	P value	FDR	significant	Symbol	Description
ncbi_417973	0	65.5	0.001	3.54	11.7895	1.06123e-27	1.40931e-25	yes	LOC417973	PREDICTED: LOW QUALITY PROTEIN: polymerase delta-interacting protein 3, partial [Phaethon lepturus]
ncbi_112529960	0	43.425	0.001	1.795	10.8098	8.70873e-08	3.02178e-06	yes	LOC112529960	-
XLOC_011629	0	8	0.001	1.23	10.2644	0.000437978	0.00627869	yes	-	XP_019475222.1 PREDICTED: uncharacterized protein F13E9.13, mitochondrial-like [Meleagris gallopavo]
ncbi_428660	10.5	11192	0.085	87.435	10.0065	0	0	yes	GVINP1	PREDICTED: interferon-induced very large GTPase 1 [Gallus gallus]
XLOC_004839	0	6.5	0.001	0.64	9.32193	0.00365878	0.0345911	yes	-	-
ncbi_424546	0	41.5	0.001	0.625	9.28771	1.68049e-18	1.46293e-16	yes	ADGRL4	PREDICTED: adhesion G protein-coupled receptor L4 isoform X1 [Gallus gallus]
XLOC_012536	0	6.5	0.001	0.525	9.03617	0.00366459	0.034604	yes	-	-
ncbi_420894	0	20	0.001	0.505	8.98014	7.54796e-08	2.63781e-06	yes	SERPINB1	PREDICTED: leukocyte elastase inhibitor isoform X1 [Gallus gallus]
ncbi_418423	0	24	0.001	0.46	8.84549	4.93659e-11	2.55722e-09	yes	LOC418423	PREDICTED: uncharacterized protein LOC418423 [Gallus gallus]
ncbi_420838	0	14.5	0.001	0.43	8.74819	1.76102e-07	5.8599e-06	yes	CD83	PREDICTED: CD83 antigen [Gallus gallus]
ncbi_419070	0	25	0.001	0.395	8.62571	4.45623e-12	2.45647e-10	yes	GDPD5	PREDICTED: glycerophosphodiester phosphodiesterase domain-containing protein 5 isoform X1 [Gallus gallus]
ncbi_428650	0	6	0.001	0.375	8.55075	0.00147729	0.0171247	yes	RSAD2	radical S-adenosyl methionine domain-containing protein 2 [Gallus gallus]
ncbi_100859179	0	5.4	0.001	0.37	8.53138	0.00256146	0.026148	yes	GNGT2	guanine nucleotide-binding protein G(I)/G(S)/G(O) subunit gamma-T2 [Amazona aestiva]
ncbi_107049114	0	10.205	0.001	0.355	8.47168	0.000118465	0.00203593	yes	LOC107049114	PREDICTED: class I histocompatibility antigen, F10 alpha chain-like isoform X2 [Gallus gallus]
ncbi_420559	0.5	147	0.005	1.53	8.25739	2.3235e-51	6.17121e-49	yes	SAMD9L	PREDICTED: sterile alpha motif domain-containing protein 9-like [Gallus gallus]
ncbi_768821	0	12	0.001	0.25	7.96578	2.25016e-06	6.04235e-05	yes	FGL2	fibroleukin precursor [Gallus gallus]
ncbi_395908	3.5	815.5	0.155	33.345	7.74906	8.6017e-131	7.85335e-128	yes	OASL	PREDICTED: 59 kDa 2'-5'-oligoadenylate synthase-like protein isoform X1 [Gallus gallus]
ncbi_112531378	0	5.245	0.001	0.185	7.53138	0.00502181	0.0438485	yes	LOC112531378	PREDICTED: splicing factor 3A subunit 2-like [Gallus gallus]
ncbi_395313	2.5	440.5	0.07	11.755	7.3917	1.04789e-119	8.05658e-117	yes	MX1	Mx protein, partial [Gallus gallus]
ncbi_416102	0	8.5	0.001	0.115	6.84549	0.000206997	0.00331923	yes	CHL1	PREDICTED: neural cell adhesion molecule L1-like protein isoform X1 [Gallus gallus]
ncbi_100858563	0	7.5	0.001	0.09	6.49185	0.000363369	0.00537485	yes	ADGRD2	PREDICTED: adhesion G-protein coupled receptor D2 isoform X1 [Gallus gallus]
ncbi_419012	0	9.5	0.001	0.085	6.40939	0.000107879	0.00188054	yes	NOX4	PREDICTED: NADPH oxidase 4 isoform X1 [Gallus gallus]
ncbi_421921	8	575	0.165	11.515	6.1249	3.16678e-102	1.92752e-99	yes	CMPK2	PREDICTED: UMP-CMP kinase 2, mitochondrial [Gallus gallus]
ncbi_101750112	41	2603.01	0.305	19.05	5.96484	3.17955e-243	9.28936e-240	yes	LOC101750112	PREDICTED: phthiocerol/phenolphthiocerol synthesis polyketide synthase type I PpsD-like isoform X1 [Gallus gallus]
ncbi_417972	3	245.5	0.07	4.345	5.95586	8.12939e-73	2.82748e-70	yes	GBE	PREDICTED: heat shock 70 kDa protein 12A-like isoform X1 [Gallus gallus]
ncbi_417192	8	474	0.425	25.135	5.88609	1.71758e-116	1.19478e-113	yes	TOR1BL	torsin family 1, member B-like precursor [Gallus gallus]
ncbi_100858381	8	466.325	0.29	16.86	5.86141	5.01837e-111	3.3322e-108	yes	LOC100858381	PREDICTED: protein C19orf12 homolog [Picoides pubescens]
ncbi_424033	7	407	0.155	8.84	5.83371	6.97198e-100	4.07387e-97	yes	AHR2	aryl hydrocarbon receptor 2 [Gallus gallus]
ncbi_107055361	16	855.5	1.12	59.23	5.72476	3.41669e-178	6.23887e-175	yes	LOC107055361	PREDICTED: early endosome antigen 1-like [Gallus gallus]
ncbi_396051	2	102	0.07	3.65	5.7044	1.41927e-05	0.000317985	yes	CYP1A2	PREDICTED: cytochrome P450 1A5 isoform X1 [Gallus gallus]
ncbi_415922	225	11594.5	6.955	356.925	5.68143	0	0	yes	GBP4L	PREDICTED: guanylate-binding protein 1-like [Gallus gallus]
ncbi_427224	2.5	137.5	0.08	4.015	5.64926	1.83162e-44	3.93476e-42	yes	CD274	PREDICTED: CD276 antigen homolog isoform X1 [Gallus gallus]
ncbi_396384	224	10140.5	7.52	344.36	5.51704	0	0	yes	IRF1	PREDICTED: interferon regulatory factor 1 isoform X1 [Gallus gallus]
ncbi_423790	21	903	0.675	29.065	5.42825	1.73114e-167	2.52885e-164	yes	IFIT5	interferon induced protein with tetratricopeptide repeats 5 [Gallus gallus]
XLOC_009804	1	36	0.03	1.175	5.29155	2.50585e-12	1.41882e-10	yes	-	XP_013045561.1 PREDICTED: uncharacterized protein LOC106041570 [Anser cygnoides domesticus]
ncbi_427728	123.5	3297.5	3.495	91.06	4.70345	6.5837e-223	1.60291e-219	yes	TAP2	antigen peptide transporter 2 [Gallus gallus]
XLOC_019522	1	24.5	0.055	1.43	4.70044	5.70448e-08	2.0226e-06	yes	-	XP_015705905.1 PREDICTED: mucin-2-like isoform X1 [Coturnix japonica]
ncbi_420486	8.5	211.495	0.08	1.965	4.61839	1.02001e-33	1.77355e-31	yes	LOC420486	PREDICTED: phthioceranic/hydroxyphthioceranic acid synthase-like [Gallus gallus]
XLOC_019725	1	24	0.11	2.62	4.57399	1.39248e-08	5.42435e-07	yes	Parp14	XP_010565119.1 PREDICTED: poly [ADP-ribose] polymerase 10 [Haliaeetus leucocephalus]
ncbi_418837	54	1299	2.19	52.135	4.57325	9.47855e-178	1.53847e-174	yes	EPSTI1	PREDICTED: epithelial-stromal interaction protein 1 [Gallus gallus]
ncbi_428156	1	22	0.045	0.975	4.43741	6.06646e-09	2.45482e-07	yes	FOXS1	PREDICTED: forkhead box protein S1 [Coturnix japonica]
ncbi_101748329	0.5	7	0.005	0.1	4.32193	0.00289827	0.0287231	yes	LOC101748329	PREDICTED: LOW QUALITY PROTEIN: rho-related GTP-binding protein RhoB-like [Gallus gallus]
ncbi_403120	6	113	0.82	15.7	4.259	3.87097e-28	5.33464e-26	yes	IFI6	interferon alpha inducible protein 6 [Gallus gallus]
ncbi_424467	10	111	0.15	2.81	4.22754	1.49795e-22	1.60897e-20	yes	VCAM1	PREDICTED: vascular cell adhesion protein 1 isoform X1 [Gallus gallus]
XLOC_010943	2	35.5	0.08	1.395	4.12412	4.71532e-10	2.20119e-08	yes	NMES1	XP_003209505.1 PREDICTED: normal mucosa of esophagus-specific gene 1 protein [Meleagris gallopavo]
ncbi_427727	201.5	3331.5	7.445	124.9	4.06836	1.36811e-184	2.85505e-181	yes	TAP1	PREDICTED: antigen peptide transporter 1 isoform X1 [Gallus gallus]
ncbi_395346	9	136	0.195	2.92	3.90442	1.89547e-29	2.79687e-27	yes	BCO1	beta,beta-carotene 15,15'-monooxygenase [Gallus gallus]
ncbi_101750271	4.5	71	0.11	1.64	3.89812	1.02546e-20	1.01904e-18	yes	LOC101750271	PREDICTED: translation initiation factor IF-2-like isoform X2 [Gallus gallus]
ncbi_395220	15	220	1.275	18.29	3.84249	0.000501639	0.00702583	yes	ORM1	orosomucoid 1 (ovoglycoprotein) precursor [Gallus gallus]
ncbi_768990	23.5	274	0.705	10.105	3.8413	5.10175e-46	1.14656e-43	yes	TMEM173	PREDICTED: stimulator of interferon genes protein isoform X1 [Gallus gallus]
ncbi_420854	5.5	78.5	0.195	2.75	3.81789	5.56986e-20	5.35293e-18	yes	EDN1	PREDICTED: endothelin-1 [Gallus gallus]
ncbi_101748614	0.5	8	0.01	0.14	3.80735	0.00170551	0.0190038	yes	RAB39A	PREDICTED: ras-related protein Rab-39A [Gallus gallus]
ncbi_395468	1790	24549	157.47	2153.07	3.77325	2.34566e-293	8.56633e-290	yes	CCL4	PREDICTED: chemokine C-C motif ligand 4 isoform X1 [Gallus gallus]
ncbi_395366	14.5	183	0.545	6.54	3.58496	2.58875e-35	4.78689e-33	yes	GBP	guanylate binding protein [Gallus gallus]
ncbi_423456	88.5	949.5	2.295	24.515	3.4171	1.29118e-117	9.43078e-115	yes	SLC25A29	PREDICTED: mitochondrial basic amino acids transporter [Gallus gallus]
ncbi_100859304	0.795	8.685	0.035	0.36	3.36257	0.00268239	0.0270423	yes	LOC100859304	gag-env fusion protein [Gallus gallus]
ncbi_424185	29.5	301	0.51	5.13	3.33039	8.32078e-40	1.71197e-37	yes	IFIH1	interferon-induced helicase C domain-containing protein 1 [Gallus gallus]
ncbi_424267	132.5	1299	2.755	26.89	3.28695	2.21829e-131	2.16032e-128	yes	DTX3L	PREDICTED: E3 ubiquitin-protein ligase DTX3L isoform X1 [Gallus gallus]
ncbi_419813	16.5	148	0.63	5.705	3.1788	6.52311e-30	9.72343e-28	yes	ETV7	PREDICTED: transcription factor ETV7 isoform X1 [Gallus gallus]
ncbi_100857331	52.5	465.5	1.98	17.52	3.14543	1.45069e-55	4.15522e-53	yes	TPSNRL	PREDICTED: tapasin-related protein-like [Coturnix japonica]
ncbi_419265	249	2187	1.635	14.15	3.11344	2.24718e-87	9.37907e-85	yes	HELZ2	PREDICTED: helicase with zinc finger domain 2 [Gallus gallus]
ncbi_419297	1.5	12.5	0.075	0.645	3.10434	0.000789558	0.010207	yes	VSTM2L	PREDICTED: V-set and transmembrane domain-containing protein 2-like protein isoform X1 [Gallus gallus]
ncbi_770691	1	9	0.05	0.425	3.08746	0.00200588	0.0215931	yes	C8G	PREDICTED: complement component C8 gamma chain [Meleagris gallopavo]
XLOC_004781	1.5	13	0.19	1.585	3.06041	0.000593194	0.00808338	yes	-	-
XLOC_019297	8	65.92	0.57	4.755	3.06041	3.21284e-06	8.29207e-05	yes	exsA	-
ncbi_418700	22	181.5	0.68	5.53	3.02367	4.43363e-29	6.288e-27	yes	LYGL	PREDICTED: lysozyme g-like protein 2 [Gallus gallus]
ncbi_101747378	1174.5	9397	11.37	90.185	2.98766	1.22419e-131	1.27735e-128	yes	PARP14	PREDICTED: poly [ADP-ribose] polymerase 14 [Gallus gallus]
ncbi_112530987	11.5	87	0.555	4.235	2.9318	5.55639e-14	3.70629e-12	yes	LOC112530987	PREDICTED: poly [ADP-ribose] polymerase 10-like [Falco cherrug]
ncbi_395299	124.5	946	4.59	34.665	2.91691	2.60517e-96	1.4637e-93	yes	SOCS3	PREDICTED: suppressor of cytokine signaling 3 [Coturnix japonica]
ncbi_112533344	2.07	15.28	0.17	1.265	2.89553	8.73282e-05	0.00156912	yes	HTD2	PREDICTED: hydroxyacyl-thioester dehydratase type 2, mitochondrial-like [Calypte anna]
ncbi_419192	203.5	1421	5.315	38.315	2.84977	2.35722e-107	1.49714e-104	yes	WISP2	PREDICTED: P2Y purinoceptor 1-like [Gallus gallus]
ncbi_422692	17.5	123	0.635	4.545	2.83945	5.61501e-21	5.61809e-19	yes	TIFA	PREDICTED: TRAF-interacting protein with FHA domain-containing protein A isoform X2 [Gallus gallus]
ncbi_415326	13.5	94	0.295	2.065	2.80735	1.9677e-17	1.66151e-15	yes	CPEB1	PREDICTED: cytoplasmic polyadenylation element-binding protein 1 isoform X1 [Meleagris gallopavo]
ncbi_419872	280.5	1953.5	5.48	38.14	2.79906	3.75406e-122	3.22585e-119	yes	MOV10	GTP binding protein [Mus musculus]
ncbi_100858073	71	485	7.37	50.76	2.78396	1.26772e-37	2.46919e-35	yes	UBE2L6	PREDICTED: ubiquitin-conjugating enzyme E2 L3-like [Gallus gallus]
ncbi_112533211	7	47.5	0.41	2.765	2.75358	5.41175e-11	2.77385e-09	yes	LOC112533211	PREDICTED: AP-3 complex subunit beta-2 [Charadrius vociferus]
XLOC_012347	161	1072	1.445	9.575	2.7282	2.15649e-92	1.08628e-89	yes	-	-
ncbi_422513	189	1183.5	3.38	22.11	2.7096	6.54106e-73	2.33053e-70	yes	HERC4L	PREDICTED: probable E3 ubiquitin-protein ligase HERC4 isoform X1 [Gallus gallus]
XLOC_010965	2.5	16	0.075	0.49	2.70782	0.000222224	0.00351706	yes	-	-
ncbi_419563	1007	6569.5	19.095	124.01	2.69919	1.72361e-150	2.28896e-147	yes	GBP1	PREDICTED: guanylate-binding protein 1 [Gallus gallus]
ncbi_100857413	315.5	2053	2.99	19.365	2.69523	2.24125e-91	1.05613e-88	yes	NLRC5	PREDICTED: protein NLRC5 isoform X1 [Gallus gallus]
ncbi_424044	2736	17166.5	43.655	276.645	2.66382	6.10717e-133	6.86257e-130	yes	STAT1	PREDICTED: signal transducer and activator of transcription 1-alpha/beta isoform X1 [Gallus gallus]
ncbi_776037	10	63.5	0.44	2.765	2.6517	7.49398e-13	4.43206e-11	yes	EVI2A	protein EVI2A precursor [Gallus gallus]
ncbi_424220	680.5	4157	22.075	134.405	2.6061	7.81819e-120	6.3449e-117	yes	IGFBP5	PREDICTED: insulin-like growth factor-binding protein 5 [Gallus gallus]
ncbi_426340	185.205	1107.5	3.265	19.395	2.57053	6.80292e-86	2.76047e-83	yes	TAPBPL	tapasin-related protein [Gallus gallus]
ncbi_769852	2.5	14.635	0.335	1.945	2.53754	0.000375822	0.00552315	yes	HIST2H3L	Histone H3c [Culex quinquefasciatus]
ncbi_419218	1013	5901.5	10.165	58.89	2.53441	1.80885e-134	2.20197e-131	yes	ZNFX1	PREDICTED: NFX1-type zinc finger-containing protein 1 [Gallus gallus]
ncbi_420503	4.5	24	0.11	0.63	2.51785	1.35077e-05	0.000304506	yes	ARMC3	PREDICTED: armadillo repeat-containing protein 3 isoform X2 [Gallus gallus]
ncbi_395282	251.5	1424	28.07	158.35	2.49602	1.06791e-58	3.25001e-56	yes	ID1	DNA-binding protein inhibitor ID-1 [Gallus gallus]
ncbi_415756	40.5	214	3.48	18.87	2.43894	1.34921e-23	1.52785e-21	yes	LOC415756	PREDICTED: protein C19orf12 homolog [Picoides pubescens]
ncbi_415302	244.23	1314.21	6.415	34.495	2.42687	3.97795e-78	1.52921e-75	yes	PML	PREDICTED: protein PML isoform X1 [Gallus gallus]
ncbi_424269	230.835	1230.15	3.77	19.925	2.40194	1.22925e-75	4.60434e-73	yes	PARP9	PREDICTED: poly [ADP-ribose] polymerase 9 isoform X1 [Gallus gallus]
ncbi_396330	130	689	4.355	22.9	2.3946	9.11121e-57	2.71626e-54	yes	IRF7	interferon regulatory factor-3 [Gallus gallus]
ncbi_396495	15.5	82.5	0.885	4.635	2.38882	1.33383e-12	7.76276e-11	yes	IL8L2	interleukin-8 precursor [Gallus gallus]
ncbi_101751764	4.755	27.085	0.135	0.7	2.3744	3.0747e-06	8.06377e-05	yes	GIMAP8L1	PREDICTED: GTPase IMAP family member 8-like [Gallus gallus]
ncbi_427850	7	35.5	0.04	0.205	2.35755	1.57515e-07	5.28961e-06	yes	RELN	PREDICTED: reelin isoform X1 [Gallus gallus]
ncbi_395243	430.5	2196.5	19.705	100.575	2.35164	2.23963e-88	9.62251e-86	yes	IRF9	interferon regulatory factor 9 [Gallus gallus]
ncbi_396385	843.5	4294.5	27.09	136.415	2.33217	6.35808e-93	3.3171e-90	yes	IRF8	interferon regulatory factor 8 [Gallus gallus]
ncbi_100859797	8	40	0.215	1.08	2.32862	3.58458e-08	1.32231e-06	yes	ACKR4	PREDICTED: atypical chemokine receptor 4 [Gallus gallus]
ncbi_419669	192	946	4.805	23.57	2.29434	2.94438e-59	9.15139e-57	yes	RNF19B	PREDICTED: E3 ubiquitin-protein ligase RNF19B [Gallus gallus]
ncbi_417940	49.5	241.5	1.95	9.47	2.27989	4.21857e-28	5.75933e-26	yes	TMEM140	PREDICTED: transmembrane protein 140 [Gallus gallus]
ncbi_425954	41	198.5	1.345	6.47	2.26616	6.49614e-25	7.84261e-23	yes	SLC2A6	PREDICTED: solute carrier family 2, facilitated glucose transporter member 6 [Gallus gallus]
ncbi_417346	14	71.5	0.48	2.245	2.22561	3.77827e-11	1.99253e-09	yes	CD7	CD7 molecule precursor [Gallus gallus]
XLOC_008511	6	28.5	0.33	1.54	2.22239	4.31247e-06	0.000107871	yes	-	-
ncbi_422720	129.215	618.435	2.455	11.38	2.21271	9.42023e-46	2.08501e-43	yes	TLR3	PREDICTED: toll-like receptor 3 isoform X1 [Gallus gallus]
ncbi_395734	518.5	2406	14.865	68.645	2.20724	8.00275e-90	3.54255e-87	yes	RHOB	rho-related GTP-binding protein RhoB [Gallus gallus]
ncbi_427789	2.05	11.515	0.015	0.065	2.11548	0.00151061	0.0173619	yes	MYH1G	PREDICTED: myosin heavy chain, skeletal muscle, adult isoform X1 [Gallus gallus]
ncbi_100858732	488.5	2091.5	11.015	46.87	2.0892	1.23365e-70	4.09572e-68	yes	STAT2	PREDICTED: signal transducer and activator of transcription 2 isoform X1 [Gallus gallus]
ncbi_416807	4.5	18	0.095	0.4	2.074	0.000829897	0.010653	yes	GLT1D1	PREDICTED: glycosyltransferase 1 domain-containing protein 1 isoform X1 [Gallus gallus]
ncbi_424314	1057.5	4472	29.465	124.045	2.07379	1.81068e-91	8.81682e-89	yes	NMI	PREDICTED: N-myc-interactor [Gallus gallus]
ncbi_554220	3.5	15	0.19	0.795	2.06496	0.00175154	0.0193984	yes	OTP	PREDICTED: homeobox protein orthopedia [Gallus gallus]
ncbi_770067	3	13	0.065	0.27	2.05445	0.00421858	0.038588	yes	CYYR1	PREDICTED: cysteine and tyrosine-rich protein 1 [Gallus gallus]
ncbi_107052152	8.5	34.5	0.535	2.175	2.0234	0.000106662	0.001866	yes	LOC107052152	PREDICTED: microtubule-associated protein 1S-like [Gallus gallus]
ncbi_426962	2030.5	8318.5	51.74	209.735	2.01922	4.13955e-96	2.23965e-93	yes	GFPT2	PREDICTED: glutamine--fructose-6-phosphate aminotransferase [isomerizing] 2 isoform X1 [Gallus gallus]
ncbi_417401	312	1263	7.71	31.075	2.01095	3.46997e-48	8.59141e-46	yes	TRIM25	E3 ubiquitin/ISG15 ligase TRIM25 [Gallus gallus]
ncbi_416630	538	2244	42.055	168.935	2.00612	3.19772e-79	1.26249e-76	yes	SOCS1	suppressor of cytokine signaling 1 [Gallus gallus]
ncbi_100858171	4.5	18	0.02	0.08	2	0.000858121	0.0109115	yes	XKR4	PREDICTED: LOW QUALITY PROTEIN: XK-related protein 4 [Gallus gallus]
ncbi_418294	1610	6462	40.515	161.88	1.9984	3.47685e-91	1.58718e-88	yes	C1S	complement C1s subcomponent precursor [Gallus gallus]
ncbi_416457	73	289.5	0.4	1.59	1.99095	6.74535e-20	6.39844e-18	yes	GPER1	PREDICTED: G-protein coupled estrogen receptor 1 isoform X1 [Gallus gallus]
ncbi_107050978	12.5	50	0.425	1.68	1.98293	3.60768e-08	1.32748e-06	yes	LOC107050978	PREDICTED: trichohyalin-like [Gallus gallus]
ncbi_395147	262	1013	5.58	21.585	1.95169	1.48215e-47	3.49214e-45	yes	EIF2AK2	PREDICTED: interferon-induced, double-stranded RNA-activated protein kinase isoform X1 [Gallus gallus]
ncbi_424903	5	19	0.195	0.75	1.94342	0.000809555	0.0104285	yes	HRASLS	PREDICTED: phospholipid-metabolizing enzyme A-C1 [Gallus gallus]
ncbi_100859134	6.43	25.105	0.34	1.3	1.9349	0.000154685	0.00256485	yes	HLA-F10AL4	PREDICTED: class I histocompatibility antigen, F10 alpha chain-like isoform X5 [Gallus gallus]
ncbi_418100	317.5	1201.5	4.865	18.275	1.90936	4.29999e-54	1.16323e-51	yes	PARP12	PREDICTED: poly [ADP-ribose] polymerase 12 [Gallus gallus]
ncbi_416686	33	128.5	1.825	6.81	1.89976	1.07845e-10	5.34035e-09	yes	IL15RA	PREDICTED: interleukin-15 receptor subunit alpha isoform X1 [Gallus gallus]
ncbi_415413	46	174	0.395	1.47	1.89589	1.27669e-15	9.46695e-14	yes	UNC13C	PREDICTED: protein unc-13 homolog C isoform X3 [Gallus gallus]
ncbi_395852	346	1284	19.305	71.37	1.88634	2.1566e-54	5.94409e-52	yes	ID2	DNA-binding protein inhibitor ID-2 [Gallus gallus]
ncbi_423457	250	913.5	4.215	15.575	1.88563	2.01327e-49	5.07068e-47	yes	SLC25A47	PREDICTED: solute carrier family 25 member 47 isoform X1 [Gallus gallus]
ncbi_416093	99	297	2.17	7.875	1.85958	1.68245e-18	1.46293e-16	yes	EIF4E3	PREDICTED: eukaryotic translation initiation factor 4E type 3 isoform X1 [Gallus gallus]
ncbi_423462	4.51	16.545	0.065	0.235	1.85415	0.00245938	0.025354	yes	LOC423462	PREDICTED: uncharacterized protein LOC423462 isoform X1 [Gallus gallus]
ncbi_100857563	134.27	485.785	3.34	12.025	1.84812	1.60776e-34	2.93577e-32	yes	PMLL	PREDICTED: protein PML-like [Gallus gallus]
ncbi_416943	4.5	16	0.075	0.27	1.848	0.00274817	0.0275156	yes	GGT5	PREDICTED: gamma-glutamyltransferase 5 isoform X1 [Gallus gallus]
ncbi_100857417	31.5	113.5	1.34	4.815	1.8453	8.4473e-10	3.75357e-08	yes	PLVAP	PREDICTED: plasmalemma vesicle-associated protein [Gallus gallus]
ncbi_395550	135.5	480.5	8.59	30.32	1.81954	2.83056e-33	4.69872e-31	yes	LY6E	lymphocyte antigen 6E precursor [Gallus gallus]
XLOC_006649	5.5	19.5	0.175	0.605	1.78958	0.00144628	0.0168359	yes	-	-
ncbi_395742	18.11	69.86	0.17	0.585	1.7829	3.08792e-08	1.15072e-06	yes	FLT4	PREDICTED: vascular endothelial growth factor receptor 3 isoform X1 [Gallus gallus]
ncbi_423901	57.5	196	1.61	5.465	1.76316	6.07533e-16	4.62231e-14	yes	CASP7	PREDICTED: caspase-7 [Gallus gallus]
ncbi_771738	109	372.5	7.665	25.995	1.76188	2.46633e-22	2.61073e-20	yes	ATOH8	protein atonal homolog 8 [Gallus gallus]
ncbi_418295	1165	3963	29.27	99.065	1.75895	1.83854e-69	5.96832e-67	yes	C1R	PREDICTED: complement C1r subcomponent [Gallus gallus]
ncbi_396146	187	632.5	13.975	46.99	1.74951	2.04897e-35	3.83735e-33	yes	GCH1	GTP cyclohydrolase 1 [Gallus gallus]
ncbi_420033	17.5	59	0.6	2	1.73697	3.50419e-07	1.09379e-05	yes	KLHL10	kelch-like protein 10 [Gallus gallus]
ncbi_426211	135	450	3.085	10.265	1.73439	3.12632e-29	4.47739e-27	yes	KAZN	PREDICTED: kazrin isoform X2 [Gallus gallus]
ncbi_416884	412	1364	9.44	31.12	1.72098	7.8949e-50	2.05944e-47	yes	TRAFD1	TRAF-type zinc finger domain-containing protein 1 [Gallus gallus]
ncbi_100857912	139	458.5	4.71	15.495	1.718	4.56828e-24	5.2546e-22	yes	RFX5	PREDICTED: DNA-binding protein RFX5 isoform X4 [Gallus gallus]
ncbi_378803	1783.5	5878	75.5	245.13	1.699	4.05206e-65	1.28679e-62	yes	TNFRSF11B	tumor necrosis factor receptor superfamily member 11B precursor [Gallus gallus]
ncbi_423132	1084.41	3522.39	34.705	112.32	1.6944	6.60136e-56	1.92865e-53	yes	SERPING1	PREDICTED: plasma protease C1 inhibitor [Gallus gallus]
XLOC_009363	7.825	26.145	0.11	0.355	1.69032	0.00163556	0.0184248	yes	-	-
ncbi_396107	8	25.5	0.135	0.435	1.68806	0.001059	0.0129455	yes	RET	PREDICTED: proto-oncogene tyrosine-protein kinase receptor Ret isoform X1 [Gallus gallus]
ncbi_423896	77	249.5	1.76	5.665	1.6865	3.92419e-19	3.60532e-17	yes	ACSL5	long-chain-fatty-acid--CoA ligase 5 [Gallus gallus]
ncbi_107053055	7.5	24	0.105	0.335	1.67377	0.000581271	0.00794313	yes	LOC107053055	formin-2-like [Gallus gallus]
XLOC_014013	179.5	572	4.34	13.81	1.66995	9.10528e-28	1.22027e-25	yes	-	AAL24498.1 transcription factor PATF [Coturnix japonica]
ncbi_776186	45	143	2.225	7.025	1.65869	3.87285e-12	2.17594e-10	yes	TMEM158	PREDICTED: transmembrane protein 158 [Gallus gallus]
ncbi_420628	212	668	4.68	14.71	1.65222	8.20083e-34	1.44335e-31	yes	SNX10	PREDICTED: sorting nexin-10 isoform X1 [Gallus gallus]
ncbi_419194	22	69.5	0.55	1.725	1.64909	3.15785e-05	0.000641583	yes	ADA	adenosine deaminase [Gallus gallus]
ncbi_100859347	904.5	2824	16.295	50.77	1.63955	1.29843e-49	3.32764e-47	yes	AHR1B	PREDICTED: aryl hydrocarbon receptor-like isoform X3 [Gallus gallus]
ncbi_428150	999.525	2750.36	10.39	31.975	1.62175	3.3309e-46	7.60277e-44	yes	OGFR	PREDICTED: opioid growth factor receptor isoform X2 [Gallus gallus]
ncbi_416154	10	30.5	0.735	2.25	1.61411	0.000858996	0.0109115	yes	FABP6	PREDICTED: gastrotropin isoform X3 [Gallus gallus]
XLOC_018329	8	25.5	0.25	0.765	1.61353	0.000622474	0.00842734	yes	TRPM6	XP_003643069.2 PREDICTED: transient receptor potential cation channel subfamily M member 6 isoform X1 [Gallus gallus]
ncbi_107052134	19	58.5	1.54	4.705	1.61126	8.01797e-07	2.32394e-05	yes	LOC107052134	PREDICTED: serine/arginine-rich splicing factor SR45-like, partial [Gallus gallus]
ncbi_425389	2433.43	7444	129.225	394.105	1.60869	1.08014e-47	2.58668e-45	yes	BF2	Major histocompatibility complex class I antigen BF2 precursor [Gallus gallus]
ncbi_112530287	39	119	1.08	3.29	1.60706	7.76756e-10	3.48063e-08	yes	LOC112530287	PREDICTED: mothers against decapentaplegic homolog 6-like [Coturnix japonica]
ncbi_418971	12	37	0.28	0.85	1.60204	3.6329e-05	0.000725984	yes	ELMOD1	PREDICTED: ELMO domain-containing protein 1 isoform X1 [Gallus gallus]
ncbi_415644	8.465	25.47	0.745	2.255	1.59782	0.000963489	0.0119378	yes	HERPUD1	PREDICTED: homocysteine-responsive endoplasmic reticulum-resident ubiquitin-like domain member 1 protein [Gallus gallus]
ncbi_769163	160.5	476.5	1.86	5.49	1.5615	5.8689e-25	7.14441e-23	yes	FILIP1L	PREDICTED: filamin A-interacting protein 1-like isoform X1 [Gallus gallus]
ncbi_100858653	66	189	1.93	5.69	1.55983	4.18449e-12	2.32422e-10	yes	DHX58	PREDICTED: probable ATP-dependent RNA helicase DHX58 isoform X1 [Gallus gallus]
ncbi_419125	912	2701	16.515	48.59	1.55688	9.17081e-48	2.23279e-45	yes	SAMHD1	deoxynucleoside triphosphate triphosphohydrolase SAMHD1 [Gallus gallus]
ncbi_421153	64.5	191	1.36	3.985	1.55097	3.93826e-13	2.38714e-11	yes	DENND2D	PREDICTED: DENN domain-containing protein 2D [Gallus gallus]
ncbi_100858003	176	506.5	5.79	16.55	1.5152	1.56833e-22	1.67227e-20	yes	TTC31	PREDICTED: tetratricopeptide repeat protein 31 [Gallus gallus]
ncbi_420011	1596.89	4627.81	65.055	185.15	1.50896	1.77115e-55	4.97557e-53	yes	IFI35	PREDICTED: interferon-induced 35 kDa protein [Corvus cornix cornix]
ncbi_417128	403.32	1152.38	12.945	36.745	1.50515	8.17536e-38	1.61386e-35	yes	NACC2	nucleus accumbens-associated protein 2 [Gallus gallus]
ncbi_424862	11.5	31.5	0.265	0.75	1.5009	0.000772235	0.0100554	yes	SLCO2A1	PREDICTED: solute carrier organic anion transporter family member 2A1 isoform X1 [Gallus gallus]
ncbi_427122	731	2069.5	11.36	31.96	1.4923	1.3308e-44	2.90155e-42	yes	ERAP1	PREDICTED: endoplasmic reticulum aminopeptidase 1 [Gallus gallus]
ncbi_418108	153.5	433.5	7.875	22.15	1.49195	1.212e-21	1.24682e-19	yes	LOC418108	PREDICTED: poly [ADP-ribose] polymerase 12 isoform X1 [Gallus gallus]
ncbi_424313	145	350.5	2.885	8.095	1.48846	1.34331e-14	9.21269e-13	yes	RBM43	PREDICTED: RNA-binding protein 43 isoform X1 [Gallus gallus]
ncbi_417545	209.695	580.11	8.19	22.81	1.47773	2.63959e-24	3.08474e-22	yes	ASL2	argininosuccinate lyase [Gallus gallus]
ncbi_421434	889.79	2496.8	10.83	30.155	1.47736	3.05055e-40	6.45833e-38	yes	CMTR1	PREDICTED: cap-specific mRNA (nucleoside-2'-O-)-methyltransferase 1 [Gallus gallus]
ncbi_101747236	23.275	63.055	0.65	1.78	1.45337	5.26382e-06	0.000129669	yes	TLDC2	PREDICTED: TLD domain-containing protein 2 isoform X2 [Gallus gallus]
ncbi_769675	1036	2844.5	14.57	39.79	1.44941	8.94271e-47	2.07357e-44	yes	ADAR	PREDICTED: double-stranded RNA-specific adenosine deaminase [Gallus gallus]
ncbi_421057	767	2099.5	7.68	20.89	1.44363	1.3613e-33	2.31231e-31	yes	SMCHD1	PREDICTED: structural maintenance of chromosomes flexible hinge domain-containing protein 1 isoform X1 [Gallus gallus]
ncbi_426315	439.5	1208.5	9.995	27.175	1.443	1.03198e-33	1.77355e-31	yes	ZC3HAV1	PREDICTED: zinc finger CCCH-type antiviral protein 1 isoform X1 [Gallus gallus]
ncbi_100859744	16.5	45	0.385	1.045	1.44057	9.42886e-05	0.00168382	yes	RASGEF1B	PREDICTED: ras-GEF domain-containing family member 1B [Gallus gallus]
ncbi_770718	780	2116	29.745	80.29	1.43257	2.49126e-36	4.78847e-34	yes	TRIM58	PREDICTED: E3 ubiquitin-protein ligase TRIM39-like [Gallus gallus]
ncbi_693266	20.42	54.08	0.58	1.56	1.42742	1.80767e-05	0.000394716	yes	CASP18	initiator caspase [Gallus gallus]
ncbi_418154	22	50	0.795	2.125	1.41844	0.00095523	0.0118556	yes	WNT5B	PREDICTED: protein Wnt-5b isoform X1 [Gallus gallus]
ncbi_422780	180.5	483	2.265	6.03	1.41265	4.47704e-20	4.33116e-18	yes	LIMCH1	PREDICTED: LIM and calponin homology domains-containing protein 1 isoform X1 [Gallus gallus]
ncbi_419873	63	167	1.44	3.795	1.39803	7.41486e-11	3.77409e-09	yes	PPM1J	PREDICTED: protein phosphatase 1J [Gallus gallus]
ncbi_772201	355.5	938.5	10.54	27.77	1.39765	1.36179e-22	1.48455e-20	yes	ASPG	PREDICTED: 60 kDa lysophospholipase isoform X1 [Gallus gallus]
ncbi_693260	491.075	1322	23.71	62.33	1.39443	1.02774e-21	1.07237e-19	yes	BF1	MHC BF1 class I precursor [Gallus gallus]
ncbi_424865	332.5	872.5	6.29	16.415	1.38388	5.13605e-30	7.73478e-28	yes	IGF2BP2	PREDICTED: insulin-like growth factor 2 mRNA-binding protein 2 isoform X1 [Gallus gallus]
ncbi_417281	165.5	433.98	3.92	10.225	1.38318	1.5685e-20	1.53776e-18	yes	ENTPD8L	PREDICTED: ectonucleoside triphosphate diphosphohydrolase 8 [Gallus gallus]
ncbi_770392	233	610	7.845	20.41	1.37943	8.41014e-26	1.04115e-23	yes	C5NT1AL	PREDICTED: cytosolic 5'-nucleotidase 1A-like [Gallus gallus]
ncbi_427788	76.925	200.915	0.875	2.275	1.37851	1.25428e-12	7.35846e-11	yes	MYH1E	myosin, heavy chain 1E, skeletal muscle [Gallus gallus]
ncbi_420667	447.5	1167	5.55	14.385	1.37401	1.7926e-32	2.90959e-30	yes	CMTM6	PREDICTED: CKLF-like MARVEL transmembrane domain-containing protein 6 [Gallus gallus]
ncbi_101749459	556.395	1440.13	7.73	19.9	1.36423	7.01781e-36	1.33138e-33	yes	ARID5A	PREDICTED: AT-rich interactive domain-containing protein 5A [Meleagris gallopavo]
ncbi_425522	45.5	116	0.35	0.895	1.35453	2.11679e-07	6.90224e-06	yes	CAMK1D	PREDICTED: calcium/calmodulin-dependent protein kinase type 1D isoform X1 [Gallus gallus]
ncbi_395281	456.5	1163.5	33.29	84.73	1.34778	1.17961e-19	1.11172e-17	yes	ID3	DNA-binding protein inhibitor ID-3 [Gallus gallus]
ncbi_775985	231.5	587.5	4.315	10.96	1.34482	1.41926e-23	1.59481e-21	yes	BEND6	PREDICTED: BEN domain-containing protein 6 isoform X1 [Gallus gallus]
ncbi_378779	62	127	1.665	4.18	1.32798	8.78974e-06	0.000207768	yes	BMP2	PREDICTED: bone morphogenetic protein 2 isoform X1 [Gallus gallus]
ncbi_101750175	88.065	222.055	1.025	2.57	1.32614	1.79022e-10	8.71716e-09	yes	PTCHD3L	PREDICTED: patched domain-containing protein 3 [Gallus gallus]
ncbi_101748321	1861.5	4691.73	12.255	30.685	1.32416	4.36785e-33	7.16916e-31	yes	MYO9A	PREDICTED: unconventional myosin-IXa isoform X1 [Gallus gallus]
XLOC_014558	7.5	22	0.335	0.835	1.31762	0.00209318	0.0222866	yes	-	XP_019327316.1 PREDICTED: LOW QUALITY PROTEIN: integrin alpha-E [Aptenodytes forsteri]
ncbi_100857569	55.455	125.425	0.87	2.165	1.31528	1.51762e-06	4.19875e-05	yes	CLC2DL4	PREDICTED: C-type lectin domain family 2 member B-like [Gallus gallus]
ncbi_395925	551	1377.35	16.955	42.06	1.31074	2.4943e-30	3.79549e-28	yes	KCNJ5	PREDICTED: G protein-activated inward rectifier potassium channel 4 isoform X1 [Gallus gallus]
ncbi_418205	167.5	416	2.34	5.78	1.30456	5.00094e-16	3.88584e-14	yes	LRMP	lymphoid-restricted membrane protein [Gallus gallus]
ncbi_395543	183.5	479	2.21	5.455	1.30353	1.43999e-10	7.03525e-09	yes	SMAD9	PREDICTED: mothers against decapentaplegic homolog 9 isoform X1 [Gallus gallus]
ncbi_415327	121.5	299.5	3.355	8.28	1.30332	1.64969e-13	1.04777e-11	yes	PATL2	PREDICTED: protein PAT1 homolog 2 isoform X1 [Gallus gallus]
XLOC_019671	110	274	8.335	20.565	1.30294	8.33172e-14	5.40932e-12	yes	-	-
ncbi_416561	95	235	3.17	7.82	1.30269	3.49536e-12	1.97144e-10	yes	ZDHHC4	PREDICTED: probable palmitoyltransferase ZDHHC4 isoform X1 [Gallus gallus]
ncbi_769222	775.5	1920.5	5.49	13.505	1.29862	2.84958e-34	5.1391e-32	yes	ADAMTS8	PREDICTED: A disintegrin and metalloproteinase with thrombospondin motifs 8 [Gallus gallus]
ncbi_395107	69	162.5	1.14	2.8	1.29639	6.84201e-08	2.40839e-06	yes	FGFRL1	fibroblast growth factor receptor-like 1 precursor [Gallus gallus]
ncbi_418866	667.5	1636.5	9.135	22.265	1.2853	1.87259e-32	3.00601e-30	yes	SETDB2	PREDICTED: histone-lysine N-methyltransferase SETDB2 isoform X1 [Gallus gallus]
ncbi_417603	325.5	794.5	5.22	12.695	1.28214	4.36076e-24	5.05572e-22	yes	TRPV2	PREDICTED: transient receptor potential cation channel subfamily V member 2 isoform X1 [Gallus gallus]
ncbi_374155	55	134.5	3.395	8.25	1.28098	4.60329e-07	1.39802e-05	yes	ST8SIA4	PREDICTED: CMP-N-acetylneuraminate-poly-alpha-2,8-sialyltransferase [Coturnix japonica]
ncbi_772164	244.5	595.5	4.28	10.37	1.27673	2.66941e-21	2.70797e-19	yes	PANX1	PREDICTED: pannexin-1 isoform X1 [Gallus gallus]
ncbi_418167	1519	3698.5	37.775	91.455	1.27563	2.99467e-38	5.99263e-36	yes	USP18	PREDICTED: ubl carboxyl-terminal hydrolase 18 isoform X1 [Gallus gallus]
ncbi_429089	4006	9656.5	148.18	355.585	1.26284	7.29114e-40	1.52156e-37	yes	CYR61	protein CYR61 precursor [Gallus gallus]
ncbi_112532567	26.5	63.49	2.54	6.09	1.26161	0.000629529	0.00849137	yes	POLD4	PREDICTED: DNA polymerase delta subunit 4 [Coturnix japonica]
ncbi_100859903	71	165.5	2.955	7.045	1.25344	5.20348e-06	0.000128399	yes	HYAL3	PREDICTED: hyaluronidase-3 isoform X1 [Gallus gallus]
ncbi_396382	168.5	398.5	8.105	19.3	1.25172	2.50123e-13	1.5548e-11	yes	ISL2	PREDICTED: insulin gene enhancer protein ISL-2 isoform X1 [Gallus gallus]
ncbi_415651	472	1127.5	21.075	50.03	1.24726	3.41357e-26	4.33612e-24	yes	CX3CL1	fractalkine precursor [Gallus gallus]
ncbi_776458	178.245	423.405	4.72	11.15	1.24018	9.23994e-14	5.97244e-12	yes	CLC2DL5	PREDICTED: C-type lectin domain family 2 member D-like isoform X1 [Gallus gallus]
ncbi_420728	570	1352.5	3.775	8.895	1.23652	2.2595e-27	2.97359e-25	yes	TRANK1	PREDICTED: TPR and ankyrin repeat-containing protein 1 isoform X1 [Gallus gallus]
ncbi_395335	128.5	303	6.795	15.95	1.23101	2.3764e-13	1.48352e-11	yes	CISH	cytokine-inducible SH2-containing protein [Gallus gallus]
ncbi_427369	18	42	0.245	0.57	1.21818	0.00106442	0.01299	yes	LOC427369	PREDICTED: RNA exonuclease 1 homolog [Egretta garzetta]
ncbi_428842	18.5	44.5	0.245	0.57	1.21818	0.000562762	0.00775549	yes	OLFML1	PREDICTED: olfactomedin-like protein 1 isoform X1 [Gallus gallus]
ncbi_396047	1230	2863.5	75.83	175.785	1.21297	5.2385e-31	8.22839e-29	yes	SNAI1	zinc finger protein SNAI1 [Gallus gallus]
ncbi_417048	1003	2270.5	50.925	114.545	1.16947	9.01613e-22	9.47537e-20	yes	TAPBP	tapasin isoform 1 precursor [Gallus gallus]
ncbi_107055369	19	42.5	0.45	1.01	1.16636	0.00342865	0.0330817	yes	LRRC25	PREDICTED: leucine-rich repeat-containing protein 25 [Gallus gallus]
ncbi_395869	282.5	634.5	29.3	65.545	1.16159	1.95521e-18	1.69004e-16	yes	RHOC	PREDICTED: rho-related GTP-binding protein RhoC isoform X2 [Pseudopodoces humilis]
ncbi_378913	36172.4	81927	247.765	553.57	1.15979	1.94153e-23	2.16503e-21	yes	FLNB	PREDICTED: filamin-B isoform X1 [Gallus gallus]
ncbi_100859265	662.5	1502.5	1.585	3.535	1.15723	1.26867e-06	3.57084e-05	yes	ZBTB20	PREDICTED: zinc finger and BTB domain-containing protein 20 isoform X1 [Gallus gallus]
ncbi_422688	359	820.5	7.785	17.235	1.14657	1.81118e-19	1.696e-17	yes	CAMK2D	PREDICTED: calcium/calmodulin-dependent protein kinase type II subunit delta isoform X8 [Coturnix japonica]
ncbi_417707	1713.5	3739.5	43.73	96.215	1.13764	1.93928e-29	2.8329e-27	yes	NAMPT	PREDICTED: nicotinamide phosphoribosyltransferase isoform X1 [Gallus gallus]
ncbi_422581	237.5	522.5	5.53	12.165	1.13738	3.6828e-16	2.87692e-14	yes	BMP3	PREDICTED: bone morphogenetic protein 3 isoform X1 [Gallus gallus]
ncbi_427737	48.165	104.435	2.985	6.545	1.13266	8.06505e-06	0.000192193	yes	YF6	PREDICTED: MHC-like class I Y isoform X2 [Gallus gallus]
ncbi_416689	1018.5	2228.5	7.655	16.765	1.13098	2.76436e-18	2.3754e-16	yes	FAM208B	PREDICTED: protein FAM208B isoform X1 [Gallus gallus]
ncbi_418698	247.5	543.5	7.845	17.12	1.12584	3.08237e-17	2.55837e-15	yes	MITD1	PREDICTED: MIT domain-containing protein 1 [Gallus gallus]
ncbi_100858936	44	97.54	0.385	0.84	1.12553	4.03092e-05	0.000791448	yes	PAQR9	PREDICTED: progestin and adipoQ receptor family member 9 [Coturnix japonica]
ncbi_396405	1056	2339	16.995	36.64	1.10831	1.21211e-26	1.56695e-24	yes	CAMKK2	PREDICTED: calcium/calmodulin-dependent protein kinase kinase 2 isoform X1 [Coturnix japonica]
ncbi_396314	2251	4875.5	51.47	110.78	1.10589	1.30888e-30	2.03406e-28	yes	PRRX2	paired mesoderm homeobox protein 2 [Gallus gallus]
ncbi_107050833	31.075	71.765	1.045	2.24	1.1	2.70649e-05	0.000563196	yes	LOC107050833	PREDICTED: class I histocompatibility antigen, F10 alpha chain isoform X1 [Gallus gallus]
ncbi_417283	19.5	43.5	0.48	1.025	1.09452	0.00155827	0.0177698	yes	EXD3	PREDICTED: exonuclease mut-7 homolog isoform X1 [Gallus gallus]
XLOC_004019	45	105.5	2.645	5.64	1.09243	1.42118e-06	3.94689e-05	yes	-	-
ncbi_420433	2307	4948	62.925	134.165	1.0923	2.35507e-30	3.62136e-28	yes	NUB1	NEDD8 ultimate buster 1 [Gallus gallus]
ncbi_420009	1046.11	2219.69	13.02	27.475	1.07739	5.38161e-26	6.71919e-24	yes	VAT1	PREDICTED: synaptic vesicle membrane protein VAT-1 homolog [Gallus gallus]
ncbi_423478	175	376	3.445	7.255	1.07447	2.93691e-11	1.56578e-09	yes	EXOC3L	PREDICTED: exocyst complex component 3-like protein [Gallus gallus]
ncbi_395921	3377	7120	76.905	161.84	1.07342	2.39131e-29	3.45864e-27	yes	CNP	2',3'-cyclic-nucleotide 3'-phosphodiesterase [Gallus gallus]
ncbi_420996	11.5	26.5	0.145	0.305	1.07276	0.0053255	0.0458156	yes	NR4A3	PREDICTED: nuclear receptor subfamily 4 group A member 3 [Meleagris gallopavo]
ncbi_100858336	76.5	159.5	0.95	1.995	1.07039	1.84965e-07	6.11304e-06	yes	C16orf71	Nucleoside diphosphate kinase, partial [Anas platyrhynchos]
ncbi_418863	494	1107	7.57	15.83	1.0643	1.16217e-21	1.20404e-19	yes	FNDC3A	PREDICTED: fibronectin type-III domain-containing protein 3a isoform X1 [Gallus gallus]
XLOC_009995	290	640	3.315	6.93	1.06385	5.2003e-16	3.99821e-14	yes	IL23R	XP_004936935.1 PREDICTED: interleukin-23 receptor isoform X1 [Gallus gallus]
ncbi_419993	2569.5	5387	61.76	128.735	1.05966	2.46278e-28	3.45926e-26	yes	CALCOCO2	PREDICTED: calcium-binding and coiled-coil domain-containing protein 2 [Gallus gallus]
ncbi_417185	667.5	1390	29.765	61.71	1.05189	1.74432e-21	1.78189e-19	yes	ASS1	argininosuccinate synthase [Gallus gallus]
ncbi_107052968	37.5	77.5	0.55	1.135	1.04519	0.000138447	0.00232731	yes	LOC107052968	PREDICTED: translation initiation factor IF-2-like [Gallus gallus]
ncbi_419731	551.615	1164.43	12.525	25.79	1.042	3.05959e-17	2.55397e-15	yes	ST14	PREDICTED: suppressor of tumorigenicity 14 protein isoform X2 [Gallus gallus]
ncbi_421884	2476	5376	10.47	21.53	1.04009	5.05929e-11	2.61152e-09	yes	DST	PREDICTED: dystonin isoform X1 [Gallus gallus]
ncbi_415969	140	287.5	2.84	5.8	1.03016	3.78642e-10	1.8017e-08	yes	CECR5L	PREDICTED: cat eye syndrome critical region protein 5 homolog [Gallus gallus]
ncbi_374199	297.5	645.5	3.225	6.545	1.02109	1.52109e-18	1.33856e-16	yes	JAK2	tyrosine-protein kinase JAK2 [Gallus gallus]
ncbi_395417	1288.5	2642	16.63	33.68	1.0181	7.589e-24	8.66094e-22	yes	SIK1	serine/threonine-protein kinase SIK2 [Gallus gallus]
ncbi_770612	4140.5	8393	377.44	761.235	1.01209	2.9282e-27	3.81921e-25	yes	IFITM3	PREDICTED: dispanin subfamily A member 2b [Gallus gallus]
ncbi_374044	1203	2430.5	29.23	58.71	1.00616	2.37151e-23	2.62447e-21	yes	HK2	hexokinase-2 [Gallus gallus]
ncbi_770302	98	50	6.175	3.085	-1.00117	0.00064635	0.00866228	yes	UCHL1	ubiquitin carboxyl-terminal hydrolase isozyme L1 [Gallus gallus]
ncbi_420148	189	95	11.03	5.505	-1.00262	3.14252e-06	8.16831e-05	yes	KLF2	Krueppel-like factor 2 [Gallus gallus]
XLOC_000481	1478.5	737.5	18.585	9.23	-1.00974	2.88558e-20	2.81017e-18	yes	-	-
ncbi_419988	48	24.1	0.645	0.32	-1.01123	0.00235376	0.0244898	yes	ABI3	PREDICTED: ABI gene family member 3 isoform X2 [Gallus gallus]
ncbi_107049095	218.6	104.82	2.15	1.065	-1.01348	8.36624e-08	2.90986e-06	yes	LOC107049095	PREDICTED: zinc finger protein 501-like isoform X3 [Gallus gallus]
ncbi_417793	62	31	1.01	0.5	-1.01436	0.000937608	0.0117265	yes	PRICKLE1	PREDICTED: prickle-like protein 1 [Gallus gallus]
ncbi_423209	201.5	99	6.92	3.385	-1.03162	2.26643e-07	7.3248e-06	yes	CHAC1	glutathione-specific gamma-glutamylcyclotransferase 1 [Gallus gallus]
ncbi_428769	79	38.5	0.605	0.295	-1.03622	0.000940845	0.0117469	yes	NDST3	PREDICTED: bifunctional heparan sulfate N-deacetylase/N-sulfotransferase 3 [Gallus gallus]
ncbi_421601	132.005	64	0.875	0.425	-1.04182	3.59887e-06	9.15895e-05	yes	CCDC73	PREDICTED: coiled-coil domain-containing protein 73 [Coturnix japonica]
XLOC_009388	77	37	2.715	1.315	-1.04589	8.58479e-05	0.00154632	yes	-	-
XLOC_006902	4879	2369.5	56.455	27.23	-1.0519	2.47521e-24	2.91596e-22	yes	-	XP_009586175.1 PREDICTED: LOW QUALITY PROTEIN: uncharacterized protein LOC104084148 [Fulmarus glacialis]
ncbi_415746	67.425	32.32	0.51	0.245	-1.05772	0.000458092	0.00650954	yes	GPT2	PREDICTED: alanine aminotransferase 2 [Gallus gallus]
ncbi_424660	70.315	33.65	0.995	0.475	-1.06677	0.000103202	0.00182074	yes	LEXM	PREDICTED: lymphocyte expansion molecule isoform X1 [Meleagris gallopavo]
XLOC_001321	29	13	2.82	1.345	-1.06809	0.00522361	0.0452589	yes	-	-
ncbi_421312	58.5	28	1.625	0.775	-1.06817	0.00361939	0.0343102	yes	CHGB	PREDICTED: secretogranin-1 isoform X1 [Gallus gallus]
ncbi_422150	134.5	65	4.64	2.21	-1.07008	2.3213e-06	6.22193e-05	yes	LOC422150	PREDICTED: lysophosphatidic acid receptor 4 [Gallus gallus]
XLOC_009402	179.5	90	1.505	0.715	-1.07375	8.43358e-07	2.42994e-05	yes	-	XP_015154134.1 PREDICTED: farnesyl pyrophosphate synthase isoform X2 [Gallus gallus]
XLOC_011840	61.5	29.5	3.295	1.565	-1.07412	0.000926211	0.0116039	yes	-	XP_015148924.1 PREDICTED: uncharacterized protein LOC101751708 [Gallus gallus]
XLOC_014987	75.5	36	1.675	0.795	-1.07513	8.10874e-05	0.00147512	yes	-	XP_012965528.1 PREDICTED: endogenous retrovirus group FC1 Env polyprotein-like [Anas platyrhynchos]
ncbi_417480	1760	838.5	23.415	11.09	-1.07817	2.21512e-24	2.63078e-22	yes	WBSCR17	Williams-Beuren syndrome chromosome region 17 [Homo sapiens]
ncbi_107051973	43.395	20.74	2.295	1.085	-1.0808	0.00411678	0.0379419	yes	LOC107051973	PREDICTED: uncharacterized protein LOC107051973 [Gallus gallus]
XLOC_000501	125.5	60	1.42	0.67	-1.08366	2.05361e-05	0.000437305	yes	-	-
ncbi_419857	1527.81	734.395	9.995	4.715	-1.08395	1.35583e-20	1.33824e-18	yes	PLXNA2	PREDICTED: plexin-A2 isoform X2 [Gallus gallus]
ncbi_427339	409	185	10.59	4.995	-1.08415	6.99214e-14	4.60096e-12	yes	LPAR1	lysophosphatidic acid receptor 1 [Gallus gallus]
ncbi_769069	733	348	23.11	10.9	-1.08419	9.02804e-16	6.79802e-14	yes	EDA	PREDICTED: ectodysplasin-A isoform X1 [Gallus gallus]
ncbi_419409	92	44.5	2.625	1.235	-1.08781	0.000959225	0.011895	yes	LOC419409	PREDICTED: Golgi integral membrane protein 4-like isoform X1 [Gallus gallus]
XLOC_014343	64	30.5	1.715	0.805	-1.09115	0.00240995	0.0249855	yes	-	-
ncbi_422154	52.075	24.17	1.46	0.68	-1.10236	0.00483268	0.0427335	yes	PCTPL	PREDICTED: PCTP-like protein isoform X1 [Gallus gallus]
ncbi_416208	230.5	107	5.73	2.645	-1.11527	7.57009e-10	3.41308e-08	yes	STC2	PREDICTED: stanniocalcin-2 isoform X1 [Gallus gallus]
XLOC_005194	234.5	109.5	3.435	1.585	-1.11583	3.15585e-06	8.17388e-05	yes	-	XP_019468454.1 PREDICTED: uncharacterized protein LOC109366062 [Meleagris gallopavo]
ncbi_421401	39	18	0.9	0.415	-1.11681	0.0021534	0.0228114	yes	ABCG5	PREDICTED: ATP-binding cassette sub-family G member 5 [Gallus gallus]
ncbi_420183	53.5	24.5	1.4	0.64	-1.12928	0.00273972	0.0274686	yes	RDH10	retinol dehydrogenase 10 [Gallus gallus]
ncbi_422341	757.48	349.645	5.875	2.685	-1.12967	4.14728e-17	3.42279e-15	yes	CAPN6	PREDICTED: calpain-6 [Gallus gallus]
ncbi_431654	33	15	0.98	0.445	-1.13898	0.00360481	0.034257	yes	DNAI1	PREDICTED: dynein intermediate chain 1, axonemal isoform X1 [Gallus gallus]
XLOC_017476	455	202.5	5.63	2.555	-1.13981	1.87061e-16	1.4851e-14	yes	ADAMTS10	XP_010723170.1 PREDICTED: A disintegrin and metalloproteinase with thrombospondin motifs 10 [Meleagris gallopavo]
ncbi_100857632	142	64	2.62	1.18	-1.15078	1.9915e-05	0.000425942	yes	LOC100857632	PREDICTED: syntaxin-binding protein 4-like isoform X1 [Gallus gallus]
ncbi_770023	44.5	23	3.78	1.7	-1.15285	0.00553402	0.0470279	yes	CMC2	PREDICTED: COX assembly mitochondrial protein 2 homolog isoform X3 [Gallus gallus]
XLOC_003847	45.5	20.5	2.705	1.21	-1.16062	0.000884045	0.0111425	yes	-	-
ncbi_395863	632	283.5	46.865	20.93	-1.16294	2.88556e-19	2.68485e-17	yes	HPGDS	hematopoietic prostaglandin D synthase [Gallus gallus]
ncbi_419114	58	25	2.21	0.985	-1.16585	8.49174e-05	0.00153524	yes	IGSF1L3	PREDICTED: immunoglobulin superfamily member 1 isoform X1 [Gallus gallus]
ncbi_107050830	30.755	13.71	1	0.445	-1.16812	0.00424351	0.0387917	yes	LOC107050830	PREDICTED: collagen alpha-1(I) chain-like [Gallus gallus]
ncbi_423122	7802	3419	111.36	49.535	-1.16871	3.73945e-34	6.66168e-32	yes	FADS2	fatty acid desaturase 2 [Gallus gallus]
ncbi_100859394	592.505	263.325	15.84	7.04	-1.16993	5.46273e-19	4.9259e-17	yes	METTL23	PREDICTED: methyltransferase-like protein 23 isoform X1 [Gallus gallus]
ncbi_426765	4004.5	1786	44.865	19.885	-1.17391	2.70751e-32	4.29906e-30	yes	APCDD1	protein APCDD1 precursor [Gallus gallus]
ncbi_395903	113	50	1.93	0.855	-1.1746	1.76345e-06	4.80606e-05	yes	KCNJ4	PREDICTED: inward rectifier potassium channel 4 [Gallus gallus]
ncbi_424221	203	90	1.005	0.445	-1.17532	1.10215e-09	4.82042e-08	yes	2019-03-04	PREDICTED: E3 ubiquitin-protein ligase MARCH4 [Gallus gallus]
ncbi_418854	87	38	2.065	0.91	-1.1822	9.96477e-06	0.000232162	yes	RUBCNL	protein RUBCNL-like isoform X1 [Microcebus murinus]
ncbi_419860	38.5	17	3.685	1.615	-1.19013	0.0014464	0.0168359	yes	G0S2	G0/G1 switch protein 2 [Gallus gallus]
ncbi_415689	75.38	32.86	2.185	0.955	-1.19406	0.000928484	0.0116224	yes	LDHD	PREDICTED: probable D-lactate dehydrogenase, mitochondrial isoform X1 [Gallus gallus]
ncbi_419539	57	26	0.93	0.405	-1.19931	0.000209967	0.00335212	yes	LRRTM4	PREDICTED: leucine-rich repeat transmembrane neuronal protein 4 isoform X1 [Gallus gallus]
ncbi_107050544	73.605	31.95	1.6	0.695	-1.20299	9.73286e-05	0.00172755	yes	LOC107050544	PREDICTED: zinc finger CCCH domain-containing protein 11A-like isoform X1 [Meleagris gallopavo]
ncbi_427449	426.5	185.5	7.47	3.225	-1.21181	7.42775e-14	4.86568e-12	yes	DAB2	PREDICTED: disabled homolog 2 isoform X1 [Gallus gallus]
ncbi_427999	46.5	20.5	1.43	0.615	-1.21736	0.00117233	0.0140028	yes	PPEF1	PREDICTED: serine/threonine-protein phosphatase with EF-hands 1 isoform X1 [Gallus gallus]
XLOC_003738	250	103.5	12.05	5.18	-1.21801	1.00127e-11	5.41723e-10	yes	-	-
ncbi_426419	64	27	1.37	0.585	-1.22767	0.00355836	0.034041	yes	UNC5A	PREDICTED: netrin receptor UNC5A [Gallus gallus]
ncbi_428538	167	72.5	2.93	1.25	-1.22897	3.04648e-08	1.13818e-06	yes	ERD2L	PREDICTED: epidermal retinol dehydrogenase 2-like [Gallus gallus]
ncbi_422930	1424.16	609.32	23.915	10.165	-1.23431	2.74285e-25	3.36702e-23	yes	EIF2AK3	PREDICTED: eukaryotic translation initiation factor 2-alpha kinase 3 [Gallus gallus]
ncbi_428176	70.5	30	1.555	0.66	-1.23638	0.000106807	0.00186631	yes	TAS1R1	PREDICTED: taste receptor type 1 member 1 [Gallus gallus]
ncbi_427605	133.88	56.455	2.04	0.86	-1.24616	3.65557e-05	0.000727947	yes	PSD2	PREDICTED: PH and SEC7 domain-containing protein 2 isoform X1 [Gallus gallus]
ncbi_417625	38	17	0.49	0.205	-1.25716	0.00140458	0.0164539	yes	TEX14	PREDICTED: inactive serine/threonine-protein kinase TEX14 isoform X1 [Gallus gallus]
ncbi_415121	78	32.5	2.17	0.9	-1.2697	1.50059e-05	0.000334665	yes	CYP4V2	cytochrome P450 family 4 subfamily V member 2 [Gallus gallus]
ncbi_431603	41	17.5	0.28	0.115	-1.28379	0.000765002	0.00998673	yes	ADAMTSL1	PREDICTED: ADAMTS-like protein 1 isoform X1 [Gallus gallus]
ncbi_101750125	47.5	20	0.135	0.055	-1.29546	0.0003087	0.00467789	yes	LOC101750125	PREDICTED: uncharacterized protein LOC101750125 [Gallus gallus]
ncbi_396483	182.5	75	13.81	5.625	-1.29579	3.71092e-08	1.35863e-06	yes	TIMP3	metalloproteinase inhibitor 3 precursor [Gallus gallus]
ncbi_769240	27	11	3.06	1.245	-1.29739	0.00552491	0.0469779	yes	EFCAB10	PREDICTED: EF-hand calcium-binding domain-containing protein 10-like [Gallus gallus]
ncbi_428906	122.5	51	4.075	1.635	-1.31751	1.70442e-07	5.68452e-06	yes	BDKRB2	PREDICTED: B2 bradykinin receptor isoform X1 [Gallus gallus]
XLOC_014271	116.5	61.5	2.97	1.19	-1.3195	3.47037e-05	0.000696363	yes	-	EOA97032.1 hypothetical protein Anapl_17450, partial [Anas platyrhynchos]
ncbi_427263	1079.5	432.5	25.855	10.295	-1.3285	1.25694e-26	1.61064e-24	yes	PSAT1	PREDICTED: phosphoserine aminotransferase [Gallus gallus]
ncbi_395706	3884	1543.5	182.555	72.11	-1.34006	4.15829e-39	8.43672e-37	yes	SCD	acyl-CoA desaturase [Gallus gallus]
XLOC_004888	49.5	22.5	1.285	0.505	-1.34741	0.000522381	0.00726065	yes	-	-
ncbi_421696	42.5	17	0.675	0.265	-1.3489	0.00158327	0.0180008	yes	SLC2A12	PREDICTED: solute carrier family 2, facilitated glucose transporter member 12 [Gallus gallus]
XLOC_014956	47	18.5	3.275	1.285	-1.34973	0.000193235	0.00312253	yes	-	-
XLOC_005616	34.5	13.5	0.82	0.32	-1.35755	0.000665906	0.00887551	yes	-	-
ncbi_100859325	80.05	38.795	0.63	0.245	-1.36257	6.08699e-05	0.00114882	yes	PLXNB1	PREDICTED: plexin-B1 isoform X1 [Gallus gallus]
XLOC_016995	50	19.5	1.61	0.625	-1.36513	4.52448e-05	0.000878904	yes	-	-
XLOC_008976	60	23.5	1.18	0.455	-1.37485	3.41515e-05	0.000688118	yes	-	-
ncbi_427373	46	18	0.675	0.26	-1.37638	0.000117544	0.00202486	yes	CORO2A	PREDICTED: coronin-2A isoform X1 [Gallus gallus]
ncbi_107049602	39.5	15.5	1.33	0.51	-1.38286	0.000655597	0.00877815	yes	HIF3A	PREDICTED: LOW QUALITY PROTEIN: hypoxia-inducible factor 3-alpha [Gallus gallus]
XLOC_004156	154	55.5	2.795	1.07	-1.38524	9.90097e-11	4.93629e-09	yes	-	-
XLOC_007445	28	10.5	1.305	0.49	-1.4132	0.00131401	0.01553	yes	-	-
ncbi_396181	22.5	8	0.43	0.16	-1.42626	0.00253426	0.0259429	yes	ITGB2	PREDICTED: integrin beta-2 isoform X1 [Gallus gallus]
XLOC_001129	48	18	1.595	0.59	-1.43477	3.69698e-05	0.000732775	yes	-	-
ncbi_107049550	34.055	12.67	1.965	0.725	-1.43848	0.000485867	0.00683771	yes	LOC107049550	PREDICTED: coiled-coil domain-containing protein 81-like isoform X2 [Gallus gallus]
XLOC_005277	47.5	17.5	2.16	0.795	-1.442	0.000124003	0.00210877	yes	-	-
ncbi_429048	34	12.5	0.49	0.18	-1.44478	0.000300442	0.00459565	yes	MAP3K19	PREDICTED: mitogen-activated protein kinase kinase kinase 19 [Gallus gallus]
ncbi_427588	46	16.5	0.945	0.345	-1.45372	4.3652e-05	0.000851359	yes	KLF15	PREDICTED: Krueppel-like factor 15 isoform X1 [Gallus gallus]
ncbi_423451	91	33	2.54	0.92	-1.46512	2.66577e-08	1.00365e-06	yes	PKDCCB	PREDICTED: extracellular tyrosine-protein kinase PKDCC [Gallus gallus]
ncbi_427623	75.5	27.5	1.16	0.42	-1.46566	6.09116e-07	1.81591e-05	yes	ADRB2	PREDICTED: beta-2 adrenergic receptor [Gallus gallus]
ncbi_422929	110.835	40.18	2.35	0.84	-1.4842	5.77547e-06	0.000141084	yes	HRH2L	PREDICTED: octopamine receptor isoform X1 [Gallus gallus]
XLOC_009446	86	31	1.47	0.525	-1.48543	7.34982e-08	2.57473e-06	yes	-	-
ncbi_423106	60	21.5	1.575	0.56	-1.49185	3.44971e-06	8.82545e-05	yes	CRACR2B	PREDICTED: EF-hand calcium-binding domain-containing protein 4A isoform X1 [Gallus gallus]
XLOC_004096	74	26.5	0.905	0.32	-1.49985	3.54548e-07	1.10196e-05	yes	-	-
ncbi_768421	121	39.5	2.56	0.905	-1.50015	3.01123e-06	7.91152e-05	yes	HK3	PREDICTED: hexokinase-2-like isoform X1 [Gallus gallus]
ncbi_374185	59.5	21	2.82	0.995	-1.50293	2.64157e-06	7.01602e-05	yes	IRX1	PREDICTED: iroquois-class homeodomain protein IRX-1 [Coturnix japonica]
ncbi_417761	27	11	0.44	0.155	-1.50524	0.0028416	0.0282382	yes	CPED1	PREDICTED: cadherin-like and PC-esterase domain-containing protein 1 isoform X1 [Gallus gallus]
ncbi_101751513	37.5	13	1.08	0.375	-1.52607	0.000105234	0.00184544	yes	ADRA2B	PREDICTED: alpha-2B adrenergic receptor [Coturnix japonica]
ncbi_100857380	18.5	6.5	0.49	0.17	-1.52725	0.00576414	0.048309	yes	NR4A1	PREDICTED: nuclear receptor subfamily 4 group A member 1 [Gallus gallus]
ncbi_419684	34.63	11.89	2.765	0.95	-1.54128	0.00101198	0.0124283	yes	PITHD1	PREDICTED: PITH domain-containing protein 1 [Gallus gallus]
ncbi_107049447	21.415	7.195	0.335	0.115	-1.54253	0.00167667	0.0187441	yes	LOC107049447	PREDICTED: uncharacterized protein LOC107049447 [Gallus gallus]
ncbi_422044	39.5	13.5	0.205	0.07	-1.5502	4.25602e-05	0.000832288	yes	PKHD1	PREDICTED: fibrocystin [Gallus gallus]
XLOC_004960	47.5	17	2.3	0.78	-1.56009	0.00026742	0.00415582	yes	-	-
ncbi_772063	94	30	2.32	0.745	-1.63881	7.73269e-10	3.47566e-08	yes	STEAP4	PREDICTED: metalloreductase STEAP4 [Gallus gallus]
ncbi_100859283	54.5	17.5	3.09	0.99	-1.64211	1.57595e-06	4.32733e-05	yes	PHLDA3	PREDICTED: pleckstrin homology-like domain family A member 3 [Gallus gallus]
ncbi_429900	74.5	24	0.675	0.215	-1.65055	3.30548e-08	1.22244e-06	yes	COL25A1	PREDICTED: collagen alpha-1(XXV) chain isoform X10 [Gallus gallus]
ncbi_422129	40	13	0.585	0.185	-1.66091	0.000132738	0.00224685	yes	DGKK	PREDICTED: diacylglycerol kinase delta isoform X1 [Gallus gallus]
ncbi_418443	17	5.5	0.35	0.11	-1.66985	0.00509535	0.0443581	yes	RCSD1	PREDICTED: capZ-interacting protein isoform X1 [Gallus gallus]
ncbi_422640	23	8	0.16	0.05	-1.67807	0.00186522	0.020364	yes	PPEF2	PREDICTED: serine/threonine-protein phosphatase with EF-hands 2 isoform X1 [Gallus gallus]
XLOC_009015	194.5	49.5	6.38	1.99	-1.68079	1.31454e-18	1.16381e-16	yes	-	-
ncbi_107053157	17.5	5.5	1.16	0.36	-1.68806	0.00378084	0.0354994	yes	CGREF1	PREDICTED: cell growth regulator with EF hand domain protein 1 [Gallus gallus]
XLOC_009594	33.5	10.5	1.515	0.47	-1.68859	5.69764e-05	0.00108374	yes	-	-
ncbi_418273	112.825	41.54	3	0.915	-1.71312	3.69355e-09	1.52416e-07	yes	VAMP1	PREDICTED: vesicle-associated membrane protein 1 isoform X1 [Gallus gallus]
XLOC_001315	33	10	0.855	0.26	-1.71741	4.40664e-05	0.000857154	yes	-	-
XLOC_018120	43.5	14.5	0.955	0.29	-1.71945	0.000633209	0.00852273	yes	-	-
ncbi_423911	2322	715	37.765	11.46	-1.72044	8.37378e-28	1.13263e-25	yes	ABLIM1	PREDICTED: actin-binding LIM protein 1 isoform X2 [Gallus gallus]
ncbi_416881	153.5	47	6.02	1.815	-1.72979	4.57995e-12	2.51519e-10	yes	TMEM116	PREDICTED: transmembrane protein 116 isoform X1 [Gallus gallus]
ncbi_428691	307	100	5.815	1.72	-1.75737	4.27834e-18	3.6336e-16	yes	CYSLTR1	PREDICTED: cysteinyl leukotriene receptor 1 isoform X1 [Gallus gallus]
ncbi_420090	5090	1501.5	111.17	32.325	-1.78205	2.14601e-72	7.29046e-70	yes	ACSBG2	PREDICTED: long-chain-fatty-acid--CoA ligase ACSBG2 isoform X1 [Gallus gallus]
XLOC_001285	17	5	1.09	0.315	-1.7909	0.0024128	0.0249973	yes	-	-
ncbi_107053414	31.5	9.5	0.14	0.04	-1.80735	0.000335317	0.00503424	yes	LOC107053414	PREDICTED: mucin-5B-like [Gallus gallus]
ncbi_424258	71.5	18	1.125	0.32	-1.81378	4.12439e-09	1.68765e-07	yes	SLC12A8	PREDICTED: solute carrier family 12 member 8 isoform X1 [Gallus gallus]
ncbi_417862	44	12.5	2.3	0.645	-1.83426	7.23263e-06	0.00017406	yes	GLIPR1L	glioma pathogenesis-related protein 1-like precursor [Gallus gallus]
ncbi_425986	15	4	0.315	0.085	-1.88982	0.00545955	0.0465304	yes	LOXL3	PREDICTED: lysyl oxidase homolog 3 isoform X1 [Gallus gallus]
ncbi_427896	13.295	3.575	1.19	0.32	-1.89482	0.00426221	0.038914	yes	HIST1H111R	histone H1.11R [Gallus gallus]
XLOC_005617	13.5	3.5	0.815	0.215	-1.92246	0.00514131	0.0446783	yes	-	-
ncbi_374175	1849	452.5	21.85	5.62	-1.95899	2.17233e-75	7.93336e-73	yes	CAMK2A	PREDICTED: calcium/calmodulin-dependent protein kinase type II subunit alpha isoform X1 [Tinamus guttatus]
ncbi_101750341	133.49	34.325	0.925	0.235	-1.97679	8.62216e-15	6.08155e-13	yes	LOC101750341	PREDICTED: golgin subfamily A member 6-like protein 22 [Gallus gallus]
ncbi_416156	34.665	8.93	0.925	0.235	-1.97679	3.01813e-05	0.000616627	yes	C1QTNF2	complement C1q tumor necrosis factor-related protein 2 precursor [Gallus gallus]
XLOC_014287	14	3.5	0.635	0.16	-1.98868	0.00258661	0.0263128	yes	-	-
ncbi_426324	15.5	3.5	0.18	0.045	-2	0.00257454	0.0262448	yes	MCTP2	PREDICTED: multiple C2 and transmembrane domain-containing protein 2 isoform X1 [Gallus gallus]
ncbi_771693	18	4.5	0.88	0.22	-2	0.000816656	0.0105015	yes	TNIP3	PREDICTED: TNFAIP3-interacting protein 3 isoform X2 [Gallus gallus]
ncbi_771797	9.155	1.665	0.04	0.01	-2	0.00526869	0.0455138	yes	RFLNA	PREDICTED: filamin-interacting protein FAM101A [Gallus gallus]
XLOC_014167	73.5	23	3.345	0.825	-2.01954	0.000152389	0.00253253	yes	-	XP_019470721.1 PREDICTED: SET and MYND domain-containing protein 5, partial [Meleagris gallopavo]
ncbi_418161	16.5	4	0.245	0.06	-2.02975	0.0010867	0.0132102	yes	CECR2	cat eye syndrome critical region protein 2 [Gallus gallus]
XLOC_000446	39.5	9	2.72	0.66	-2.04307	7.23954e-07	2.12637e-05	yes	-	-
ncbi_417708	51	12.5	1.795	0.435	-2.0449	8.07132e-07	2.33477e-05	yes	SYPL1	synaptophysin-like protein 1 [Gallus gallus]
ncbi_107051287	71.5	17	3.02	0.72	-2.06848	2.13585e-09	9.06991e-08	yes	IL11	PREDICTED: interleukin-11 [Coturnix japonica]
XLOC_015136	341.5	79	3.73	0.86	-2.11677	3.34904e-28	4.65931e-26	yes	-	-
ncbi_771609	40	9.5	0.685	0.155	-2.14384	4.66527e-06	0.000116297	yes	CNGA2	PREDICTED: cyclic nucleotide-gated olfactory channel [Gallus gallus]
XLOC_000530	22.5	5	0.665	0.15	-2.14839	7.28954e-05	0.00134963	yes	-	-
ncbi_112530272	63.78	14.065	3.53	0.775	-2.1874	1.06664e-10	5.2998e-09	yes	LOC112530272	-
XLOC_004689	33.5	7.5	0.915	0.2	-2.19377	0.000121343	0.00207077	yes	-	-
ncbi_416235	21.5	4	0.9	0.195	-2.20645	8.07698e-05	0.00147118	yes	SPIK5	ovoinhibitor precursor [Gallus gallus]
XLOC_015750	45.415	9.95	0.765	0.165	-2.21299	3.31068e-05	0.000667989	yes	-	-
ncbi_418840	21	5.5	0.305	0.065	-2.2303	0.000510106	0.00711033	yes	LACC1	PREDICTED: laccase domain-containing protein 1 [Gallus gallus]
ncbi_420415	60	12.5	1.035	0.22	-2.23406	2.71285e-07	8.67571e-06	yes	VILL	PREDICTED: villin-like protein isoform X1 [Gallus gallus]
ncbi_427649	14	3	0.335	0.07	-2.25873	0.00326897	0.031757	yes	IGFALS	PREDICTED: insulin-like growth factor-binding protein complex acid labile subunit isoform X2 [Gallus gallus]
ncbi_427826	22	4.5	0.265	0.055	-2.26849	7.1715e-05	0.00132946	yes	LOC427826	PREDICTED: apoptosis-inducing factor 3-like [Gallus gallus]
ncbi_416174	21.5	4.5	0.435	0.09	-2.27302	0.000293811	0.00450655	yes	GABRP	PREDICTED: gamma-aminobutyric acid receptor subunit pi [Gallus gallus]
ncbi_396145	19	4	0.125	0.025	-2.32193	0.000166117	0.00272962	yes	INS-IGF2	PREDICTED: insulin isoform X1 [Gallus gallus]
ncbi_396241	41	8	1.145	0.22	-2.37977	1.93706e-07	6.37311e-06	yes	TF	ovotransferrin BB type [Gallus gallus]
ncbi_420553	19.91	4.01	0.265	0.05	-2.40599	0.00020621	0.00331024	yes	ACCSL	PREDICTED: 1-aminocyclopropane-1-carboxylate synthase-like protein 1 isoform X1 [Gallus gallus]
XLOC_007903	43	8	0.705	0.13	-2.43911	5.54031e-09	2.2544e-07	yes	-	XP_015719632.1 PREDICTED: uncharacterized protein LOC107314671 [Coturnix japonica]
ncbi_419753	22	3.5	0.435	0.08	-2.44294	7.53784e-06	0.000181107	yes	TMEM136-1	transmembrane protein 136 family member 1 [Gallus gallus]
ncbi_419076	31	5.5	1.375	0.245	-2.48858	1.27077e-05	0.000289602	yes	HPX	PREDICTED: hemopexin [Gallus gallus]
XLOC_000450	11.5	2	0.29	0.05	-2.53605	0.0020447	0.0218981	yes	-	-
ncbi_112530189	9.61	1.535	0.265	0.045	-2.558	0.00449928	0.0405713	yes	LOC112530189	PREDICTED: splicing factor 3A subunit 2-like [Gallus gallus]
XLOC_007941	12	2	2.1	0.355	-2.5645	0.00404543	0.0373315	yes	-	-
ncbi_769860	13	2	0.305	0.05	-2.60881	0.00322629	0.0314198	yes	PDE4C	PREDICTED: cAMP-specific 3',5'-cyclic phosphodiesterase 4C isoform X1 [Gallus gallus]
ncbi_428851	17	2.5	0.295	0.045	-2.71272	0.000116727	0.00201316	yes	FADS1L1	PREDICTED: fatty acid desaturase 1-like [Gallus gallus]
ncbi_395935	17	2.5	0.715	0.105	-2.76755	8.91312e-05	0.00159954	yes	VTN	vitronectin precursor [Gallus gallus]
ncbi_419776	14.785	2.055	0.375	0.055	-2.76939	0.000122428	0.00208685	yes	SCN2B	PREDICTED: sodium channel subunit beta-2 [Gallus gallus]
ncbi_112530931	34.5	5	1.79	0.26	-2.78338	3.93918e-08	1.43859e-06	yes	LOC112530931	PREDICTED: olfactory receptor 14J1-like [Gallus gallus]
ncbi_107052518	38.5	5.5	2.26	0.325	-2.79781	5.11659e-08	1.83194e-06	yes	MIOX	PREDICTED: inositol oxygenase isoform X1 [Gallus gallus]
ncbi_772003	211.5	29.5	6.665	0.925	-2.84908	1.83997e-33	3.08946e-31	yes	FAM180A	PREDICTED: protein FAM180A [Gallus gallus]
XLOC_001024	10.5	1	0.905	0.12	-2.91488	0.000618836	0.00838586	yes	-	-
ncbi_424745	28	3	0.385	0.045	-3.09686	4.2867e-08	1.55e-06	yes	INPP5D	PREDICTED: phosphatidylinositol 3,4,5-trisphosphate 5-phosphatase 1 [Coturnix japonica]
XLOC_017835	17	2	1.55	0.175	-3.14684	0.000151835	0.0025262	yes	-	-
ncbi_100858984	27.5	3	3.31	0.355	-3.22094	3.65588e-08	1.34184e-06	yes	LOC100858984	PREDICTED: dynein light chain 2, cytoplasmic-like [Gallus gallus]
XLOC_001948	34	3.5	0.875	0.09	-3.28129	5.29983e-10	2.43459e-08	yes	-	-
ncbi_420868	6.265	0.705	0.1	0.01	-3.32193	0.00489232	0.0430644	yes	BMP6	PREDICTED: bone morphogenetic protein 6 [Gallus gallus]
ncbi_112532487	9.175	0.765	0.34	0.03	-3.5025	0.00163589	0.0184248	yes	LOC112532487	-
ncbi_770740	14	1	0.29	0.025	-3.53605	1.92401e-05	0.000414541	yes	ARHGAP27	PREDICTED: rho GTPase-activating protein 27, partial [Meleagris gallopavo]
ncbi_396197	43.215	9.645	1.225	0.105	-3.54432	1.21193e-06	3.41772e-05	yes	ALB	serum albumin precursor [Gallus gallus]
ncbi_100859721	12	1	1.96	0.16	-3.61471	9.23068e-05	0.00165247	yes	APOC3	apolipoprotein C-III precursor [Gallus gallus]
ncbi_416223	8.5	0.5	0.135	0.01	-3.75489	0.000902368	0.0113343	yes	CDHR2	PREDICTED: cadherin-related family member 2 [Gallus gallus]
ncbi_769876	8	0.92	0.28	0.02	-3.80735	0.00431981	0.0393415	yes	PDZD3	PREDICTED: Na(+)/H(+) exchange regulatory cofactor NHE-RF4 [Gallus gallus]
ncbi_100858224	9	0.5	0.69	0.04	-4.10852	0.00104469	0.0128027	yes	LOC100858224	PREDICTED: feather keratin Cos1-2-like isoform X1 [Gallus gallus]
ncbi_396370	26	1.5	0.345	0.02	-4.10852	1.45574e-09	6.25454e-08	yes	C3	complement C3 precursor [Gallus gallus]
XLOC_004986	27	1.5	1.315	0.075	-4.13203	2.46461e-09	1.03755e-07	yes	-	KFV05530.1 hypothetical protein N339_04974, partial [Pterocles gutturalis]
ncbi_107051871	12.5	0.5	0.19	0.01	-4.24793	1.03537e-05	0.000240455	yes	KCTD12	PREDICTED: LOW QUALITY PROTEIN: BTB/POZ domain-containing protein KCTD12 [Gallus gallus]
ncbi_395364	19	1	0.77	0.04	-4.26679	7.34105e-07	2.14801e-05	yes	PIT54	PIT54 protein precursor [Gallus gallus]
XLOC_006113	10.5	0.5	0.8	0.04	-4.32193	7.4046e-05	0.00136689	yes	-	-
ncbi_100858970	8.5	0.5	0.545	0.025	-4.44626	0.001193	0.0142381	yes	NRN1L	PREDICTED: neuritin-like protein isoform X1 [Gallus gallus]
ncbi_420922	9.5	0.5	0.115	0.005	-4.52356	0.0002158	0.00343026	yes	CTNND2	PREDICTED: catenin delta-2 isoform X1 [Coturnix japonica]
ncbi_112531528	9.965	0.195	0.28	0.005	-5.80735	0.000146122	0.00244227	yes	LOC112531528	-
ncbi_422199	8	0	0.08	0.001	-6.32193	0.000148785	0.0024811	yes	F8	PREDICTED: coagulation factor VIII [Gallus gallus]
ncbi_424533	7	0	0.085	0.001	-6.40939	0.000584944	0.00798585	yes	VTG2	vitellogenin-2 precursor [Gallus gallus]
ncbi_374141	5	0	0.1	0.001	-6.64386	0.00597964	0.0496875	yes	TLR2A	toll-like receptor 2 type-1 precursor [Gallus gallus]
ncbi_772356	6.5	0	0.105	0.001	-6.71425	0.000771293	0.0100554	yes	CADM3	PREDICTED: cell adhesion molecule 3 isoform X1 [Gallus gallus]
ncbi_424548	6	0	0.17	0.001	-7.40939	0.00137511	0.0161217	yes	PTGFR	prostaglandin F2-alpha receptor [Gallus gallus]
ncbi_422592	6.5	0	0.2	0.001	-7.64386	0.000870909	0.0110245	yes	MAPK10	PREDICTED: mitogen-activated protein kinase 10 isoform X1 [Gallus gallus]
ncbi_112530156	6.39	0	0.215	0.001	-7.74819	0.0014159	0.0165335	yes	LOC112530156	PREDICTED: splicing factor 3A subunit 2-like, partial [Branchiostoma belcheri]
ncbi_112532056	4.905	0	0.23	0.001	-7.84549	0.00482035	0.0426821	yes	LOC112532056	-
ncbi_112531916	7.27	0	0.43	0.001	-8.74819	0.00046385	0.00655608	yes	LOC112531916	PREDICTED: rho GTPase-activating protein 32-like [Gallus gallus]
ncbi_101748439	9.5	0	0.565	0.001	-9.14211	2.92126e-05	0.000601886	yes	LOC101748439	PREDICTED: chromosomal protein D1-like [Gallus gallus]
ncbi_395780	13.5	0	0.76	0.001	-9.56986	3.4546e-07	1.08062e-05	yes	APOA4	apolipoprotein A-IV precursor [Gallus gallus]
XLOC_013098	5	0	1.24	0.001	-10.2761	0.00576978	0.0483285	yes	-	-
ncbi_112532770	204.925	0	11.005	0.001	-13.4259	6.34534e-09	2.56057e-07	yes	LOC112532770	Trans-aconitate 3-methyltransferase, partial [Anas platyrhynchos]

## Sheet: IFN-λ LMH DEGs
ID	NC_count	IFN-λ_count	NC_fpkm	IFN-λ_fpkm	log2(FC)	P value	FDR	significant	Symbol	Description
ncbi_428650	0	181	0.001	11.145	13.4441	1.54557e-80	3.80579e-78	yes	RSAD2	radical S-adenosyl methionine domain-containing protein 2 [Gallus gallus]
ncbi_417973	0	200	0.001	10.69	13.384	1.14897e-84	3.15929e-82	yes	LOC417973	PREDICTED: LOW QUALITY PROTEIN: polymerase delta-interacting protein 3, partial [Phaethon lepturus]
ncbi_420559	0	401	0.001	4.12	12.0084	1.01968e-159	4.94783e-157	yes	SAMD9L	PREDICTED: sterile alpha motif domain-containing protein 9-like [Gallus gallus]
ncbi_112533356	0	11.37	0.001	1.14	10.1548	1.7514e-05	0.000141571	yes	LOC112533356	PREDICTED: PHD finger protein 7-like [Gallus gallus]
XLOC_020310	0	16.76	0.001	0.97	9.92184	2.23991e-07	2.58601e-06	yes	exsA	-
XLOC_008738	0	6	0.001	0.955	9.89936	0.00162427	0.00773593	yes	-	-
ncbi_395982	0	22.5	0.001	0.75	9.55075	9.10423e-10	1.46825e-08	yes	TFAP2A	PREDICTED: transcription factor AP-2-alpha isoform X1 [Gallus gallus]
XLOC_001974	0	5	0.001	0.68	9.40939	0.00270555	0.01197	yes	-	-
XLOC_011355	0	5.5	0.001	0.675	9.39874	0.00456309	0.0188299	yes	-	-
XLOC_000442	0	6.5	0.001	0.64	9.32193	0.000986761	0.00506364	yes	-	-
ncbi_395787	0	12.77	0.001	0.62	9.27612	2.48694e-06	2.38405e-05	yes	PPP1R3E	PREDICTED: DNA replication complex GINS protein SLD5 isoform X1 [Gallus gallus]
ncbi_112533211	0	10.5	0.001	0.58	9.17991	2.64556e-05	0.000205553	yes	LOC112533211	PREDICTED: AP-3 complex subunit beta-2 [Charadrius vociferus]
ncbi_403120	8	3753.5	1.085	514.375	8.88898	0	0	yes	IFI6	interferon alpha inducible protein 6 [Gallus gallus]
ncbi_112531119	0	4.5	0.001	0.46	8.84549	0.00779732	0.0297758	yes	LOC112531119	immunoglobulin-like receptor CHIR2D-871 precursor, partial [Gallus gallus]
ncbi_107054459	0	13.035	0.001	0.39	8.60733	7.85351e-06	6.805e-05	yes	LOC107054459	PREDICTED: PHD finger protein 7-like [Gallus gallus]
ncbi_414342	0	4	0.001	0.39	8.60733	0.0135087	0.04755	yes	AvBD4	beta-defensin 4 [Gallus gallus]
ncbi_100857117	0	10.095	0.001	0.355	8.47168	1.7514e-05	0.000141571	yes	LOC100857117	early response to neural induction ERNI, partial [Coturnix japonica]
ncbi_374168	0	6	0.001	0.325	8.3443	0.00162427	0.00773593	yes	WNT7A	protein Wnt-7a [Gallus gallus]
ncbi_423790	23.5	7021	0.725	223.23	8.26633	0	0	yes	IFIT5	interferon induced protein with tetratricopeptide repeats 5 [Gallus gallus]
ncbi_416408	0	4	0.001	0.205	7.67948	0.0135087	0.04755	yes	2019-09-12	PREDICTED: septin-12 isoform X1 [Gallus gallus]
ncbi_395908	42.5	8205	1.81	351.635	7.60195	0	0	yes	OASL	PREDICTED: 59 kDa 2'-5'-oligoadenylate synthase-like protein isoform X1 [Gallus gallus]
ncbi_395097	0	4	0.001	0.175	7.45121	0.0135087	0.04755	yes	IGF2	PREDICTED: insulin-like growth factor II isoform X1 [Gallus gallus]
ncbi_418837	4.5	747	0.175	29.64	7.40405	2.35393e-287	2.04395e-284	yes	EPSTI1	PREDICTED: epithelial-stromal interaction protein 1 [Gallus gallus]
ncbi_112530332	0	3.945	0.001	0.16	7.32193	0.0135087	0.04755	yes	LOC112530332	-
ncbi_424315	0	4	0.001	0.16	7.32193	0.0135087	0.04755	yes	TNFAIP6	tumor necrosis factor-inducible gene 6 protein precursor [Gallus gallus]
ncbi_428660	12.5	1873	0.095	14.53	7.25689	0	0	yes	GVINP1	PREDICTED: interferon-induced very large GTPase 1 [Gallus gallus]
ncbi_421921	7	857	0.14	16.87	6.91289	2.0212e-265	1.66728e-262	yes	CMPK2	PREDICTED: UMP-CMP kinase 2, mitochondrial [Gallus gallus]
ncbi_112531552	0	3.925	0.001	0.105	6.71425	0.0135087	0.04755	yes	LOC112531552	early response to neural induction ERNI, partial [Coturnix japonica]
ncbi_101750271	0	4.5	0.001	0.095	6.56986	0.00779732	0.0297758	yes	LOC101750271	PREDICTED: translation initiation factor IF-2-like isoform X2 [Gallus gallus]
ncbi_417192	1	95.5	0.055	5.09	6.53209	7.45335e-36	6.54071e-34	yes	TOR1BL	torsin family 1, member B-like precursor [Gallus gallus]
ncbi_422943	0	5.5	0.001	0.06	5.90689	0.00270555	0.01197	yes	SLC4A11	PREDICTED: sodium bicarbonate transporter-like protein 11 isoform X1 [Coturnix japonica]
ncbi_395366	0.5	29.5	0.02	1.05	5.71425	5.81451e-13	1.35288e-11	yes	GBP	guanylate binding protein [Gallus gallus]
ncbi_415922	43.5	2199	1.305	67.04	5.6829	0	0	yes	GBP4L	PREDICTED: guanylate-binding protein 1-like [Gallus gallus]
ncbi_419218	155	7536	1.495	74.25	5.63417	0	0	yes	ZNFX1	PREDICTED: NFX1-type zinc finger-containing protein 1 [Gallus gallus]
ncbi_107055361	5	194	0.33	13.28	5.33065	1.02027e-71	2.15801e-69	yes	LOC107055361	PREDICTED: early endosome antigen 1-like [Gallus gallus]
ncbi_396384	72	2627.5	2.31	88.39	5.25792	0	0	yes	IRF1	PREDICTED: interferon regulatory factor 1 isoform X1 [Gallus gallus]
ncbi_395313	33	939	0.85	24.75	4.86382	2.44019e-292	2.23657e-289	yes	MX1	Mx protein, partial [Gallus gallus]
ncbi_417972	7	285	0.195	4.93	4.66004	1.79496e-81	4.55588e-79	yes	GBE	PREDICTED: heat shock 70 kDa protein 12A-like isoform X1 [Gallus gallus]
ncbi_418167	165	3998.5	3.955	97.885	4.62934	0	0	yes	USP18	PREDICTED: ubl carboxyl-terminal hydrolase 18 isoform X1 [Gallus gallus]
ncbi_422427	25.5	564.5	0.23	5.24	4.50986	2.44767e-158	1.12171e-155	yes	DDX60	PREDICTED: probable ATP-dependent RNA helicase DDX60 [Gallus gallus]
ncbi_418239	0.5	10.5	0.015	0.305	4.34577	0.000113658	0.000760082	yes	ARHGAP8	rho GTPase-activating protein 8 [Gallus gallus]
ncbi_101751764	8.295	170.31	0.21	4.13	4.29768	8.54165e-55	1.3421e-52	yes	GIMAP8L1	PREDICTED: GTPase IMAP family member 8-like [Gallus gallus]
ncbi_771693	1	18.5	0.045	0.875	4.28129	2.55795e-07	2.92657e-06	yes	TNIP3	PREDICTED: TNFAIP3-interacting protein 3 isoform X2 [Gallus gallus]
ncbi_419563	130	2414	2.38	45.11	4.24441	0	0	yes	GBP1	PREDICTED: guanylate-binding protein 1 [Gallus gallus]
ncbi_420384	0.5	9	0.04	0.745	4.21917	0.000691347	0.00370199	yes	AQP1	aquaporin-1 [Gallus gallus]
XLOC_003655	0.5	7.5	0.12	1.94	4.01495	0.00248039	0.0111053	yes	-	-
ncbi_107055678	1	16.125	0.035	0.56	4	2.89941e-06	2.74437e-05	yes	LOC107055678	PREDICTED: fibrous sheath CABYR-binding protein-like [Gallus gallus]
ncbi_112531693	43.925	651.81	1.02	15.535	3.92888	8.59524e-173	4.57433e-170	yes	LOC112531693	PREDICTED: GTPase IMAP family member 8-like [Gallus gallus]
ncbi_101748229	0.5	7	0.01	0.15	3.90689	0.00382248	0.0161742	yes	LOC101748229	PREDICTED: nuclear factor interleukin-3-regulated protein [Gallus gallus]
XLOC_003538	1	13.5	0.055	0.82	3.89812	3.46508e-05	0.000262836	yes	-	-
XLOC_001019	0.5	6.5	0.085	1.245	3.87254	0.00382248	0.0161742	yes	-	-
ncbi_420193	1	14.5	0.01	0.14	3.80735	1.26183e-05	0.000104875	yes	IL7	PREDICTED: interleukin 7 isoform X1 [Gallus gallus]
ncbi_422513	127	1694	2.18	30.205	3.79239	0	0	yes	HERC4L	PREDICTED: probable E3 ubiquitin-protein ligase HERC4 isoform X1 [Gallus gallus]
XLOC_004298	1.5	19.5	0.06	0.82	3.77259	5.64422e-07	6.07426e-06	yes	-	XP_014111860.1 PREDICTED: LOW QUALITY PROTEIN: serine/threonine-protein kinase PAK 3-like [Pseudopodoces humilis]
ncbi_427113	0.5	7.5	0.01	0.115	3.52356	0.00248039	0.0111053	yes	MCTP1	PREDICTED: multiple C2 and transmembrane domain-containing protein 1 isoform X7 [Gallus gallus]
ncbi_417039	1.5	16	0.05	0.55	3.45943	2.03299e-05	0.000161562	yes	IL4I1	L-amino-acid oxidase precursor [Gallus gallus]
XLOC_013139	24	253.5	0.915	9.945	3.44213	3.3887e-65	6.21187e-63	yes	-	-
ncbi_101751647	37.15	320.13	1.555	16.725	3.42702	4.14538e-74	9.24195e-72	yes	GIMAP7L5	PREDICTED: GTPase IMAP family member 7-like [Gallus gallus]
ncbi_427877	2	12	0.035	0.365	3.38247	0.00210764	0.00967296	yes	SLC17A8	vesicular glutamate transporter 3 [Gallus gallus]
XLOC_004210	1	11	0.06	0.615	3.35755	0.000376522	0.00218497	yes	-	-
ncbi_107049026	0.815	7.875	0.06	0.59	3.29768	0.00605426	0.0240104	yes	LOC107049026	PREDICTED: claw keratin-like [Gallus gallus]
ncbi_419872	180	1689	3.36	32.745	3.28474	0	0	yes	MOV10	GTP binding protein [Mus musculus]
ncbi_395925	1.5	14	0.045	0.435	3.27302	8.13377e-05	0.000565967	yes	KCNJ5	PREDICTED: G protein-activated inward rectifier potassium channel 4 isoform X1 [Gallus gallus]
ncbi_420039	2	17.5	0.065	0.62	3.25376	2.04226e-05	0.000162221	yes	KRTC42L	PREDICTED: keratin, type I cytoskeletal 19-like [Meleagris gallopavo]
XLOC_010451	6	56	0.195	1.84	3.23816	3.36063e-16	1.06646e-14	yes	-	XP_013045561.1 PREDICTED: uncharacterized protein LOC106041570 [Anser cygnoides domesticus]
XLOC_000322	2	17.5	0.08	0.74	3.20945	8.33362e-06	7.18329e-05	yes	-	-
ncbi_414831	5	20	0.08	0.725	3.17991	0.000361999	0.00211258	yes	FGF13	PREDICTED: fibroblast growth factor 13 isoform X1 [Falco peregrinus]
ncbi_769884	2	18.5	0.08	0.72	3.16993	4.12445e-06	3.7887e-05	yes	LOC769884	PREDICTED: serine/arginine repetitive matrix protein 2-like [Gallus gallus]
ncbi_424044	1122.76	9333.45	17.34	151.055	3.1229	0	0	yes	STAT1	PREDICTED: signal transducer and activator of transcription 1-alpha/beta isoform X1 [Gallus gallus]
ncbi_417346	45.5	354	1.21	10.4	3.1035	5.68532e-75	1.28488e-72	yes	CD7	CD7 molecule precursor [Gallus gallus]
ncbi_395550	613.5	5162	37.455	321.55	3.10181	0	0	yes	LY6E	lymphocyte antigen 6E precursor [Gallus gallus]
ncbi_101747378	652	5383.5	6.095	51.095	3.06748	0	0	yes	PARP14	PREDICTED: poly [ADP-ribose] polymerase 14 [Gallus gallus]
ncbi_769785	1.5	11	0.055	0.455	3.04836	0.00117603	0.00588834	yes	AIPL1	PREDICTED: aryl-hydrocarbon-interacting protein-like 1 [Gallus gallus]
ncbi_101750112	0.5	5.815	0.005	0.04	3	0.00927442	0.0344849	yes	LOC101750112	PREDICTED: phthiocerol/phenolphthiocerol synthesis polyketide synthase type I PpsD-like isoform X1 [Gallus gallus]
ncbi_769379	1.5	10.5	0.03	0.24	3	0.0014244	0.00693414	yes	GPR22	PREDICTED: probable G-protein coupled receptor 22 isoform X1 [Gallus gallus]
ncbi_429029	1	9.5	0.02	0.155	2.9542	0.0016342	0.00777423	yes	TBR1	PREDICTED: T-box brain protein 1 [Gallus gallus]
XLOC_020674	5.5	42.5	0.62	4.685	2.91771	9.61762e-09	1.3424e-07	yes	Parp14	XP_010565119.1 PREDICTED: poly [ADP-ribose] polymerase 10 [Haliaeetus leucocephalus]
ncbi_427802	2	14	0.235	1.7	2.8548	0.000174306	0.0011086	yes	CYGB	cytoglobin [Gallus gallus]
ncbi_107055401	1.5	10	0.095	0.635	2.74076	0.00407718	0.0171028	yes	APOF	PREDICTED: apolipoprotein F [Coturnix japonica]
ncbi_396242	20.795	133.65	0.46	3.055	2.73147	7.67636e-28	4.9278e-26	yes	COL9A3	collagen alpha-3(IX) chain precursor [Gallus gallus]
ncbi_427727	243	1561.5	8.87	57.725	2.70219	6.20832e-223	4.09699e-220	yes	TAP1	PREDICTED: antigen peptide transporter 1 isoform X1 [Gallus gallus]
ncbi_396330	80.5	501.5	2.58	16.56	2.68226	7.23072e-86	2.05677e-83	yes	IRF7	interferon regulatory factor-3 [Gallus gallus]
XLOC_012636	1.5	10	0.185	1.185	2.67929	0.00264905	0.0117705	yes	-	-
ncbi_417171	43.5	273	0.73	4.65	2.67126	2.71799e-51	3.89925e-49	yes	NTNG2	PREDICTED: netrin-G2 isoform X1 [Gallus gallus]
XLOC_020465	12	51.5	0.705	4.44	2.65486	6.68783e-09	9.46276e-08	yes	-	XP_015705905.1 PREDICTED: mucin-2-like isoform X1 [Coturnix japonica]
ncbi_107052494	5.575	34.78	0.36	2.25	2.64386	1.85415e-08	2.5053e-07	yes	LOC107052494	PREDICTED: GTPase IMAP family member 7-like [Gallus gallus]
ncbi_374228	1	7.5	0.01	0.06	2.58496	0.00877503	0.0329248	yes	KCND3	PREDICTED: potassium voltage-gated channel subfamily D member 3 isoform X1 [Gallus gallus]
ncbi_420754	31.5	184	0.995	5.91	2.57039	1.82727e-37	1.68415e-35	yes	NEUROD6	PREDICTED: neurogenic differentiation factor 6 [Gallus gallus]
ncbi_417940	12	65.5	0.45	2.555	2.50533	5.00053e-14	1.29715e-12	yes	TMEM140	PREDICTED: transmembrane protein 140 [Gallus gallus]
ncbi_414833	79.12	428.875	2.875	15.78	2.45646	4.3171e-40	4.47946e-38	yes	CYP2C45	cytochrome P-450 2C45 [Gallus gallus]
ncbi_424267	222.5	1163	4.47	23.77	2.4108	1.26469e-160	6.3227e-158	yes	DTX3L	PREDICTED: E3 ubiquitin-protein ligase DTX3L isoform X1 [Gallus gallus]
ncbi_107055677	4	18.875	0.08	0.425	2.40939	0.00022863	0.00140955	yes	LOC107055677	PREDICTED: fibrous sheath CABYR-binding protein-like [Gallus gallus]
ncbi_107050978	17.5	90	0.565	3	2.40864	5.4904e-18	1.94797e-16	yes	LOC107050978	PREDICTED: trichohyalin-like [Gallus gallus]
ncbi_424185	295.5	1517.5	4.87	25.525	2.38992	1.83154e-193	1.11914e-190	yes	IFIH1	interferon-induced helicase C domain-containing protein 1 [Gallus gallus]
ncbi_100858073	35	178.5	3.525	18.27	2.37378	1.25115e-30	9.2563e-29	yes	UBE2L6	PREDICTED: ubiquitin-conjugating enzyme E2 L3-like [Gallus gallus]
ncbi_101747807	1.78	8.88	0.09	0.45	2.32193	0.00554402	0.0222769	yes	GIMAP7L2	PREDICTED: GTPase IMAP family member 4-like isoform X2 [Gallus gallus]
ncbi_426627	46	225.5	0.16	0.8	2.32193	9.16973e-34	7.64052e-32	yes	SH3TC2	PREDICTED: SH3 domain and tetratricopeptide repeat-containing protein 2 isoform X1 [Gallus gallus]
ncbi_112530987	32.5	153	1.535	7.45	2.279	7.70104e-25	4.30684e-23	yes	LOC112530987	PREDICTED: poly [ADP-ribose] polymerase 10-like [Falco cherrug]
XLOC_011173	2	9.5	0.115	0.555	2.27085	0.0087945	0.0329829	yes	-	-
ncbi_396440	2.5	10.5	0.025	0.12	2.26303	0.0142808	0.0497686	yes	TNC	PREDICTED: tenascin isoform X1 [Gallus gallus]
ncbi_417786	8.5	40	0.11	0.525	2.25481	1.79629e-08	2.43111e-07	yes	CNTN1	contactin-1 preproprotein [Gallus gallus]
ncbi_396025	411.11	1815.43	3.975	18.905	2.24974	3.41676e-212	2.16807e-209	yes	XDH	PREDICTED: xanthine dehydrogenase/oxidase isoform X1 [Gallus gallus]
ncbi_100858007	135.88	629.125	4.545	21.57	2.24667	2.50178e-66	4.91361e-64	yes	RP11-400G3.5	PREDICTED: cytochrome P450 2C9-like [Gallus gallus]
XLOC_020237	29	133.24	1.865	8.85	2.2465	2.53188e-22	1.19005e-20	yes	exsA	-
ncbi_420896	7.5	35	0.235	1.105	2.23331	2.35643e-07	2.70727e-06	yes	SERPINB2	PREDICTED: serpin B10 [Gallus gallus]
ncbi_424269	213.97	981.67	3.375	15.765	2.22377	2.7976e-137	1.2146e-134	yes	PARP9	PREDICTED: poly [ADP-ribose] polymerase 9 isoform X1 [Gallus gallus]
ncbi_422720	125.13	602.07	2.35	10.815	2.2023	1.03099e-73	2.26791e-71	yes	TLR3	PREDICTED: toll-like receptor 3 isoform X1 [Gallus gallus]
ncbi_427224	43	184.5	1.195	5.445	2.18792	8.45617e-28	5.40736e-26	yes	CD274	PREDICTED: CD276 antigen homolog isoform X1 [Gallus gallus]
ncbi_426054	13.5	59	0.63	2.855	2.18007	1.30674e-09	2.07095e-08	yes	IL7R	interleukin-7 receptor subunit alpha precursor [Gallus gallus]
ncbi_425954	4	17	0.12	0.54	2.16993	0.00204243	0.00943864	yes	SLC2A6	PREDICTED: solute carrier family 2, facilitated glucose transporter member 6 [Gallus gallus]
ncbi_426652	2	9.5	0.035	0.155	2.14684	0.00898489	0.0335683	yes	ACTBL2L	PREDICTED: actin, alpha skeletal muscle B [Gallus gallus]
ncbi_422080	1639.85	7073.22	5.835	25.675	2.13756	0	0	yes	RNF213	PREDICTED: E3 ubiquitin-protein ligase RNF213 isoform X1 [Gallus gallus]
ncbi_420164	2.5	11.5	0.025	0.11	2.1375	0.0115277	0.041543	yes	CYP7B1	PREDICTED: 25-hydroxycholesterol 7-alpha-hydroxylase, partial [Gallus gallus]
ncbi_427728	378	1639	10.185	44.75	2.13544	7.62707e-178	4.19438e-175	yes	TAP2	antigen peptide transporter 2 [Gallus gallus]
ncbi_424314	422.5	1816.5	11.315	49.625	2.13283	2.01775e-191	1.18889e-188	yes	NMI	PREDICTED: N-myc-interactor [Gallus gallus]
ncbi_396165	2.5	10.5	0.105	0.46	2.13124	0.00762642	0.0292334	yes	BMP4	bone morphogenetic protein 4 precursor [Gallus gallus]
ncbi_414746	925.235	3898.53	20.95	89.99	2.10281	0	0	yes	CYP2C23a	cytochrome P450 2H1 precursor [Gallus gallus]
ncbi_418673	4	16.5	0.1	0.425	2.08746	0.00105546	0.00537436	yes	PLCXD1	PI-PLC X domain-containing protein 1 [Gallus gallus]
ncbi_395243	322	1251	13.275	56.255	2.08327	6.89193e-134	2.77324e-131	yes	IRF9	interferon regulatory factor 9 [Gallus gallus]
ncbi_427122	377	1552	5.645	23.795	2.07561	2.06385e-158	9.72841e-156	yes	ERAP1	PREDICTED: endoplasmic reticulum aminopeptidase 1 [Gallus gallus]
ncbi_107055319	3.53	12.505	0.06	0.245	2.02975	0.0140955	0.0492373	yes	LOC107055319	PREDICTED: PHD finger protein 7-like [Meleagris gallopavo]
ncbi_100857331	76.5	305.5	2.78	11.33	2.02699	5.41813e-38	5.13726e-36	yes	TPSNRL	PREDICTED: tapasin-related protein-like [Coturnix japonica]
ncbi_100857563	139.21	549.545	3.325	13.44	2.01511	2.88061e-67	5.79564e-65	yes	PMLL	PREDICTED: protein PML-like [Gallus gallus]
ncbi_423563	3.5	14	0.045	0.175	1.95936	0.002438	0.0109478	yes	MDGA2	PREDICTED: MAM domain-containing glycosylphosphatidylinositol anchor protein 2 [Pseudopodoces humilis]
ncbi_420628	109.5	411.5	2.325	8.985	1.95029	4.71583e-48	6.27434e-46	yes	SNX10	PREDICTED: sorting nexin-10 isoform X1 [Gallus gallus]
ncbi_771952	12.5	47	0.295	1.14	1.95025	3.69876e-08	4.83152e-07	yes	P2RX7	PREDICTED: P2X purinoceptor 7 [Gallus gallus]
ncbi_417401	468	1746	11.165	42.72	1.93593	1.15028e-165	5.93041e-163	yes	TRIM25	E3 ubiquitin/ISG15 ligase TRIM25 [Gallus gallus]
ncbi_100857413	94.5	351	0.86	3.285	1.93348	3.29231e-44	3.99386e-42	yes	NLRC5	PREDICTED: protein NLRC5 isoform X1 [Gallus gallus]
ncbi_416351	42	169.5	1.125	4.285	1.92937	4.40275e-24	2.3281e-22	yes	STK32A	serine/threonine-protein kinase 32A [Gallus gallus]
ncbi_416686	24.5	93	1.285	4.89	1.92807	4.37981e-14	1.14695e-12	yes	IL15RA	PREDICTED: interleukin-15 receptor subunit alpha isoform X1 [Gallus gallus]
ncbi_421058	22.5	90	0.39	1.455	1.89947	6.56116e-13	1.51393e-11	yes	EMILIN2	PREDICTED: LOW QUALITY PROTEIN: EMILIN-2 [Gallus gallus]
ncbi_426340	77.5	283	1.315	4.895	1.89625	8.73247e-37	7.87258e-35	yes	TAPBPL	tapasin-related protein [Gallus gallus]
ncbi_421057	1494	5314.5	14.37	52.185	1.86058	0	0	yes	SMCHD1	PREDICTED: structural maintenance of chromosomes flexible hinge domain-containing protein 1 isoform X1 [Gallus gallus]
ncbi_107053590	7.19	24.43	0.12	0.43	1.8413	0.000268106	0.0016232	yes	INSM2	PREDICTED: insulinoma-associated protein 2, partial [Gallus gallus]
ncbi_373994	4	13.5	0.105	0.375	1.8365	0.00799622	0.0304177	yes	POU2AF1	POU domain class 2-associating factor 1 [Gallus gallus]
ncbi_423478	52.5	189.5	0.995	3.545	1.83302	6.01758e-16	1.86964e-14	yes	EXOC3L	PREDICTED: exocyst complex component 3-like protein [Gallus gallus]
ncbi_418100	435	1507.5	6.395	22.675	1.82609	6.96689e-136	2.94717e-133	yes	PARP12	PREDICTED: poly [ADP-ribose] polymerase 12 [Gallus gallus]
XLOC_003383	4	13.5	0.165	0.575	1.8011	0.00686056	0.0267073	yes	-	-
ncbi_418731	4.5	15.5	0.105	0.365	1.79751	0.00312104	0.013561	yes	SH3RF3	PREDICTED: SH3 domain-containing RING finger protein 3 [Gallus gallus]
ncbi_395468	9.5	32	0.81	2.795	1.78685	2.21165e-05	0.000174416	yes	CCL4	PREDICTED: chemokine C-C motif ligand 4 isoform X1 [Gallus gallus]
ncbi_423101	12.5	40	0.07	0.24	1.77761	3.36371e-05	0.000255971	yes	MUC2	mucin-2 precursor [Gallus gallus]
ncbi_418095	33	108.5	0.915	3.105	1.76275	1.89979e-13	4.65718e-12	yes	DRAM1	PREDICTED: DNA damage-regulated autophagy modulator protein 1 isoform X1 [Gallus gallus]
XLOC_000917	17	55	0.39	1.3	1.73697	5.46258e-08	6.95383e-07	yes	-	-
ncbi_428888	25	82.5	0.165	0.55	1.73697	2.54767e-11	4.99187e-10	yes	LTBP2	PREDICTED: latent-transforming growth factor beta-binding protein 2 isoform X1 [Gallus gallus]
ncbi_374246	463	1330.5	7.69	24.535	1.67379	1.77089e-108	6.35134e-106	yes	NBN	PREDICTED: nibrin isoform X1 [Gallus gallus]
ncbi_100857333	9.48	30.285	0.155	0.49	1.66051	0.000103292	0.000700127	yes	GP1BA	PREDICTED: platelet glycoprotein Ib alpha chain [Gallus gallus]
ncbi_414830	1159.5	3546	59.09	184.75	1.64459	2.17751e-240	1.56194e-237	yes	B2M	PREDICTED: beta-2-microglobulin [Gallus gallus]
ncbi_416147	479	822	1.625	5.07	1.64155	4.83704e-22	2.21671e-20	yes	LOC416147	PREDICTED: sulfate transporter [Gallus gallus]
ncbi_378911	10	29	0.38	1.17	1.62244	0.00155165	0.00744377	yes	GHSR	growth hormone secretagogue receptor type 1 [Gallus gallus]
ncbi_769904	5.5	16	0.065	0.2	1.62149	0.0112617	0.0406818	yes	FAM26E	protein FAM26E [Gallus gallus]
ncbi_693256	6.415	18.485	0.35	1.07	1.61218	0.00640839	0.0251788	yes	BLB1	Major histocompatibility complex class II beta chain BLB1, (similar to HLA class II, D beta chain) precursor [Gallus gallus]
ncbi_415302	341.79	1009.96	8.675	26.05	1.58635	1.32691e-81	3.42051e-79	yes	PML	PREDICTED: protein PML isoform X1 [Gallus gallus]
ncbi_100858732	251.5	744	5.47	16.415	1.5854	3.51682e-52	5.13456e-50	yes	STAT2	PREDICTED: signal transducer and activator of transcription 2 isoform X1 [Gallus gallus]
ncbi_396385	1792.5	5171.5	54.31	160.885	1.56674	7.35539e-186	4.18446e-183	yes	IRF8	interferon regulatory factor 8 [Gallus gallus]
ncbi_424625	5.5	17	0.115	0.34	1.5639	0.00572955	0.0228545	yes	SLC5A9	PREDICTED: sodium/glucose cotransporter 4 [Gallus gallus]
ncbi_420570	1602	4630	27.345	80.67	1.56076	2.84386e-262	2.23419e-259	yes	PDK4	pyruvate dehydrogenase kinase, isozyme 4 [Gallus gallus]
ncbi_429524	5.5	16	0.22	0.645	1.5518	0.00759503	0.0291537	yes	TCF24	PREDICTED: transcription factor 24 isoform X2 [Gallus gallus]
ncbi_420706	31.5	91	0.83	2.415	1.54084	1.69076e-09	2.62905e-08	yes	TGM4	protein-glutamine gamma-glutamyltransferase 4 [Gallus gallus]
ncbi_420061	11	32	0.38	1.105	1.53998	0.000141717	0.00092706	yes	BTN1A1	butyrophilin subfamily 1 member A1 precursor [Gallus gallus]
ncbi_100858653	280	616.5	3.985	11.565	1.53711	3.7811e-34	3.199e-32	yes	DHX58	PREDICTED: probable ATP-dependent RNA helicase DHX58 isoform X1 [Gallus gallus]
ncbi_768434	8	22.5	0.13	0.375	1.52838	0.00438309	0.018173	yes	HEATR7B2L1	PREDICTED: maestro heat-like repeat-containing protein family member 2B isoform X2 [Gallus gallus]
ncbi_416884	626	1767.5	13.845	39.84	1.52485	8.45725e-117	3.17109e-114	yes	TRAFD1	TRAF-type zinc finger domain-containing protein 1 [Gallus gallus]
XLOC_003587	7.5	21	0.465	1.33	1.51612	0.00517386	0.0209844	yes	-	-
ncbi_419812	8	22.5	0.28	0.8	1.51457	0.00176557	0.00832003	yes	C26H6ORF222	PREDICTED: apoptosis facilitator Bcl-2-like protein 14 isoform X1 [Gallus gallus]
ncbi_395147	232	651.5	4.8	13.58	1.50038	1.21701e-42	1.37522e-40	yes	EIF2AK2	PREDICTED: interferon-induced, double-stranded RNA-activated protein kinase isoform X1 [Gallus gallus]
ncbi_418866	473	1294.5	6.235	17.335	1.47523	7.87994e-91	2.3637e-88	yes	SETDB2	PREDICTED: histone-lysine N-methyltransferase SETDB2 isoform X1 [Gallus gallus]
ncbi_426315	736	1950	16.645	45.53	1.45173	1.75743e-129	6.90336e-127	yes	ZC3HAV1	PREDICTED: zinc finger CCCH-type antiviral protein 1 isoform X1 [Gallus gallus]
ncbi_422992	37	100.5	2.02	5.51	1.4477	3.33332e-09	4.93654e-08	yes	IFITM5	interferon-induced transmembrane protein 5 [Gallus gallus]
ncbi_112530130	4.84	14.13	0.035	0.095	1.44057	0.0114473	0.0412894	yes	LOC112530130	-
ncbi_112531384	7	18.5	1.025	2.78	1.43946	0.00862906	0.0324731	yes	LOC112531384	26S protease regulatory subunit 6B [Ictalurus punctatus]
ncbi_418294	316	833.5	7.64	20.66	1.4352	7.74568e-59	1.27788e-56	yes	C1S	complement C1s subcomponent precursor [Gallus gallus]
ncbi_424412	6.5	17	0.05	0.135	1.43296	0.0133918	0.0474115	yes	CACNA1E	PREDICTED: voltage-dependent R-type calcium channel subunit alpha-1E isoform X1 [Gallus gallus]
ncbi_420033	16.5	43.5	0.535	1.44	1.42846	0.000678554	0.00364176	yes	KLHL10	kelch-like protein 10 [Gallus gallus]
ncbi_100858074	38.57	82.395	0.32	0.86	1.42626	5.08123e-06	4.55599e-05	yes	STOX1	PREDICTED: storkhead-box protein 1 isoform X1 [Gallus gallus]
ncbi_423042	15.5	39.5	0.715	1.905	1.41378	0.00015027	0.000975276	yes	ADM	PREDICTED: ADM [Gallus gallus]
ncbi_418108	220.5	572	10.865	28.935	1.41313	6.23756e-40	6.39175e-38	yes	LOC418108	PREDICTED: poly [ADP-ribose] polymerase 12 isoform X1 [Gallus gallus]
ncbi_423769	19	53.5	0.4	1.06	1.40599	7.41656e-07	7.81343e-06	yes	ALOX5	PREDICTED: arachidonate 5-lipoxygenase isoform X2 [Gallus gallus]
ncbi_421644	150	392	2.765	7.295	1.39963	1.85584e-31	1.41748e-29	yes	OPRM1	PREDICTED: mu-type opioid receptor isoform X2 [Gallus gallus]
ncbi_395321	10	26	0.345	0.91	1.39927	0.00126401	0.00626422	yes	TULP1	PREDICTED: tubby-related protein 1 isoform X1 [Gallus gallus]
ncbi_415545	21.555	57.89	0.22	0.58	1.39855	1.06516e-06	1.09489e-05	yes	MEGF11	PREDICTED: multiple epidermal growth factor-like domains protein 11 isoform X1 [Gallus gallus]
ncbi_107052797	16	41	0.24	0.63	1.39232	7.01629e-05	0.000496163	yes	PHLDA1	PREDICTED: pleckstrin homology-like domain family A member 1 [Gallus gallus]
ncbi_771841	22	44	0.42	1.09	1.37587	0.00149844	0.00723689	yes	TM4SF18	PREDICTED: transmembrane 4 L6 family member 18 [Gallus gallus]
ncbi_420011	733.63	1753.12	22.53	57.585	1.35385	9.87834e-82	2.58687e-79	yes	IFI35	PREDICTED: interferon-induced 35 kDa protein [Corvus cornix cornix]
ncbi_396051	10.81	26.41	0.375	0.955	1.34861	0.00328565	0.0141643	yes	CYP1A2	PREDICTED: cytochrome P450 1A5 isoform X1 [Gallus gallus]
XLOC_018201	35	80.5	1.22	3.1	1.34539	4.13134e-06	3.79292e-05	yes	-	XP_019465497.1 PREDICTED: vicilin-like seed storage protein At2g18540 [Meleagris gallopavo]
ncbi_428070	11	23	0.25	0.635	1.34483	0.0139448	0.0488555	yes	HTR2A	5-hydroxytryptamine receptor 2A [Gallus gallus]
ncbi_428459	80	198	1.515	3.845	1.34367	4.18933e-15	1.19577e-13	yes	ARPP21	PREDICTED: cAMP-regulated phosphoprotein 21 isoform X1 [Gallus gallus]
ncbi_395073	22	55	0.85	2.155	1.34215	1.32979e-05	0.000109914	yes	FUT10	alpha-(1,3)-fucosyltransferase 10 [Gallus gallus]
ncbi_770198	11	25.5	0.105	0.265	1.3356	0.0105636	0.0385742	yes	SLC13A1	PREDICTED: solute carrier family 13 member 1 isoform X1 [Gallus gallus]
ncbi_772080	19.5	47	0.7	1.765	1.33424	8.05885e-05	0.000561939	yes	LOC772080	PREDICTED: keratin, type I cytoskeletal 19-like [Gallus gallus]
ncbi_428150	735.405	1647.79	7.335	18.47	1.33231	2.02419e-85	5.66019e-83	yes	OGFR	PREDICTED: opioid growth factor receptor isoform X2 [Gallus gallus]
ncbi_395554	9.5	31.5	0.12	0.3	1.32193	0.000186318	0.00117413	yes	FGF14	fibroblast growth factor 14 [Gallus gallus]
ncbi_395258	21.5	51.5	1.7	4.245	1.32023	0.000144	0.000939387	yes	IL15	PREDICTED: interleukin-15 isoform X1 [Gallus gallus]
XLOC_013161	8	19.5	1.02	2.545	1.3191	0.00979412	0.0361322	yes	-	XP_015156831.1 PREDICTED: RNA-binding protein 12-like isoform X2 [Gallus gallus]
ncbi_421434	679.77	1659.59	7.94	19.765	1.31574	1.89787e-87	5.49317e-85	yes	CMTR1	PREDICTED: cap-specific mRNA (nucleoside-2'-O-)-methyltransferase 1 [Gallus gallus]
ncbi_100858003	391	942	12.335	30.22	1.29275	4.82079e-50	6.57301e-48	yes	TTC31	PREDICTED: tetratricopeptide repeat protein 31 [Gallus gallus]
ncbi_374178	12.5	30.5	1.01	2.46	1.2843	0.002798	0.012313	yes	TIMP2	PREDICTED: metalloproteinase inhibitor 2 [Coturnix japonica]
ncbi_426146	9.5	23.5	0.115	0.28	1.28379	0.00423107	0.0176318	yes	NUP210L	PREDICTED: nuclear pore membrane glycoprotein 210-like isoform X2 [Gallus gallus]
XLOC_001972	14.5	33	0.595	1.445	1.28011	0.00485319	0.0198434	yes	-	-
ncbi_101747728	8	19.5	0.165	0.4	1.27753	0.0110711	0.0401521	yes	RBBP8NL	PREDICTED: RBBP8 N-terminal-like protein isoform X1 [Gallus gallus]
ncbi_378914	22.5	54	0.95	2.295	1.27249	8.0248e-05	0.000560152	yes	CDKN1A	cyclin-dependent kinase inhibitor 1A [Gallus gallus]
ncbi_427445	41	100	0.71	1.715	1.27232	2.11785e-09	3.23521e-08	yes	EGFLAM	PREDICTED: pikachurin isoform X1 [Gallus gallus]
ncbi_417836	241	549	3.46	8.295	1.26147	5.73908e-30	4.13464e-28	yes	HELB	PREDICTED: DNA helicase B isoform X1 [Gallus gallus]
ncbi_414841	296.265	693.465	8.805	21.015	1.25502	7.75826e-44	9.07772e-42	yes	CYP2C23b	cytochrome P450 2H2 precursor [Gallus gallus]
ncbi_424905	30.5	71	0.505	1.205	1.25468	1.59297e-06	1.58414e-05	yes	MB21D2	PREDICTED: protein MB21D2 [Charadrius vociferus]
ncbi_420894	26.5	61.5	0.645	1.525	1.24144	7.42342e-06	6.46288e-05	yes	SERPINB1	PREDICTED: leukocyte elastase inhibitor isoform X1 [Gallus gallus]
ncbi_419265	1383.5	3168.5	8.79	20.425	1.2164	3.02405e-116	1.10868e-113	yes	HELZ2	PREDICTED: helicase with zinc finger domain 2 [Gallus gallus]
ncbi_112531899	20.975	47.835	0.59	1.37	1.21539	9.00228e-05	0.000619865	yes	LOC112531899	hypothetical protein N322_05722, partial [Cariama cristata]
ncbi_416065	434.5	982.5	9.605	22.25	1.21195	2.12968e-46	2.70273e-44	yes	PXK	PREDICTED: PX domain-containing protein kinase-like protein isoform X1 [Gallus gallus]
ncbi_417926	768.5	1762.5	9.365	21.605	1.20601	3.46227e-82	9.213e-80	yes	APAF1	PREDICTED: apoptotic protease-activating factor 1 isoform X1 [Gallus gallus]
ncbi_395074	49	110.5	0.75	1.73	1.20581	4.06672e-08	5.26217e-07	yes	CCDC80	coiled-coil domain-containing protein 80 precursor [Gallus gallus]
ncbi_416630	68	152.5	4.865	11.205	1.20363	3.34613e-10	5.72661e-09	yes	SOCS1	suppressor of cytokine signaling 1 [Gallus gallus]
ncbi_112532784	14.5	31.5	0.23	0.525	1.19068	0.00418682	0.0174739	yes	LOC112532784	PREDICTED: von Willebrand factor D and EGF domain-containing protein-like [Gallus gallus]
ncbi_396495	13	28.5	0.705	1.59	1.17333	0.00432751	0.0179837	yes	IL8L2	interleukin-8 precursor [Gallus gallus]
ncbi_770430	1371	3022	89.335	201.375	1.17259	1.57418e-117	6.03971e-115	yes	NPM3	PREDICTED: nucleoplasmin-3 [Gallus gallus]
ncbi_395853	26072	56904	791.06	1761.85	1.15523	9.08796e-157	4.05225e-154	yes	HSPA8	heat shock cognate 71 kDa protein [Coturnix japonica]
ncbi_101751046	43.74	93.745	0.79	1.755	1.15155	0.000156661	0.00101039	yes	LOC101751046	PREDICTED: serine/arginine repetitive matrix protein 1-like isoform X1 [Gallus gallus]
ncbi_100858381	76	173.66	3.665	8.11	1.14589	5.26301e-13	1.23337e-11	yes	LOC100858381	PREDICTED: protein C19orf12 homolog [Picoides pubescens]
ncbi_423583	28	61	0.38	0.84	1.14439	3.18908e-05	0.000244259	yes	NID2	PREDICTED: nidogen-2 isoform X1 [Gallus gallus]
ncbi_422230	222	483	3.265	7.215	1.14392	2.47897e-24	1.34977e-22	yes	IL13RA1	PREDICTED: interleukin-13 receptor subunit alpha-1 [Gallus gallus]
ncbi_373903	660	1420	6.945	15.3	1.13949	1.62899e-53	2.48843e-51	yes	DIO2	type II iodothyronine deiodinase isoform a [Gallus gallus]
XLOC_001015	12	26	0.595	1.305	1.13309	0.00706315	0.0273925	yes	-	KFV49278.1 hypothetical protein N341_01068, partial [Tyto alba]
ncbi_428088	175	376	1.45	3.18	1.13297	4.8937e-22	2.23646e-20	yes	MAML2	PREDICTED: mastermind-like protein 2 [Gallus gallus]
ncbi_423489	433	925	3.54	7.72	1.12485	3.23326e-47	4.16737e-45	yes	KIF26A	PREDICTED: kinesin-like protein KIF26A [Gallus gallus]
ncbi_395921	685.5	1473	14.39	31.34	1.12294	1.76394e-62	3.12918e-60	yes	CNP	2',3'-cyclic-nucleotide 3'-phosphodiesterase [Gallus gallus]
ncbi_396340	54	115.5	0.6	1.295	1.10992	3.74183e-07	4.1796e-06	yes	COL3A1	collagen alpha-1(III) chain precursor [Gallus gallus]
ncbi_428221	49.845	105.245	0.51	1.1	1.10893	6.21655e-06	5.4904e-05	yes	COL8A2	PREDICTED: collagen alpha-2(VIII) chain [Gallus gallus]
ncbi_418698	210.5	442.5	6.415	13.805	1.10567	5.41303e-24	2.83505e-22	yes	MITD1	PREDICTED: MIT domain-containing protein 1 [Gallus gallus]
ncbi_772291	19	40.5	0.61	1.31	1.10269	0.000759406	0.00402076	yes	SRD5A2	PREDICTED: 3-oxo-5-alpha-steroid 4-dehydrogenase 2 [Gallus gallus]
ncbi_101749507	89	184.5	1.02	2.16	1.08246	1.58853e-10	2.83631e-09	yes	CLDN34	PREDICTED: claudin-34 [Gallus gallus]
ncbi_423931	315	659	9.255	19.515	1.07628	4.00353e-22	1.84498e-20	yes	BAG3	PREDICTED: BAG family molecular chaperone regulator 3 isoform X1 [Gallus gallus]
ncbi_693260	628.02	1273.51	31.34	65.355	1.06029	4.27657e-46	5.34507e-44	yes	BF1	MHC BF1 class I precursor [Gallus gallus]
ncbi_100857508	28.455	55.845	0.305	0.635	1.05795	0.0008999	0.0046716	yes	GP5	PREDICTED: platelet glycoprotein V [Gallus gallus]
ncbi_415327	87.5	175.5	2.31	4.8	1.05514	8.3636e-08	1.03435e-06	yes	PATL2	PREDICTED: protein PAT1 homolog 2 isoform X1 [Gallus gallus]
ncbi_396512	1681	3374.5	48.085	99.72	1.0523	2.54676e-47	3.30838e-45	yes	FOS	proto-oncogene c-Fos [Gallus gallus]
ncbi_417730	18	34.5	0.38	0.785	1.04669	0.00766813	0.0293728	yes	CD36	PREDICTED: platelet glycoprotein 4 isoform X1 [Gallus gallus]
ncbi_101747474	29.715	60.8	0.77	1.59	1.0461	0.000130386	0.000858729	yes	USP50	PREDICTED: inactive ubiquitin carboxyl-terminal hydrolase 50 [Gallus gallus]
ncbi_420580	1538	3101	21.545	44.37	1.04223	1.16861e-98	3.78034e-96	yes	GLCCI1	PREDICTED: glucocorticoid-induced transcript 1 protein isoform X1 [Gallus gallus]
ncbi_772201	2475.5	4989.5	70.885	145.895	1.04138	1.08046e-134	4.45637e-132	yes	ASPG	PREDICTED: 60 kDa lysophospholipase isoform X1 [Gallus gallus]
ncbi_427971	18.5	36	0.13	0.265	1.02748	0.00341642	0.0146477	yes	ADAMTS5	PREDICTED: LOW QUALITY PROTEIN: A disintegrin and metalloproteinase with thrombospondin motifs 5 [Gallus gallus]
ncbi_395346	44	89	0.92	1.865	1.01947	8.89712e-06	7.64504e-05	yes	BCO1	beta,beta-carotene 15,15'-monooxygenase [Gallus gallus]
ncbi_422868	36	70.5	0.855	1.73	1.01678	0.00026996	0.00163322	yes	HTRA3	PREDICTED: serine protease HTRA3 [Gallus gallus]
ncbi_769675	2030.5	4000	27.53	55.45	1.01018	4.99113e-73	1.0694e-70	yes	ADAR	PREDICTED: double-stranded RNA-specific adenosine deaminase [Gallus gallus]
ncbi_425389	2609.48	5133.99	133.615	269.02	1.00963	4.63508e-108	1.62701e-105	yes	BF2	Major histocompatibility complex class I antigen BF2 precursor [Gallus gallus]
ncbi_430495	23.5	46.5	0.455	0.915	1.00791	0.00478983	0.0196227	yes	S1PR4	PREDICTED: sphingosine 1-phosphate receptor 4 [Gallus gallus]
ncbi_101747452	51.87	100.455	0.515	1.035	1.00699	8.44654e-06	7.26923e-05	yes	LOC101747452	PREDICTED: PHD finger protein 7-like [Gallus gallus]
ncbi_100859261	123	64.5	4.155	2.07	-1.00522	0.000522154	0.00290736	yes	SUMF1	PREDICTED: sulfatase-modifying factor 1 isoform X1 [Gallus gallus]
XLOC_019175	47	22.5	1.195	0.595	-1.00605	0.00489259	0.0199747	yes	-	XP_010723943.1 PREDICTED: E3 ubiquitin-protein ligase UHRF2 [Meleagris gallopavo]
ncbi_395422	1050	509	16.69	8.31	-1.00606	7.6061e-40	7.69849e-38	yes	OPCML	PREDICTED: opioid-binding protein/cell adhesion molecule isoform X1 [Meleagris gallopavo]
ncbi_420492	66.5	31.5	1.94	0.965	-1.00746	0.00068341	0.00366425	yes	APBB1IP	amyloid beta A4 precursor protein-binding family B member 1-interacting protein [Gallus gallus]
ncbi_418936	429	207.5	2.865	1.42	-1.01264	9.77428e-20	3.94269e-18	yes	ATP8A2	PREDICTED: phospholipid-transporting ATPase IB isoform X2 [Gallus gallus]
ncbi_395493	275	133.5	3.825	1.895	-1.01326	1.38069e-12	3.09493e-11	yes	NCAN	PREDICTED: neurocan core protein isoform X1 [Gallus gallus]
ncbi_426922	29	14	2.12	1.05	-1.01367	0.00898517	0.0335683	yes	RNF122	PREDICTED: RING finger protein 122 isoform X1 [Gallus gallus]
ncbi_426777	543.595	262.24	5.87	2.9	-1.01731	1.33185e-25	7.70978e-24	yes	DDHD2	PREDICTED: phospholipase DDHD2 [Gallus gallus]
ncbi_423492	38.5	18	0.365	0.18	-1.0199	0.00163972	0.00779375	yes	INF2	PREDICTED: inverted formin-2 isoform X1 [Gallus gallus]
ncbi_431664	64	29.5	0.7	0.345	-1.02076	0.00109431	0.00555336	yes	RXFP3	PREDICTED: relaxin-3 receptor 1 [Gallus gallus]
ncbi_427232	38	18	0.68	0.335	-1.02137	0.00342479	0.0146797	yes	HACD4	PREDICTED: very-long-chain (3R)-3-hydroxyacyl-CoA dehydratase 4 [Gallus gallus]
ncbi_417245	358	174.5	1.675	0.825	-1.0217	2.70119e-14	7.1762e-13	yes	PAPPA	PREDICTED: pappalysin-1 [Gallus gallus]
ncbi_420880	1599.5	775	29.765	14.655	-1.02222	1.0057e-59	1.71053e-57	yes	PXDC1	PREDICTED: PX domain-containing protein 1 [Gallus gallus]
ncbi_425021	107	53	3.23	1.59	-1.02251	2.08673e-05	0.000165434	yes	PQLC2L	PREDICTED: lysosomal amino acid transporter 1 homolog isoform X1 [Meleagris gallopavo]
ncbi_420505	858.57	463.99	11.885	5.85	-1.02263	1.76507e-27	1.12e-25	yes	SPAG6	sperm-associated antigen 6 [Gallus gallus]
ncbi_419861	799	385.5	30.63	15.075	-1.02279	2.73002e-29	1.88451e-27	yes	HSD11B1b	PREDICTED: corticosteroid 11-beta-dehydrogenase isozyme 1 [Gallus gallus]
ncbi_420465	225	108	0.905	0.445	-1.02411	1.17899e-11	2.40136e-10	yes	GJD4	PREDICTED: gap junction delta-4 protein [Gallus gallus]
ncbi_429128	130.5	62.5	1.475	0.725	-1.02466	1.69519e-07	1.99624e-06	yes	GUCY1B4	PREDICTED: guanylate cyclase soluble subunit beta-2 isoform X2 [Gallus gallus]
ncbi_429022	36.5	18	0.56	0.275	-1.026	0.00679415	0.0264752	yes	RAPGEF4	PREDICTED: rap guanine nucleotide exchange factor 4 isoform X1 [Coturnix japonica]
ncbi_418979	53	26.5	0.255	0.125	-1.02857	0.00104605	0.00533303	yes	DYNC2H1	PREDICTED: cytoplasmic dynein 2 heavy chain 1 isoform X1 [Gallus gallus]
ncbi_772026	178.055	82.08	3.94	1.93	-1.02959	2.73888e-09	4.10699e-08	yes	RPH3AL	PREDICTED: rab effector Noc2 isoform X1 [Gallus gallus]
ncbi_418154	178.5	83	7.595	3.72	-1.02975	2.71891e-10	4.71678e-09	yes	WNT5B	PREDICTED: protein Wnt-5b isoform X1 [Gallus gallus]
ncbi_100858050	90.5	46	1.46	0.715	-1.02995	4.59134e-05	0.000339829	yes	KIAA1211L	PREDICTED: uncharacterized protein KIAA1211-like homolog isoform X1 [Gallus gallus]
ncbi_770438	138.5	65	2.395	1.17	-1.03352	1.24642e-07	1.50207e-06	yes	DHRS12	PREDICTED: dehydrogenase/reductase SDR family member 12 [Gallus gallus]
ncbi_422685	36.5	18.135	0.43	0.21	-1.03395	0.00878901	0.0329698	yes	PRSS12	PREDICTED: neurotrypsin [Gallus gallus]
ncbi_112530132	30.535	14.415	0.535	0.26	-1.04103	0.0116561	0.0419323	yes	LOC112530132	PREDICTED: zinc finger protein SNAI1 isoform X2 [Coturnix japonica]
ncbi_419231	516	244	7.845	3.81	-1.04198	2.8106e-21	1.21385e-19	yes	SLCO4A1	PREDICTED: solute carrier organic anion transporter family member 4A1 isoform X1 [Gallus gallus]
ncbi_422117	169	80.5	4.58	2.22	-1.04479	7.37861e-10	1.20647e-08	yes	SLC16A5	PREDICTED: monocarboxylate transporter 6 [Gallus gallus]
ncbi_420476	87	42	0.94	0.455	-1.04679	1.23682e-05	0.000103212	yes	KIAA1462	PREDICTED: junctional protein associated with coronary artery disease [Gallus gallus]
ncbi_771808	134	63.5	4.605	2.225	-1.0494	1.87098e-05	0.00015006	yes	PIPOX	PREDICTED: peroxisomal sarcosine oxidase [Gallus gallus]
ncbi_418640	94.5	46.5	1.15	0.555	-1.05107	5.96477e-06	5.2797e-05	yes	FRMPD4	PREDICTED: FERM and PDZ domain-containing protein 4 isoform X1 [Gallus gallus]
ncbi_427373	109	51.5	1.465	0.705	-1.05521	4.38594e-06	3.98893e-05	yes	CORO2A	PREDICTED: coronin-2A isoform X1 [Gallus gallus]
ncbi_771862	245	115.5	4.02	1.93	-1.05859	1.90603e-13	4.66554e-12	yes	PLXDC1	PREDICTED: plexin domain-containing protein 1 isoform X1 [Gallus gallus]
ncbi_101750767	80	35.5	1.085	0.52	-1.06111	5.61059e-06	4.98994e-05	yes	SCG2	PREDICTED: secretogranin-2 [Gallus gallus]
ncbi_395216	1943	900	33.29	15.875	-1.06833	1.0454e-65	1.93787e-63	yes	TMEM121	transmembrane protein 121 [Gallus gallus]
ncbi_426948	354.5	168	2.35	1.12	-1.06916	3.20693e-15	9.2335e-14	yes	LZTS3	ProSAP-interacting protein 1 [Bos mutus]
ncbi_423911	396	185	5.975	2.845	-1.07051	1.81306e-20	7.53447e-19	yes	ABLIM1	PREDICTED: actin-binding LIM protein 1 isoform X2 [Gallus gallus]
ncbi_431569	77.5	36.5	0.8	0.38	-1.074	2.44974e-05	0.000191726	yes	RHOBTB3	PREDICTED: rho-related BTB domain-containing protein 3 isoform X1 [Gallus gallus]
ncbi_419770	26.5	11.5	3.055	1.45	-1.07512	0.00642237	0.0252277	yes	FXYD2	PREDICTED: sodium/potassium-transporting ATPase subunit gamma isoform X1 [Gallus gallus]
XLOC_018269	68.5	31.5	3.15	1.495	-1.07521	5.10687e-05	0.000373297	yes	TM6SF2	XP_423447.3 PREDICTED: transmembrane 6 superfamily member 2 isoform X2 [Gallus gallus]
ncbi_419615	26.5	12	1.565	0.74	-1.08057	0.00951772	0.0352782	yes	DNALI1	PREDICTED: axonemal dynein light intermediate polypeptide 1 [Gallus gallus]
ncbi_395678	67	30	2.02	0.955	-1.08078	2.98762e-05	0.000229896	yes	RBPMS2	RNA-binding protein with multiple splicing 2 [Gallus gallus]
ncbi_420846	56	25.5	1.27	0.6	-1.08179	0.000262599	0.00159488	yes	RBM24	PREDICTED: RNA-binding protein 24 isoform X1 [Gallus gallus]
ncbi_427253	37.5	16.5	1.07	0.505	-1.08326	0.00338535	0.0145409	yes	GDA	PREDICTED: guanine deaminase [Gallus gallus]
ncbi_423712	31.5	14.5	0.445	0.21	-1.08342	0.00600151	0.0238355	yes	ADAMTS14	PREDICTED: A disintegrin and metalloproteinase with thrombospondin motifs 14 isoform X1 [Gallus gallus]
ncbi_423364	29	13	1.855	0.875	-1.08406	0.00756655	0.0290647	yes	BATF	PREDICTED: basic leucine zipper transcriptional factor ATF-like isoform X2 [Gallus gallus]
ncbi_426999	73.5	33.5	2.26	1.065	-1.08547	2.72011e-05	0.000210391	yes	ACSM3	PREDICTED: acyl-coenzyme A synthetase ACSM3, mitochondrial isoform X1 [Gallus gallus]
ncbi_395753	182.5	99.5	5.2	2.45	-1.08573	1.38631e-07	1.65734e-06	yes	MAP6	PREDICTED: microtubule-associated protein 6 isoform X1 [Coturnix japonica]
XLOC_005810	71	34.5	1.87	0.88	-1.08746	6.6045e-05	0.000470877	yes	-	-
ncbi_771494	56	26.5	0.67	0.315	-1.08881	0.000483409	0.00271682	yes	LOC771494	PREDICTED: probable GPI-anchored adhesin-like protein PGA55 [Calypte anna]
ncbi_422460	250	100.5	2.195	1.03	-1.09158	7.15525e-16	2.19827e-14	yes	HHIP	PREDICTED: hedgehog-interacting protein isoform X1 [Gallus gallus]
ncbi_420321	1191.5	551.5	26.825	12.585	-1.09187	2.5258e-42	2.81558e-40	yes	NDRG1	PREDICTED: protein NDRG1 [Gallus gallus]
ncbi_771008	30	14	0.875	0.41	-1.09366	0.00859391	0.0323483	yes	EN1	PREDICTED: homeobox protein engrailed-1 [Gallus gallus]
ncbi_428593	94.5	42.5	2.3	1.075	-1.0973	1.80588e-06	1.77659e-05	yes	PLGL	PREDICTED: plasminogen-like [Gallus gallus]
ncbi_395406	325	148.5	2.175	1.015	-1.09954	3.04985e-18	1.09861e-16	yes	TENM4	PREDICTED: teneurin-4 isoform X6 [Coturnix japonica]
ncbi_395535	437	194	12.63	5.875	-1.10419	6.36378e-23	3.10296e-21	yes	OLFM1	noelin precursor [Gallus gallus]
ncbi_107049564	52.125	23.665	2.325	1.08	-1.1062	0.000234833	0.00144186	yes	LOC107049564	PREDICTED: major centromere autoantigen B-like isoform X2 [Gallus gallus]
ncbi_431656	117	54	1.195	0.555	-1.10645	1.39401e-07	1.66414e-06	yes	ATP8B4	PREDICTED: phospholipid-transporting ATPase FetA-like isoform X1 [Gallus gallus]
ncbi_101751055	311.5	151	6.56	3.045	-1.10725	8.40397e-10	1.36064e-08	yes	DAO	PREDICTED: D-amino-acid oxidase isoform X5 [Gallus gallus]
ncbi_425447	40	17.5	1.05	0.485	-1.11433	0.00276368	0.0121782	yes	ASPHD2	PREDICTED: aspartate beta-hydroxylase domain-containing protein 2 [Gallus gallus]
ncbi_396364	582	266.5	17.115	7.905	-1.11442	3.02775e-24	1.62181e-22	yes	CHRM3	muscarinic acetylcholine receptor M3 [Gallus gallus]
ncbi_422044	35	15.5	0.195	0.09	-1.11548	0.00571656	0.0228223	yes	PKHD1	PREDICTED: fibrocystin [Gallus gallus]
ncbi_424253	126	67	1.42	0.655	-1.11632	5.21161e-06	4.66782e-05	yes	KALRN	PREDICTED: kalirin isoform X1 [Gallus gallus]
ncbi_107053650	286	130	12.43	5.72	-1.11974	2.27497e-13	5.51137e-12	yes	DDIT4	PREDICTED: DNA damage-inducible transcript 4 protein [Gallus gallus]
ncbi_101750381	44.5	20.5	0.37	0.17	-1.12199	0.00172965	0.00816942	yes	KIAA0408	PREDICTED: LOW QUALITY PROTEIN: protein SOGA1-like [Crocodylus porosus]
ncbi_769193	51	23.5	1.22	0.56	-1.12338	0.000342033	0.00200814	yes	RGS14	PREDICTED: regulator of G-protein signaling 14 isoform X2 [Gallus gallus]
ncbi_423277	45	20.5	2.3	1.055	-1.12439	0.000591702	0.00322913	yes	LOC423277	PREDICTED: galectin-related protein A isoform X1 [Gallus gallus]
XLOC_007284	1518	684.5	3.325	1.525	-1.12455	2.41712e-33	1.94525e-31	yes	pol	AAA49027.1 reverse transcriptase, partial [Gallus gallus]
ncbi_100857767	33.5	15	0.47	0.215	-1.12832	0.00645673	0.025345	yes	FOXO6	PREDICTED: forkhead box protein O6 [Coturnix japonica]
ncbi_769212	30	14	0.46	0.21	-1.13124	0.00906684	0.0338276	yes	GPR183	PREDICTED: G-protein coupled receptor 183 isoform X1 [Gallus gallus]
ncbi_423546	41.5	19	1.995	0.91	-1.13245	0.0011234	0.00567828	yes	C5H14ORF105	Chromosome 14 open reading frame 105 [Homo sapiens]
ncbi_420800	5847	2624	37.88	17.255	-1.13442	5.82953e-59	9.7147e-57	yes	TPPP	PREDICTED: tubulin polymerization-promoting protein isoform X1 [Gallus gallus]
ncbi_428340	40.5	20	0.56	0.255	-1.13493	0.00635974	0.0250055	yes	NRTN	PREDICTED: neurturin isoform X1 [Gallus gallus]
ncbi_395620	66	28	1.725	0.785	-1.13583	1.45739e-05	0.000119622	yes	RGS7	PREDICTED: regulator of G-protein signaling 7 isoform X2 [Lepidothrix coronata]
ncbi_420881	1246	560	12.61	5.735	-1.1367	1.05377e-55	1.68787e-53	yes	SLC22A23	PREDICTED: solute carrier family 22 member 23 isoform X1 [Gallus gallus]
ncbi_418193	1094.5	515.5	12.095	5.495	-1.13822	5.61357e-32	4.34802e-30	yes	BCAT1	PREDICTED: branched-chain-amino-acid aminotransferase, cytosolic [Gallus gallus]
ncbi_424366	36.5	16.5	0.76	0.345	-1.1394	0.00248527	0.0111232	yes	OLFML2B	PREDICTED: olfactomedin-like protein 2B [Gallus gallus]
ncbi_426419	109	48	2.275	1.03	-1.14322	3.67875e-06	3.40966e-05	yes	UNC5A	PREDICTED: netrin receptor UNC5A [Gallus gallus]
ncbi_395283	170.5	74	4.685	2.12	-1.14398	5.6064e-12	1.18128e-10	yes	TRAIL-LIKE	PREDICTED: TNF-related apoptosis inducing ligand-like protein isoform X1 [Gallus gallus]
ncbi_415857	75.5	33	4.42	2	-1.14405	1.13382e-05	9.51945e-05	yes	DBNDD1	PREDICTED: dysbindin domain-containing protein 1 isoform X1 [Gallus gallus]
ncbi_417131	34.5	15	0.255	0.115	-1.14886	0.0102423	0.0375255	yes	CEP350L	PREDICTED: centrosome-associated protein 350-like isoform X1 [Gallus gallus]
ncbi_373945	601	264.5	5.46	2.455	-1.15318	4.79371e-34	4.03503e-32	yes	ABCA1	ATP-binding cassette sub-family A member 1 [Gallus gallus]
ncbi_415402	173	77.5	2.42	1.085	-1.15731	4.79218e-10	8.05105e-09	yes	AQP9	aquaporin-9 isoform 1 [Gallus gallus]
ncbi_373935	60.5	31.5	1.195	0.535	-1.1594	0.00059769	0.00325649	yes	DACH1	PREDICTED: dachshund homolog 1 isoform X1 [Gallus gallus]
ncbi_770960	30.5	13.5	1.04	0.465	-1.16128	0.00335542	0.0144273	yes	CABP7	PREDICTED: calcium-binding protein 7 [Gallus gallus]
ncbi_448832	814.5	355.5	25	11.15	-1.16488	1.43616e-44	1.7551e-42	yes	MCAM	cell surface glycoprotein MUC18 precursor [Gallus gallus]
ncbi_100858796	2060	900	44.295	19.67	-1.17115	1.9574e-95	6.21023e-93	yes	LOC100858796	PREDICTED: LOW QUALITY PROTEIN: sestrin-2 [Gallus gallus]
XLOC_000359	81	36.5	1.84	0.815	-1.17483	3.41165e-05	0.000259141	yes	-	-
ncbi_100859524	31.5	13	0.17	0.075	-1.18057	0.00436617	0.018123	yes	C10orf67	PREDICTED: intermediate filament protein ifa-1-like [Struthio camelus australis]
ncbi_101751669	40.5	18	1.145	0.505	-1.18099	0.00124811	0.00619846	yes	LOC101751669	PREDICTED: hemojuvelin [Nipponia nippon]
ncbi_417008	116.15	52.58	5.045	2.225	-1.18105	4.75089e-05	0.000350224	yes	SEC14L2	PREDICTED: SEC14-like protein 2 [Gallus gallus]
XLOC_005708	34.5	15	1.135	0.5	-1.18269	0.00136026	0.00667109	yes	-	-
ncbi_429784	39.05	16.045	0.25	0.11	-1.18442	0.00285047	0.0125205	yes	SOST	PREDICTED: sclerostin isoform X2 [Gallus gallus]
ncbi_419829	40	18.5	0.535	0.235	-1.18688	0.00205401	0.00947624	yes	KLHDC8A	PREDICTED: kelch domain-containing protein 8A [Gallus gallus]
ncbi_107055878	40.5	17.5	1.025	0.45	-1.18763	0.000641623	0.00346158	yes	LOC107055878	PREDICTED: acid-sensing ion channel 3 [Coturnix japonica]
ncbi_395790	1992	856	46.755	20.52	-1.18809	2.62797e-102	8.84822e-100	yes	LFNG	beta-1,3-N-acetylglucosaminyltransferase lunatic fringe precursor [Gallus gallus]
ncbi_693264	81.04	43.5	1.895	0.83	-1.19101	0.000280773	0.0016875	yes	NPY6R	neuropeptide Y receptor type 6 [Gallus gallus]
ncbi_112530980	41.845	18.665	1.36	0.595	-1.19265	0.00104651	0.00533374	yes	LOC112530980	Smoothelin [Larimichthys crocea]
ncbi_395387	81.5	34.5	2.14	0.935	-1.19457	9.71107e-07	1.00321e-05	yes	MMP9	matrix metalloproteinase-9 precursor [Gallus gallus]
ncbi_423826	147.5	64.5	2.065	0.9	-1.19814	2.03006e-09	3.11552e-08	yes	ENTPD1	PREDICTED: ectonucleoside triphosphate diphosphohydrolase 1 isoform X1 [Gallus gallus]
ncbi_770492	32.5	14	1.09	0.475	-1.19833	0.0139558	0.0488735	yes	LOC770492	PREDICTED: ras-related and estrogen-regulated growth inhibitor-like [Gallus gallus]
ncbi_422337	159.5	68	1.01	0.44	-1.19878	2.93155e-11	5.70339e-10	yes	TRPC5	PREDICTED: short transient receptor potential channel 5 [Gallus gallus]
ncbi_101750666	43	18.5	0.62	0.27	-1.19931	0.000508694	0.00284586	yes	KIAA1755	protein-glutamine gamma-glutamyltransferase 2 [Amazona aestiva]
XLOC_003056	73.5	32.5	0.935	0.405	-1.20704	5.78887e-06	5.14296e-05	yes	-	-
ncbi_418922	1208	500.5	15.725	6.775	-1.21477	2.47666e-59	4.16938e-57	yes	SLC7A1	PREDICTED: high affinity cationic amino acid transporter 1 isoform X1 [Gallus gallus]
ncbi_414885	28	11.5	1.28	0.55	-1.21864	0.00413463	0.0173042	yes	CCKBR	PREDICTED: gastrin/cholecystokinin type B receptor isoform X1 [Gallus gallus]
ncbi_422633	74	30.5	7.705	3.31	-1.21896	3.47675e-06	3.23882e-05	yes	CL2	ribonuclease CL2 precursor [Gallus gallus]
ncbi_428837	59	24	0.815	0.35	-1.21945	2.02086e-05	0.000160831	yes	PAK6	PREDICTED: serine/threonine-protein kinase PAK 6 isoform X1 [Gallus gallus]
ncbi_423436	92.5	29.5	0.735	0.315	-1.22239	1.25767e-10	2.27512e-09	yes	SPIA9	PREDICTED: alpha-1-antitrypsin [Gallus gallus]
ncbi_112532553	30.67	11.855	0.935	0.4	-1.22497	0.00108159	0.00549217	yes	LOC112532553	-
XLOC_011064	23	9.5	0.995	0.425	-1.22723	0.00840126	0.0317317	yes	-	-
XLOC_003740	30	13	0.99	0.42	-1.23704	0.0034579	0.0147985	yes	-	-
ncbi_424451	74	30	0.99	0.42	-1.23704	0.000241224	0.0014778	yes	FAM129A	PREDICTED: protein Niban isoform X1 [Gallus gallus]
ncbi_419857	1714.5	707	10.615	4.46	-1.25099	1.48335e-92	4.53191e-90	yes	PLXNA2	PREDICTED: plexin-A2 isoform X2 [Gallus gallus]
ncbi_417013	471	194	12.11	5.08	-1.2533	6.10727e-30	4.36181e-28	yes	LOC417013	PREDICTED: acyl-CoA dehydrogenase family member 11-like isoform X1 [Gallus gallus]
ncbi_395650	933.5	400.5	33.775	14.14	-1.25617	3.03182e-52	4.46598e-50	yes	PHOSPHO1	PREDICTED: phosphoethanolamine/phosphocholine phosphatase isoform X1 [Gallus gallus]
ncbi_100857632	44.5	18.5	0.79	0.33	-1.25939	0.000258789	0.00157488	yes	LOC100857632	PREDICTED: syntaxin-binding protein 4-like isoform X1 [Gallus gallus]
ncbi_415651	50	21	2.155	0.9	-1.25969	9.89486e-05	0.000673454	yes	CX3CL1	fractalkine precursor [Gallus gallus]
ncbi_396135	54	22	1.595	0.665	-1.26213	2.68387e-05	0.000207978	yes	MST1	hepatocyte growth factor-like protein precursor [Gallus gallus]
XLOC_019423	56	29.5	3.43	1.43	-1.26219	0.00196433	0.00912631	yes	-	-
ncbi_420803	36.5	15	0.265	0.11	-1.26849	0.000576377	0.00316527	yes	COL15A1	PREDICTED: collagen alpha-1(XV) chain isoform X1 [Gallus gallus]
XLOC_005706	27	11.5	0.955	0.395	-1.27365	0.00674504	0.0263222	yes	-	XP_012962960.1 PREDICTED: LOW QUALITY PROTEIN: zinc finger protein 717 [Anas platyrhynchos]
ncbi_770495	308.5	126	6.2	2.56	-1.27612	3.7131e-17	1.2553e-15	yes	SLC13A3	PREDICTED: solute carrier family 13 member 3 [Gallus gallus]
ncbi_396047	328	129	19.415	8.015	-1.2764	2.17757e-13	5.29095e-12	yes	SNAI1	zinc finger protein SNAI1 [Gallus gallus]
ncbi_421341	147.5	59.5	5.265	2.17	-1.27874	2.56196e-10	4.46327e-09	yes	C3H1ORF115	RGD1310587 protein, partial [Rattus norvegicus]
ncbi_396272	69	28	1.675	0.69	-1.27949	5.06699e-06	4.54569e-05	yes	SLC2A2	solute carrier family 2, facilitated glucose transporter member 2 [Gallus gallus]
ncbi_101749201	42	16.5	3.05	1.255	-1.28112	0.000187697	0.00118147	yes	LOC101749201	PREDICTED: peptide methionine sulfoxide reductase MsrA-like isoform X1 [Gallus gallus]
ncbi_777252	154.35	61.1	1.145	0.47	-1.28461	9.10376e-12	1.87508e-10	yes	SLC12A5	PREDICTED: solute carrier family 12 member 5 isoform X1 [Coturnix japonica]
ncbi_415333	23.5	9.5	2.325	0.945	-1.29884	0.0050254	0.0204562	yes	NMB	neuromedin-B precursor [Gallus gallus]
ncbi_417179	162.115	65.65	4.305	1.745	-1.30279	1.28446e-11	2.60331e-10	yes	C9ORF58	PREDICTED: allograft inflammatory factor 1-like [Gallus gallus]
ncbi_419862	19.5	7	0.595	0.24	-1.30986	0.010669	0.0388903	yes	TRAF3IP3	PREDICTED: TRAF3-interacting JNK-activating modulator isoform X1 [Gallus gallus]
ncbi_430700	23	8.5	1.255	0.505	-1.31333	0.00955537	0.0353939	yes	LOC430700	PREDICTED: fibrinogen-like protein 1-like protein [Gallus gallus]
ncbi_374213	74	29.5	2.515	1.01	-1.3162	5.13837e-07	5.57716e-06	yes	ACVR2B	activin receptor type-2B precursor [Gallus gallus]
ncbi_421555	16.5	6	0.99	0.395	-1.32558	0.00873482	0.0327963	yes	TCTE3	PREDICTED: tctex1 domain-containing protein 3 [Gallus gallus]
ncbi_770178	30	10	1.23	0.49	-1.3278	0.0022523	0.0102337	yes	CABP1	PREDICTED: calcium-binding protein 1 isoform X1 [Gallus gallus]
ncbi_422641	31.5	11.5	1.35	0.535	-1.33535	0.00405056	0.0170041	yes	NAAA	PREDICTED: N-acylethanolamine-hydrolyzing acid amidase isoform X1 [Gallus gallus]
ncbi_771419	565	243.5	23.265	9.185	-1.34081	1.82241e-25	1.0476e-23	yes	ANKRD22	PREDICTED: ankyrin repeat domain-containing protein 22 isoform X1 [Gallus gallus]
ncbi_107049569	39	15	2.715	1.07	-1.34334	0.000285702	0.00171152	yes	LOC107049569	PREDICTED: histone deacetylase 5-like [Gallus gallus]
ncbi_416881	127	49.5	4.83	1.9	-1.34602	3.73792e-11	7.18744e-10	yes	TMEM116	PREDICTED: transmembrane protein 116 isoform X1 [Gallus gallus]
ncbi_396537	62	24	3.09	1.215	-1.34665	4.03779e-06	3.71324e-05	yes	NAT	arylamine N-acetyltransferase, liver isozyme [Gallus gallus]
ncbi_107049467	52	21	0.485	0.19	-1.35199	0.000225769	0.00139421	yes	LOC107049467	PREDICTED: CD276 antigen-like [Pelodiscus sinensis]
ncbi_414336	514	196	16.21	6.33	-1.35661	8.5016e-36	7.42113e-34	yes	ST8SIA2	PREDICTED: alpha-2,8-sialyltransferase 8B isoform X1 [Coturnix japonica]
ncbi_427633	75.16	26.765	2.57	1	-1.36177	8.06301e-08	9.99425e-07	yes	DRD1	PREDICTED: D(1A) dopamine receptor isoform X1 [Gallus gallus]
ncbi_423906	35.5	14	0.54	0.21	-1.36257	0.000622988	0.00337539	yes	TDRD1	PREDICTED: tudor domain-containing protein 1 isoform X1 [Gallus gallus]
ncbi_396393	378.5	148	34.105	13.23	-1.36617	1.22709e-12	2.76564e-11	yes	EXFABP	extracellular fatty acid binding protein [Gallus gallus]
ncbi_374203	34.5	13	0.22	0.085	-1.37197	0.000709964	0.00378715	yes	FBN2	PREDICTED: fibrillin-2 isoform X1 [Gallus gallus]
ncbi_770283	1284	485	9.88	3.795	-1.38041	1.01785e-83	2.75287e-81	yes	GFOD1	PREDICTED: glucose-fructose oxidoreductase domain-containing protein 1 isoform X1 [Gallus gallus]
ncbi_424381	10445	3894.5	380.6	145.025	-1.39197	1.31981e-230	9.07263e-228	yes	PHGDH	PREDICTED: D-3-phosphoglycerate dehydrogenase [Gallus gallus]
ncbi_415645	738.175	279.7	7.535	2.87	-1.39256	1.2107e-32	9.51146e-31	yes	CETP	cholesteryl ester transfer protein precursor [Gallus gallus]
ncbi_419860	42	15.5	3.84	1.45	-1.40505	6.93124e-05	0.000491624	yes	G0S2	G0/G1 switch protein 2 [Gallus gallus]
ncbi_418330	54.5	20.5	2.05	0.77	-1.41269	2.47148e-05	0.000193164	yes	HGD	PREDICTED: homogentisate 1,2-dioxygenase [Gallus gallus]
ncbi_107053339	31	12	1.885	0.705	-1.41887	0.00165518	0.00785365	yes	TMEM109	PREDICTED: transmembrane protein 109 [Gallus gallus]
ncbi_423628	1706.5	625.5	53.065	19.745	-1.42627	1.31572e-38	1.2694e-36	yes	MAT1A	S-adenosylmethionine synthase isoform type-1 [Gallus gallus]
ncbi_374034	500	182.5	11.775	4.37	-1.43002	4.35973e-25	2.48024e-23	yes	AFAP1	actin filament-associated protein 1 isoform a [Gallus gallus]
ncbi_415832	717	258	11.71	4.345	-1.43031	6.59612e-39	6.51634e-37	yes	SLC7A5	large neutral amino acids transporter small subunit 1 [Gallus gallus]
ncbi_396105	19.5	7.5	1.055	0.39	-1.4357	0.00829249	0.0313855	yes	SOX2	transcription factor SOX-2 [Gallus gallus]
ncbi_396269	38.5	14	1.49	0.55	-1.43781	6.85805e-05	0.00048706	yes	SRL	PREDICTED: sarcalumenin isoform X4 [Coturnix japonica]
ncbi_107049127	31	11.5	0.72	0.265	-1.442	0.000552579	0.00304598	yes	SERPINA3/4L	PREDICTED: serpin A3-4-like isoform X1 [Gallus gallus]
ncbi_101747455	68.645	24.19	1.17	0.43	-1.4441	1.00947e-06	1.04154e-05	yes	LOC101747455	PREDICTED: endogenous retrovirus group K member 8 Gag polyprotein-like [Gallus gallus]
ncbi_425328	151.5	54.5	4.465	1.64	-1.44496	1.56579e-14	4.24179e-13	yes	PPP1R3C	PREDICTED: protein phosphatase 1 regulatory subunit 3C [Gallus gallus]
XLOC_001050	16	6	1.09	0.4	-1.44626	0.013302	0.0471276	yes	-	-
ncbi_418487	40	15	1.35	0.495	-1.44746	0.00040546	0.0023332	yes	MAP3K7CL	PREDICTED: MAP3K7 C-terminal-like protein isoform X1 [Gallus gallus]
ncbi_422079	19.15	6.78	1.75	0.64	-1.45121	0.00554657	0.0222808	yes	ENDOV	PREDICTED: endonuclease V isoform X1 [Gallus gallus]
ncbi_418041	102	38	1.14	0.415	-1.45785	2.86397e-09	4.26828e-08	yes	CARD10	PREDICTED: caspase recruitment domain-containing protein 10 isoform X1 [Gallus gallus]
ncbi_427841	45.5	17.5	0.62	0.225	-1.46234	3.4963e-05	0.000264718	yes	RAP1GAP2	PREDICTED: rap1 GTPase-activating protein 2 isoform X1 [Gallus gallus]
ncbi_428691	91.5	37.56	1.655	0.6	-1.4638	5.63214e-08	7.12898e-07	yes	CYSLTR1	PREDICTED: cysteinyl leukotriene receptor 1 isoform X1 [Gallus gallus]
ncbi_771467	164	63.5	3.58	1.28	-1.48382	1.04531e-13	2.62889e-12	yes	LRRC56	PREDICTED: leucine-rich repeat-containing protein 56 isoform X3 [Gallus gallus]
ncbi_428170	241	82.5	2.905	1.035	-1.48891	7.41489e-13	1.70377e-11	yes	KLHDC7A	PREDICTED: kelch domain-containing protein 7A [Gallus gallus]
ncbi_100858122	368.5	126	5.155	1.835	-1.49019	4.49484e-25	2.54831e-23	yes	KCNH2	PREDICTED: potassium voltage-gated channel subfamily H member 2 [Gallus gallus]
ncbi_424684	41.5	14.5	0.65	0.23	-1.49881	2.64634e-05	0.000205553	yes	KANK4	PREDICTED: KN motif and ankyrin repeat domain-containing protein 4 isoform X1 [Gallus gallus]
XLOC_005260	35	12	1.325	0.46	-1.52629	9.80271e-05	0.00066801	yes	-	-
ncbi_418833	33.5	11.5	1.14	0.395	-1.52911	0.00027457	0.00165498	yes	RGCC	PREDICTED: regulator of cell cycle RGCC isoform X1 [Gallus gallus]
ncbi_419414	39.5	13	1.385	0.475	-1.54389	3.1709e-05	0.000243092	yes	TMEM88B	transmembrane protein 88B [Gallus gallus]
ncbi_107057394	33.5	11.5	0.875	0.3	-1.54432	0.000552589	0.00304598	yes	LOC107057394	PREDICTED: disintegrin and metalloproteinase domain-containing protein 32-like [Meleagris gallopavo]
ncbi_424537	16.505	5.135	0.325	0.11	-1.56294	0.00306144	0.0133266	yes	SPATA1	PREDICTED: spermatogenesis-associated protein 1 isoform X1 [Gallus gallus]
ncbi_423976	2989	1004	59.995	20.265	-1.56585	1.49766e-93	4.66197e-91	yes	ALDH18A1	PREDICTED: delta-1-pyrroline-5-carboxylate synthase isoform X3 [Gallus gallus]
ncbi_419882	17	5.5	0.93	0.31	-1.58496	0.00425425	0.0177149	yes	OLFML3	olfactomedin-like protein 3 precursor [Gallus gallus]
ncbi_424526	298.5	97.5	2.97	0.99	-1.58496	1.34092e-19	5.35652e-18	yes	COL24A1	PREDICTED: collagen alpha-1(XXIV) chain isoform X1 [Gallus gallus]
ncbi_769704	36.075	11.805	0.915	0.305	-1.58496	3.89959e-05	0.0002927	yes	LOC769704	PREDICTED: fatty acyl-CoA hydrolase precursor, medium chain-like isoform X1 [Gallus gallus]
XLOC_005261	31.5	10	0.7	0.23	-1.60572	0.000353944	0.0020699	yes	-	XP_019330511.1 PREDICTED: RNA-directed DNA polymerase from mobile element jockey-like [Aptenodytes forsteri]
ncbi_422945	650	220.5	5.865	1.925	-1.60727	3.1516e-37	2.88861e-35	yes	C4H20ORF194	hCG39261, isoform CRA_b [Homo sapiens]
ncbi_776459	20	6.5	0.29	0.095	-1.61005	0.00254747	0.011359	yes	PRKCQ	PREDICTED: protein kinase C theta type [Gallus gallus]
ncbi_416608	51	17.5	1.42	0.465	-1.61059	2.21999e-06	2.14183e-05	yes	SYT17	PREDICTED: synaptotagmin-17 isoform X1 [Gallus gallus]
ncbi_423756	22	7	0.66	0.215	-1.61813	0.00121306	0.00605538	yes	PITX3	PREDICTED: pituitary homeobox 3 [Gallus gallus]
ncbi_419085	219	69	1.6	0.52	-1.62149	5.61307e-17	1.8708e-15	yes	MYO7A	PREDICTED: unconventional myosin-VIIa isoform X1 [Gallus gallus]
ncbi_423921	17.5	6	0.37	0.12	-1.62449	0.00480933	0.0196787	yes	SLC18A2	PREDICTED: synaptic vesicular amine transporter isoform X1 [Gallus gallus]
ncbi_428510	42.5	13	0.185	0.06	-1.62449	2.2099e-06	2.13335e-05	yes	DNAH5L	PREDICTED: dynein heavy chain 5, axonemal-like [Coturnix japonica]
ncbi_107049602	22	7.5	0.72	0.23	-1.64636	0.00952553	0.0352913	yes	HIF3A	PREDICTED: LOW QUALITY PROTEIN: hypoxia-inducible factor 3-alpha [Gallus gallus]
ncbi_416188	25	7.5	0.69	0.22	-1.64909	0.000330037	0.00194811	yes	SLC23A1	PREDICTED: solute carrier family 23 member 1 [Gallus gallus]
ncbi_427801	39.51	13.5	0.645	0.205	-1.65368	2.75112e-05	0.00021259	yes	MGAT5B	PREDICTED: alpha-1,6-mannosylglycoprotein 6-beta-N-acetylglucosaminyltransferase B isoform X1 [Gallus gallus]
ncbi_420909	552.5	147	3.195	1.005	-1.66862	2.22843e-61	3.91114e-59	yes	RNF152	E3 ubiquitin-protein ligase RNF152 [Gallus gallus]
ncbi_100857332	1224	374.5	35.57	11.12	-1.6775	2.26099e-73	4.90814e-71	yes	DOK2	PREDICTED: docking protein 2 isoform X1 [Gallus gallus]
ncbi_416740	135	55.5	1.975	0.615	-1.68319	1.09625e-10	1.99405e-09	yes	ISM1	PREDICTED: isthmin-1 isoform X1 [Gallus gallus]
ncbi_100857311	26	8	1.36	0.41	-1.72991	0.00223367	0.0101685	yes	PRR15L	PREDICTED: proline-rich protein 15-like protein [Gallus gallus]
ncbi_770953	91.405	28.355	2.225	0.665	-1.74238	2.17628e-10	3.82368e-09	yes	DDO	PREDICTED: D-aspartate oxidase [Gallus gallus]
ncbi_423682	17.5	5	0.185	0.055	-1.75002	0.00210065	0.00965528	yes	PRKG1	PREDICTED: cGMP-dependent protein kinase 1 isoform X1 [Gallus gallus]
ncbi_112532565	16	5	0.875	0.26	-1.75077	0.0101531	0.0372853	yes	LOC112532565	-
ncbi_107055293	20	5	0.32	0.095	-1.75207	0.000398492	0.0022955	yes	LOC107055293	SKI/DACH domain-containing protein 1-like [Gallus gallus]
XLOC_003794	80	22.5	5.55	1.645	-1.7544	2.66424e-10	4.62681e-09	yes	-	-
ncbi_428431	22	6	0.405	0.12	-1.75489	0.00633283	0.0249294	yes	GPNMB	PREDICTED: transmembrane glycoprotein NMB [Gallus gallus]
ncbi_417540	432	140.5	26.03	7.61	-1.77421	2.2849e-23	1.14578e-21	yes	PSPH	PREDICTED: phosphoserine phosphatase isoform X1 [Gallus gallus]
XLOC_005321	14.5	4	1.27	0.37	-1.77923	0.00334886	0.0144067	yes	-	-
ncbi_424220	15.5	4.5	0.485	0.14	-1.79256	0.00521048	0.0211055	yes	IGFBP5	PREDICTED: insulin-like growth factor-binding protein 5 [Gallus gallus]
ncbi_107053190	11.5	3	0.405	0.115	-1.81629	0.01024	0.0375253	yes	DPYSL5L	PREDICTED: dihydropyrimidinase-related protein 5 isoform X1 [Coturnix japonica]
ncbi_100858897	291.5	73	8.88	2.505	-1.82575	9.62971e-35	8.18922e-33	yes	TCEA3	PREDICTED: transcription elongation factor A protein 3 isoform X1 [Meleagris gallopavo]
ncbi_417895	13.215	3.72	0.16	0.045	-1.83007	0.0140955	0.0492373	yes	PLEKHG7	PREDICTED: pleckstrin homology domain-containing family G member 7, partial [Gallus gallus]
ncbi_395690	14	3.5	0.665	0.185	-1.84583	0.00888643	0.0332671	yes	PGC	gastricsin precursor [Gallus gallus]
ncbi_426126	1163	310.5	44.035	12.235	-1.84764	2.63336e-61	4.57318e-59	yes	MTHFD2	bifunctional methylenetetrahydrofolate dehydrogenase/cyclohydrolase, mitochondrial [Gallus gallus]
ncbi_416266	21.5	5.5	0.09	0.025	-1.848	0.00105659	0.00537849	yes	FAT2	PREDICTED: protocadherin Fat 2 [Gallus gallus]
ncbi_771221	9	2	0.09	0.025	-1.848	0.0131643	0.0467868	yes	RNF182	PREDICTED: E3 ubiquitin-protein ligase RNF182 [Gallus gallus]
ncbi_424907	20.5	5.5	1.08	0.295	-1.87224	0.00316823	0.0137298	yes	OSTN	PREDICTED: osteocrin isoform X1 [Gallus gallus]
ncbi_373909	39.5	9.5	0.79	0.215	-1.87752	1.79863e-06	1.77164e-05	yes	EDNRB2	PREDICTED: endothelin receptor B subtype 2 isoform X1 [Gallus gallus]
ncbi_423056	267.5	71.5	2.94	0.8	-1.87774	5.39931e-24	2.83505e-22	yes	TRIM66	PREDICTED: tripartite motif-containing protein 66 isoform X1 [Gallus gallus]
ncbi_420102	30.5	8	0.41	0.11	-1.89812	4.77923e-05	0.000351528	yes	ARHGAP45	PREDICTED: minor histocompatibility protein HA-1 isoform X1 [Gallus gallus]
XLOC_003590	18	4.5	0.75	0.2	-1.90689	0.00134725	0.00661715	yes	-	-
ncbi_430522	15	4	0.64	0.17	-1.91254	0.00469308	0.0192891	yes	AK8	PREDICTED: LOW QUALITY PROTEIN: adenylate kinase 8 [Gallus gallus]
ncbi_769998	13.5	3.5	0.265	0.07	-1.92057	0.0115871	0.0417205	yes	RGS5	PREDICTED: regulator of G-protein signaling 5 [Gallus gallus]
ncbi_424370	42.77	11.285	2.665	0.695	-1.93905	1.05179e-06	1.0825e-05	yes	C8H1ORF111	spermatogenesis-associated protein 46 [Mus musculus]
ncbi_421003	284.5	69	3.84	0.995	-1.94834	1.60646e-37	1.48896e-35	yes	FAM65B	PREDICTED: protein FAM65B isoform X1 [Gallus gallus]
XLOC_012855	18.5	7	1.43	0.36	-1.98995	0.0121955	0.0436729	yes	-	-
ncbi_424835	9.5	2	0.1	0.025	-2	0.0136484	0.0479598	yes	TRPM2	PREDICTED: transient receptor potential cation channel subfamily M member 2 [Gallus gallus]
ncbi_420057	29	9	0.77	0.19	-2.01886	0.000126525	0.000836301	yes	SLC1A6	PREDICTED: excitatory amino acid transporter 4 isoform X1 [Gallus gallus]
ncbi_101752265	126.99	30.625	3.085	0.76	-2.0212	1.14078e-17	3.9706e-16	yes	LOC101752265	PREDICTED: fibrous sheath-interacting protein 2-like [Meleagris gallopavo]
ncbi_395098	13	3.5	0.325	0.08	-2.02237	0.00629578	0.024825	yes	BRINP1	BMP/retinoic acid-inducible neural-specific protein 1 precursor [Gallus gallus]
ncbi_423347	43.5	10	1.095	0.265	-2.04687	4.17069e-07	4.6118e-06	yes	ACSS1L	PREDICTED: acetyl-coenzyme A synthetase 2-like, mitochondrial isoform X1 [Gallus gallus]
ncbi_100858177	19.41	4.335	0.25	0.06	-2.05889	0.00278181	0.0122483	yes	LOC100858177	interferon type A1/A2 precursor [Gallus gallus]
XLOC_001880	9	2	0.765	0.18	-2.08746	0.0139546	0.0488735	yes	Fbln2	XP_015738923.1 PREDICTED: fibulin-2-like [Coturnix japonica]
XLOC_004002	15.5	4	0.915	0.21	-2.12338	0.00406525	0.0170614	yes	-	-
ncbi_424786	13.5	3	0.25	0.055	-2.18442	0.00162582	0.00773881	yes	DNER	PREDICTED: delta and Notch-like epidermal growth factor-related receptor [Gallus gallus]
ncbi_770890	10	2	0.415	0.09	-2.20511	0.00760129	0.0291642	yes	LIPML1	PREDICTED: lipase member M-like [Gallus gallus]
ncbi_428731	974	203	12.41	2.69	-2.20583	1.52166e-69	3.13804e-67	yes	SLC7A11	PREDICTED: cystine/glutamate transporter [Gallus gallus]
ncbi_107054897	108.735	23.005	1.74	0.375	-2.21412	4.20299e-15	1.1976e-13	yes	LOC107054897	PREDICTED: fibrous sheath-interacting protein 2-like [Meleagris gallopavo]
ncbi_416004	221	44	1.155	0.245	-2.23704	1.701e-24	9.35435e-23	yes	DNAH12	PREDICTED: dynein heavy chain 12, axonemal isoform X1 [Gallus gallus]
ncbi_421563	12	2.5	0.285	0.06	-2.24793	0.00341114	0.0146288	yes	KIF25	PREDICTED: kinesin-like protein KIF25 [Gallus gallus]
ncbi_425919	27	6	1.56	0.32	-2.2854	5.00651e-05	0.000366448	yes	PCGF2	PREDICTED: polycomb group ring finger 2 isoform X1 [Gallus gallus]
ncbi_101748752	10.06	2.345	0.245	0.05	-2.29278	0.00993726	0.0365785	yes	LOC101748752	PREDICTED: molybdopterin synthase sulfur carrier subunit, partial [Meleagris gallopavo]
ncbi_425295	12	2.5	0.245	0.05	-2.29278	0.0036211	0.015421	yes	CLCN2	PREDICTED: chloride channel protein 2 isoform X1 [Coturnix japonica]
XLOC_003306	13.5	2.5	0.75	0.15	-2.32193	0.000732362	0.00389256	yes	-	KFP66142.1 hypothetical protein N322_10227, partial [Cariama cristata]
ncbi_112533462	11	2	0.63	0.125	-2.33342	0.00302269	0.0131683	yes	LOC112533462	-
XLOC_007239	11.5	2.5	0.92	0.18	-2.35364	0.00728239	0.0281304	yes	-	-
ncbi_107052518	45	8.5	2.54	0.495	-2.35933	9.27909e-10	1.49353e-08	yes	MIOX	PREDICTED: inositol oxygenase isoform X1 [Gallus gallus]
XLOC_005421	26.5	5	1.055	0.205	-2.36355	5.53058e-06	4.92409e-05	yes	-	-
ncbi_101747902	10.5	2	0.365	0.07	-2.38247	0.00725085	0.0280348	yes	TTC24	PREDICTED: LOW QUALITY PROTEIN: tetratricopeptide repeat protein 24 [Gallus gallus]
ncbi_424188	229.5	45	2.85	0.53	-2.4269	5.07188e-18	1.80336e-16	yes	SLC4A10	PREDICTED: sodium-driven chloride bicarbonate exchanger isoform X1 [Gallus gallus]
ncbi_770993	15.5	3	0.625	0.115	-2.44222	0.00202781	0.00938162	yes	TMSB4Y	PREDICTED: thymosin beta-12-like [Calidris pugnax]
ncbi_416906	60.5	10.5	0.88	0.155	-2.50524	4.72007e-13	1.10771e-11	yes	SEZ6L	PREDICTED: seizure 6-like protein isoform X1 [Gallus gallus]
ncbi_101751571	7	1	0.38	0.065	-2.54749	0.0132171	0.0468938	yes	CD300LF	PREDICTED: CMRF35-like molecule 5 isoform X1 [Gallus gallus]
XLOC_017684	7.5	1	0.54	0.085	-2.66742	0.00892586	0.0333845	yes	-	-
ncbi_418964	205	32	2.34	0.365	-2.68054	1.07898e-31	8.31821e-30	yes	C1H11ORF87	Chromosome 11 open reading frame 87 [Homo sapiens]
ncbi_421696	25.5	3.5	0.385	0.06	-2.68182	1.11737e-05	9.39567e-05	yes	SLC2A12	PREDICTED: solute carrier family 2, facilitated glucose transporter member 12 [Gallus gallus]
ncbi_416003	62.02	9.25	1.465	0.22	-2.73533	7.59068e-13	1.74174e-11	yes	ASB14	PREDICTED: ankyrin repeat and SOCS box protein 14 [Gallus gallus]
ncbi_101747620	7	1	0.3	0.045	-2.73697	0.0132171	0.0468938	yes	LOC101747620	PREDICTED: uncharacterized protein LOC101747620 isoform X1 [Gallus gallus]
XLOC_008433	7	1	0.47	0.07	-2.74723	0.0132171	0.0468938	yes	-	-
ncbi_770428	14.5	3.5	0.34	0.05	-2.76553	0.00443791	0.0183823	yes	IL22RA2	PREDICTED: interleukin-22 receptor subunit alpha-2 isoform X1 [Gallus gallus]
ncbi_420285	14	2	0.205	0.03	-2.77259	0.00115538	0.00581322	yes	SLC30A8	PREDICTED: zinc transporter 8 [Gallus gallus]
XLOC_000695	10.5	1.5	1.735	0.245	-2.82408	0.00165748	0.00786231	yes	-	-
XLOC_014667	10.5	1.5	0.89	0.125	-2.83188	0.00290516	0.0127269	yes	-	-
XLOC_017357	11	1.5	1.405	0.19	-2.8865	0.00207742	0.00956818	yes	PCP4L1	XP_015158021.1 PREDICTED: Purkinje cell protein 4-like protein 1 [Gallus gallus]
XLOC_001023	11.5	1.5	0.71	0.09	-2.97982	0.00053869	0.00297932	yes	-	-
ncbi_107054662	7.425	1.055	0.355	0.045	-2.97982	0.00892586	0.0333845	yes	LOC107054662	PREDICTED: coiled-coil domain-containing protein 81-like [Gallus gallus]
ncbi_422149	8.5	1	0.205	0.025	-3.03562	0.00412538	0.0172742	yes	LPAR4	lysophosphatidic acid receptor 4 [Gallus gallus]
ncbi_771284	74	9	1.255	0.15	-3.06465	5.52694e-17	1.84582e-15	yes	MKX	PREDICTED: homeobox protein Mohawk isoform X1 [Gallus gallus]
ncbi_112530124	284.275	32.365	5.625	0.655	-3.10229	1.26575e-53	1.95161e-51	yes	LOC112530124	PREDICTED: fibrous sheath-interacting protein 2-like [Meleagris gallopavo]
ncbi_424813	9.5	1	0.09	0.01	-3.16993	0.00133152	0.00654765	yes	SGPP2	PREDICTED: sphingosine-1-phosphate phosphatase 2 [Gallus gallus]
ncbi_422827	8	1	0.51	0.055	-3.21299	0.00592104	0.0235557	yes	CD38	ADP-ribosyl cyclase/cyclic ADP-ribose hydrolase 1 [Gallus gallus]
ncbi_100859699	18.5	2	0.33	0.035	-3.23704	1.14815e-05	9.62023e-05	yes	TMEM72	PREDICTED: transmembrane protein 72 [Gallus gallus]
ncbi_101750842	14.94	1.305	1.165	0.12	-3.27922	0.000162128	0.00104037	yes	LOC101750842	PREDICTED: coiled-coil domain-containing protein 81-like [Gallus gallus]
ncbi_419486	10	1	0.455	0.045	-3.33787	0.000834489	0.00436506	yes	CELA2A	PREDICTED: adenylate cyclase type 3-like [Phalacrocorax carbo]
ncbi_419707	7	0.5	0.275	0.025	-3.45943	0.00382248	0.0161742	yes	ESAM	PREDICTED: LOW QUALITY PROTEIN: endothelial cell-selective adhesion molecule [Gallus gallus]
ncbi_418395	23	2	0.825	0.07	-3.55897	7.64243e-08	9.50866e-07	yes	FAM172BP	PREDICTED: protein FAM172A [Gavia stellata]
XLOC_008607	6.5	0.5	0.97	0.065	-3.89947	0.00593296	0.023586	yes	-	-
ncbi_427660	7	0.5	0.075	0.005	-3.90689	0.00382248	0.0161742	yes	GRIFIN	PREDICTED: grifin isoform X1 [Gallus gallus]
ncbi_427118	6.5	0.5	0.25	0.015	-4.05889	0.00593296	0.023586	yes	RFESD	PREDICTED: Rieske domain-containing protein [Gallus gallus]
ncbi_427400	14.5	1	0.35	0.02	-4.12928	8.33059e-05	0.000578199	yes	LOC427400	Macrophage mannose receptor 1, partial [Ophiophagus hannah]
XLOC_004030	7.5	0.5	0.36	0.02	-4.16993	0.00248039	0.0111053	yes	-	-
ncbi_421856	8	0.5	0.365	0.02	-4.18982	0.00142907	0.00694866	yes	LOC421856	PREDICTED: F-box only protein 21-like isoform X2 [Anas platyrhynchos]
ncbi_428151	4	0	0.025	0.001	-4.64386	0.0135087	0.04755	yes	KCNQ2	PREDICTED: potassium voltage-gated channel subfamily KQT member 2 isoform X14 [Gallus gallus]
ncbi_100858410	12	0.5	0.255	0.01	-4.67243	3.6585e-05	0.000275859	yes	PLPPR3	PREDICTED: lipid phosphate phosphatase-related protein type 3 [Gallus gallus]
XLOC_007175	13.5	0.5	0.685	0.025	-4.7761	3.31904e-05	0.000252844	yes	-	-
ncbi_423209	1270.5	43.5	41.845	1.435	-4.86593	1.43654e-260	1.07727e-257	yes	CHAC1	glutathione-specific gamma-glutamylcyclotransferase 1 [Gallus gallus]
ncbi_424061	4	0	0.035	0.001	-5.12928	0.0135087	0.04755	yes	BOLL	PREDICTED: protein boule-like isoform X1 [Gallus gallus]
ncbi_771009	4	0	0.045	0.001	-5.49185	0.0135087	0.04755	yes	CLCA2	PREDICTED: calcium-activated chloride channel regulator 2 isoform X1 [Gallus gallus]
ncbi_429152	4	0	0.065	0.001	-6.02237	0.0135087	0.04755	yes	CYP2AB5	cytochrome P450 2AB5 precursor [Gallus gallus]
ncbi_107056965	4.03	0	0.075	0.001	-6.22882	0.0135087	0.04755	yes	LOC107056965	PREDICTED: maestro heat-like repeat-containing protein family member 2B [Gallus gallus]
ncbi_107055017	4.11	0	0.095	0.001	-6.56986	0.0135087	0.04755	yes	LOC107055017	-
ncbi_112532770	219.895	1.455	12.035	0.09	-7.0631	3.04698e-22	1.42003e-20	yes	LOC112532770	Trans-aconitate 3-methyltransferase, partial [Anas platyrhynchos]
ncbi_770344	4	0	0.16	0.001	-7.32193	0.0135087	0.04755	yes	AGXT	PREDICTED: serine--pyruvate aminotransferase [Gallus gallus]
ncbi_417773	4	0	0.17	0.001	-7.40939	0.0135087	0.04755	yes	TFEC	transcription factor EC [Gallus gallus]
ncbi_112532102	25.735	0	0.175	0.001	-7.45121	1.79436e-09	2.77445e-08	yes	LOC112532102	-
XLOC_011947	13.095	0	0.195	0.001	-7.60733	7.09416e-07	7.48813e-06	yes	-	-
ncbi_112530443	4	0	0.195	0.001	-7.60733	0.0135087	0.04755	yes	LOC112530443	PREDICTED: growth/differentiation factor 15 [Coturnix japonica]
ncbi_107051407	5.5	0	0.2	0.001	-7.64386	0.00270555	0.01197	yes	LOC107051407	PREDICTED: translation initiation factor IF-2-like, partial [Gallus gallus]
ncbi_107052463	4	0	0.2	0.001	-7.64386	0.0135087	0.04755	yes	LOC107052463	PREDICTED: LOW QUALITY PROTEIN: olfactory receptor 51H1-like [Gallus gallus]
ncbi_112533459	4	0	0.205	0.001	-7.67948	0.0135087	0.04755	yes	LOC112533459	-
ncbi_426921	4.5	0	0.205	0.001	-7.67948	0.00779732	0.0297758	yes	DUSP26	PREDICTED: dual specificity protein phosphatase 26 [Gallus gallus]
ncbi_420657	6	0	0.285	0.001	-8.15482	0.00162427	0.00773593	yes	LRRC3B	PREDICTED: leucine-rich repeat-containing protein 3B [Gallus gallus]
ncbi_421232	9.215	0	0.3	0.001	-8.22882	6.18573e-05	0.000444091	yes	LOC421232	PREDICTED: GDNF-inducible zinc finger protein 1 [Gallus gallus]
ncbi_100857344	5	0	0.31	0.001	-8.27612	0.00456309	0.0188299	yes	MROH7L4	PREDICTED: maestro heat-like repeat-containing protein family member 7 [Gallus gallus]
ncbi_417168	5.5	0	0.325	0.001	-8.3443	0.00270555	0.01197	yes	CFAP77	PREDICTED: cilia- and flagella-associated protein 77 [Meleagris gallopavo]
XLOC_018788	5	0	0.36	0.001	-8.49185	0.00456309	0.0188299	yes	-	-
XLOC_006819	5	0	0.405	0.001	-8.66178	0.00456309	0.0188299	yes	-	-
XLOC_005948	4	0	0.54	0.001	-9.07682	0.0135087	0.04755	yes	-	-
XLOC_011042	6	0	0.575	0.001	-9.16742	0.00162427	0.00773593	yes	-	-
XLOC_018436	4.5	0	0.575	0.001	-9.16742	0.00779732	0.0297758	yes	-	-
ncbi_112531428	20.69	0	0.575	0.001	-9.16742	1.70776e-08	2.31891e-07	yes	LOC112531428	PREDICTED: splicing factor 3A subunit 2-like [Gallus gallus]
XLOC_001725	4	0	0.64	0.001	-9.32193	0.0135087	0.04755	yes	-	-
XLOC_010339	5	0	0.67	0.001	-9.38802	0.00456309	0.0188299	yes	-	-
XLOC_008293	6	0	0.74	0.001	-9.53138	0.00162427	0.00773593	yes	-	-
XLOC_009375	6.5	0	0.765	0.001	-9.57932	0.000986761	0.00506364	yes	-	KFP99897.1 hypothetical protein N329_02967, partial [Haliaeetus albicilla]
XLOC_017619	4	0	0.88	0.001	-9.78136	0.0135087	0.04755	yes	-	XP_006159312.1 PREDICTED: uncharacterized protein LOC102470349 [Tupaia chinensis]
