# Supplementary material for: Systematic identification of chicken type I, II and III interferon-stimulated genes
Source: Vet Res. 2020 May 24;51:70. doi: 10.1186/s13567-020-00793-x (PMC7245633; doi:10.1186/s13567-020-00793-x)
Supplement: Supplementary file 7 — Additional file 7. GO and KEGG pathway analysis of DEGs. [file 13567_2020_793_MOESM7_ESM.xlsx]

## Sheet: IFN-α DF1 GO
GO ID	Description	NC-vs-IFN-α (162)	All (9089)	p value	p.adjust	Genes
GO:0002252	immune effector process	17	195	6.05727e-08	0.000102126	ncbi_100858653(DHX58);ncbi_374246(NBN);ncbi_395908(OASL);ncbi_396330(IRF7);ncbi_396370(C3);ncbi_396384(IRF1);ncbi_417369(UNC13D);ncbi_418294(C1S);ncbi_418295(C1R);ncbi_419125(SAMHD1);ncbi_419194(ADA);ncbi_419762(CADM1);ncbi_422720(TLR3);ncbi_424745(INPP5D);ncbi_427756(CARD9);ncbi_428650(RSAD2);ncbi_768990(TMEM173)
GO:0001819	positive regulation of cytokine production	13	143	1.4616e-06	0.000628459	ncbi_100858653(DHX58);ncbi_395147(EIF2AK2);ncbi_395742(FLT4);ncbi_396330(IRF7);ncbi_396370(C3);ncbi_396384(IRF1);ncbi_396385(IRF8);ncbi_419762(CADM1);ncbi_422720(TLR3);ncbi_426315(ZC3HAV1);ncbi_427756(CARD9);ncbi_428650(RSAD2);ncbi_768990(TMEM173)
GO:0043900	regulation of multi-organism process	10	82	1.73934e-06	0.000628459	ncbi_100858653(DHX58);ncbi_395147(EIF2AK2);ncbi_395802(PROX1);ncbi_395908(OASL);ncbi_396385(IRF8);ncbi_417401(TRIM25);ncbi_419194(ADA);ncbi_426315(ZC3HAV1);ncbi_428650(RSAD2);ncbi_768990(TMEM173)
GO:0001817	regulation of cytokine production	16	220	1.76463e-06	0.000628459	ncbi_100858653(DHX58);ncbi_395147(EIF2AK2);ncbi_395742(FLT4);ncbi_396185(CEBPB);ncbi_396330(IRF7);ncbi_396370(C3);ncbi_396384(IRF1);ncbi_396385(IRF8);ncbi_419762(CADM1);ncbi_422720(TLR3);ncbi_424745(INPP5D);ncbi_426315(ZC3HAV1);ncbi_427756(CARD9);ncbi_428121(LRRC32);ncbi_428650(RSAD2);ncbi_768990(TMEM173)
GO:0051707	response to other organism	16	221	1.87331e-06	0.000628459	ncbi_100858653(DHX58);ncbi_100859903(HYAL3);ncbi_395147(EIF2AK2);ncbi_395908(OASL);ncbi_396185(CEBPB);ncbi_396385(IRF8);ncbi_421921(CMPK2);ncbi_422720(TLR3);ncbi_424044(STAT1);ncbi_424185(IFIH1);ncbi_426315(ZC3HAV1);ncbi_427728(TAP2);ncbi_427756(CARD9);ncbi_428121(LRRC32);ncbi_428650(RSAD2);ncbi_768990(TMEM173)
GO:0043207	response to external biotic stimulus	16	224	2.23651e-06	0.000628459	ncbi_100858653(DHX58);ncbi_100859903(HYAL3);ncbi_395147(EIF2AK2);ncbi_395908(OASL);ncbi_396185(CEBPB);ncbi_396385(IRF8);ncbi_421921(CMPK2);ncbi_422720(TLR3);ncbi_424044(STAT1);ncbi_424185(IFIH1);ncbi_426315(ZC3HAV1);ncbi_427728(TAP2);ncbi_427756(CARD9);ncbi_428121(LRRC32);ncbi_428650(RSAD2);ncbi_768990(TMEM173)
GO:0051240	positive regulation of multicellular organismal process	18	286	3.11627e-06	0.000750575	ncbi_100858653(DHX58);ncbi_395147(EIF2AK2);ncbi_395387(MMP9);ncbi_395742(FLT4);ncbi_395802(PROX1);ncbi_395852(ID2);ncbi_396160(WNT1);ncbi_396330(IRF7);ncbi_396370(C3);ncbi_396384(IRF1);ncbi_396385(IRF8);ncbi_419194(ADA);ncbi_419762(CADM1);ncbi_422720(TLR3);ncbi_426315(ZC3HAV1);ncbi_427756(CARD9);ncbi_428650(RSAD2);ncbi_768990(TMEM173)
GO:0009607	response to biotic stimulus	16	234	3.95044e-06	0.000832555	ncbi_100858653(DHX58);ncbi_100859903(HYAL3);ncbi_395147(EIF2AK2);ncbi_395908(OASL);ncbi_396185(CEBPB);ncbi_396385(IRF8);ncbi_421921(CMPK2);ncbi_422720(TLR3);ncbi_424044(STAT1);ncbi_424185(IFIH1);ncbi_426315(ZC3HAV1);ncbi_427728(TAP2);ncbi_427756(CARD9);ncbi_428121(LRRC32);ncbi_428650(RSAD2);ncbi_768990(TMEM173)
GO:0002376	immune system process	33	841	1.03776e-05	0.00189674	ncbi_100858653(DHX58);ncbi_107054704(LOC107054704);ncbi_374246(NBN);ncbi_395147(EIF2AK2);ncbi_395387(MMP9);ncbi_395509(PDGFRA);ncbi_395852(ID2);ncbi_395908(OASL);ncbi_396160(WNT1);ncbi_396330(IRF7);ncbi_396370(C3);ncbi_396384(IRF1);ncbi_396385(IRF8);ncbi_417369(UNC13D);ncbi_418294(C1S);ncbi_418295(C1R);ncbi_419125(SAMHD1);ncbi_419194(ADA);ncbi_419559(EDN2);ncbi_419762(CADM1);ncbi_420559(SAMD9L);n…
GO:0001816	cytokine production	16	254	1.125e-05	0.00189674	ncbi_100858653(DHX58);ncbi_395147(EIF2AK2);ncbi_395742(FLT4);ncbi_396185(CEBPB);ncbi_396330(IRF7);ncbi_396370(C3);ncbi_396384(IRF1);ncbi_396385(IRF8);ncbi_419762(CADM1);ncbi_422720(TLR3);ncbi_424745(INPP5D);ncbi_426315(ZC3HAV1);ncbi_427756(CARD9);ncbi_428121(LRRC32);ncbi_428650(RSAD2);ncbi_768990(TMEM173)
GO:0032606	type I interferon production	5	22	3.48423e-05	0.00534037	ncbi_396330(IRF7);ncbi_396384(IRF1);ncbi_422720(TLR3);ncbi_426315(ZC3HAV1);ncbi_768990(TMEM173)
GO:0043903	regulation of symbiosis, encompassing mutualism through parasitism	7	54	4.39675e-05	0.00617744	ncbi_395147(EIF2AK2);ncbi_395802(PROX1);ncbi_395908(OASL);ncbi_396385(IRF8);ncbi_417401(TRIM25);ncbi_426315(ZC3HAV1);ncbi_428650(RSAD2)
GO:0002460	adaptive immune response based on somatic recombination of immune receptors built from immunoglobulin superfamily domains	7	57	6.27624e-05	0.00810724	ncbi_374246(NBN);ncbi_396330(IRF7);ncbi_396370(C3);ncbi_417369(UNC13D);ncbi_419194(ADA);ncbi_424745(INPP5D);ncbi_428650(RSAD2)
GO:0045069	regulation of viral genome replication	5	25	6.73199e-05	0.00810724	ncbi_395147(EIF2AK2);ncbi_395802(PROX1);ncbi_395908(OASL);ncbi_426315(ZC3HAV1);ncbi_428650(RSAD2)
GO:0006955	immune response	15	266	7.70574e-05	0.0086572	ncbi_100858653(DHX58);ncbi_374246(NBN);ncbi_396330(IRF7);ncbi_396370(C3);ncbi_396384(IRF1);ncbi_417369(UNC13D);ncbi_419194(ADA);ncbi_419762(CADM1);ncbi_421752(TRAF3IP2);ncbi_422720(TLR3);ncbi_423129(LPXN);ncbi_424745(INPP5D);ncbi_428121(LRRC32);ncbi_428650(RSAD2);ncbi_768990(TMEM173)
GO:0019079	viral genome replication	5	26	8.21561e-05	0.0086572	ncbi_395147(EIF2AK2);ncbi_395802(PROX1);ncbi_395908(OASL);ncbi_426315(ZC3HAV1);ncbi_428650(RSAD2)
GO:0031347	regulation of defense response	12	182	9.52553e-05	0.00913872	ncbi_100858653(DHX58);ncbi_396330(IRF7);ncbi_396370(C3);ncbi_396384(IRF1);ncbi_419125(SAMHD1);ncbi_419194(ADA);ncbi_419762(CADM1);ncbi_422720(TLR3);ncbi_427756(CARD9);ncbi_428121(LRRC32);ncbi_428650(RSAD2);ncbi_768990(TMEM173)
GO:0002250	adaptive immune response	7	61	9.75664e-05	0.00913872	ncbi_374246(NBN);ncbi_396330(IRF7);ncbi_396370(C3);ncbi_417369(UNC13D);ncbi_419194(ADA);ncbi_424745(INPP5D);ncbi_428650(RSAD2)
GO:0032481	positive regulation of type I interferon production	4	15	0.000113881	0.0101054	ncbi_396330(IRF7);ncbi_396384(IRF1);ncbi_422720(TLR3);ncbi_426315(ZC3HAV1)
GO:1903900	regulation of viral life cycle	6	45	0.000133915	0.011289	ncbi_395147(EIF2AK2);ncbi_395802(PROX1);ncbi_395908(OASL);ncbi_417401(TRIM25);ncbi_426315(ZC3HAV1);ncbi_428650(RSAD2)
GO:0050792	regulation of viral process	6	46	0.000151756	0.0118916	ncbi_395147(EIF2AK2);ncbi_395802(PROX1);ncbi_395908(OASL);ncbi_417401(TRIM25);ncbi_426315(ZC3HAV1);ncbi_428650(RSAD2)
GO:0080134	regulation of response to stress	17	349	0.00015517	0.0118916	ncbi_100858653(DHX58);ncbi_395147(EIF2AK2);ncbi_395509(PDGFRA);ncbi_395742(FLT4);ncbi_396330(IRF7);ncbi_396370(C3);ncbi_396384(IRF1);ncbi_419125(SAMHD1);ncbi_419194(ADA);ncbi_419762(CADM1);ncbi_422720(TLR3);ncbi_422930(EIF2AK3);ncbi_427756(CARD9);ncbi_428089(SESN3);ncbi_428121(LRRC32);ncbi_428650(RSAD2);ncbi_768990(TMEM173)
GO:0050778	positive regulation of immune response	11	168	0.000199085	0.0145938	ncbi_100858653(DHX58);ncbi_396330(IRF7);ncbi_396370(C3);ncbi_396384(IRF1);ncbi_419194(ADA);ncbi_419762(CADM1);ncbi_422720(TLR3);ncbi_423129(LPXN);ncbi_428121(LRRC32);ncbi_428650(RSAD2);ncbi_768990(TMEM173)
GO:0051704	multi-organism process	23	576	0.000213645	0.0146205	ncbi_100858653(DHX58);ncbi_100859903(HYAL3);ncbi_395147(EIF2AK2);ncbi_395802(PROX1);ncbi_395908(OASL);ncbi_396185(CEBPB);ncbi_396385(IRF8);ncbi_417401(TRIM25);ncbi_419194(ADA);ncbi_420033(KLHL10);ncbi_421921(CMPK2);ncbi_422447(CLGN);ncbi_422720(TLR3);ncbi_423315(NPAS3);ncbi_424044(STAT1);ncbi_424185(IFIH1);ncbi_426315(ZC3HAV1);ncbi_427727(TAP1);ncbi_427728(TAP2);ncbi_427756(CARD9);ncbi_428121(LRR…
GO:0002449	lymphocyte mediated immunity	6	49	0.000216792	0.0146205	ncbi_374246(NBN);ncbi_396330(IRF7);ncbi_396370(C3);ncbi_419762(CADM1);ncbi_424745(INPP5D);ncbi_428650(RSAD2)
GO:0051239	regulation of multicellular organismal process	31	903	0.000249659	0.015658	ncbi_100858653(DHX58);ncbi_395147(EIF2AK2);ncbi_395387(MMP9);ncbi_395509(PDGFRA);ncbi_395742(FLT4);ncbi_395802(PROX1);ncbi_395852(ID2);ncbi_396160(WNT1);ncbi_396185(CEBPB);ncbi_396330(IRF7);ncbi_396370(C3);ncbi_396384(IRF1);ncbi_396385(IRF8);ncbi_419194(ADA);ncbi_419559(EDN2);ncbi_419762(CADM1);ncbi_419969(GFAP);ncbi_420854(EDN1);ncbi_421401(ABCG5);ncbi_422720(TLR3);ncbi_422930(EIF2AK3);ncbi_4240…
GO:0002253	activation of immune response	10	145	0.000256237	0.015658	ncbi_100858653(DHX58);ncbi_396330(IRF7);ncbi_396370(C3);ncbi_396384(IRF1);ncbi_419194(ADA);ncbi_422720(TLR3);ncbi_423129(LPXN);ncbi_428121(LRRC32);ncbi_428650(RSAD2);ncbi_768990(TMEM173)
GO:0002684	positive regulation of immune system process	14	267	0.000286936	0.015658	ncbi_100858653(DHX58);ncbi_395852(ID2);ncbi_396330(IRF7);ncbi_396370(C3);ncbi_396384(IRF1);ncbi_419194(ADA);ncbi_419559(EDN2);ncbi_419762(CADM1);ncbi_422720(TLR3);ncbi_423129(LPXN);ncbi_426315(ZC3HAV1);ncbi_428121(LRRC32);ncbi_428650(RSAD2);ncbi_768990(TMEM173)
GO:0035456	response to interferon-beta	3	8	0.000291475	0.015658	ncbi_396384(IRF1);ncbi_424044(STAT1);ncbi_768990(TMEM173)
GO:0002443	leukocyte mediated immunity	7	73	0.000304737	0.015658	ncbi_374246(NBN);ncbi_396330(IRF7);ncbi_396370(C3);ncbi_417369(UNC13D);ncbi_419762(CADM1);ncbi_424745(INPP5D);ncbi_428650(RSAD2)
GO:0043331	response to dsRNA	4	19	0.000305856	0.015658	ncbi_422720(TLR3);ncbi_424044(STAT1);ncbi_427756(CARD9);ncbi_768990(TMEM173)
GO:0009155	purine deoxyribonucleotide catabolic process	2	2	0.00031576	0.015658	ncbi_419125(SAMHD1);ncbi_419194(ADA)
GO:0009264	deoxyribonucleotide catabolic process	2	2	0.00031576	0.015658	ncbi_419125(SAMHD1);ncbi_419194(ADA)
GO:0046386	deoxyribose phosphate catabolic process	2	2	0.00031576	0.015658	ncbi_419125(SAMHD1);ncbi_419194(ADA)
GO:0032479	regulation of type I interferon production	4	20	0.000377042	0.0181626	ncbi_396330(IRF7);ncbi_396384(IRF1);ncbi_422720(TLR3);ncbi_426315(ZC3HAV1)
GO:0009605	response to external stimulus	23	606	0.000442845	0.0206989	ncbi_100858653(DHX58);ncbi_100859903(HYAL3);ncbi_373969(DLX5);ncbi_395147(EIF2AK2);ncbi_395509(PDGFRA);ncbi_395852(ID2);ncbi_395908(OASL);ncbi_396185(CEBPB);ncbi_396370(C3);ncbi_396384(IRF1);ncbi_396385(IRF8);ncbi_417965(GRIN2B);ncbi_419559(EDN2);ncbi_421921(CMPK2);ncbi_422720(TLR3);ncbi_424044(STAT1);ncbi_424185(IFIH1);ncbi_426315(ZC3HAV1);ncbi_427728(TAP2);ncbi_427756(CARD9);ncbi_428121(LRRC32)…
GO:0019058	viral life cycle	6	56	0.000454247	0.0206989	ncbi_395147(EIF2AK2);ncbi_395802(PROX1);ncbi_395908(OASL);ncbi_417401(TRIM25);ncbi_426315(ZC3HAV1);ncbi_428650(RSAD2)
GO:0031349	positive regulation of defense response	8	104	0.000517708	0.0225676	ncbi_100858653(DHX58);ncbi_396330(IRF7);ncbi_396384(IRF1);ncbi_419762(CADM1);ncbi_422720(TLR3);ncbi_427756(CARD9);ncbi_428121(LRRC32);ncbi_428650(RSAD2)
GO:0045088	regulation of innate immune response	7	80	0.000535412	0.0225676	ncbi_100858653(DHX58);ncbi_396330(IRF7);ncbi_396384(IRF1);ncbi_419762(CADM1);ncbi_422720(TLR3);ncbi_428121(LRRC32);ncbi_428650(RSAD2)
GO:0045089	positive regulation of innate immune response	7	80	0.000535412	0.0225676	ncbi_100858653(DHX58);ncbi_396330(IRF7);ncbi_396384(IRF1);ncbi_419762(CADM1);ncbi_422720(TLR3);ncbi_428121(LRRC32);ncbi_428650(RSAD2)
GO:0006952	defense response	15	329	0.000765791	0.0309075	ncbi_100858653(DHX58);ncbi_100859903(HYAL3);ncbi_396330(IRF7);ncbi_396370(C3);ncbi_396384(IRF1);ncbi_417401(TRIM25);ncbi_419125(SAMHD1);ncbi_419194(ADA);ncbi_419762(CADM1);ncbi_422720(TLR3);ncbi_424185(IFIH1);ncbi_427756(CARD9);ncbi_428121(LRRC32);ncbi_428650(RSAD2);ncbi_768990(TMEM173)
GO:0006950	response to stress	35	1139	0.000769937	0.0309075	ncbi_100858653(DHX58);ncbi_100859283(PHLDA3);ncbi_100859903(HYAL3);ncbi_101748777(SPDYA);ncbi_374209(ITGB3);ncbi_374246(NBN);ncbi_395147(EIF2AK2);ncbi_395509(PDGFRA);ncbi_395742(FLT4);ncbi_396160(WNT1);ncbi_396185(CEBPB);ncbi_396330(IRF7);ncbi_396370(C3);ncbi_396384(IRF1);ncbi_417401(TRIM25);ncbi_417965(GRIN2B);ncbi_419125(SAMHD1);ncbi_419194(ADA);ncbi_419762(CADM1);ncbi_419969(GFAP);ncbi_420854(…
GO:0050776	regulation of immune response	11	201	0.000914431	0.0328419	ncbi_100858653(DHX58);ncbi_396330(IRF7);ncbi_396370(C3);ncbi_396384(IRF1);ncbi_419194(ADA);ncbi_419762(CADM1);ncbi_422720(TLR3);ncbi_423129(LPXN);ncbi_428121(LRRC32);ncbi_428650(RSAD2);ncbi_768990(TMEM173)
GO:0002221	pattern recognition receptor signaling pathway	6	64	0.000933019	0.0328419	ncbi_100858653(DHX58);ncbi_396330(IRF7);ncbi_396384(IRF1);ncbi_422720(TLR3);ncbi_428121(LRRC32);ncbi_428650(RSAD2)
GO:0009151	purine deoxyribonucleotide metabolic process	2	3	0.000936159	0.0328419	ncbi_419125(SAMHD1);ncbi_419194(ADA)
GO:0009262	deoxyribonucleotide metabolic process	2	3	0.000936159	0.0328419	ncbi_419125(SAMHD1);ncbi_419194(ADA)
GO:0009394	2'-deoxyribonucleotide metabolic process	2	3	0.000936159	0.0328419	ncbi_419125(SAMHD1);ncbi_419194(ADA)
GO:0019692	deoxyribose phosphate metabolic process	2	3	0.000936159	0.0328419	ncbi_419125(SAMHD1);ncbi_419194(ADA)
GO:0042127	regulation of cell proliferation	20	522	0.000954479	0.0328419	ncbi_101748777(SPDYA);ncbi_107051287(IL11);ncbi_373969(DLX5);ncbi_374209(ITGB3);ncbi_374246(NBN);ncbi_395147(EIF2AK2);ncbi_395509(PDGFRA);ncbi_395742(FLT4);ncbi_395802(PROX1);ncbi_395852(ID2);ncbi_396160(WNT1);ncbi_419194(ADA);ncbi_419559(EDN2);ncbi_419969(GFAP);ncbi_420854(EDN1);ncbi_424044(STAT1);ncbi_424745(INPP5D);ncbi_428121(LRRC32);ncbi_429089(CYR61);ncbi_772070(DLX6)
GO:0048584	positive regulation of response to stimulus	18	457	0.00126977	0.0428168	ncbi_100858653(DHX58);ncbi_373969(DLX5);ncbi_395509(PDGFRA);ncbi_395742(FLT4);ncbi_396160(WNT1);ncbi_396330(IRF7);ncbi_396370(C3);ncbi_396384(IRF1);ncbi_419194(ADA);ncbi_419762(CADM1);ncbi_420854(EDN1);ncbi_422720(TLR3);ncbi_423129(LPXN);ncbi_427449(DAB2);ncbi_427756(CARD9);ncbi_428121(LRRC32);ncbi_428650(RSAD2);ncbi_768990(TMEM173)
GO:0045087	innate immune response	7	93	0.00131661	0.0435255	ncbi_100858653(DHX58);ncbi_396330(IRF7);ncbi_396384(IRF1);ncbi_419762(CADM1);ncbi_422720(TLR3);ncbi_428121(LRRC32);ncbi_428650(RSAD2)
GO:0034121	regulation of toll-like receptor signaling pathway	3	13	0.00139397	0.0444812	ncbi_396330(IRF7);ncbi_396384(IRF1);ncbi_428650(RSAD2)
GO:0002682	regulation of immune system process	17	423	0.00139828	0.0444812	ncbi_100858653(DHX58);ncbi_395147(EIF2AK2);ncbi_395852(ID2);ncbi_396330(IRF7);ncbi_396370(C3);ncbi_396384(IRF1);ncbi_417369(UNC13D);ncbi_419194(ADA);ncbi_419559(EDN2);ncbi_419762(CADM1);ncbi_422720(TLR3);ncbi_423129(LPXN);ncbi_424745(INPP5D);ncbi_426315(ZC3HAV1);ncbi_428121(LRRC32);ncbi_428650(RSAD2);ncbi_768990(TMEM173)
GO:0008284	positive regulation of cell proliferation	9	154	0.00169859	0.0530339	ncbi_373969(DLX5);ncbi_374209(ITGB3);ncbi_395509(PDGFRA);ncbi_395802(PROX1);ncbi_395852(ID2);ncbi_396160(WNT1);ncbi_420854(EDN1);ncbi_429089(CYR61);ncbi_772070(DLX6)
GO:0006563	L-serine metabolic process	2	4	0.00185037	0.0567223	ncbi_417540(PSPH);ncbi_427263(PSAT1)
GO:0019724	B cell mediated immunity	4	31	0.00210244	0.0620363	ncbi_374246(NBN);ncbi_396330(IRF7);ncbi_396370(C3);ncbi_424745(INPP5D)
GO:0002218	activation of innate immune response	6	75	0.00213411	0.0620363	ncbi_100858653(DHX58);ncbi_396330(IRF7);ncbi_396384(IRF1);ncbi_422720(TLR3);ncbi_428121(LRRC32);ncbi_428650(RSAD2)
GO:0002758	innate immune response-activating signal transduction	6	75	0.00213411	0.0620363	ncbi_100858653(DHX58);ncbi_396330(IRF7);ncbi_396384(IRF1);ncbi_422720(TLR3);ncbi_428121(LRRC32);ncbi_428650(RSAD2)
GO:0072348	sulfur compound transport	3	16	0.00262433	0.0749937	ncbi_416147(LOC416147);ncbi_769612(SLC1A4);ncbi_771137(SLC26A8)
GO:0012501	programmed cell death	25	779	0.00272953	0.0766999	ncbi_100859283(PHLDA3);ncbi_101749333(KRT18);ncbi_107051287(IL11);ncbi_395147(EIF2AK2);ncbi_395387(MMP9);ncbi_395742(FLT4);ncbi_396145(INS-IGF2);ncbi_396160(WNT1);ncbi_396185(CEBPB);ncbi_396384(IRF1);ncbi_415706(OSGIN1);ncbi_415724(TOX3);ncbi_416734(PAK5);ncbi_419194(ADA);ncbi_419239(BIRC7);ncbi_419860(G0S2);ncbi_422930(EIF2AK3);ncbi_423600(CAT);ncbi_423901(CASP7);ncbi_424185(IFIH1);ncbi_424745(I…
GO:0002224	toll-like receptor signaling pathway	5	55	0.00286754	0.0792569	ncbi_396330(IRF7);ncbi_396384(IRF1);ncbi_422720(TLR3);ncbi_428121(LRRC32);ncbi_428650(RSAD2)
GO:0048537	mucosal-associated lymphoid tissue development	2	5	0.00304785	0.0828087	ncbi_395852(ID2);ncbi_419194(ADA)
GO:0048518	positive regulation of biological process	41	1515	0.00309428	0.0828087	ncbi_100858653(DHX58);ncbi_107051287(IL11);ncbi_373969(DLX5);ncbi_374209(ITGB3);ncbi_374246(NBN);ncbi_395147(EIF2AK2);ncbi_395387(MMP9);ncbi_395509(PDGFRA);ncbi_395742(FLT4);ncbi_395802(PROX1);ncbi_395852(ID2);ncbi_396160(WNT1);ncbi_396185(CEBPB);ncbi_396330(IRF7);ncbi_396370(C3);ncbi_396384(IRF1);ncbi_396385(IRF8);ncbi_416156(C1QTNF2);ncbi_417369(UNC13D);ncbi_417401(TRIM25);ncbi_418052(NCF4);ncb…
GO:0002757	immune response-activating signal transduction	8	138	0.00320544	0.0844434	ncbi_100858653(DHX58);ncbi_396330(IRF7);ncbi_396384(IRF1);ncbi_419194(ADA);ncbi_422720(TLR3);ncbi_423129(LPXN);ncbi_428121(LRRC32);ncbi_428650(RSAD2)
GO:0044764	multi-organism cellular process	7	110	0.00343938	0.0892123	ncbi_100858653(DHX58);ncbi_395147(EIF2AK2);ncbi_395802(PROX1);ncbi_395908(OASL);ncbi_417401(TRIM25);ncbi_426315(ZC3HAV1);ncbi_428650(RSAD2)
GO:0032635	interleukin-6 production	3	18	0.0037254	0.0915676	ncbi_396185(CEBPB);ncbi_424745(INPP5D);ncbi_427756(CARD9)
GO:0032675	regulation of interleukin-6 production	3	18	0.0037254	0.0915676	ncbi_396185(CEBPB);ncbi_424745(INPP5D);ncbi_427756(CARD9)
GO:0045893	positive regulation of transcription, DNA-templated	7	112	0.00380174	0.0915676	ncbi_373969(DLX5);ncbi_395147(EIF2AK2);ncbi_396385(IRF8);ncbi_417401(TRIM25);ncbi_422720(TLR3);ncbi_423600(CAT);ncbi_427449(DAB2)
GO:1902680	positive regulation of RNA biosynthetic process	7	112	0.00380174	0.0915676	ncbi_373969(DLX5);ncbi_395147(EIF2AK2);ncbi_396385(IRF8);ncbi_417401(TRIM25);ncbi_422720(TLR3);ncbi_423600(CAT);ncbi_427449(DAB2)
GO:1903508	positive regulation of nucleic acid-templated transcription	7	112	0.00380174	0.0915676	ncbi_373969(DLX5);ncbi_395147(EIF2AK2);ncbi_396385(IRF8);ncbi_417401(TRIM25);ncbi_422720(TLR3);ncbi_423600(CAT);ncbi_427449(DAB2)
GO:0002764	immune response-regulating signaling pathway	8	145	0.00433376	0.102912	ncbi_100858653(DHX58);ncbi_396330(IRF7);ncbi_396384(IRF1);ncbi_419194(ADA);ncbi_422720(TLR3);ncbi_423129(LPXN);ncbi_428121(LRRC32);ncbi_428650(RSAD2)
GO:0002703	regulation of leukocyte mediated immunity	4	38	0.00447842	0.104355	ncbi_396370(C3);ncbi_417369(UNC13D);ncbi_419762(CADM1);ncbi_428650(RSAD2)
GO:0006693	prostaglandin metabolic process	2	6	0.00451834	0.104355	ncbi_395863(HPGDS);ncbi_420854(EDN1)
GO:0010557	positive regulation of macromolecule biosynthetic process	8	148	0.00490185	0.110843	ncbi_373969(DLX5);ncbi_395147(EIF2AK2);ncbi_396385(IRF8);ncbi_417401(TRIM25);ncbi_420854(EDN1);ncbi_422720(TLR3);ncbi_423600(CAT);ncbi_427449(DAB2)
GO:0008219	cell death	25	815	0.00493074	0.110843	ncbi_100859283(PHLDA3);ncbi_101749333(KRT18);ncbi_107051287(IL11);ncbi_395147(EIF2AK2);ncbi_395387(MMP9);ncbi_395742(FLT4);ncbi_396145(INS-IGF2);ncbi_396160(WNT1);ncbi_396185(CEBPB);ncbi_396384(IRF1);ncbi_415706(OSGIN1);ncbi_415724(TOX3);ncbi_416734(PAK5);ncbi_419194(ADA);ncbi_419239(BIRC7);ncbi_419860(G0S2);ncbi_422930(EIF2AK3);ncbi_423600(CAT);ncbi_423901(CASP7);ncbi_424185(IFIH1);ncbi_424745(I…
GO:0002697	regulation of immune effector process	6	89	0.00502434	0.111461	ncbi_100858653(DHX58);ncbi_396370(C3);ncbi_417369(UNC13D);ncbi_419762(CADM1);ncbi_428650(RSAD2);ncbi_768990(TMEM173)
GO:0016265	death	25	820	0.00533071	0.116722	ncbi_100859283(PHLDA3);ncbi_101749333(KRT18);ncbi_107051287(IL11);ncbi_395147(EIF2AK2);ncbi_395387(MMP9);ncbi_395742(FLT4);ncbi_396145(INS-IGF2);ncbi_396160(WNT1);ncbi_396185(CEBPB);ncbi_396384(IRF1);ncbi_415706(OSGIN1);ncbi_415724(TOX3);ncbi_416734(PAK5);ncbi_419194(ADA);ncbi_419239(BIRC7);ncbi_419860(G0S2);ncbi_422930(EIF2AK3);ncbi_423600(CAT);ncbi_423901(CASP7);ncbi_424185(IFIH1);ncbi_424745(I…
GO:0030183	B cell differentiation	3	22	0.0066737	0.144255	ncbi_395852(ID2);ncbi_419194(ADA);ncbi_424745(INPP5D)
GO:0043393	regulation of protein binding	5	68	0.00714334	0.152452	ncbi_395387(MMP9);ncbi_418698(MITD1);ncbi_422930(EIF2AK3);ncbi_427449(DAB2);ncbi_768990(TMEM173)
GO:0044403	symbiosis, encompassing mutualism through parasitism	8	159	0.00748563	0.15776	ncbi_395147(EIF2AK2);ncbi_395802(PROX1);ncbi_395908(OASL);ncbi_396385(IRF8);ncbi_417401(TRIM25);ncbi_426315(ZC3HAV1);ncbi_427727(TAP1);ncbi_428650(RSAD2)
GO:0044419	interspecies interaction between organisms	8	161	0.00804878	0.165766	ncbi_395147(EIF2AK2);ncbi_395802(PROX1);ncbi_395908(OASL);ncbi_396385(IRF8);ncbi_417401(TRIM25);ncbi_426315(ZC3HAV1);ncbi_427727(TAP1);ncbi_428650(RSAD2)
GO:0015698	inorganic anion transport	5	70	0.00806218	0.165766	ncbi_416147(LOC416147);ncbi_769612(SLC1A4);ncbi_770511(GABRA2);ncbi_771137(SLC26A8);ncbi_771694(BEST4)
GO:0002886	regulation of myeloid leukocyte mediated immunity	2	8	0.00823863	0.167353	ncbi_396370(C3);ncbi_417369(UNC13D)
GO:0051254	positive regulation of RNA metabolic process	7	130	0.00850526	0.169514	ncbi_373969(DLX5);ncbi_395147(EIF2AK2);ncbi_396385(IRF8);ncbi_417401(TRIM25);ncbi_422720(TLR3);ncbi_423600(CAT);ncbi_427449(DAB2)
GO:0002706	regulation of lymphocyte mediated immunity	3	24	0.00854609	0.169514	ncbi_396370(C3);ncbi_419762(CADM1);ncbi_428650(RSAD2)
GO:0001525	angiogenesis	6	101	0.00920955	0.18055	ncbi_374209(ITGB3);ncbi_395509(PDGFRA);ncbi_395742(FLT4);ncbi_396370(C3);ncbi_424044(STAT1);ncbi_429089(CYR61)
GO:0006915	apoptotic process	22	725	0.00941544	0.182465	ncbi_100859283(PHLDA3);ncbi_101749333(KRT18);ncbi_107051287(IL11);ncbi_395147(EIF2AK2);ncbi_395387(MMP9);ncbi_395742(FLT4);ncbi_396145(INS-IGF2);ncbi_396185(CEBPB);ncbi_415706(OSGIN1);ncbi_415724(TOX3);ncbi_416734(PAK5);ncbi_419194(ADA);ncbi_419239(BIRC7);ncbi_419860(G0S2);ncbi_422930(EIF2AK3);ncbi_423600(CAT);ncbi_423901(CASP7);ncbi_424185(IFIH1);ncbi_424745(INPP5D);ncbi_427449(DAB2);ncbi_427756…
GO:0045619	regulation of lymphocyte differentiation	4	48	0.0102919	0.193969	ncbi_395852(ID2);ncbi_396384(IRF1);ncbi_419194(ADA);ncbi_424745(INPP5D)
GO:0006195	purine nucleotide catabolic process	2	9	0.0104692	0.193969	ncbi_419125(SAMHD1);ncbi_419194(ADA)
GO:0008272	sulfate transport	2	9	0.0104692	0.193969	ncbi_416147(LOC416147);ncbi_771137(SLC26A8)
GO:0045577	regulation of B cell differentiation	2	9	0.0104692	0.193969	ncbi_395852(ID2);ncbi_424745(INPP5D)
GO:0002027	regulation of heart rate	3	26	0.010697	0.196034	ncbi_419194(ADA);ncbi_419559(EDN2);ncbi_420854(EDN1)
GO:0016032	viral process	6	105	0.0110383	0.200113	ncbi_395147(EIF2AK2);ncbi_395802(PROX1);ncbi_395908(OASL);ncbi_417401(TRIM25);ncbi_426315(ZC3HAV1);ncbi_428650(RSAD2)
GO:0048522	positive regulation of cellular process	33	1244	0.0113295	0.202826	ncbi_107051287(IL11);ncbi_373969(DLX5);ncbi_374209(ITGB3);ncbi_374246(NBN);ncbi_395147(EIF2AK2);ncbi_395387(MMP9);ncbi_395509(PDGFRA);ncbi_395742(FLT4);ncbi_395802(PROX1);ncbi_395852(ID2);ncbi_396160(WNT1);ncbi_396185(CEBPB);ncbi_396330(IRF7);ncbi_396370(C3);ncbi_396385(IRF8);ncbi_416156(C1QTNF2);ncbi_417369(UNC13D);ncbi_417401(TRIM25);ncbi_419194(ADA);ncbi_419559(EDN2);ncbi_420854(EDN1);ncbi_421…
GO:0001775	cell activation	13	358	0.0115213	0.202826	ncbi_374209(ITGB3);ncbi_395509(PDGFRA);ncbi_395852(ID2);ncbi_396160(WNT1);ncbi_396384(IRF1);ncbi_417369(UNC13D);ncbi_419194(ADA);ncbi_419559(EDN2);ncbi_422199(F8);ncbi_424745(INPP5D);ncbi_428121(LRRC32);ncbi_428650(RSAD2);ncbi_428731(SLC7A11)
GO:0007166	cell surface receptor signaling pathway	33	1246	0.0115916	0.202826	ncbi_100857332(DOK2);ncbi_101749333(KRT18);ncbi_112530026(GPR142);ncbi_112530884(LOC112530884);ncbi_112530931(LOC112530931);ncbi_373969(DLX5);ncbi_374209(ITGB3);ncbi_395429(POSTN);ncbi_395509(PDGFRA);ncbi_395742(FLT4);ncbi_396160(WNT1);ncbi_396330(IRF7);ncbi_396384(IRF1);ncbi_415979(PTPDC1);ncbi_416734(PAK5);ncbi_417965(GRIN2B);ncbi_419192(WISP2);ncbi_419194(ADA);ncbi_419559(EDN2);ncbi_419860(G0S…
GO:1902531	regulation of intracellular signal transduction	18	565	0.0116691	0.202826	ncbi_100858653(DHX58);ncbi_100859283(PHLDA3);ncbi_395147(EIF2AK2);ncbi_395509(PDGFRA);ncbi_395742(FLT4);ncbi_417401(TRIM25);ncbi_419194(ADA);ncbi_420854(EDN1);ncbi_421752(TRAF3IP2);ncbi_422720(TLR3);ncbi_422930(EIF2AK3);ncbi_423600(CAT);ncbi_424044(STAT1);ncbi_426315(ZC3HAV1);ncbi_427449(DAB2);ncbi_427756(CARD9);ncbi_428089(SESN3);ncbi_429089(CYR61)
GO:0010646	regulation of cell communication	32	1201	0.0119277	0.205205	ncbi_100858653(DHX58);ncbi_100859283(PHLDA3);ncbi_107051287(IL11);ncbi_373969(DLX5);ncbi_395147(EIF2AK2);ncbi_395392(SNCG);ncbi_395509(PDGFRA);ncbi_395742(FLT4);ncbi_396160(WNT1);ncbi_396330(IRF7);ncbi_396370(C3);ncbi_396384(IRF1);ncbi_417401(TRIM25);ncbi_417965(GRIN2B);ncbi_419194(ADA);ncbi_419969(GFAP);ncbi_420854(EDN1);ncbi_421752(TRAF3IP2);ncbi_422720(TLR3);ncbi_422930(EIF2AK3);ncbi_423129(LP…
GO:0001568	blood vessel development	8	173	0.0121214	0.206431	ncbi_374209(ITGB3);ncbi_395509(PDGFRA);ncbi_395742(FLT4);ncbi_395802(PROX1);ncbi_396370(C3);ncbi_420854(EDN1);ncbi_424044(STAT1);ncbi_429089(CYR61)
GO:0050868	negative regulation of T cell activation	2	10	0.0129345	0.215916	ncbi_396384(IRF1);ncbi_428121(LRRC32)
GO:1903038	negative regulation of leukocyte cell-cell adhesion	2	10	0.0129345	0.215916	ncbi_396384(IRF1);ncbi_428121(LRRC32)
GO:1901136	carbohydrate derivative catabolic process	3	28	0.0131335	0.216193	ncbi_100859903(HYAL3);ncbi_419125(SAMHD1);ncbi_419194(ADA)
GO:0010628	positive regulation of gene expression	7	142	0.0134218	0.216193	ncbi_373969(DLX5);ncbi_395147(EIF2AK2);ncbi_396385(IRF8);ncbi_417401(TRIM25);ncbi_422720(TLR3);ncbi_423600(CAT);ncbi_427449(DAB2)
GO:0008283	cell proliferation	23	800	0.0146279	0.216193	ncbi_101748777(SPDYA);ncbi_107051287(IL11);ncbi_373969(DLX5);ncbi_374209(ITGB3);ncbi_374246(NBN);ncbi_395147(EIF2AK2);ncbi_395509(PDGFRA);ncbi_395742(FLT4);ncbi_395802(PROX1);ncbi_395852(ID2);ncbi_396160(WNT1);ncbi_396384(IRF1);ncbi_419194(ADA);ncbi_419239(BIRC7);ncbi_419559(EDN2);ncbi_419969(GFAP);ncbi_420559(SAMD9L);ncbi_420854(EDN1);ncbi_424044(STAT1);ncbi_424745(INPP5D);ncbi_428121(LRRC32);nc…
GO:0040012	regulation of locomotion	11	293	0.0155903	0.216193	ncbi_374209(ITGB3);ncbi_395387(MMP9);ncbi_395509(PDGFRA);ncbi_395742(FLT4);ncbi_395802(PROX1);ncbi_417401(TRIM25);ncbi_418528(TMPRSS2);ncbi_419559(EDN2);ncbi_420854(EDN1);ncbi_427449(DAB2);ncbi_429089(CYR61)
GO:0006692	prostanoid metabolic process	2	11	0.0156253	0.216193	ncbi_395863(HPGDS);ncbi_420854(EDN1)
GO:0014821	phasic smooth muscle contraction	2	11	0.0156253	0.216193	ncbi_419559(EDN2);ncbi_420854(EDN1)
GO:0030239	myofibril assembly	2	11	0.0156253	0.216193	ncbi_395509(PDGFRA);ncbi_395802(PROX1)
GO:0072523	purine-containing compound catabolic process	2	11	0.0156253	0.216193	ncbi_419125(SAMHD1);ncbi_419194(ADA)
GO:0048514	blood vessel morphogenesis	7	147	0.0159771	0.216193	ncbi_374209(ITGB3);ncbi_395509(PDGFRA);ncbi_395742(FLT4);ncbi_395802(PROX1);ncbi_396370(C3);ncbi_424044(STAT1);ncbi_429089(CYR61)
GO:0023051	regulation of signaling	31	1186	0.0172313	0.216193	ncbi_100858653(DHX58);ncbi_100859283(PHLDA3);ncbi_373969(DLX5);ncbi_395147(EIF2AK2);ncbi_395392(SNCG);ncbi_395509(PDGFRA);ncbi_395742(FLT4);ncbi_396160(WNT1);ncbi_396330(IRF7);ncbi_396370(C3);ncbi_396384(IRF1);ncbi_417401(TRIM25);ncbi_417965(GRIN2B);ncbi_419194(ADA);ncbi_419969(GFAP);ncbi_420854(EDN1);ncbi_421752(TRAF3IP2);ncbi_422720(TLR3);ncbi_422930(EIF2AK3);ncbi_423129(LPXN);ncbi_423209(CHAC1…
GO:0002822	regulation of adaptive immune response based on somatic recombination of immune receptors built from immunoglobulin superfamily domains	3	31	0.0173353	0.216193	ncbi_396370(C3);ncbi_419194(ADA);ncbi_428650(RSAD2)
GO:0010604	positive regulation of macromolecule metabolic process	17	546	0.0173446	0.216193	ncbi_107051287(IL11);ncbi_373969(DLX5);ncbi_374246(NBN);ncbi_395147(EIF2AK2);ncbi_395509(PDGFRA);ncbi_395742(FLT4);ncbi_396185(CEBPB);ncbi_396385(IRF8);ncbi_417401(TRIM25);ncbi_420854(EDN1);ncbi_421297(ALK);ncbi_422720(TLR3);ncbi_422930(EIF2AK3);ncbi_423600(CAT);ncbi_427449(DAB2);ncbi_427756(CARD9);ncbi_429089(CYR61)
GO:0001794	type IIa hypersensitivity	1	1	0.0178237	0.216193	ncbi_396370(C3)
GO:0001796	regulation of type IIa hypersensitivity	1	1	0.0178237	0.216193	ncbi_396370(C3)
GO:0001905	activation of membrane attack complex	1	1	0.0178237	0.216193	ncbi_396370(C3)
GO:0001969	regulation of activation of membrane attack complex	1	1	0.0178237	0.216193	ncbi_396370(C3)
GO:0002445	type II hypersensitivity	1	1	0.0178237	0.216193	ncbi_396370(C3)
GO:0002476	antigen processing and presentation of endogenous peptide antigen via MHC class Ib	1	1	0.0178237	0.216193	ncbi_427728(TAP2)
GO:0002483	antigen processing and presentation of endogenous peptide antigen	1	1	0.0178237	0.216193	ncbi_427728(TAP2)
GO:0002484	antigen processing and presentation of endogenous peptide antigen via MHC class I via ER pathway	1	1	0.0178237	0.216193	ncbi_427728(TAP2)
GO:0002488	antigen processing and presentation of endogenous peptide antigen via MHC class Ib via ER pathway	1	1	0.0178237	0.216193	ncbi_427728(TAP2)
GO:0002892	regulation of type II hypersensitivity	1	1	0.0178237	0.216193	ncbi_396370(C3)
GO:0019883	antigen processing and presentation of endogenous antigen	1	1	0.0178237	0.216193	ncbi_427728(TAP2)
GO:0019885	antigen processing and presentation of endogenous peptide antigen via MHC class I	1	1	0.0178237	0.216193	ncbi_427728(TAP2)
GO:0030449	regulation of complement activation	1	1	0.0178237	0.216193	ncbi_396370(C3)
GO:0030853	negative regulation of granulocyte differentiation	1	1	0.0178237	0.216193	ncbi_424745(INPP5D)
GO:0035740	CD8-positive, alpha-beta T cell proliferation	1	1	0.0178237	0.216193	ncbi_396384(IRF1)
GO:0042267	natural killer cell mediated cytotoxicity	1	1	0.0178237	0.216193	ncbi_419762(CADM1)
GO:0042269	regulation of natural killer cell mediated cytotoxicity	1	1	0.0178237	0.216193	ncbi_419762(CADM1)
GO:0045954	positive regulation of natural killer cell mediated cytotoxicity	1	1	0.0178237	0.216193	ncbi_419762(CADM1)
GO:0046090	deoxyadenosine metabolic process	1	1	0.0178237	0.216193	ncbi_419194(ADA)
GO:0046102	inosine metabolic process	1	1	0.0178237	0.216193	ncbi_419194(ADA)
GO:0046122	purine deoxyribonucleoside metabolic process	1	1	0.0178237	0.216193	ncbi_419194(ADA)
GO:0061113	pancreas morphogenesis	1	1	0.0178237	0.216193	ncbi_395802(PROX1)
GO:0072575	epithelial cell proliferation involved in liver morphogenesis	1	1	0.0178237	0.216193	ncbi_395802(PROX1)
GO:0072576	liver morphogenesis	1	1	0.0178237	0.216193	ncbi_395802(PROX1)
GO:1901532	regulation of hematopoietic progenitor cell differentiation	1	1	0.0178237	0.216193	ncbi_395147(EIF2AK2)
GO:2000257	regulation of protein activation cascade	1	1	0.0178237	0.216193	ncbi_396370(C3)
GO:0002444	myeloid leukocyte mediated immunity	2	12	0.0185331	0.219217	ncbi_396370(C3);ncbi_417369(UNC13D)
GO:0051250	negative regulation of lymphocyte activation	2	12	0.0185331	0.219217	ncbi_396384(IRF1);ncbi_428121(LRRC32)
GO:0051353	positive regulation of oxidoreductase activity	2	12	0.0185331	0.219217	ncbi_419559(EDN2);ncbi_420854(EDN1)
GO:0051173	positive regulation of nitrogen compound metabolic process	8	187	0.0185931	0.219217	ncbi_373969(DLX5);ncbi_395147(EIF2AK2);ncbi_396385(IRF8);ncbi_417401(TRIM25);ncbi_422720(TLR3);ncbi_423600(CAT);ncbi_427449(DAB2);ncbi_429089(CYR61)
GO:0006939	smooth muscle contraction	3	32	0.0188835	0.221094	ncbi_419194(ADA);ncbi_419559(EDN2);ncbi_420854(EDN1)
GO:0001990	regulation of systemic arterial blood pressure by hormone	2	13	0.0216493	0.24094	ncbi_419559(EDN2);ncbi_420854(EDN1)
GO:0002474	antigen processing and presentation of peptide antigen via MHC class I	2	13	0.0216493	0.24094	ncbi_427727(TAP1);ncbi_427728(TAP2)
GO:0070613	regulation of protein processing	2	13	0.0216493	0.24094	ncbi_396370(C3);ncbi_423209(CHAC1)
GO:1903317	regulation of protein maturation	2	13	0.0216493	0.24094	ncbi_396370(C3);ncbi_423209(CHAC1)
GO:0002237	response to molecule of bacterial origin	5	90	0.0220844	0.24094	ncbi_396185(CEBPB);ncbi_396385(IRF8);ncbi_421921(CMPK2);ncbi_424044(STAT1);ncbi_427756(CARD9)
GO:0001944	vasculature development	8	194	0.0226236	0.24094	ncbi_374209(ITGB3);ncbi_395509(PDGFRA);ncbi_395742(FLT4);ncbi_395802(PROX1);ncbi_396370(C3);ncbi_420854(EDN1);ncbi_424044(STAT1);ncbi_429089(CYR61)
GO:0009966	regulation of signal transduction	28	1070	0.0232099	0.24094	ncbi_100858653(DHX58);ncbi_100859283(PHLDA3);ncbi_373969(DLX5);ncbi_395147(EIF2AK2);ncbi_395509(PDGFRA);ncbi_395742(FLT4);ncbi_396160(WNT1);ncbi_396330(IRF7);ncbi_396370(C3);ncbi_396384(IRF1);ncbi_417401(TRIM25);ncbi_419194(ADA);ncbi_420854(EDN1);ncbi_421752(TRAF3IP2);ncbi_422720(TLR3);ncbi_422930(EIF2AK3);ncbi_423129(LPXN);ncbi_423209(CHAC1);ncbi_423600(CAT);ncbi_424044(STAT1);ncbi_424745(INPP5D…
GO:0043410	positive regulation of MAPK cascade	6	124	0.0233026	0.24094	ncbi_395509(PDGFRA);ncbi_395742(FLT4);ncbi_420854(EDN1);ncbi_422720(TLR3);ncbi_427449(DAB2);ncbi_427756(CARD9)
GO:0002819	regulation of adaptive immune response	3	35	0.0239737	0.24094	ncbi_396370(C3);ncbi_419194(ADA);ncbi_428650(RSAD2)
GO:0048565	digestive tract development	3	35	0.0239737	0.24094	ncbi_395509(PDGFRA);ncbi_395852(ID2);ncbi_419194(ADA)
GO:0055123	digestive system development	3	35	0.0239737	0.24094	ncbi_395509(PDGFRA);ncbi_395852(ID2);ncbi_419194(ADA)
GO:0009069	serine family amino acid metabolic process	2	14	0.0249657	0.24094	ncbi_417540(PSPH);ncbi_427263(PSAT1)
GO:0043122	regulation of I-kappaB kinase/NF-kappaB signaling	6	126	0.0249751	0.24094	ncbi_417401(TRIM25);ncbi_421752(TRAF3IP2);ncbi_422720(TLR3);ncbi_424044(STAT1);ncbi_426315(ZC3HAV1);ncbi_427756(CARD9)
GO:0048002	antigen processing and presentation of peptide antigen	3	36	0.0258191	0.24094	ncbi_107054704(LOC107054704);ncbi_427727(TAP1);ncbi_427728(TAP2)
GO:0051098	regulation of binding	6	127	0.0258407	0.24094	ncbi_395387(MMP9);ncbi_395852(ID2);ncbi_418698(MITD1);ncbi_422930(EIF2AK3);ncbi_427449(DAB2);ncbi_768990(TMEM173)
GO:0002683	negative regulation of immune system process	5	94	0.0260787	0.24094	ncbi_100858653(DHX58);ncbi_396384(IRF1);ncbi_419194(ADA);ncbi_424745(INPP5D);ncbi_428121(LRRC32)
GO:1902533	positive regulation of intracellular signal transduction	6	129	0.0276315	0.24094	ncbi_395509(PDGFRA);ncbi_395742(FLT4);ncbi_420854(EDN1);ncbi_422720(TLR3);ncbi_427449(DAB2);ncbi_427756(CARD9)
GO:0001936	regulation of endothelial cell proliferation	3	37	0.0277388	0.24094	ncbi_395742(FLT4);ncbi_395802(PROX1);ncbi_424044(STAT1)
GO:0009967	positive regulation of signal transduction	10	280	0.0280273	0.24094	ncbi_373969(DLX5);ncbi_395509(PDGFRA);ncbi_395742(FLT4);ncbi_396160(WNT1);ncbi_396330(IRF7);ncbi_420854(EDN1);ncbi_422720(TLR3);ncbi_427449(DAB2);ncbi_427756(CARD9);ncbi_428650(RSAD2)
GO:0031325	positive regulation of cellular metabolic process	19	668	0.0284082	0.24094	ncbi_107051287(IL11);ncbi_373969(DLX5);ncbi_374246(NBN);ncbi_395147(EIF2AK2);ncbi_395509(PDGFRA);ncbi_395742(FLT4);ncbi_396185(CEBPB);ncbi_396385(IRF8);ncbi_416156(C1QTNF2);ncbi_417401(TRIM25);ncbi_420854(EDN1);ncbi_421297(ALK);ncbi_422720(TLR3);ncbi_422930(EIF2AK3);ncbi_423600(CAT);ncbi_426315(ZC3HAV1);ncbi_427449(DAB2);ncbi_427756(CARD9);ncbi_429089(CYR61)
GO:0003044	regulation of systemic arterial blood pressure mediated by a chemical signal	2	15	0.0284742	0.24094	ncbi_419559(EDN2);ncbi_420854(EDN1)
GO:0006690	icosanoid metabolic process	2	15	0.0284742	0.24094	ncbi_395863(HPGDS);ncbi_420854(EDN1)
GO:0048546	digestive tract morphogenesis	2	15	0.0284742	0.24094	ncbi_395509(PDGFRA);ncbi_395852(ID2)
GO:1901568	fatty acid derivative metabolic process	2	15	0.0284742	0.24094	ncbi_395863(HPGDS);ncbi_420854(EDN1)
GO:0001932	regulation of protein phosphorylation	16	535	0.0288445	0.24094	ncbi_101748777(SPDYA);ncbi_107051287(IL11);ncbi_374246(NBN);ncbi_395147(EIF2AK2);ncbi_395509(PDGFRA);ncbi_395742(FLT4);ncbi_395802(PROX1);ncbi_396160(WNT1);ncbi_396370(C3);ncbi_420854(EDN1);ncbi_421297(ALK);ncbi_422640(PPEF2);ncbi_422720(TLR3);ncbi_427449(DAB2);ncbi_427756(CARD9);ncbi_429089(CYR61)
GO:0048863	stem cell differentiation	5	97	0.0293596	0.24094	ncbi_395282(ID1);ncbi_395509(PDGFRA);ncbi_395852(ID2);ncbi_420854(EDN1);ncbi_427449(DAB2)
GO:0007249	I-kappaB kinase/NF-kappaB signaling	6	131	0.0295026	0.24094	ncbi_417401(TRIM25);ncbi_421752(TRAF3IP2);ncbi_422720(TLR3);ncbi_424044(STAT1);ncbi_426315(ZC3HAV1);ncbi_427756(CARD9)
GO:0032874	positive regulation of stress-activated MAPK cascade	3	38	0.0297326	0.24094	ncbi_395742(FLT4);ncbi_422720(TLR3);ncbi_427756(CARD9)
GO:0070304	positive regulation of stress-activated protein kinase signaling cascade	3	38	0.0297326	0.24094	ncbi_395742(FLT4);ncbi_422720(TLR3);ncbi_427756(CARD9)
GO:0032501	multicellular organismal process	60	2723	0.0305519	0.24094	ncbi_100858653(DHX58);ncbi_100859721(APOC3);ncbi_100859903(HYAL3);ncbi_112530884(LOC112530884);ncbi_112530931(LOC112530931);ncbi_373969(DLX5);ncbi_374209(ITGB3);ncbi_374246(NBN);ncbi_395147(EIF2AK2);ncbi_395281(ID3);ncbi_395282(ID1);ncbi_395387(MMP9);ncbi_395509(PDGFRA);ncbi_395742(FLT4);ncbi_395802(PROX1);ncbi_395852(ID2);ncbi_396160(WNT1);ncbi_396185(CEBPB);ncbi_396330(IRF7);ncbi_396370(C3);ncb…
GO:0042981	regulation of apoptotic process	17	585	0.0312945	0.24094	ncbi_100859283(PHLDA3);ncbi_101749333(KRT18);ncbi_395147(EIF2AK2);ncbi_395387(MMP9);ncbi_395742(FLT4);ncbi_396145(INS-IGF2);ncbi_396185(CEBPB);ncbi_415706(OSGIN1);ncbi_415724(TOX3);ncbi_419194(ADA);ncbi_419239(BIRC7);ncbi_422930(EIF2AK3);ncbi_423600(CAT);ncbi_423901(CASP7);ncbi_424745(INPP5D);ncbi_427449(DAB2);ncbi_429089(CYR61)
GO:0032872	regulation of stress-activated MAPK cascade	4	67	0.0313105	0.24094	ncbi_395147(EIF2AK2);ncbi_395742(FLT4);ncbi_422720(TLR3);ncbi_427756(CARD9)
GO:0051480	regulation of cytosolic calcium ion concentration	4	67	0.0313105	0.24094	ncbi_395509(PDGFRA);ncbi_419559(EDN2);ncbi_420854(EDN1);ncbi_431664(RXFP3)
GO:0006631	fatty acid metabolic process	5	99	0.0316855	0.24094	ncbi_395706(SCD);ncbi_395863(HPGDS);ncbi_416156(C1QTNF2);ncbi_420090(ACSBG2);ncbi_420854(EDN1)
GO:0006940	regulation of smooth muscle contraction	2	16	0.032167	0.24094	ncbi_419194(ADA);ncbi_419559(EDN2)
GO:0031341	regulation of cell killing	2	16	0.032167	0.24094	ncbi_107051287(IL11);ncbi_419762(CADM1)
GO:0009893	positive regulation of metabolic process	21	771	0.0328194	0.24094	ncbi_107051287(IL11);ncbi_373969(DLX5);ncbi_374246(NBN);ncbi_395147(EIF2AK2);ncbi_395509(PDGFRA);ncbi_395742(FLT4);ncbi_396185(CEBPB);ncbi_396385(IRF8);ncbi_416156(C1QTNF2);ncbi_417401(TRIM25);ncbi_418052(NCF4);ncbi_419559(EDN2);ncbi_420854(EDN1);ncbi_421297(ALK);ncbi_422720(TLR3);ncbi_422930(EIF2AK3);ncbi_423600(CAT);ncbi_426315(ZC3HAV1);ncbi_427449(DAB2);ncbi_427756(CARD9);ncbi_429089(CYR61)
GO:0070302	regulation of stress-activated protein kinase signaling cascade	4	68	0.032821	0.24094	ncbi_395147(EIF2AK2);ncbi_395742(FLT4);ncbi_422720(TLR3);ncbi_427756(CARD9)
GO:0044707	single-multicellular organism process	52	2314	0.0332202	0.24094	ncbi_100858653(DHX58);ncbi_100859721(APOC3);ncbi_100859903(HYAL3);ncbi_373969(DLX5);ncbi_374209(ITGB3);ncbi_374246(NBN);ncbi_395147(EIF2AK2);ncbi_395281(ID3);ncbi_395282(ID1);ncbi_395387(MMP9);ncbi_395509(PDGFRA);ncbi_395742(FLT4);ncbi_395802(PROX1);ncbi_395852(ID2);ncbi_396160(WNT1);ncbi_396185(CEBPB);ncbi_396330(IRF7);ncbi_396370(C3);ncbi_396384(IRF1);ncbi_396385(IRF8);ncbi_416147(LOC416147);nc…
GO:0035556	intracellular signal transduction	24	913	0.0333762	0.24094	ncbi_100857332(DOK2);ncbi_100858653(DHX58);ncbi_100859283(PHLDA3);ncbi_374246(NBN);ncbi_395147(EIF2AK2);ncbi_395509(PDGFRA);ncbi_395742(FLT4);ncbi_396160(WNT1);ncbi_416229(ARL10);ncbi_417401(TRIM25);ncbi_417965(GRIN2B);ncbi_419194(ADA);ncbi_420854(EDN1);ncbi_421752(TRAF3IP2);ncbi_422720(TLR3);ncbi_422930(EIF2AK3);ncbi_423600(CAT);ncbi_424044(STAT1);ncbi_426068(CELSR1);ncbi_426315(ZC3HAV1);ncbi_42…
GO:0001935	endothelial cell proliferation	3	40	0.0339411	0.24094	ncbi_395742(FLT4);ncbi_395802(PROX1);ncbi_424044(STAT1)
GO:0043067	regulation of programmed cell death	17	591	0.034027	0.24094	ncbi_100859283(PHLDA3);ncbi_101749333(KRT18);ncbi_395147(EIF2AK2);ncbi_395387(MMP9);ncbi_395742(FLT4);ncbi_396145(INS-IGF2);ncbi_396185(CEBPB);ncbi_415706(OSGIN1);ncbi_415724(TOX3);ncbi_419194(ADA);ncbi_419239(BIRC7);ncbi_422930(EIF2AK3);ncbi_423600(CAT);ncbi_423901(CASP7);ncbi_424745(INPP5D);ncbi_427449(DAB2);ncbi_429089(CYR61)
GO:0051091	positive regulation of sequence-specific DNA binding transcription factor activity	4	69	0.0343735	0.24094	ncbi_395147(EIF2AK2);ncbi_417401(TRIM25);ncbi_422720(TLR3);ncbi_423600(CAT)
GO:0050896	response to stimulus	73	3439	0.0344587	0.24094	ncbi_100857332(DOK2);ncbi_100858653(DHX58);ncbi_100859283(PHLDA3);ncbi_100859903(HYAL3);ncbi_101748777(SPDYA);ncbi_101749333(KRT18);ncbi_107051871(KCTD12);ncbi_112530026(GPR142);ncbi_112530884(LOC112530884);ncbi_112530931(LOC112530931);ncbi_373969(DLX5);ncbi_374209(ITGB3);ncbi_374246(NBN);ncbi_395147(EIF2AK2);ncbi_395429(POSTN);ncbi_395509(PDGFRA);ncbi_395742(FLT4);ncbi_395852(ID2);ncbi_395908(OA…
GO:0044093	positive regulation of molecular function	12	374	0.0350042	0.24094	ncbi_395147(EIF2AK2);ncbi_395387(MMP9);ncbi_395509(PDGFRA);ncbi_396160(WNT1);ncbi_417401(TRIM25);ncbi_419559(EDN2);ncbi_420854(EDN1);ncbi_421297(ALK);ncbi_422720(TLR3);ncbi_422930(EIF2AK3);ncbi_423600(CAT);ncbi_427449(DAB2)
GO:0001743	optic placode formation	1	2	0.0353317	0.24094	ncbi_395802(PROX1)
GO:0002313	mature B cell differentiation involved in immune response	1	2	0.0353317	0.24094	ncbi_419194(ADA)
GO:0002428	antigen processing and presentation of peptide antigen via MHC class Ib	1	2	0.0353317	0.24094	ncbi_427728(TAP2)
GO:0002475	antigen processing and presentation via MHC class Ib	1	2	0.0353317	0.24094	ncbi_427728(TAP2)
GO:0002477	antigen processing and presentation of exogenous peptide antigen via MHC class Ib	1	2	0.0353317	0.24094	ncbi_427728(TAP2)
GO:0002524	hypersensitivity	1	2	0.0353317	0.24094	ncbi_396370(C3)
GO:0002883	regulation of hypersensitivity	1	2	0.0353317	0.24094	ncbi_396370(C3)
GO:0002920	regulation of humoral immune response	1	2	0.0353317	0.24094	ncbi_396370(C3)
GO:0006266	DNA ligation	1	2	0.0353317	0.24094	ncbi_769927(LOXL4)
GO:0009120	deoxyribonucleoside metabolic process	1	2	0.0353317	0.24094	ncbi_419194(ADA)
GO:0009133	nucleoside diphosphate biosynthetic process	1	2	0.0353317	0.24094	ncbi_421921(CMPK2)
GO:0009138	pyrimidine nucleoside diphosphate metabolic process	1	2	0.0353317	0.24094	ncbi_421921(CMPK2)
GO:0009139	pyrimidine nucleoside diphosphate biosynthetic process	1	2	0.0353317	0.24094	ncbi_421921(CMPK2)
GO:0009186	deoxyribonucleoside diphosphate metabolic process	1	2	0.0353317	0.24094	ncbi_421921(CMPK2)
GO:0009189	deoxyribonucleoside diphosphate biosynthetic process	1	2	0.0353317	0.24094	ncbi_421921(CMPK2)
GO:0009196	pyrimidine deoxyribonucleoside diphosphate metabolic process	1	2	0.0353317	0.24094	ncbi_421921(CMPK2)
GO:0009197	pyrimidine deoxyribonucleoside diphosphate biosynthetic process	1	2	0.0353317	0.24094	ncbi_421921(CMPK2)
GO:0010624	regulation of Schwann cell proliferation	1	2	0.0353317	0.24094	ncbi_419969(GFAP)
GO:0014010	Schwann cell proliferation	1	2	0.0353317	0.24094	ncbi_419969(GFAP)
GO:0016556	mRNA modification	1	2	0.0353317	0.24094	ncbi_421434(CMTR1)
GO:0030299	intestinal cholesterol absorption	1	2	0.0353317	0.24094	ncbi_421401(ABCG5)
GO:0030300	regulation of intestinal cholesterol absorption	1	2	0.0353317	0.24094	ncbi_421401(ABCG5)
GO:0030581	symbiont intracellular protein transport in host	1	2	0.0353317	0.24094	ncbi_427727(TAP1)
GO:0030852	regulation of granulocyte differentiation	1	2	0.0353317	0.24094	ncbi_424745(INPP5D)
GO:0032372	negative regulation of sterol transport	1	2	0.0353317	0.24094	ncbi_421401(ABCG5)
GO:0032607	interferon-alpha production	1	2	0.0353317	0.24094	ncbi_422720(TLR3)
GO:0032647	regulation of interferon-alpha production	1	2	0.0353317	0.24094	ncbi_422720(TLR3)
GO:0032727	positive regulation of interferon-alpha production	1	2	0.0353317	0.24094	ncbi_422720(TLR3)
GO:0035812	renal sodium excretion	1	2	0.0353317	0.24094	ncbi_420854(EDN1)
GO:0035813	regulation of renal sodium excretion	1	2	0.0353317	0.24094	ncbi_420854(EDN1)
GO:0036451	cap mRNA methylation	1	2	0.0353317	0.24094	ncbi_421434(CMTR1)
GO:0044036	cell wall macromolecule metabolic process	1	2	0.0353317	0.24094	ncbi_418700(LYGL)
GO:0044062	regulation of excretion	1	2	0.0353317	0.24094	ncbi_420854(EDN1)
GO:0044241	lipid digestion	1	2	0.0353317	0.24094	ncbi_421401(ABCG5)
GO:0045921	positive regulation of exocytosis	1	2	0.0353317	0.24094	ncbi_417369(UNC13D)
GO:0046622	positive regulation of organ growth	1	2	0.0353317	0.24094	ncbi_395802(PROX1)
GO:0048260	positive regulation of receptor-mediated endocytosis	1	2	0.0353317	0.24094	ncbi_427449(DAB2)
GO:0050892	intestinal absorption	1	2	0.0353317	0.24094	ncbi_421401(ABCG5)
GO:0051708	intracellular protein transport in other organism involved in symbiotic interaction	1	2	0.0353317	0.24094	ncbi_427727(TAP1)
GO:0055078	sodium ion homeostasis	1	2	0.0353317	0.24094	ncbi_420854(EDN1)
GO:0060024	rhythmic synaptic transmission	1	2	0.0353317	0.24094	ncbi_420854(EDN1)
GO:0060251	regulation of glial cell proliferation	1	2	0.0353317	0.24094	ncbi_419969(GFAP)
GO:0060441	epithelial tube branching involved in lung morphogenesis	1	2	0.0353317	0.24094	ncbi_426068(CELSR1)
GO:0060448	dichotomous subdivision of terminal units involved in lung branching	1	2	0.0353317	0.24094	ncbi_426068(CELSR1)
GO:0061438	renal system vasculature morphogenesis	1	2	0.0353317	0.24094	ncbi_395509(PDGFRA)
GO:0061439	kidney vasculature morphogenesis	1	2	0.0353317	0.24094	ncbi_395509(PDGFRA)
GO:0071554	cell wall organization or biogenesis	1	2	0.0353317	0.24094	ncbi_418700(LYGL)
GO:0072102	glomerulus morphogenesis	1	2	0.0353317	0.24094	ncbi_395509(PDGFRA)
GO:0072103	glomerulus vasculature morphogenesis	1	2	0.0353317	0.24094	ncbi_395509(PDGFRA)
GO:0072104	glomerular capillary formation	1	2	0.0353317	0.24094	ncbi_395509(PDGFRA)
GO:0080009	mRNA methylation	1	2	0.0353317	0.24094	ncbi_421434(CMTR1)
GO:0097688	glutamate receptor clustering	1	2	0.0353317	0.24094	ncbi_419539(LRRTM4)
GO:0098856	intestinal lipid absorption	1	2	0.0353317	0.24094	ncbi_421401(ABCG5)
GO:1902583	multi-organism intracellular transport	1	2	0.0353317	0.24094	ncbi_427727(TAP1)
GO:1904478	regulation of intestinal absorption	1	2	0.0353317	0.24094	ncbi_421401(ABCG5)
GO:1904729	regulation of intestinal lipid absorption	1	2	0.0353317	0.24094	ncbi_421401(ABCG5)
GO:0000768	syncytium formation by plasma membrane fusion	2	17	0.0360366	0.24094	ncbi_396160(WNT1);ncbi_424044(STAT1)
GO:0006949	syncytium formation	2	17	0.0360366	0.24094	ncbi_396160(WNT1);ncbi_424044(STAT1)
GO:0042307	positive regulation of protein import into nucleus	2	17	0.0360366	0.24094	ncbi_427449(DAB2);ncbi_768990(TMEM173)
GO:0090316	positive regulation of intracellular protein transport	2	17	0.0360366	0.24094	ncbi_427449(DAB2);ncbi_768990(TMEM173)
GO:1900182	positive regulation of protein localization to nucleus	2	17	0.0360366	0.24094	ncbi_427449(DAB2);ncbi_768990(TMEM173)
GO:1903829	positive regulation of cellular protein localization	2	17	0.0360366	0.24094	ncbi_427449(DAB2);ncbi_768990(TMEM173)
GO:1904591	positive regulation of protein import	2	17	0.0360366	0.24094	ncbi_427449(DAB2);ncbi_768990(TMEM173)
GO:0006821	chloride transport	3	41	0.0361552	0.24094	ncbi_769612(SLC1A4);ncbi_771137(SLC26A8);ncbi_771694(BEST4)
GO:0001934	positive regulation of protein phosphorylation	10	293	0.0365925	0.242893	ncbi_107051287(IL11);ncbi_374246(NBN);ncbi_395509(PDGFRA);ncbi_395742(FLT4);ncbi_420854(EDN1);ncbi_421297(ALK);ncbi_422720(TLR3);ncbi_427449(DAB2);ncbi_427756(CARD9);ncbi_429089(CYR61)
GO:0048583	regulation of response to stimulus	32	1311	0.0372364	0.246198	ncbi_100858653(DHX58);ncbi_100859283(PHLDA3);ncbi_373969(DLX5);ncbi_395147(EIF2AK2);ncbi_395509(PDGFRA);ncbi_395742(FLT4);ncbi_396160(WNT1);ncbi_396330(IRF7);ncbi_396370(C3);ncbi_396384(IRF1);ncbi_417401(TRIM25);ncbi_419125(SAMHD1);ncbi_419194(ADA);ncbi_419762(CADM1);ncbi_420854(EDN1);ncbi_421752(TRAF3IP2);ncbi_422720(TLR3);ncbi_422930(EIF2AK3);ncbi_423129(LPXN);ncbi_423209(CHAC1);ncbi_423600(CAT…
GO:0019932	second-messenger-mediated signaling	4	71	0.0376049	0.247664	ncbi_419194(ADA);ncbi_419559(EDN2);ncbi_420854(EDN1);ncbi_422930(EIF2AK3)
GO:0031328	positive regulation of cellular biosynthetic process	7	176	0.0378463	0.248283	ncbi_373969(DLX5);ncbi_395147(EIF2AK2);ncbi_396385(IRF8);ncbi_417401(TRIM25);ncbi_422720(TLR3);ncbi_423600(CAT);ncbi_427449(DAB2)
GO:0050864	regulation of B cell activation	3	42	0.038442	0.251214	ncbi_395852(ID2);ncbi_419194(ADA);ncbi_424745(INPP5D)
GO:1901698	response to nitrogen compound	7	177	0.0388377	0.25282	ncbi_395509(PDGFRA);ncbi_396185(CEBPB);ncbi_422720(TLR3);ncbi_424044(STAT1);ncbi_427756(CARD9);ncbi_428089(SESN3);ncbi_768990(TMEM173)
GO:0023056	positive regulation of signaling	10	297	0.0395596	0.254012	ncbi_373969(DLX5);ncbi_395509(PDGFRA);ncbi_395742(FLT4);ncbi_396160(WNT1);ncbi_396330(IRF7);ncbi_420854(EDN1);ncbi_422720(TLR3);ncbi_427449(DAB2);ncbi_427756(CARD9);ncbi_428650(RSAD2)
GO:0007165	signal transduction	53	2391	0.0397454	0.254012	ncbi_100857332(DOK2);ncbi_100858653(DHX58);ncbi_100859283(PHLDA3);ncbi_101749333(KRT18);ncbi_107051871(KCTD12);ncbi_112530026(GPR142);ncbi_112530884(LOC112530884);ncbi_112530931(LOC112530931);ncbi_373969(DLX5);ncbi_374209(ITGB3);ncbi_374246(NBN);ncbi_395147(EIF2AK2);ncbi_395429(POSTN);ncbi_395509(PDGFRA);ncbi_395742(FLT4);ncbi_396160(WNT1);ncbi_396330(IRF7);ncbi_396370(C3);ncbi_396384(IRF1);ncbi_…
GO:0002695	negative regulation of leukocyte activation	2	18	0.0400755	0.254012	ncbi_396384(IRF1);ncbi_428121(LRRC32)
GO:0002708	positive regulation of lymphocyte mediated immunity	2	18	0.0400755	0.254012	ncbi_419762(CADM1);ncbi_428650(RSAD2)
GO:0033559	unsaturated fatty acid metabolic process	2	18	0.0400755	0.254012	ncbi_395863(HPGDS);ncbi_420854(EDN1)
GO:0034111	negative regulation of homotypic cell-cell adhesion	2	18	0.0400755	0.254012	ncbi_396384(IRF1);ncbi_428121(LRRC32)
GO:0050688	regulation of defense response to virus	2	18	0.0400755	0.254012	ncbi_100858653(DHX58);ncbi_768990(TMEM173)
GO:1903706	regulation of hemopoiesis	5	106	0.0407198	0.25668	ncbi_395147(EIF2AK2);ncbi_395852(ID2);ncbi_396384(IRF1);ncbi_419194(ADA);ncbi_424745(INPP5D)
GO:0030168	platelet activation	3	43	0.0408008	0.25668	ncbi_374209(ITGB3);ncbi_395509(PDGFRA);ncbi_428731(SLC7A11)
GO:0010941	regulation of cell death	17	608	0.0427275	0.266084	ncbi_100859283(PHLDA3);ncbi_101749333(KRT18);ncbi_395147(EIF2AK2);ncbi_395387(MMP9);ncbi_395742(FLT4);ncbi_396145(INS-IGF2);ncbi_396185(CEBPB);ncbi_415706(OSGIN1);ncbi_415724(TOX3);ncbi_419194(ADA);ncbi_419239(BIRC7);ncbi_422930(EIF2AK3);ncbi_423600(CAT);ncbi_423901(CASP7);ncbi_424745(INPP5D);ncbi_427449(DAB2);ncbi_429089(CYR61)
GO:0014031	mesenchymal cell development	4	74	0.0427692	0.266084	ncbi_395282(ID1);ncbi_395852(ID2);ncbi_420854(EDN1);ncbi_427449(DAB2)
GO:0048864	stem cell development	4	74	0.0427692	0.266084	ncbi_395282(ID1);ncbi_395852(ID2);ncbi_420854(EDN1);ncbi_427449(DAB2)
GO:0009891	positive regulation of biosynthetic process	8	220	0.0429627	0.266305	ncbi_373969(DLX5);ncbi_395147(EIF2AK2);ncbi_396385(IRF8);ncbi_417401(TRIM25);ncbi_420854(EDN1);ncbi_422720(TLR3);ncbi_423600(CAT);ncbi_427449(DAB2)
GO:0009617	response to bacterium	6	144	0.0437005	0.269495	ncbi_396185(CEBPB);ncbi_396385(IRF8);ncbi_421921(CMPK2);ncbi_424044(STAT1);ncbi_427728(TAP2);ncbi_427756(CARD9)
GO:0007154	cell communication	56	2564	0.0440937	0.269495	ncbi_100857332(DOK2);ncbi_100858653(DHX58);ncbi_100859283(PHLDA3);ncbi_101749333(KRT18);ncbi_107051287(IL11);ncbi_107051871(KCTD12);ncbi_112530026(GPR142);ncbi_112530884(LOC112530884);ncbi_112530931(LOC112530931);ncbi_373969(DLX5);ncbi_374209(ITGB3);ncbi_374246(NBN);ncbi_395147(EIF2AK2);ncbi_395392(SNCG);ncbi_395429(POSTN);ncbi_395509(PDGFRA);ncbi_395742(FLT4);ncbi_396160(WNT1);ncbi_396330(IRF7);…
GO:0051607	defense response to virus	2	19	0.0442765	0.269495	ncbi_100858653(DHX58);ncbi_768990(TMEM173)
GO:0060071	Wnt signaling pathway, planar cell polarity pathway	2	19	0.0442765	0.269495	ncbi_426068(CELSR1);ncbi_427449(DAB2)
GO:0090175	regulation of establishment of planar polarity	2	19	0.0442765	0.269495	ncbi_426068(CELSR1);ncbi_427449(DAB2)
GO:0043062	extracellular structure organization	5	109	0.0450243	0.272507	ncbi_395387(MMP9);ncbi_395429(POSTN);ncbi_395509(PDGFRA);ncbi_419969(GFAP);ncbi_429089(CYR61)
GO:0010647	positive regulation of cell communication	10	305	0.0459847	0.272507	ncbi_373969(DLX5);ncbi_395509(PDGFRA);ncbi_395742(FLT4);ncbi_396160(WNT1);ncbi_396330(IRF7);ncbi_420854(EDN1);ncbi_422720(TLR3);ncbi_427449(DAB2);ncbi_427756(CARD9);ncbi_428650(RSAD2)
GO:0045935	positive regulation of nucleobase-containing compound metabolic process	7	184	0.0462568	0.272507	ncbi_373969(DLX5);ncbi_395147(EIF2AK2);ncbi_396385(IRF8);ncbi_417401(TRIM25);ncbi_422720(TLR3);ncbi_423600(CAT);ncbi_427449(DAB2)
GO:0030334	regulation of cell migration	9	264	0.0463902	0.272507	ncbi_374209(ITGB3);ncbi_395387(MMP9);ncbi_395509(PDGFRA);ncbi_395742(FLT4);ncbi_395802(PROX1);ncbi_419559(EDN2);ncbi_420854(EDN1);ncbi_427449(DAB2);ncbi_429089(CYR61)
GO:0043408	regulation of MAPK cascade	8	224	0.0469093	0.272507	ncbi_395147(EIF2AK2);ncbi_395509(PDGFRA);ncbi_395742(FLT4);ncbi_420854(EDN1);ncbi_422720(TLR3);ncbi_427449(DAB2);ncbi_427756(CARD9);ncbi_429089(CYR61)
GO:0044700	single organism signaling	55	2524	0.0480995	0.272507	ncbi_100857332(DOK2);ncbi_100858653(DHX58);ncbi_100859283(PHLDA3);ncbi_101749333(KRT18);ncbi_107051871(KCTD12);ncbi_112530026(GPR142);ncbi_112530884(LOC112530884);ncbi_112530931(LOC112530931);ncbi_373969(DLX5);ncbi_374209(ITGB3);ncbi_374246(NBN);ncbi_395147(EIF2AK2);ncbi_395392(SNCG);ncbi_395429(POSTN);ncbi_395509(PDGFRA);ncbi_395742(FLT4);ncbi_396160(WNT1);ncbi_396330(IRF7);ncbi_396370(C3);ncbi_…
GO:0007219	Notch signaling pathway	3	46	0.0483045	0.272507	ncbi_395429(POSTN);ncbi_396160(WNT1);ncbi_423209(CHAC1)
GO:0008217	regulation of blood pressure	3	46	0.0483045	0.272507	ncbi_395852(ID2);ncbi_419559(EDN2);ncbi_420854(EDN1)
GO:0019882	antigen processing and presentation	3	46	0.0483045	0.272507	ncbi_107054704(LOC107054704);ncbi_427727(TAP1);ncbi_427728(TAP2)
GO:0009615	response to virus	2	20	0.0486327	0.272507	ncbi_100858653(DHX58);ncbi_768990(TMEM173)
GO:0023052	signaling	55	2527	0.0490745	0.272507	ncbi_100857332(DOK2);ncbi_100858653(DHX58);ncbi_100859283(PHLDA3);ncbi_101749333(KRT18);ncbi_107051871(KCTD12);ncbi_112530026(GPR142);ncbi_112530884(LOC112530884);ncbi_112530931(LOC112530931);ncbi_373969(DLX5);ncbi_374209(ITGB3);ncbi_374246(NBN);ncbi_395147(EIF2AK2);ncbi_395392(SNCG);ncbi_395429(POSTN);ncbi_395509(PDGFRA);ncbi_395742(FLT4);ncbi_396160(WNT1);ncbi_396330(IRF7);ncbi_396370(C3);ncbi_…
GO:2000145	regulation of cell motility	9	268	0.0501683	0.272507	ncbi_374209(ITGB3);ncbi_395387(MMP9);ncbi_395509(PDGFRA);ncbi_395742(FLT4);ncbi_395802(PROX1);ncbi_419559(EDN2);ncbi_420854(EDN1);ncbi_427449(DAB2);ncbi_429089(CYR61)
GO:0006468	protein phosphorylation	18	668	0.0508131	0.272507	ncbi_101748777(SPDYA);ncbi_107051287(IL11);ncbi_374246(NBN);ncbi_395147(EIF2AK2);ncbi_395509(PDGFRA);ncbi_395742(FLT4);ncbi_395802(PROX1);ncbi_396160(WNT1);ncbi_396370(C3);ncbi_396405(CAMKK2);ncbi_420854(EDN1);ncbi_421297(ALK);ncbi_422640(PPEF2);ncbi_422720(TLR3);ncbi_422930(EIF2AK3);ncbi_427449(DAB2);ncbi_427756(CARD9);ncbi_429089(CYR61)
GO:0009612	response to mechanical stimulus	3	47	0.0509459	0.272507	ncbi_396384(IRF1);ncbi_417965(GRIN2B);ncbi_422720(TLR3)
GO:0000101	sulfur amino acid transport	1	3	0.0525295	0.272507	ncbi_769612(SLC1A4)
GO:0000270	peptidoglycan metabolic process	1	3	0.0525295	0.272507	ncbi_418700(LYGL)
GO:0001889	liver development	1	3	0.0525295	0.272507	ncbi_395802(PROX1)
GO:0002323	natural killer cell activation involved in immune response	1	3	0.0525295	0.272507	ncbi_417369(UNC13D)
GO:0002335	mature B cell differentiation	1	3	0.0525295	0.272507	ncbi_419194(ADA)
GO:0002438	acute inflammatory response to antigenic stimulus	1	3	0.0525295	0.272507	ncbi_396370(C3)
GO:0002634	regulation of germinal center formation	1	3	0.0525295	0.272507	ncbi_419194(ADA)
GO:0002724	regulation of T cell cytokine production	1	3	0.0525295	0.272507	ncbi_428650(RSAD2)
GO:0002726	positive regulation of T cell cytokine production	1	3	0.0525295	0.272507	ncbi_428650(RSAD2)
GO:0002864	regulation of acute inflammatory response to antigenic stimulus	1	3	0.0525295	0.272507	ncbi_396370(C3)
GO:0006379	mRNA cleavage	1	3	0.0525295	0.272507	ncbi_419872(MOV10)
GO:0006522	alanine metabolic process	1	3	0.0525295	0.272507	ncbi_415746(GPT2)
GO:0006956	complement activation	1	3	0.0525295	0.272507	ncbi_396370(C3)
GO:0007588	excretion	1	3	0.0525295	0.272507	ncbi_420854(EDN1)
GO:0009078	pyruvate family amino acid metabolic process	1	3	0.0525295	0.272507	ncbi_415746(GPT2)
GO:0014009	glial cell proliferation	1	3	0.0525295	0.272507	ncbi_419969(GFAP)
GO:0032369	negative regulation of lipid transport	1	3	0.0525295	0.272507	ncbi_421401(ABCG5)
GO:0034238	macrophage fusion	1	3	0.0525295	0.272507	ncbi_424044(STAT1)
GO:0034239	regulation of macrophage fusion	1	3	0.0525295	0.272507	ncbi_424044(STAT1)
GO:0034250	positive regulation of cellular amide metabolic process	1	3	0.0525295	0.272507	ncbi_429089(CYR61)
GO:0039531	regulation of viral-induced cytoplasmic pattern recognition receptor signaling pathway	1	3	0.0525295	0.272507	ncbi_100858653(DHX58)
GO:0039532	negative regulation of viral-induced cytoplasmic pattern recognition receptor signaling pathway	1	3	0.0525295	0.272507	ncbi_100858653(DHX58)
GO:0042089	cytokine biosynthetic process	1	3	0.0525295	0.272507	ncbi_396330(IRF7)
GO:0042107	cytokine metabolic process	1	3	0.0525295	0.272507	ncbi_396330(IRF7)
GO:0043277	apoptotic cell clearance	1	3	0.0525295	0.272507	ncbi_396370(C3)
GO:0046085	adenosine metabolic process	1	3	0.0525295	0.272507	ncbi_419194(ADA)
GO:0046620	regulation of organ growth	1	3	0.0525295	0.272507	ncbi_395802(PROX1)
GO:0050974	detection of mechanical stimulus involved in sensory perception	1	3	0.0525295	0.272507	ncbi_417965(GRIN2B)
GO:0050982	detection of mechanical stimulus	1	3	0.0525295	0.272507	ncbi_417965(GRIN2B)
GO:0055003	cardiac myofibril assembly	1	3	0.0525295	0.272507	ncbi_395802(PROX1)
GO:0060142	regulation of syncytium formation by plasma membrane fusion	1	3	0.0525295	0.272507	ncbi_424044(STAT1)
GO:0061008	hepaticobiliary system development	1	3	0.0525295	0.272507	ncbi_395802(PROX1)
GO:0072578	neurotransmitter-gated ion channel clustering	1	3	0.0525295	0.272507	ncbi_419539(LRRTM4)
GO:0098801	regulation of renal system process	1	3	0.0525295	0.272507	ncbi_420854(EDN1)
GO:0051270	regulation of cellular component movement	9	271	0.053132	0.274787	ncbi_374209(ITGB3);ncbi_395387(MMP9);ncbi_395509(PDGFRA);ncbi_395742(FLT4);ncbi_395802(PROX1);ncbi_419559(EDN2);ncbi_420854(EDN1);ncbi_427449(DAB2);ncbi_429089(CYR61)
GO:0051403	stress-activated MAPK cascade	4	80	0.0542382	0.27965	ncbi_395147(EIF2AK2);ncbi_395742(FLT4);ncbi_422720(TLR3);ncbi_427756(CARD9)
GO:0032270	positive regulation of cellular protein metabolic process	12	401	0.0544112	0.279687	ncbi_107051287(IL11);ncbi_374246(NBN);ncbi_395509(PDGFRA);ncbi_395742(FLT4);ncbi_396185(CEBPB);ncbi_420854(EDN1);ncbi_421297(ALK);ncbi_422720(TLR3);ncbi_422930(EIF2AK3);ncbi_427449(DAB2);ncbi_427756(CARD9);ncbi_429089(CYR61)
GO:0031401	positive regulation of protein modification process	11	358	0.0549788	0.281746	ncbi_107051287(IL11);ncbi_374246(NBN);ncbi_395509(PDGFRA);ncbi_395742(FLT4);ncbi_396185(CEBPB);ncbi_420854(EDN1);ncbi_421297(ALK);ncbi_422720(TLR3);ncbi_427449(DAB2);ncbi_427756(CARD9);ncbi_429089(CYR61)
GO:0051716	cellular response to stimulus	58	2707	0.0561194	0.286592	ncbi_100857332(DOK2);ncbi_100858653(DHX58);ncbi_100859283(PHLDA3);ncbi_101748777(SPDYA);ncbi_101749333(KRT18);ncbi_107051871(KCTD12);ncbi_112530026(GPR142);ncbi_112530884(LOC112530884);ncbi_112530931(LOC112530931);ncbi_373969(DLX5);ncbi_374209(ITGB3);ncbi_374246(NBN);ncbi_395147(EIF2AK2);ncbi_395429(POSTN);ncbi_395509(PDGFRA);ncbi_395742(FLT4);ncbi_395852(ID2);ncbi_396160(WNT1);ncbi_396185(CEBPB)…
GO:0031098	stress-activated protein kinase signaling cascade	4	81	0.0562967	0.286592	ncbi_395147(EIF2AK2);ncbi_395742(FLT4);ncbi_422720(TLR3);ncbi_427756(CARD9)
GO:0070925	organelle assembly	3	49	0.0564345	0.286592	ncbi_395509(PDGFRA);ncbi_395802(PROX1);ncbi_415327(PATL2)
GO:0001736	establishment of planar polarity	2	22	0.0577837	0.290063	ncbi_426068(CELSR1);ncbi_427449(DAB2)
GO:0007164	establishment of tissue polarity	2	22	0.0577837	0.290063	ncbi_426068(CELSR1);ncbi_427449(DAB2)
GO:0050854	regulation of antigen receptor-mediated signaling pathway	2	22	0.0577837	0.290063	ncbi_419194(ADA);ncbi_423129(LPXN)
GO:0051247	positive regulation of protein metabolic process	12	405	0.0578062	0.290063	ncbi_107051287(IL11);ncbi_374246(NBN);ncbi_395509(PDGFRA);ncbi_395742(FLT4);ncbi_396185(CEBPB);ncbi_420854(EDN1);ncbi_421297(ALK);ncbi_422720(TLR3);ncbi_422930(EIF2AK3);ncbi_427449(DAB2);ncbi_427756(CARD9);ncbi_429089(CYR61)
GO:0048762	mesenchymal cell differentiation	4	83	0.0605386	0.302873	ncbi_395282(ID1);ncbi_395852(ID2);ncbi_420854(EDN1);ncbi_427449(DAB2)
GO:1901565	organonitrogen compound catabolic process	3	51	0.0621922	0.310225	ncbi_100859903(HYAL3);ncbi_419125(SAMHD1);ncbi_419194(ADA)
GO:0031016	pancreas development	2	23	0.0625654	0.310251	ncbi_395802(PROX1);ncbi_422930(EIF2AK3)
GO:0034976	response to endoplasmic reticulum stress	2	23	0.0625654	0.310251	ncbi_422930(EIF2AK3);ncbi_423209(CHAC1)
GO:0008645	hexose transport	3	52	0.0651699	0.315663	ncbi_396370(C3);ncbi_416156(C1QTNF2);ncbi_420854(EDN1)
GO:0000165	MAPK cascade	8	241	0.0662974	0.315663	ncbi_395147(EIF2AK2);ncbi_395509(PDGFRA);ncbi_395742(FLT4);ncbi_420854(EDN1);ncbi_422720(TLR3);ncbi_427449(DAB2);ncbi_427756(CARD9);ncbi_429089(CYR61)
GO:0023014	signal transduction by protein phosphorylation	8	241	0.0662974	0.315663	ncbi_395147(EIF2AK2);ncbi_395509(PDGFRA);ncbi_395742(FLT4);ncbi_420854(EDN1);ncbi_422720(TLR3);ncbi_427449(DAB2);ncbi_427756(CARD9);ncbi_429089(CYR61)
GO:0030323	respiratory tube development	4	86	0.067211	0.315663	ncbi_395509(PDGFRA);ncbi_395802(PROX1);ncbi_419194(ADA);ncbi_426068(CELSR1)
GO:0016064	immunoglobulin mediated immune response	2	24	0.0674762	0.315663	ncbi_374246(NBN);ncbi_396370(C3)
GO:0046824	positive regulation of nucleocytoplasmic transport	2	24	0.0674762	0.315663	ncbi_427449(DAB2);ncbi_768990(TMEM173)
GO:0008016	regulation of heart contraction	3	53	0.0682121	0.315663	ncbi_419194(ADA);ncbi_419559(EDN2);ncbi_420854(EDN1)
GO:0044763	single-organism cellular process	111	5695	0.0690292	0.315663	ncbi_100857332(DOK2);ncbi_100858653(DHX58);ncbi_100859283(PHLDA3);ncbi_100859721(APOC3);ncbi_101748777(SPDYA);ncbi_101749333(KRT18);ncbi_107051287(IL11);ncbi_107051871(KCTD12);ncbi_112530026(GPR142);ncbi_112530884(LOC112530884);ncbi_112530931(LOC112530931);ncbi_373969(DLX5);ncbi_374209(ITGB3);ncbi_374246(NBN);ncbi_395147(EIF2AK2);ncbi_395281(ID3);ncbi_395282(ID1);ncbi_395387(MMP9);ncbi_395392(SNC…
GO:0042327	positive regulation of phosphorylation	10	329	0.0693933	0.315663	ncbi_107051287(IL11);ncbi_374246(NBN);ncbi_395509(PDGFRA);ncbi_395742(FLT4);ncbi_420854(EDN1);ncbi_421297(ALK);ncbi_422720(TLR3);ncbi_427449(DAB2);ncbi_427756(CARD9);ncbi_429089(CYR61)
GO:0002228	natural killer cell mediated immunity	1	4	0.0694226	0.315663	ncbi_419762(CADM1)
GO:0002369	T cell cytokine production	1	4	0.0694226	0.315663	ncbi_428650(RSAD2)
GO:0002715	regulation of natural killer cell mediated immunity	1	4	0.0694226	0.315663	ncbi_419762(CADM1)
GO:0002717	positive regulation of natural killer cell mediated immunity	1	4	0.0694226	0.315663	ncbi_419762(CADM1)
GO:0009113	purine nucleobase biosynthetic process	1	4	0.0694226	0.315663	ncbi_419194(ADA)
GO:0014820	tonic smooth muscle contraction	1	4	0.0694226	0.315663	ncbi_419559(EDN2)
GO:0030851	granulocyte differentiation	1	4	0.0694226	0.315663	ncbi_424745(INPP5D)
GO:0032715	negative regulation of interleukin-6 production	1	4	0.0694226	0.315663	ncbi_424745(INPP5D)
GO:0032735	positive regulation of interleukin-12 production	1	4	0.0694226	0.315663	ncbi_396384(IRF1)
GO:0035066	positive regulation of histone acetylation	1	4	0.0694226	0.315663	ncbi_396185(CEBPB)
GO:0038061	NIK/NF-kappaB signaling	1	4	0.0694226	0.315663	ncbi_395147(EIF2AK2)
GO:0043330	response to exogenous dsRNA	1	4	0.0694226	0.315663	ncbi_768990(TMEM173)
GO:0044058	regulation of digestive system process	1	4	0.0694226	0.315663	ncbi_421401(ABCG5)
GO:0045022	early endosome to late endosome transport	1	4	0.0694226	0.315663	ncbi_427449(DAB2)
GO:0045923	positive regulation of fatty acid metabolic process	1	4	0.0694226	0.315663	ncbi_416156(C1QTNF2)
GO:0046633	alpha-beta T cell proliferation	1	4	0.0694226	0.315663	ncbi_396384(IRF1)
GO:0060425	lung morphogenesis	1	4	0.0694226	0.315663	ncbi_426068(CELSR1)
GO:0060746	parental behavior	1	4	0.0694226	0.315663	ncbi_423315(NPAS3)
GO:1901222	regulation of NIK/NF-kappaB signaling	1	4	0.0694226	0.315663	ncbi_395147(EIF2AK2)
GO:1901985	positive regulation of protein acetylation	1	4	0.0694226	0.315663	ncbi_396185(CEBPB)
GO:2000758	positive regulation of peptidyl-lysine acetylation	1	4	0.0694226	0.315663	ncbi_396185(CEBPB)
GO:0050865	regulation of cell activation	6	162	0.0694608	0.315663	ncbi_395509(PDGFRA);ncbi_395852(ID2);ncbi_396384(IRF1);ncbi_419194(ADA);ncbi_424745(INPP5D);ncbi_428121(LRRC32)
GO:0015749	monosaccharide transport	3	54	0.071318	0.323232	ncbi_396370(C3);ncbi_416156(C1QTNF2);ncbi_420854(EDN1)
GO:0009166	nucleotide catabolic process	2	25	0.0725101	0.324276	ncbi_419125(SAMHD1);ncbi_419194(ADA)
GO:0032680	regulation of tumor necrosis factor production	2	25	0.0725101	0.324276	ncbi_422720(TLR3);ncbi_427756(CARD9)
GO:0050866	negative regulation of cell activation	2	25	0.0725101	0.324276	ncbi_396384(IRF1);ncbi_428121(LRRC32)
GO:0070228	regulation of lymphocyte apoptotic process	2	25	0.0725101	0.324276	ncbi_419194(ADA);ncbi_419239(BIRC7)
GO:2000106	regulation of leukocyte apoptotic process	2	25	0.0725101	0.324276	ncbi_419194(ADA);ncbi_419239(BIRC7)
GO:0098542	defense response to other organism	3	55	0.0744866	0.332234	ncbi_100858653(DHX58);ncbi_427756(CARD9);ncbi_768990(TMEM173)
GO:0045321	leukocyte activation	9	291	0.0758189	0.337284	ncbi_395852(ID2);ncbi_396160(WNT1);ncbi_396384(IRF1);ncbi_417369(UNC13D);ncbi_419194(ADA);ncbi_419559(EDN2);ncbi_424745(INPP5D);ncbi_428121(LRRC32);ncbi_428650(RSAD2)
GO:0044765	single-organism transport	32	1396	0.0760936	0.337615	ncbi_100859721(APOC3);ncbi_101749333(KRT18);ncbi_395387(MMP9);ncbi_395392(SNCG);ncbi_395903(KCNJ4);ncbi_396370(C3);ncbi_416147(LOC416147);ncbi_416156(C1QTNF2);ncbi_417369(UNC13D);ncbi_417965(GRIN2B);ncbi_419194(ADA);ncbi_420854(EDN1);ncbi_421401(ABCG5);ncbi_421752(TRAF3IP2);ncbi_422649(SLC4A4);ncbi_422720(TLR3);ncbi_424170(ABCB11);ncbi_424576(SLC6A9);ncbi_426446(ADHFE1);ncbi_427449(DAB2);ncbi_427…
GO:0045807	positive regulation of endocytosis	2	26	0.0776612	0.339458	ncbi_396370(C3);ncbi_427449(DAB2)
GO:0045944	positive regulation of transcription from RNA polymerase II promoter	2	26	0.0776612	0.339458	ncbi_373969(DLX5);ncbi_396385(IRF8)
GO:1903555	regulation of tumor necrosis factor superfamily cytokine production	2	26	0.0776612	0.339458	ncbi_422720(TLR3);ncbi_427756(CARD9)
GO:0007162	negative regulation of cell adhesion	3	56	0.0777169	0.339458	ncbi_396160(WNT1);ncbi_396384(IRF1);ncbi_428121(LRRC32)
GO:0008277	regulation of G-protein coupled receptor protein signaling pathway	3	56	0.0777169	0.339458	ncbi_396370(C3);ncbi_419194(ADA);ncbi_420854(EDN1)
GO:0060047	heart contraction	3	56	0.0777169	0.339458	ncbi_419194(ADA);ncbi_419559(EDN2);ncbi_420854(EDN1)
GO:0006820	anion transport	7	209	0.0798439	0.342036	ncbi_416147(LOC416147);ncbi_422649(SLC4A4);ncbi_428731(SLC7A11);ncbi_769612(SLC1A4);ncbi_770511(GABRA2);ncbi_771137(SLC26A8);ncbi_771694(BEST4)
GO:0048646	anatomical structure formation involved in morphogenesis	12	428	0.080092	0.342036	ncbi_374209(ITGB3);ncbi_395509(PDGFRA);ncbi_395742(FLT4);ncbi_395802(PROX1);ncbi_395852(ID2);ncbi_396160(WNT1);ncbi_396370(C3);ncbi_419194(ADA);ncbi_420628(SNX10);ncbi_424044(STAT1);ncbi_426068(CELSR1);ncbi_429089(CYR61)
GO:0010033	response to organic substance	21	854	0.0801809	0.342036	ncbi_100859903(HYAL3);ncbi_373969(DLX5);ncbi_395147(EIF2AK2);ncbi_395509(PDGFRA);ncbi_395742(FLT4);ncbi_395852(ID2);ncbi_396160(WNT1);ncbi_396185(CEBPB);ncbi_396330(IRF7);ncbi_396384(IRF1);ncbi_396385(IRF8);ncbi_417965(GRIN2B);ncbi_418167(USP18);ncbi_421921(CMPK2);ncbi_422720(TLR3);ncbi_424044(STAT1);ncbi_427449(DAB2);ncbi_427756(CARD9);ncbi_428089(SESN3);ncbi_429089(CYR61);ncbi_768990(TMEM173)
GO:0001837	epithelial to mesenchymal transition	3	57	0.0810079	0.342036	ncbi_395282(ID1);ncbi_395852(ID2);ncbi_427449(DAB2)
GO:0016485	protein processing	3	57	0.0810079	0.342036	ncbi_396370(C3);ncbi_418528(TMPRSS2);ncbi_423209(CHAC1)
GO:0051604	protein maturation	3	57	0.0810079	0.342036	ncbi_396370(C3);ncbi_418528(TMPRSS2);ncbi_423209(CHAC1)
GO:0042325	regulation of phosphorylation	16	615	0.0812749	0.342036	ncbi_101748777(SPDYA);ncbi_107051287(IL11);ncbi_374246(NBN);ncbi_395147(EIF2AK2);ncbi_395509(PDGFRA);ncbi_395742(FLT4);ncbi_395802(PROX1);ncbi_396160(WNT1);ncbi_396370(C3);ncbi_420854(EDN1);ncbi_421297(ALK);ncbi_422640(PPEF2);ncbi_422720(TLR3);ncbi_427449(DAB2);ncbi_427756(CARD9);ncbi_429089(CYR61)
GO:0019216	regulation of lipid metabolic process	4	92	0.0816467	0.342036	ncbi_100859721(APOC3);ncbi_395509(PDGFRA);ncbi_395802(PROX1);ncbi_416156(C1QTNF2)
GO:0046649	lymphocyte activation	8	253	0.0825981	0.342036	ncbi_395852(ID2);ncbi_396160(WNT1);ncbi_396384(IRF1);ncbi_417369(UNC13D);ncbi_419194(ADA);ncbi_424745(INPP5D);ncbi_428121(LRRC32);ncbi_428650(RSAD2)
GO:0021782	glial cell development	2	27	0.0829238	0.342036	ncbi_395852(ID2);ncbi_419969(GFAP)
GO:0043901	negative regulation of multi-organism process	2	27	0.0829238	0.342036	ncbi_100858653(DHX58);ncbi_419194(ADA)
GO:0051341	regulation of oxidoreductase activity	2	27	0.0829238	0.342036	ncbi_419559(EDN2);ncbi_420854(EDN1)
GO:0072358	cardiovascular system development	9	297	0.0836367	0.342036	ncbi_374209(ITGB3);ncbi_395509(PDGFRA);ncbi_395742(FLT4);ncbi_395802(PROX1);ncbi_395852(ID2);ncbi_396370(C3);ncbi_420854(EDN1);ncbi_424044(STAT1);ncbi_429089(CYR61)
GO:0072359	circulatory system development	9	297	0.0836367	0.342036	ncbi_374209(ITGB3);ncbi_395509(PDGFRA);ncbi_395742(FLT4);ncbi_395802(PROX1);ncbi_395852(ID2);ncbi_396370(C3);ncbi_420854(EDN1);ncbi_424044(STAT1);ncbi_429089(CYR61)
GO:0032879	regulation of localization	19	762	0.084255	0.342036	ncbi_374209(ITGB3);ncbi_395387(MMP9);ncbi_395392(SNCG);ncbi_395509(PDGFRA);ncbi_395742(FLT4);ncbi_395802(PROX1);ncbi_396370(C3);ncbi_416156(C1QTNF2);ncbi_417369(UNC13D);ncbi_419194(ADA);ncbi_419559(EDN2);ncbi_420854(EDN1);ncbi_421401(ABCG5);ncbi_422720(TLR3);ncbi_427449(DAB2);ncbi_428650(RSAD2);ncbi_429089(CYR61);ncbi_429363(APC2);ncbi_768990(TMEM173)
GO:0007596	blood coagulation	3	58	0.0843585	0.342036	ncbi_374209(ITGB3);ncbi_395509(PDGFRA);ncbi_428731(SLC7A11)
GO:0008643	carbohydrate transport	3	58	0.0843585	0.342036	ncbi_396370(C3);ncbi_416156(C1QTNF2);ncbi_420854(EDN1)
GO:0000060	protein import into nucleus, translocation	1	5	0.0860162	0.342036	ncbi_768990(TMEM173)
GO:0002467	germinal center formation	1	5	0.0860162	0.342036	ncbi_419194(ADA)
GO:0010603	regulation of cytoplasmic mRNA processing body assembly	1	5	0.0860162	0.342036	ncbi_415327(PATL2)
GO:0032608	interferon-beta production	1	5	0.0860162	0.342036	ncbi_422720(TLR3)
GO:0032615	interleukin-12 production	1	5	0.0860162	0.342036	ncbi_396384(IRF1)
GO:0032648	regulation of interferon-beta production	1	5	0.0860162	0.342036	ncbi_422720(TLR3)
GO:0032655	regulation of interleukin-12 production	1	5	0.0860162	0.342036	ncbi_396384(IRF1)
GO:0032728	positive regulation of interferon-beta production	1	5	0.0860162	0.342036	ncbi_422720(TLR3)
GO:0033158	regulation of protein import into nucleus, translocation	1	5	0.0860162	0.342036	ncbi_768990(TMEM173)
GO:0033962	cytoplasmic mRNA processing body assembly	1	5	0.0860162	0.342036	ncbi_415327(PATL2)
GO:0035809	regulation of urine volume	1	5	0.0860162	0.342036	ncbi_420854(EDN1)
GO:0036037	CD8-positive, alpha-beta T cell activation	1	5	0.0860162	0.342036	ncbi_396384(IRF1)
GO:0039528	cytoplasmic pattern recognition receptor signaling pathway in response to virus	1	5	0.0860162	0.342036	ncbi_100858653(DHX58)
GO:0042130	negative regulation of T cell proliferation	1	5	0.0860162	0.342036	ncbi_428121(LRRC32)
GO:0045581	negative regulation of T cell differentiation	1	5	0.0860162	0.342036	ncbi_396384(IRF1)
GO:0045620	negative regulation of lymphocyte differentiation	1	5	0.0860162	0.342036	ncbi_396384(IRF1)
GO:0050672	negative regulation of lymphocyte proliferation	1	5	0.0860162	0.342036	ncbi_428121(LRRC32)
GO:0050687	negative regulation of defense response to virus	1	5	0.0860162	0.342036	ncbi_100858653(DHX58)
GO:0072497	mesenchymal stem cell differentiation	1	5	0.0860162	0.342036	ncbi_395509(PDGFRA)
GO:0080184	response to phenylpropanoid	1	5	0.0860162	0.342036	ncbi_418167(USP18)
GO:0098586	cellular response to virus	1	5	0.0860162	0.342036	ncbi_100858653(DHX58)
GO:0042886	amide transport	4	94	0.0867736	0.342209	ncbi_420854(EDN1);ncbi_422720(TLR3);ncbi_427727(TAP1);ncbi_427728(TAP2)
GO:0046651	lymphocyte proliferation	4	94	0.0867736	0.342209	ncbi_396384(IRF1);ncbi_419194(ADA);ncbi_424745(INPP5D);ncbi_428121(LRRC32)
GO:0071363	cellular response to growth factor stimulus	6	172	0.0868994	0.342209	ncbi_373969(DLX5);ncbi_395742(FLT4);ncbi_395852(ID2);ncbi_396160(WNT1);ncbi_427449(DAB2);ncbi_429089(CYR61)
GO:1902578	single-organism localization	33	1465	0.0870128	0.342209	ncbi_100859721(APOC3);ncbi_101749333(KRT18);ncbi_395387(MMP9);ncbi_395392(SNCG);ncbi_395903(KCNJ4);ncbi_396370(C3);ncbi_416147(LOC416147);ncbi_416156(C1QTNF2);ncbi_417369(UNC13D);ncbi_417965(GRIN2B);ncbi_419194(ADA);ncbi_419539(LRRTM4);ncbi_420854(EDN1);ncbi_421401(ABCG5);ncbi_421752(TRAF3IP2);ncbi_422649(SLC4A4);ncbi_422720(TLR3);ncbi_424170(ABCB11);ncbi_424576(SLC6A9);ncbi_426446(ADHFE1);ncbi_4…
GO:0090257	regulation of muscle system process	3	59	0.0877677	0.342209	ncbi_419194(ADA);ncbi_419559(EDN2);ncbi_420854(EDN1)
GO:0001738	morphogenesis of a polarized epithelium	2	28	0.0882923	0.342209	ncbi_426068(CELSR1);ncbi_427449(DAB2)
GO:0002705	positive regulation of leukocyte mediated immunity	2	28	0.0882923	0.342209	ncbi_419762(CADM1);ncbi_428650(RSAD2)
GO:0010517	regulation of phospholipase activity	2	28	0.0882923	0.342209	ncbi_395509(PDGFRA);ncbi_429089(CYR61)
GO:0035567	non-canonical Wnt signaling pathway	2	28	0.0882923	0.342209	ncbi_426068(CELSR1);ncbi_427449(DAB2)
GO:0051222	positive regulation of protein transport	2	28	0.0882923	0.342209	ncbi_427449(DAB2);ncbi_768990(TMEM173)
GO:1904951	positive regulation of establishment of protein localization	2	28	0.0882923	0.342209	ncbi_427449(DAB2);ncbi_768990(TMEM173)
GO:0006897	endocytosis	6	173	0.088765	0.34228	ncbi_396370(C3);ncbi_396385(IRF8);ncbi_417369(UNC13D);ncbi_418528(TMPRSS2);ncbi_427449(DAB2);ncbi_769927(LOXL4)
GO:0030098	lymphocyte differentiation	5	133	0.0889197	0.34228	ncbi_395852(ID2);ncbi_396160(WNT1);ncbi_396384(IRF1);ncbi_419194(ADA);ncbi_424745(INPP5D)
GO:0051249	regulation of lymphocyte activation	5	133	0.0889197	0.34228	ncbi_395852(ID2);ncbi_396384(IRF1);ncbi_419194(ADA);ncbi_424745(INPP5D);ncbi_428121(LRRC32)
GO:0015849	organic acid transport	4	96	0.0920536	0.351137	ncbi_424576(SLC6A9);ncbi_428731(SLC7A11);ncbi_769612(SLC1A4);ncbi_771137(SLC26A8)
GO:0042306	regulation of protein import into nucleus	4	96	0.0920536	0.351137	ncbi_422720(TLR3);ncbi_427449(DAB2);ncbi_429363(APC2);ncbi_768990(TMEM173)
GO:1900180	regulation of protein localization to nucleus	4	96	0.0920536	0.351137	ncbi_422720(TLR3);ncbi_427449(DAB2);ncbi_429363(APC2);ncbi_768990(TMEM173)
GO:1904589	regulation of protein import	4	96	0.0920536	0.351137	ncbi_422720(TLR3);ncbi_427449(DAB2);ncbi_429363(APC2);ncbi_768990(TMEM173)
GO:0065007	biological regulation	103	5289	0.0923256	0.351379	ncbi_100857332(DOK2);ncbi_100858653(DHX58);ncbi_100858732(STAT2);ncbi_100859283(PHLDA3);ncbi_100859721(APOC3);ncbi_101748777(SPDYA);ncbi_101749333(KRT18);ncbi_107051287(IL11);ncbi_107051871(KCTD12);ncbi_112530026(GPR142);ncbi_112530884(LOC112530884);ncbi_112530931(LOC112530931);ncbi_112533547(LOC112533547);ncbi_373969(DLX5);ncbi_374209(ITGB3);ncbi_374246(NBN);ncbi_395147(EIF2AK2);ncbi_395243(IRF9…
GO:0001906	cell killing	2	29	0.0937613	0.35365	ncbi_107051287(IL11);ncbi_419762(CADM1)
GO:0031032	actomyosin structure organization	2	29	0.0937613	0.35365	ncbi_395509(PDGFRA);ncbi_395802(PROX1)
GO:0048806	genitalia development	2	29	0.0937613	0.35365	ncbi_395509(PDGFRA);ncbi_420033(KLHL10)
GO:1902106	negative regulation of leukocyte differentiation	2	29	0.0937613	0.35365	ncbi_396384(IRF1);ncbi_424745(INPP5D)
GO:1902105	regulation of leukocyte differentiation	4	97	0.0947501	0.355788	ncbi_395852(ID2);ncbi_396384(IRF1);ncbi_419194(ADA);ncbi_424745(INPP5D)
GO:1903533	regulation of protein targeting	4	97	0.0947501	0.355788	ncbi_422720(TLR3);ncbi_427449(DAB2);ncbi_429363(APC2);ncbi_768990(TMEM173)
GO:0002285	lymphocyte activation involved in immune response	2	30	0.0993256	0.366252	ncbi_417369(UNC13D);ncbi_419194(ADA)
GO:0022408	negative regulation of cell-cell adhesion	2	30	0.0993256	0.366252	ncbi_396384(IRF1);ncbi_428121(LRRC32)
GO:0030203	glycosaminoglycan metabolic process	2	30	0.0993256	0.366252	ncbi_100859903(HYAL3);ncbi_418700(LYGL)
GO:1901292	nucleoside phosphate catabolic process	2	30	0.0993256	0.366252	ncbi_419125(SAMHD1);ncbi_419194(ADA)
GO:1903707	negative regulation of hemopoiesis	2	30	0.0993256	0.366252	ncbi_396384(IRF1);ncbi_424745(INPP5D)
GO:0060485	mesenchyme development	4	99	0.100254	0.366252	ncbi_395282(ID1);ncbi_395852(ID2);ncbi_420854(EDN1);ncbi_427449(DAB2)
GO:0006893	Golgi to plasma membrane transport	1	6	0.102316	0.366252	ncbi_101749333(KRT18)
GO:0007229	integrin-mediated signaling pathway	1	6	0.102316	0.366252	ncbi_427449(DAB2)
GO:0010224	response to UV-B	1	6	0.102316	0.366252	ncbi_100859903(HYAL3)
GO:0032945	negative regulation of mononuclear cell proliferation	1	6	0.102316	0.366252	ncbi_428121(LRRC32)
GO:0035112	genitalia morphogenesis	1	6	0.102316	0.366252	ncbi_420033(KLHL10)
GO:0035265	organ growth	1	6	0.102316	0.366252	ncbi_395802(PROX1)
GO:0043001	Golgi to plasma membrane protein transport	1	6	0.102316	0.366252	ncbi_101749333(KRT18)
GO:0044766	multi-organism transport	1	6	0.102316	0.366252	ncbi_427727(TAP1)
GO:0046148	pigment biosynthetic process	1	6	0.102316	0.366252	ncbi_419194(ADA)
GO:0050691	regulation of defense response to virus by host	1	6	0.102316	0.366252	ncbi_768990(TMEM173)
GO:0070233	negative regulation of T cell apoptotic process	1	6	0.102316	0.366252	ncbi_419194(ADA)
GO:0072659	protein localization to plasma membrane	1	6	0.102316	0.366252	ncbi_101749333(KRT18)
GO:0090002	establishment of protein localization to plasma membrane	1	6	0.102316	0.366252	ncbi_101749333(KRT18)
GO:1902115	regulation of organelle assembly	1	6	0.102316	0.366252	ncbi_415327(PATL2)
GO:1902579	multi-organism localization	1	6	0.102316	0.366252	ncbi_427727(TAP1)
GO:1990778	protein localization to cell periphery	1	6	0.102316	0.366252	ncbi_101749333(KRT18)
GO:0051090	regulation of sequence-specific DNA binding transcription factor activity	4	100	0.103061	0.368138	ncbi_395147(EIF2AK2);ncbi_417401(TRIM25);ncbi_422720(TLR3);ncbi_423600(CAT)
GO:0002831	regulation of response to biotic stimulus	2	31	0.10498	0.372624	ncbi_100858653(DHX58);ncbi_768990(TMEM173)
GO:0030888	regulation of B cell proliferation	2	31	0.10498	0.372624	ncbi_419194(ADA);ncbi_424745(INPP5D)
GO:0046434	organophosphate catabolic process	2	31	0.10498	0.372624	ncbi_419125(SAMHD1);ncbi_419194(ADA)
GO:0050817	coagulation	3	64	0.105654	0.373544	ncbi_374209(ITGB3);ncbi_395509(PDGFRA);ncbi_428731(SLC7A11)
GO:0006874	cellular calcium ion homeostasis	4	101	0.105904	0.373544	ncbi_395509(PDGFRA);ncbi_419559(EDN2);ncbi_420854(EDN1);ncbi_431664(RXFP3)
GO:0055074	calcium ion homeostasis	4	101	0.105904	0.373544	ncbi_395509(PDGFRA);ncbi_419559(EDN2);ncbi_420854(EDN1);ncbi_431664(RXFP3)
GO:0009611	response to wounding	5	141	0.107194	0.377306	ncbi_374209(ITGB3);ncbi_395509(PDGFRA);ncbi_396370(C3);ncbi_426068(CELSR1);ncbi_428731(SLC7A11)
GO:0065009	regulation of molecular function	23	987	0.108193	0.380029	ncbi_101748777(SPDYA);ncbi_395147(EIF2AK2);ncbi_395281(ID3);ncbi_395387(MMP9);ncbi_395509(PDGFRA);ncbi_395802(PROX1);ncbi_395852(ID2);ncbi_396160(WNT1);ncbi_396370(C3);ncbi_417401(TRIM25);ncbi_418146(IQSEC3);ncbi_418698(MITD1);ncbi_419559(EDN2);ncbi_420854(EDN1);ncbi_421297(ALK);ncbi_422720(TLR3);ncbi_422930(EIF2AK3);ncbi_423600(CAT);ncbi_427449(DAB2);ncbi_427605(PSD2);ncbi_428156(FOXS1);ncbi_429…
GO:0042113	B cell activation	3	65	0.109391	0.383437	ncbi_395852(ID2);ncbi_419194(ADA);ncbi_424745(INPP5D)
GO:0051259	protein oligomerization	6	184	0.110715	0.384102	ncbi_107051871(KCTD12);ncbi_416156(C1QTNF2);ncbi_419125(SAMHD1);ncbi_422930(EIF2AK3);ncbi_423600(CAT);ncbi_428652(KCNF1)
GO:0003073	regulation of systemic arterial blood pressure	2	32	0.11072	0.384102	ncbi_419559(EDN2);ncbi_420854(EDN1)
GO:0042100	B cell proliferation	2	32	0.11072	0.384102	ncbi_419194(ADA);ncbi_424745(INPP5D)
GO:0043200	response to amino acid	2	32	0.11072	0.384102	ncbi_395509(PDGFRA);ncbi_396185(CEBPB)
GO:0043406	positive regulation of MAP kinase activity	2	32	0.11072	0.384102	ncbi_420854(EDN1);ncbi_427449(DAB2)
GO:0032943	mononuclear cell proliferation	4	103	0.111696	0.38548	ncbi_396384(IRF1);ncbi_419194(ADA);ncbi_424745(INPP5D);ncbi_428121(LRRC32)
GO:0042110	T cell activation	5	143	0.112032	0.38548	ncbi_396160(WNT1);ncbi_396384(IRF1);ncbi_419194(ADA);ncbi_428121(LRRC32);ncbi_428650(RSAD2)
GO:0070489	T cell aggregation	5	143	0.112032	0.38548	ncbi_396160(WNT1);ncbi_396384(IRF1);ncbi_419194(ADA);ncbi_428121(LRRC32);ncbi_428650(RSAD2)
GO:0071593	lymphocyte aggregation	5	143	0.112032	0.38548	ncbi_396160(WNT1);ncbi_396384(IRF1);ncbi_419194(ADA);ncbi_428121(LRRC32);ncbi_428650(RSAD2)
GO:0003015	heart process	3	66	0.113179	0.388635	ncbi_419194(ADA);ncbi_419559(EDN2);ncbi_420854(EDN1)
GO:0010827	regulation of glucose transport	2	33	0.11654	0.389645	ncbi_396370(C3);ncbi_416156(C1QTNF2)
GO:0050789	regulation of biological process	98	5053	0.117418	0.389645	ncbi_100857332(DOK2);ncbi_100858653(DHX58);ncbi_100858732(STAT2);ncbi_100859283(PHLDA3);ncbi_100859721(APOC3);ncbi_101748777(SPDYA);ncbi_101749333(KRT18);ncbi_107051287(IL11);ncbi_107051871(KCTD12);ncbi_112530026(GPR142);ncbi_112530884(LOC112530884);ncbi_112530931(LOC112530931);ncbi_112533547(LOC112533547);ncbi_373969(DLX5);ncbi_374209(ITGB3);ncbi_374246(NBN);ncbi_395147(EIF2AK2);ncbi_395243(IRF9…
GO:0001919	regulation of receptor recycling	1	7	0.118326	0.389645	ncbi_427449(DAB2)
GO:0002720	positive regulation of cytokine production involved in immune response	1	7	0.118326	0.389645	ncbi_428650(RSAD2)
GO:0003128	heart field specification	1	7	0.118326	0.389645	ncbi_395852(ID2)
GO:0003171	atrioventricular valve development	1	7	0.118326	0.389645	ncbi_429089(CYR61)
GO:0006901	vesicle coating	1	7	0.118326	0.389645	ncbi_427449(DAB2)
GO:0006906	vesicle fusion	1	7	0.118326	0.389645	ncbi_420559(SAMD9L)
GO:0031641	regulation of myelination	1	7	0.118326	0.389645	ncbi_422930(EIF2AK3)
GO:0034123	positive regulation of toll-like receptor signaling pathway	1	7	0.118326	0.389645	ncbi_428650(RSAD2)
GO:0043101	purine-containing compound salvage	1	7	0.118326	0.389645	ncbi_419194(ADA)
GO:0044117	growth of symbiont in host	1	7	0.118326	0.389645	ncbi_396385(IRF8)
GO:0044126	regulation of growth of symbiont in host	1	7	0.118326	0.389645	ncbi_396385(IRF8)
GO:0046112	nucleobase biosynthetic process	1	7	0.118326	0.389645	ncbi_419194(ADA)
GO:0048708	astrocyte differentiation	1	7	0.118326	0.389645	ncbi_419969(GFAP)
GO:0050853	B cell receptor signaling pathway	1	7	0.118326	0.389645	ncbi_423129(LPXN)
GO:0050855	regulation of B cell receptor signaling pathway	1	7	0.118326	0.389645	ncbi_423129(LPXN)
GO:0070528	protein kinase C signaling	1	7	0.118326	0.389645	ncbi_395742(FLT4)
GO:0070664	negative regulation of leukocyte proliferation	1	7	0.118326	0.389645	ncbi_428121(LRRC32)
GO:0072376	protein activation cascade	1	7	0.118326	0.389645	ncbi_396370(C3)
GO:0090036	regulation of protein kinase C signaling	1	7	0.118326	0.389645	ncbi_395742(FLT4)
GO:0070486	leukocyte aggregation	5	146	0.119483	0.392686	ncbi_396160(WNT1);ncbi_396384(IRF1);ncbi_419194(ADA);ncbi_428121(LRRC32);ncbi_428650(RSAD2)
GO:0046822	regulation of nucleocytoplasmic transport	4	106	0.120642	0.393946	ncbi_422720(TLR3);ncbi_427449(DAB2);ncbi_429363(APC2);ncbi_768990(TMEM173)
GO:0050804	modulation of synaptic transmission	4	106	0.120642	0.393946	ncbi_395392(SNCG);ncbi_417965(GRIN2B);ncbi_419969(GFAP);ncbi_420854(EDN1)
GO:0072503	cellular divalent inorganic cation homeostasis	4	106	0.120642	0.393946	ncbi_395509(PDGFRA);ncbi_419559(EDN2);ncbi_420854(EDN1);ncbi_431664(RXFP3)
GO:0001822	kidney development	3	68	0.120903	0.393946	ncbi_395281(ID3);ncbi_395509(PDGFRA);ncbi_395852(ID2)
GO:0002520	immune system development	10	368	0.121346	0.393946	ncbi_374246(NBN);ncbi_395147(EIF2AK2);ncbi_395509(PDGFRA);ncbi_395852(ID2);ncbi_396160(WNT1);ncbi_396384(IRF1);ncbi_419194(ADA);ncbi_420559(SAMD9L);ncbi_420628(SNX10);ncbi_424745(INPP5D)
GO:0000079	regulation of cyclin-dependent protein serine/threonine kinase activity	2	34	0.122436	0.393946	ncbi_101748777(SPDYA);ncbi_395802(PROX1)
GO:0046631	alpha-beta T cell activation	2	34	0.122436	0.393946	ncbi_396384(IRF1);ncbi_428650(RSAD2)
GO:0048754	branching morphogenesis of an epithelial tube	2	34	0.122436	0.393946	ncbi_396160(WNT1);ncbi_426068(CELSR1)
GO:0060191	regulation of lipase activity	2	34	0.122436	0.393946	ncbi_395509(PDGFRA);ncbi_429089(CYR61)
GO:1902107	positive regulation of leukocyte differentiation	2	34	0.122436	0.393946	ncbi_395852(ID2);ncbi_419194(ADA)
GO:1904029	regulation of cyclin-dependent protein kinase activity	2	34	0.122436	0.393946	ncbi_101748777(SPDYA);ncbi_395802(PROX1)
GO:0010562	positive regulation of phosphorus metabolic process	10	369	0.122906	0.393952	ncbi_107051287(IL11);ncbi_374246(NBN);ncbi_395509(PDGFRA);ncbi_395742(FLT4);ncbi_420854(EDN1);ncbi_421297(ALK);ncbi_422720(TLR3);ncbi_427449(DAB2);ncbi_427756(CARD9);ncbi_429089(CYR61)
GO:0045937	positive regulation of phosphate metabolic process	10	369	0.122906	0.393952	ncbi_107051287(IL11);ncbi_374246(NBN);ncbi_395509(PDGFRA);ncbi_395742(FLT4);ncbi_420854(EDN1);ncbi_421297(ALK);ncbi_422720(TLR3);ncbi_427449(DAB2);ncbi_427756(CARD9);ncbi_429089(CYR61)
GO:0070661	leukocyte proliferation	4	107	0.123691	0.394808	ncbi_396384(IRF1);ncbi_419194(ADA);ncbi_424745(INPP5D);ncbi_428121(LRRC32)
GO:0072507	divalent inorganic cation homeostasis	4	107	0.123691	0.394808	ncbi_395509(PDGFRA);ncbi_419559(EDN2);ncbi_420854(EDN1);ncbi_431664(RXFP3)
GO:0003008	system process	17	705	0.123875	0.394808	ncbi_112530884(LOC112530884);ncbi_112530931(LOC112530931);ncbi_374246(NBN);ncbi_395852(ID2);ncbi_416734(PAK5);ncbi_417965(GRIN2B);ncbi_419194(ADA);ncbi_419559(EDN2);ncbi_420854(EDN1);ncbi_421401(ABCG5);ncbi_422640(PPEF2);ncbi_427449(DAB2);ncbi_427999(PPEF1);ncbi_428156(FOXS1);ncbi_769612(SLC1A4);ncbi_771476(LMOD1);ncbi_771694(BEST4)
GO:0002694	regulation of leukocyte activation	5	148	0.124578	0.396298	ncbi_395852(ID2);ncbi_396384(IRF1);ncbi_419194(ADA);ncbi_424745(INPP5D);ncbi_428121(LRRC32)
GO:0003279	cardiac septum development	2	35	0.128404	0.40617	ncbi_395802(PROX1);ncbi_429089(CYR61)
GO:0060411	cardiac septum morphogenesis	2	35	0.128404	0.40617	ncbi_395802(PROX1);ncbi_429089(CYR61)
GO:1903651	positive regulation of cytoplasmic transport	2	35	0.128404	0.40617	ncbi_427449(DAB2);ncbi_768990(TMEM173)
GO:0001755	neural crest cell migration	1	8	0.134053	0.411683	ncbi_395852(ID2)
GO:0001881	receptor recycling	1	8	0.134053	0.411683	ncbi_427449(DAB2)
GO:0006027	glycosaminoglycan catabolic process	1	8	0.134053	0.411683	ncbi_100859903(HYAL3)
GO:0006959	humoral immune response	1	8	0.134053	0.411683	ncbi_396370(C3)
GO:0031572	G2 DNA damage checkpoint	1	8	0.134053	0.411683	ncbi_374246(NBN)
GO:0033057	multicellular organism reproductive behavior	1	8	0.134053	0.411683	ncbi_423315(NPAS3)
GO:0044110	growth involved in symbiotic interaction	1	8	0.134053	0.411683	ncbi_396385(IRF8)
GO:0044116	growth of symbiont involved in interaction with host	1	8	0.134053	0.411683	ncbi_396385(IRF8)
GO:0048008	platelet-derived growth factor receptor signaling pathway	1	8	0.134053	0.411683	ncbi_395509(PDGFRA)
GO:0060788	ectodermal placode formation	1	8	0.134053	0.411683	ncbi_395802(PROX1)
GO:0061437	renal system vasculature development	1	8	0.134053	0.411683	ncbi_395509(PDGFRA)
GO:0061440	kidney vasculature development	1	8	0.134053	0.411683	ncbi_395509(PDGFRA)
GO:0071696	ectodermal placode development	1	8	0.134053	0.411683	ncbi_395802(PROX1)
GO:0071697	ectodermal placode morphogenesis	1	8	0.134053	0.411683	ncbi_395802(PROX1)
GO:0072012	glomerulus vasculature development	1	8	0.134053	0.411683	ncbi_395509(PDGFRA)
GO:0090174	organelle membrane fusion	1	8	0.134053	0.411683	ncbi_420559(SAMD9L)
GO:0050886	endocrine process	2	36	0.134438	0.412114	ncbi_419559(EDN2);ncbi_420854(EDN1)
GO:0010720	positive regulation of cell development	4	111	0.13621	0.41261	ncbi_395802(PROX1);ncbi_395852(ID2);ncbi_420854(EDN1);ncbi_427449(DAB2)
GO:0033157	regulation of intracellular protein transport	4	111	0.13621	0.41261	ncbi_422720(TLR3);ncbi_427449(DAB2);ncbi_429363(APC2);ncbi_768990(TMEM173)
GO:0001818	negative regulation of cytokine production	3	72	0.136906	0.41261	ncbi_100858653(DHX58);ncbi_424745(INPP5D);ncbi_428121(LRRC32)
GO:0072001	renal system development	3	72	0.136906	0.41261	ncbi_395281(ID3);ncbi_395509(PDGFRA);ncbi_395852(ID2)
GO:0051050	positive regulation of transport	5	153	0.137746	0.41261	ncbi_396370(C3);ncbi_416156(C1QTNF2);ncbi_417369(UNC13D);ncbi_427449(DAB2);ncbi_768990(TMEM173)
GO:0071702	organic substance transport	20	868	0.139413	0.41261	ncbi_100859721(APOC3);ncbi_101749333(KRT18);ncbi_395392(SNCG);ncbi_396370(C3);ncbi_416156(C1QTNF2);ncbi_420854(EDN1);ncbi_421401(ABCG5);ncbi_421752(TRAF3IP2);ncbi_422649(SLC4A4);ncbi_422720(TLR3);ncbi_424170(ABCB11);ncbi_424576(SLC6A9);ncbi_427449(DAB2);ncbi_427727(TAP1);ncbi_428650(RSAD2);ncbi_428731(SLC7A11);ncbi_429363(APC2);ncbi_768990(TMEM173);ncbi_769612(SLC1A4);ncbi_771137(SLC26A8)
GO:0007159	leukocyte cell-cell adhesion	5	154	0.140452	0.41261	ncbi_396160(WNT1);ncbi_396384(IRF1);ncbi_419194(ADA);ncbi_428121(LRRC32);ncbi_428650(RSAD2)
GO:0080135	regulation of cellular response to stress	5	154	0.140452	0.41261	ncbi_395147(EIF2AK2);ncbi_395742(FLT4);ncbi_422720(TLR3);ncbi_422930(EIF2AK3);ncbi_427756(CARD9)
GO:0006937	regulation of muscle contraction	2	37	0.140535	0.41261	ncbi_419194(ADA);ncbi_419559(EDN2)
GO:0015758	glucose transport	2	37	0.140535	0.41261	ncbi_396370(C3);ncbi_416156(C1QTNF2)
GO:0045580	regulation of T cell differentiation	2	37	0.140535	0.41261	ncbi_396384(IRF1);ncbi_419194(ADA)
GO:0044092	negative regulation of molecular function	7	242	0.141209	0.41261	ncbi_395281(ID3);ncbi_395387(MMP9);ncbi_395802(PROX1);ncbi_395852(ID2);ncbi_396370(C3);ncbi_423600(CAT);ncbi_428156(FOXS1)
GO:0010556	regulation of macromolecule biosynthetic process	29	1330	0.141688	0.41261	ncbi_107051287(IL11);ncbi_373969(DLX5);ncbi_395147(EIF2AK2);ncbi_395281(ID3);ncbi_395282(ID1);ncbi_395509(PDGFRA);ncbi_395802(PROX1);ncbi_395852(ID2);ncbi_396160(WNT1);ncbi_396185(CEBPB);ncbi_396330(IRF7);ncbi_396384(IRF1);ncbi_396385(IRF8);ncbi_415724(TOX3);ncbi_416156(C1QTNF2);ncbi_417401(TRIM25);ncbi_419265(HELZ2);ncbi_420854(EDN1);ncbi_421369(ATF3);ncbi_422720(TLR3);ncbi_422890(MXD4);ncbi_422…
GO:0048598	embryonic morphogenesis	8	288	0.142445	0.41261	ncbi_373969(DLX5);ncbi_395509(PDGFRA);ncbi_395802(PROX1);ncbi_395852(ID2);ncbi_396160(WNT1);ncbi_420854(EDN1);ncbi_426068(CELSR1);ncbi_772070(DLX6)
GO:0006606	protein import into nucleus	4	113	0.142657	0.41261	ncbi_422720(TLR3);ncbi_427449(DAB2);ncbi_429363(APC2);ncbi_768990(TMEM173)
GO:0017038	protein import	4	113	0.142657	0.41261	ncbi_422720(TLR3);ncbi_427449(DAB2);ncbi_429363(APC2);ncbi_768990(TMEM173)
GO:0044744	protein targeting to nucleus	4	113	0.142657	0.41261	ncbi_422720(TLR3);ncbi_427449(DAB2);ncbi_429363(APC2);ncbi_768990(TMEM173)
GO:1902593	single-organism nuclear import	4	113	0.142657	0.41261	ncbi_422720(TLR3);ncbi_427449(DAB2);ncbi_429363(APC2);ncbi_768990(TMEM173)
GO:0040017	positive regulation of locomotion	3	74	0.145168	0.41261	ncbi_395387(MMP9);ncbi_418528(TMPRSS2);ncbi_419559(EDN2)
GO:0044255	cellular lipid metabolic process	9	336	0.145777	0.41261	ncbi_100859721(APOC3);ncbi_395509(PDGFRA);ncbi_395706(SCD);ncbi_395863(HPGDS);ncbi_416156(C1QTNF2);ncbi_420090(ACSBG2);ncbi_420854(EDN1);ncbi_423600(CAT);ncbi_424745(INPP5D)
GO:0010876	lipid localization	4	114	0.145925	0.41261	ncbi_100859721(APOC3);ncbi_396370(C3);ncbi_421401(ABCG5);ncbi_424170(ABCB11)
GO:0051170	nuclear import	4	114	0.145925	0.41261	ncbi_422720(TLR3);ncbi_427449(DAB2);ncbi_429363(APC2);ncbi_768990(TMEM173)
GO:0002699	positive regulation of immune effector process	2	38	0.146691	0.41261	ncbi_419762(CADM1);ncbi_428650(RSAD2)
GO:0010565	regulation of cellular ketone metabolic process	2	38	0.146691	0.41261	ncbi_416156(C1QTNF2);ncbi_422930(EIF2AK3)
GO:0014013	regulation of gliogenesis	2	38	0.146691	0.41261	ncbi_395852(ID2);ncbi_419969(GFAP)
GO:0070227	lymphocyte apoptotic process	2	38	0.146691	0.41261	ncbi_419194(ADA);ncbi_419239(BIRC7)
GO:0071902	positive regulation of protein serine/threonine kinase activity	2	38	0.146691	0.41261	ncbi_420854(EDN1);ncbi_427449(DAB2)
GO:1903708	positive regulation of hemopoiesis	2	38	0.146691	0.41261	ncbi_395852(ID2);ncbi_419194(ADA)
GO:0031399	regulation of protein modification process	17	725	0.147818	0.41261	ncbi_101748777(SPDYA);ncbi_107051287(IL11);ncbi_374246(NBN);ncbi_395147(EIF2AK2);ncbi_395509(PDGFRA);ncbi_395742(FLT4);ncbi_395802(PROX1);ncbi_396160(WNT1);ncbi_396185(CEBPB);ncbi_396370(C3);ncbi_420854(EDN1);ncbi_421297(ALK);ncbi_422640(PPEF2);ncbi_422720(TLR3);ncbi_427449(DAB2);ncbi_427756(CARD9);ncbi_429089(CYR61)
GO:0016310	phosphorylation	18	775	0.147918	0.41261	ncbi_101748777(SPDYA);ncbi_107051287(IL11);ncbi_374246(NBN);ncbi_395147(EIF2AK2);ncbi_395509(PDGFRA);ncbi_395742(FLT4);ncbi_395802(PROX1);ncbi_396160(WNT1);ncbi_396370(C3);ncbi_396405(CAMKK2);ncbi_420854(EDN1);ncbi_421297(ALK);ncbi_422640(PPEF2);ncbi_422720(TLR3);ncbi_422930(EIF2AK3);ncbi_427449(DAB2);ncbi_427756(CARD9);ncbi_429089(CYR61)
GO:0042692	muscle cell differentiation	5	157	0.148707	0.41261	ncbi_395281(ID3);ncbi_395509(PDGFRA);ncbi_395802(PROX1);ncbi_395852(ID2);ncbi_396160(WNT1)
GO:0034504	protein localization to nucleus	4	115	0.149222	0.41261	ncbi_422720(TLR3);ncbi_427449(DAB2);ncbi_429363(APC2);ncbi_768990(TMEM173)
GO:0002437	inflammatory response to antigenic stimulus	1	9	0.149501	0.41261	ncbi_396370(C3)
GO:0002709	regulation of T cell mediated immunity	1	9	0.149501	0.41261	ncbi_428650(RSAD2)
GO:0002711	positive regulation of T cell mediated immunity	1	9	0.149501	0.41261	ncbi_428650(RSAD2)
GO:0002832	negative regulation of response to biotic stimulus	1	9	0.149501	0.41261	ncbi_100858653(DHX58)
GO:0002861	regulation of inflammatory response to antigenic stimulus	1	9	0.149501	0.41261	ncbi_396370(C3)
GO:0006900	membrane budding	1	9	0.149501	0.41261	ncbi_427449(DAB2)
GO:0006984	ER-nucleus signaling pathway	1	9	0.149501	0.41261	ncbi_422930(EIF2AK3)
GO:0010092	specification of organ identity	1	9	0.149501	0.41261	ncbi_395852(ID2)
GO:0010226	response to lithium ion	1	9	0.149501	0.41261	ncbi_395852(ID2)
GO:0010737	protein kinase A signaling	1	9	0.149501	0.41261	ncbi_417965(GRIN2B)
GO:0014032	neural crest cell development	1	9	0.149501	0.41261	ncbi_395852(ID2)
GO:0019076	viral release from host cell	1	9	0.149501	0.41261	ncbi_417401(TRIM25)
GO:0022600	digestive system process	1	9	0.149501	0.41261	ncbi_421401(ABCG5)
GO:0032092	positive regulation of protein binding	1	9	0.149501	0.41261	ncbi_395387(MMP9)
GO:0032729	positive regulation of interferon-gamma production	1	9	0.149501	0.41261	ncbi_422720(TLR3)
GO:0033081	regulation of T cell differentiation in thymus	1	9	0.149501	0.41261	ncbi_419194(ADA)
GO:0035065	regulation of histone acetylation	1	9	0.149501	0.41261	ncbi_396185(CEBPB)
GO:0044705	multi-organism reproductive behavior	1	9	0.149501	0.41261	ncbi_423315(NPAS3)
GO:0048639	positive regulation of developmental growth	1	9	0.149501	0.41261	ncbi_395802(PROX1)
GO:0060600	dichotomous subdivision of an epithelial terminal unit	1	9	0.149501	0.41261	ncbi_426068(CELSR1)
GO:0060850	regulation of transcription involved in cell fate commitment	1	9	0.149501	0.41261	ncbi_395802(PROX1)
GO:0070059	intrinsic apoptotic signaling pathway in response to endoplasmic reticulum stress	1	9	0.149501	0.41261	ncbi_422930(EIF2AK3)
GO:0070232	regulation of T cell apoptotic process	1	9	0.149501	0.41261	ncbi_419194(ADA)
GO:1901983	regulation of protein acetylation	1	9	0.149501	0.41261	ncbi_396185(CEBPB)
GO:1902186	regulation of viral release from host cell	1	9	0.149501	0.41261	ncbi_417401(TRIM25)
GO:1902235	regulation of endoplasmic reticulum stress-induced intrinsic apoptotic signaling pathway	1	9	0.149501	0.41261	ncbi_422930(EIF2AK3)
GO:2000398	regulation of thymocyte aggregation	1	9	0.149501	0.41261	ncbi_419194(ADA)
GO:2000756	regulation of peptidyl-lysine acetylation	1	9	0.149501	0.41261	ncbi_396185(CEBPB)
GO:0034097	response to cytokine	6	201	0.149528	0.41261	ncbi_100859903(HYAL3);ncbi_395147(EIF2AK2);ncbi_396330(IRF7);ncbi_396384(IRF1);ncbi_424044(STAT1);ncbi_768990(TMEM173)
GO:0034109	homotypic cell-cell adhesion	5	158	0.151505	0.417381	ncbi_396160(WNT1);ncbi_396384(IRF1);ncbi_419194(ADA);ncbi_428121(LRRC32);ncbi_428650(RSAD2)
GO:0070848	response to growth factor	6	202	0.151984	0.418019	ncbi_373969(DLX5);ncbi_395742(FLT4);ncbi_395852(ID2);ncbi_396160(WNT1);ncbi_427449(DAB2);ncbi_429089(CYR61)
GO:0030097	hemopoiesis	8	293	0.15242	0.418085	ncbi_395147(EIF2AK2);ncbi_395509(PDGFRA);ncbi_395852(ID2);ncbi_396160(WNT1);ncbi_396384(IRF1);ncbi_419194(ADA);ncbi_420628(SNX10);ncbi_424745(INPP5D)
GO:0001649	osteoblast differentiation	2	39	0.152901	0.418085	ncbi_395281(ID3);ncbi_395852(ID2)
GO:0008593	regulation of Notch signaling pathway	2	39	0.152901	0.418085	ncbi_396160(WNT1);ncbi_423209(CHAC1)
GO:0031326	regulation of cellular biosynthetic process	30	1394	0.153	0.418085	ncbi_107051287(IL11);ncbi_373969(DLX5);ncbi_395147(EIF2AK2);ncbi_395281(ID3);ncbi_395282(ID1);ncbi_395509(PDGFRA);ncbi_395802(PROX1);ncbi_395852(ID2);ncbi_396160(WNT1);ncbi_396185(CEBPB);ncbi_396330(IRF7);ncbi_396370(C3);ncbi_396384(IRF1);ncbi_396385(IRF8);ncbi_415724(TOX3);ncbi_416156(C1QTNF2);ncbi_417401(TRIM25);ncbi_419265(HELZ2);ncbi_420854(EDN1);ncbi_421369(ATF3);ncbi_422720(TLR3);ncbi_42289…
GO:0051049	regulation of transport	13	532	0.153666	0.419226	ncbi_395387(MMP9);ncbi_395392(SNCG);ncbi_396370(C3);ncbi_416156(C1QTNF2);ncbi_417369(UNC13D);ncbi_419194(ADA);ncbi_420854(EDN1);ncbi_421401(ABCG5);ncbi_422720(TLR3);ncbi_427449(DAB2);ncbi_428650(RSAD2);ncbi_429363(APC2);ncbi_768990(TMEM173)
GO:0009416	response to light stimulus	4	117	0.155903	0.42464	ncbi_100859903(HYAL3);ncbi_395852(ID2);ncbi_423600(CAT);ncbi_423901(CASP7)
GO:0035150	regulation of tube size	2	40	0.159162	0.429866	ncbi_419559(EDN2);ncbi_420854(EDN1)
GO:0050880	regulation of blood vessel size	2	40	0.159162	0.429866	ncbi_419559(EDN2);ncbi_420854(EDN1)
GO:0071887	leukocyte apoptotic process	2	40	0.159162	0.429866	ncbi_419194(ADA);ncbi_419239(BIRC7)
GO:0032787	monocarboxylic acid metabolic process	5	161	0.160029	0.429866	ncbi_395706(SCD);ncbi_395863(HPGDS);ncbi_416156(C1QTNF2);ncbi_420090(ACSBG2);ncbi_420854(EDN1)
GO:0006810	transport	39	1877	0.161353	0.429866	ncbi_100859721(APOC3);ncbi_101749333(KRT18);ncbi_395201(SH3GL3);ncbi_395387(MMP9);ncbi_395392(SNCG);ncbi_395903(KCNJ4);ncbi_396370(C3);ncbi_396385(IRF8);ncbi_416147(LOC416147);ncbi_416156(C1QTNF2);ncbi_417369(UNC13D);ncbi_417965(GRIN2B);ncbi_418273(VAMP1);ncbi_418528(TMPRSS2);ncbi_419194(ADA);ncbi_420559(SAMD9L);ncbi_420854(EDN1);ncbi_421401(ABCG5);ncbi_421752(TRAF3IP2);ncbi_422649(SLC4A4);ncbi_4…
GO:0048534	hematopoietic or lymphoid organ development	9	345	0.162779	0.429866	ncbi_395147(EIF2AK2);ncbi_395509(PDGFRA);ncbi_395852(ID2);ncbi_396160(WNT1);ncbi_396384(IRF1);ncbi_419194(ADA);ncbi_420559(SAMD9L);ncbi_420628(SNX10);ncbi_424745(INPP5D)
GO:2000026	regulation of multicellular organismal development	12	490	0.164245	0.429866	ncbi_395147(EIF2AK2);ncbi_395852(ID2);ncbi_396160(WNT1);ncbi_396370(C3);ncbi_396384(IRF1);ncbi_419194(ADA);ncbi_419969(GFAP);ncbi_422930(EIF2AK3);ncbi_424044(STAT1);ncbi_424745(INPP5D);ncbi_426068(CELSR1);ncbi_427449(DAB2)
GO:0001961	positive regulation of cytokine-mediated signaling pathway	1	10	0.164675	0.429866	ncbi_396330(IRF7)
GO:0003333	amino acid transmembrane transport	1	10	0.164675	0.429866	ncbi_769612(SLC1A4)
GO:0006144	purine nucleobase metabolic process	1	10	0.164675	0.429866	ncbi_419194(ADA)
GO:0008105	asymmetric protein localization	1	10	0.164675	0.429866	ncbi_426068(CELSR1)
GO:0009582	detection of abiotic stimulus	1	10	0.164675	0.429866	ncbi_417965(GRIN2B)
GO:0010591	regulation of lamellipodium assembly	1	10	0.164675	0.429866	ncbi_396160(WNT1)
GO:0014033	neural crest cell differentiation	1	10	0.164675	0.429866	ncbi_395852(ID2)
GO:0032609	interferon-gamma production	1	10	0.164675	0.429866	ncbi_422720(TLR3)
GO:0032649	regulation of interferon-gamma production	1	10	0.164675	0.429866	ncbi_422720(TLR3)
GO:0032786	positive regulation of DNA-templated transcription, elongation	1	10	0.164675	0.429866	ncbi_427449(DAB2)
GO:0032963	collagen metabolic process	1	10	0.164675	0.429866	ncbi_395387(MMP9)
GO:0040019	positive regulation of embryonic development	1	10	0.164675	0.429866	ncbi_396160(WNT1)
GO:0042743	hydrogen peroxide metabolic process	1	10	0.164675	0.429866	ncbi_423600(CAT)
GO:0042787	protein ubiquitination involved in ubiquitin-dependent protein catabolic process	1	10	0.164675	0.429866	ncbi_396160(WNT1)
GO:0044706	multi-multicellular organism process	1	10	0.164675	0.429866	ncbi_423315(NPAS3)
GO:0051048	negative regulation of secretion	1	10	0.164675	0.429866	ncbi_419194(ADA)
GO:0060070	canonical Wnt signaling pathway	1	10	0.164675	0.429866	ncbi_396160(WNT1)
GO:1902743	regulation of lamellipodium organization	1	10	0.164675	0.429866	ncbi_396160(WNT1)
GO:0051094	positive regulation of developmental process	8	299	0.164825	0.429866	ncbi_395802(PROX1);ncbi_395852(ID2);ncbi_396160(WNT1);ncbi_396185(CEBPB);ncbi_419194(ADA);ncbi_420854(EDN1);ncbi_427449(DAB2);ncbi_429089(CYR61)
GO:0002263	cell activation involved in immune response	2	41	0.16547	0.429866	ncbi_417369(UNC13D);ncbi_419194(ADA)
GO:0002366	leukocyte activation involved in immune response	2	41	0.16547	0.429866	ncbi_417369(UNC13D);ncbi_419194(ADA)
GO:0009411	response to UV	2	41	0.16547	0.429866	ncbi_100859903(HYAL3);ncbi_423600(CAT)
GO:0032640	tumor necrosis factor production	2	41	0.16547	0.429866	ncbi_422720(TLR3);ncbi_427756(CARD9)
GO:0007204	positive regulation of cytosolic calcium ion concentration	2	42	0.171822	0.443645	ncbi_420854(EDN1);ncbi_431664(RXFP3)
GO:0032496	response to lipopolysaccharide	2	42	0.171822	0.443645	ncbi_396385(IRF8);ncbi_421921(CMPK2)
GO:0045597	positive regulation of cell differentiation	7	256	0.172643	0.443645	ncbi_395802(PROX1);ncbi_395852(ID2);ncbi_396185(CEBPB);ncbi_419194(ADA);ncbi_420854(EDN1);ncbi_427449(DAB2);ncbi_429089(CYR61)
GO:0016055	Wnt signaling pathway	5	166	0.174657	0.443645	ncbi_373969(DLX5);ncbi_396160(WNT1);ncbi_426068(CELSR1);ncbi_427449(DAB2);ncbi_429363(APC2)
GO:0006796	phosphate-containing compound metabolic process	29	1364	0.175215	0.443645	ncbi_101748777(SPDYA);ncbi_107051287(IL11);ncbi_374246(NBN);ncbi_395147(EIF2AK2);ncbi_395509(PDGFRA);ncbi_395742(FLT4);ncbi_395802(PROX1);ncbi_396160(WNT1);ncbi_396370(C3);ncbi_396405(CAMKK2);ncbi_415979(PTPDC1);ncbi_416734(PAK5);ncbi_417540(PSPH);ncbi_419125(SAMHD1);ncbi_419194(ADA);ncbi_420034(NT5C3B);ncbi_420449(PTPRN2);ncbi_420854(EDN1);ncbi_421297(ALK);ncbi_421921(CMPK2);ncbi_422640(PPEF2);n…
GO:0030217	T cell differentiation	3	81	0.175282	0.443645	ncbi_396160(WNT1);ncbi_396384(IRF1);ncbi_419194(ADA)
GO:1903827	regulation of cellular protein localization	4	123	0.17659	0.443645	ncbi_422720(TLR3);ncbi_427449(DAB2);ncbi_429363(APC2);ncbi_768990(TMEM173)
GO:0006639	acylglycerol metabolic process	2	43	0.178213	0.443645	ncbi_100859721(APOC3);ncbi_423600(CAT)
GO:0031348	negative regulation of defense response	2	43	0.178213	0.443645	ncbi_100858653(DHX58);ncbi_419194(ADA)
GO:0051260	protein homooligomerization	2	43	0.178213	0.443645	ncbi_419125(SAMHD1);ncbi_423600(CAT)
GO:0050794	regulation of cellular process	85	4416	0.179181	0.443645	ncbi_100857332(DOK2);ncbi_100858653(DHX58);ncbi_100858732(STAT2);ncbi_100859283(PHLDA3);ncbi_100859721(APOC3);ncbi_101748777(SPDYA);ncbi_101749333(KRT18);ncbi_107051287(IL11);ncbi_107051871(KCTD12);ncbi_112530026(GPR142);ncbi_112530884(LOC112530884);ncbi_112530931(LOC112530931);ncbi_373969(DLX5);ncbi_374209(ITGB3);ncbi_374246(NBN);ncbi_395147(EIF2AK2);ncbi_395281(ID3);ncbi_395282(ID1);ncbi_395387…
GO:0001562	response to protozoan	1	11	0.17958	0.443645	ncbi_396385(IRF8)
GO:0001912	positive regulation of leukocyte mediated cytotoxicity	1	11	0.17958	0.443645	ncbi_419762(CADM1)
GO:0002712	regulation of B cell mediated immunity	1	11	0.17958	0.443645	ncbi_396370(C3)
GO:0002889	regulation of immunoglobulin mediated immune response	1	11	0.17958	0.443645	ncbi_396370(C3)
GO:0007586	digestion	1	11	0.17958	0.443645	ncbi_421401(ABCG5)
GO:0009581	detection of external stimulus	1	11	0.17958	0.443645	ncbi_417965(GRIN2B)
GO:0010259	multicellular organism aging	1	11	0.17958	0.443645	ncbi_424745(INPP5D)
GO:0010894	negative regulation of steroid biosynthetic process	1	11	0.17958	0.443645	ncbi_395802(PROX1)
GO:0019098	reproductive behavior	1	11	0.17958	0.443645	ncbi_423315(NPAS3)
GO:0030032	lamellipodium assembly	1	11	0.17958	0.443645	ncbi_396160(WNT1)
GO:0043094	cellular metabolic compound salvage	1	11	0.17958	0.443645	ncbi_419194(ADA)
GO:0044801	single-organism membrane fusion	1	11	0.17958	0.443645	ncbi_420559(SAMD9L)
GO:0050852	T cell receptor signaling pathway	1	11	0.17958	0.443645	ncbi_419194(ADA)
GO:0050856	regulation of T cell receptor signaling pathway	1	11	0.17958	0.443645	ncbi_419194(ADA)
GO:0051055	negative regulation of lipid biosynthetic process	1	11	0.17958	0.443645	ncbi_395802(PROX1)
GO:0060561	apoptotic process involved in morphogenesis	1	11	0.17958	0.443645	ncbi_429089(CYR61)
GO:0060760	positive regulation of response to cytokine stimulus	1	11	0.17958	0.443645	ncbi_396330(IRF7)
GO:0060914	heart formation	1	11	0.17958	0.443645	ncbi_395852(ID2)
GO:0097581	lamellipodium organization	1	11	0.17958	0.443645	ncbi_396160(WNT1)
GO:1902742	apoptotic process involved in development	1	11	0.17958	0.443645	ncbi_429089(CYR61)
GO:0001655	urogenital system development	3	82	0.179721	0.443645	ncbi_395281(ID3);ncbi_395509(PDGFRA);ncbi_395852(ID2)
GO:0048511	rhythmic process	3	82	0.179721	0.443645	ncbi_395281(ID3);ncbi_395802(PROX1);ncbi_395852(ID2)
GO:0050678	regulation of epithelial cell proliferation	3	82	0.179721	0.443645	ncbi_395742(FLT4);ncbi_395802(PROX1);ncbi_424044(STAT1)
GO:0002521	leukocyte differentiation	6	213	0.180153	0.444062	ncbi_395852(ID2);ncbi_396160(WNT1);ncbi_396384(IRF1);ncbi_419194(ADA);ncbi_420628(SNX10);ncbi_424745(INPP5D)
GO:0009889	regulation of biosynthetic process	30	1422	0.181031	0.445574	ncbi_107051287(IL11);ncbi_373969(DLX5);ncbi_395147(EIF2AK2);ncbi_395281(ID3);ncbi_395282(ID1);ncbi_395509(PDGFRA);ncbi_395802(PROX1);ncbi_395852(ID2);ncbi_396160(WNT1);ncbi_396185(CEBPB);ncbi_396330(IRF7);ncbi_396370(C3);ncbi_396384(IRF1);ncbi_396385(IRF8);ncbi_415724(TOX3);ncbi_416156(C1QTNF2);ncbi_417401(TRIM25);ncbi_419265(HELZ2);ncbi_420854(EDN1);ncbi_421369(ATF3);ncbi_422720(TLR3);ncbi_42289…
GO:0051234	establishment of localization	42	2061	0.182605	0.448793	ncbi_100859721(APOC3);ncbi_101749333(KRT18);ncbi_395201(SH3GL3);ncbi_395387(MMP9);ncbi_395392(SNCG);ncbi_395903(KCNJ4);ncbi_396370(C3);ncbi_396385(IRF8);ncbi_416147(LOC416147);ncbi_416154(FABP6);ncbi_416156(C1QTNF2);ncbi_417369(UNC13D);ncbi_417708(SYPL1);ncbi_417965(GRIN2B);ncbi_418273(VAMP1);ncbi_418528(TMPRSS2);ncbi_419194(ADA);ncbi_420559(SAMD9L);ncbi_420854(EDN1);ncbi_421401(ABCG5);ncbi_42175…
GO:0006638	neutral lipid metabolic process	2	44	0.184641	0.451165	ncbi_100859721(APOC3);ncbi_423600(CAT)
GO:0007568	aging	2	44	0.184641	0.451165	ncbi_395852(ID2);ncbi_424745(INPP5D)
GO:0032846	positive regulation of homeostatic process	2	44	0.184641	0.451165	ncbi_395852(ID2);ncbi_424745(INPP5D)
GO:0071706	tumor necrosis factor superfamily cytokine production	2	44	0.184641	0.451165	ncbi_422720(TLR3);ncbi_427756(CARD9)
GO:0030155	regulation of cell adhesion	6	216	0.188183	0.457981	ncbi_396160(WNT1);ncbi_396384(IRF1);ncbi_419194(ADA);ncbi_423129(LPXN);ncbi_428121(LRRC32);ncbi_429089(CYR61)
GO:0050670	regulation of lymphocyte proliferation	3	84	0.188689	0.457981	ncbi_419194(ADA);ncbi_424745(INPP5D);ncbi_428121(LRRC32)
GO:0006793	phosphorus metabolic process	29	1377	0.189124	0.457981	ncbi_101748777(SPDYA);ncbi_107051287(IL11);ncbi_374246(NBN);ncbi_395147(EIF2AK2);ncbi_395509(PDGFRA);ncbi_395742(FLT4);ncbi_395802(PROX1);ncbi_396160(WNT1);ncbi_396370(C3);ncbi_396405(CAMKK2);ncbi_415979(PTPDC1);ncbi_416734(PAK5);ncbi_417540(PSPH);ncbi_419125(SAMHD1);ncbi_419194(ADA);ncbi_420034(NT5C3B);ncbi_420449(PTPRN2);ncbi_420854(EDN1);ncbi_421297(ALK);ncbi_421921(CMPK2);ncbi_422640(PPEF2);n…
GO:0009790	embryo development	9	359	0.19102	0.457981	ncbi_373969(DLX5);ncbi_395281(ID3);ncbi_395509(PDGFRA);ncbi_395802(PROX1);ncbi_395852(ID2);ncbi_396160(WNT1);ncbi_420854(EDN1);ncbi_426068(CELSR1);ncbi_772070(DLX6)
GO:0032388	positive regulation of intracellular transport	2	45	0.191101	0.457981	ncbi_427449(DAB2);ncbi_768990(TMEM173)
GO:0072089	stem cell proliferation	2	45	0.191101	0.457981	ncbi_395147(EIF2AK2);ncbi_396160(WNT1)
GO:0006461	protein complex assembly	11	457	0.192041	0.457981	ncbi_107051871(KCTD12);ncbi_395147(EIF2AK2);ncbi_396160(WNT1);ncbi_416156(C1QTNF2);ncbi_418166(TUBA8A);ncbi_418273(VAMP1);ncbi_419125(SAMHD1);ncbi_422930(EIF2AK3);ncbi_423600(CAT);ncbi_428652(KCNF1);ncbi_771476(LMOD1)
GO:0070271	protein complex biogenesis	11	457	0.192041	0.457981	ncbi_107051871(KCTD12);ncbi_395147(EIF2AK2);ncbi_396160(WNT1);ncbi_416156(C1QTNF2);ncbi_418166(TUBA8A);ncbi_418273(VAMP1);ncbi_419125(SAMHD1);ncbi_422930(EIF2AK3);ncbi_423600(CAT);ncbi_428652(KCNF1);ncbi_771476(LMOD1)
GO:0042060	wound healing	3	85	0.193216	0.457981	ncbi_374209(ITGB3);ncbi_395509(PDGFRA);ncbi_428731(SLC7A11)
GO:0051051	negative regulation of transport	3	85	0.193216	0.457981	ncbi_395387(MMP9);ncbi_419194(ADA);ncbi_421401(ABCG5)
GO:0050793	regulation of developmental process	19	861	0.19374	0.457981	ncbi_395147(EIF2AK2);ncbi_395281(ID3);ncbi_395742(FLT4);ncbi_395802(PROX1);ncbi_395852(ID2);ncbi_396160(WNT1);ncbi_396185(CEBPB);ncbi_396370(C3);ncbi_396384(IRF1);ncbi_419194(ADA);ncbi_419969(GFAP);ncbi_420854(EDN1);ncbi_422930(EIF2AK3);ncbi_424044(STAT1);ncbi_424745(INPP5D);ncbi_426068(CELSR1);ncbi_427449(DAB2);ncbi_428156(FOXS1);ncbi_429089(CYR61)
GO:0002312	B cell activation involved in immune response	1	12	0.194221	0.457981	ncbi_419194(ADA)
GO:0002753	cytoplasmic pattern recognition receptor signaling pathway	1	12	0.194221	0.457981	ncbi_100858653(DHX58)
GO:0006892	post-Golgi vesicle-mediated transport	1	12	0.194221	0.457981	ncbi_101749333(KRT18)
GO:0009648	photoperiodism	1	12	0.194221	0.457981	ncbi_395852(ID2)
GO:0032623	interleukin-2 production	1	12	0.194221	0.457981	ncbi_427756(CARD9)
GO:0032663	regulation of interleukin-2 production	1	12	0.194221	0.457981	ncbi_427756(CARD9)
GO:0034381	plasma lipoprotein particle clearance	1	12	0.194221	0.457981	ncbi_100859721(APOC3)
GO:0042552	myelination	1	12	0.194221	0.457981	ncbi_422930(EIF2AK3)
GO:0043113	receptor clustering	1	12	0.194221	0.457981	ncbi_419539(LRRTM4)
GO:0045686	negative regulation of glial cell differentiation	1	12	0.194221	0.457981	ncbi_395852(ID2)
GO:0045834	positive regulation of lipid metabolic process	1	12	0.194221	0.457981	ncbi_416156(C1QTNF2)
GO:0045939	negative regulation of steroid metabolic process	1	12	0.194221	0.457981	ncbi_395802(PROX1)
GO:0051084	'de novo' posttranslational protein folding	1	12	0.194221	0.457981	ncbi_417192(TOR1BL)
GO:0051291	protein heterooligomerization	1	12	0.194221	0.457981	ncbi_416156(C1QTNF2)
GO:2000112	regulation of cellular macromolecule biosynthetic process	27	1278	0.195874	0.461233	ncbi_107051287(IL11);ncbi_373969(DLX5);ncbi_395147(EIF2AK2);ncbi_395281(ID3);ncbi_395282(ID1);ncbi_395509(PDGFRA);ncbi_395802(PROX1);ncbi_395852(ID2);ncbi_396160(WNT1);ncbi_396185(CEBPB);ncbi_396330(IRF7);ncbi_396384(IRF1);ncbi_396385(IRF8);ncbi_415724(TOX3);ncbi_416156(C1QTNF2);ncbi_417401(TRIM25);ncbi_419265(HELZ2);ncbi_421369(ATF3);ncbi_422720(TLR3);ncbi_422890(MXD4);ncbi_422930(EIF2AK3);ncbi_…
GO:0065003	macromolecular complex assembly	13	559	0.19701	0.463262	ncbi_107051871(KCTD12);ncbi_395147(EIF2AK2);ncbi_396160(WNT1);ncbi_415327(PATL2);ncbi_416156(C1QTNF2);ncbi_418166(TUBA8A);ncbi_418273(VAMP1);ncbi_419125(SAMHD1);ncbi_422447(CLGN);ncbi_422930(EIF2AK3);ncbi_423600(CAT);ncbi_428652(KCNF1);ncbi_771476(LMOD1)
GO:0048017	inositol lipid-mediated signaling	3	86	0.197771	0.464136	ncbi_395509(PDGFRA);ncbi_420854(EDN1);ncbi_423600(CAT)
GO:0016192	vesicle-mediated transport	10	411	0.197932	0.464136	ncbi_101749333(KRT18);ncbi_395201(SH3GL3);ncbi_396370(C3);ncbi_396385(IRF8);ncbi_417369(UNC13D);ncbi_418273(VAMP1);ncbi_418528(TMPRSS2);ncbi_420559(SAMD9L);ncbi_427449(DAB2);ncbi_769927(LOXL4)
GO:0010632	regulation of epithelial cell migration	3	87	0.202351	0.473839	ncbi_395387(MMP9);ncbi_395742(FLT4);ncbi_395802(PROX1)
GO:0016050	vesicle organization	2	47	0.20411	0.473993	ncbi_420559(SAMD9L);ncbi_427449(DAB2)
GO:0031214	biomineral tissue development	2	47	0.20411	0.473993	ncbi_422930(EIF2AK3);ncbi_422992(IFITM5)
GO:0050905	neuromuscular process	2	47	0.20411	0.473993	ncbi_374246(NBN);ncbi_428156(FOXS1)
GO:0019220	regulation of phosphate metabolic process	16	715	0.204388	0.473993	ncbi_101748777(SPDYA);ncbi_107051287(IL11);ncbi_374246(NBN);ncbi_395147(EIF2AK2);ncbi_395509(PDGFRA);ncbi_395742(FLT4);ncbi_395802(PROX1);ncbi_396160(WNT1);ncbi_396370(C3);ncbi_420854(EDN1);ncbi_421297(ALK);ncbi_422640(PPEF2);ncbi_422720(TLR3);ncbi_427449(DAB2);ncbi_427756(CARD9);ncbi_429089(CYR61)
GO:0050863	regulation of T cell activation	3	88	0.206957	0.473993	ncbi_396384(IRF1);ncbi_419194(ADA);ncbi_428121(LRRC32)
GO:1903037	regulation of leukocyte cell-cell adhesion	3	88	0.206957	0.473993	ncbi_396384(IRF1);ncbi_419194(ADA);ncbi_428121(LRRC32)
GO:0001910	regulation of leukocyte mediated cytotoxicity	1	13	0.208602	0.473993	ncbi_419762(CADM1)
GO:0002456	T cell mediated immunity	1	13	0.208602	0.473993	ncbi_428650(RSAD2)
GO:0002673	regulation of acute inflammatory response	1	13	0.208602	0.473993	ncbi_396370(C3)
GO:0006026	aminoglycan catabolic process	1	13	0.208602	0.473993	ncbi_100859903(HYAL3)
GO:0010611	regulation of cardiac muscle hypertrophy	1	13	0.208602	0.473993	ncbi_420854(EDN1)
GO:0014743	regulation of muscle hypertrophy	1	13	0.208602	0.473993	ncbi_420854(EDN1)
GO:0022612	gland morphogenesis	1	13	0.208602	0.473993	ncbi_395802(PROX1)
GO:0031343	positive regulation of cell killing	1	13	0.208602	0.473993	ncbi_419762(CADM1)
GO:0032722	positive regulation of chemokine production	1	13	0.208602	0.473993	ncbi_422720(TLR3)
GO:0033077	T cell differentiation in thymus	1	13	0.208602	0.473993	ncbi_419194(ADA)
GO:0036075	replacement ossification	1	13	0.208602	0.473993	ncbi_373969(DLX5)
GO:0044380	protein localization to cytoskeleton	1	13	0.208602	0.473993	ncbi_420628(SNX10)
GO:0051705	multi-organism behavior	1	13	0.208602	0.473993	ncbi_423315(NPAS3)
GO:0061025	membrane fusion	1	13	0.208602	0.473993	ncbi_420559(SAMD9L)
GO:0071156	regulation of cell cycle arrest	1	13	0.208602	0.473993	ncbi_395852(ID2)
GO:0071594	thymocyte aggregation	1	13	0.208602	0.473993	ncbi_419194(ADA)
GO:2001141	regulation of RNA biosynthetic process	25	1185	0.210092	0.476722	ncbi_107051287(IL11);ncbi_373969(DLX5);ncbi_395147(EIF2AK2);ncbi_395281(ID3);ncbi_395282(ID1);ncbi_395802(PROX1);ncbi_395852(ID2);ncbi_396160(WNT1);ncbi_396185(CEBPB);ncbi_396330(IRF7);ncbi_396384(IRF1);ncbi_396385(IRF8);ncbi_415724(TOX3);ncbi_417401(TRIM25);ncbi_419265(HELZ2);ncbi_421369(ATF3);ncbi_422720(TLR3);ncbi_422890(MXD4);ncbi_423129(LPXN);ncbi_423600(CAT);ncbi_424044(STAT1);ncbi_427449(D…
GO:0051174	regulation of phosphorus metabolic process	16	719	0.210606	0.476722	ncbi_101748777(SPDYA);ncbi_107051287(IL11);ncbi_374246(NBN);ncbi_395147(EIF2AK2);ncbi_395509(PDGFRA);ncbi_395742(FLT4);ncbi_395802(PROX1);ncbi_396160(WNT1);ncbi_396370(C3);ncbi_420854(EDN1);ncbi_421297(ALK);ncbi_422640(PPEF2);ncbi_422720(TLR3);ncbi_427449(DAB2);ncbi_427756(CARD9);ncbi_429089(CYR61)
GO:0006022	aminoglycan metabolic process	2	48	0.210651	0.476722	ncbi_100859903(HYAL3);ncbi_418700(LYGL)
GO:0032944	regulation of mononuclear cell proliferation	3	89	0.211586	0.477555	ncbi_419194(ADA);ncbi_424745(INPP5D);ncbi_428121(LRRC32)
GO:0051146	striated muscle cell differentiation	3	89	0.211586	0.477555	ncbi_395509(PDGFRA);ncbi_395802(PROX1);ncbi_396160(WNT1)
GO:0010468	regulation of gene expression	35	1717	0.212752	0.479368	ncbi_100858732(STAT2);ncbi_107051287(IL11);ncbi_112533547(LOC112533547);ncbi_373969(DLX5);ncbi_395147(EIF2AK2);ncbi_395243(IRF9);ncbi_395281(ID3);ncbi_395282(ID1);ncbi_395802(PROX1);ncbi_395852(ID2);ncbi_396160(WNT1);ncbi_396185(CEBPB);ncbi_396330(IRF7);ncbi_396370(C3);ncbi_396384(IRF1);ncbi_396385(IRF8);ncbi_415724(TOX3);ncbi_417401(TRIM25);ncbi_419265(HELZ2);ncbi_419813(ETV7);ncbi_419872(MOV10)…
GO:0015711	organic anion transport	4	133	0.212958	0.479368	ncbi_422649(SLC4A4);ncbi_428731(SLC7A11);ncbi_769612(SLC1A4);ncbi_771137(SLC26A8)
GO:0014070	response to organic cyclic compound	6	226	0.215911	0.485368	ncbi_418167(USP18);ncbi_422720(TLR3);ncbi_424044(STAT1);ncbi_427449(DAB2);ncbi_427756(CARD9);ncbi_768990(TMEM173)
GO:0002573	myeloid leukocyte differentiation	3	90	0.216238	0.485456	ncbi_395852(ID2);ncbi_420628(SNX10);ncbi_424745(INPP5D)
GO:0048738	cardiac muscle tissue development	2	49	0.217214	0.486413	ncbi_395802(PROX1);ncbi_395852(ID2)
GO:0022607	cellular component assembly	18	826	0.217241	0.486413	ncbi_107051871(KCTD12);ncbi_374209(ITGB3);ncbi_395147(EIF2AK2);ncbi_395509(PDGFRA);ncbi_395802(PROX1);ncbi_396160(WNT1);ncbi_415327(PATL2);ncbi_416156(C1QTNF2);ncbi_418166(TUBA8A);ncbi_418273(VAMP1);ncbi_419125(SAMHD1);ncbi_419762(CADM1);ncbi_420628(SNX10);ncbi_422447(CLGN);ncbi_422930(EIF2AK3);ncbi_423600(CAT);ncbi_428652(KCNF1);ncbi_771476(LMOD1)
GO:0070663	regulation of leukocyte proliferation	3	91	0.220912	0.487055	ncbi_419194(ADA);ncbi_424745(INPP5D);ncbi_428121(LRRC32)
GO:0003300	cardiac muscle hypertrophy	1	14	0.222728	0.487055	ncbi_420854(EDN1)
GO:0005978	glycogen biosynthetic process	1	14	0.222728	0.487055	ncbi_416156(C1QTNF2)
GO:0005979	regulation of glycogen biosynthetic process	1	14	0.222728	0.487055	ncbi_416156(C1QTNF2)
GO:0007215	glutamate receptor signaling pathway	1	14	0.222728	0.487055	ncbi_417965(GRIN2B)
GO:0021533	cell differentiation in hindbrain	1	14	0.222728	0.487055	ncbi_395802(PROX1)
GO:0030803	negative regulation of cyclic nucleotide biosynthetic process	1	14	0.222728	0.487055	ncbi_420854(EDN1)
GO:0030809	negative regulation of nucleotide biosynthetic process	1	14	0.222728	0.487055	ncbi_420854(EDN1)
GO:0032835	glomerulus development	1	14	0.222728	0.487055	ncbi_395509(PDGFRA)
GO:0044259	multicellular organismal macromolecule metabolic process	1	14	0.222728	0.487055	ncbi_395387(MMP9)
GO:0045582	positive regulation of T cell differentiation	1	14	0.222728	0.487055	ncbi_419194(ADA)
GO:0045621	positive regulation of lymphocyte differentiation	1	14	0.222728	0.487055	ncbi_419194(ADA)
GO:0045687	positive regulation of glial cell differentiation	1	14	0.222728	0.487055	ncbi_395852(ID2)
GO:0048259	regulation of receptor-mediated endocytosis	1	14	0.222728	0.487055	ncbi_427449(DAB2)
GO:0048284	organelle fusion	1	14	0.222728	0.487055	ncbi_420559(SAMD9L)
GO:0070229	negative regulation of lymphocyte apoptotic process	1	14	0.222728	0.487055	ncbi_419194(ADA)
GO:1903825	organic acid transmembrane transport	1	14	0.222728	0.487055	ncbi_769612(SLC1A4)
GO:2000107	negative regulation of leukocyte apoptotic process	1	14	0.222728	0.487055	ncbi_419194(ADA)
GO:0042180	cellular ketone metabolic process	2	50	0.223794	0.488753	ncbi_416156(C1QTNF2);ncbi_422930(EIF2AK3)
GO:0050877	neurological system process	10	424	0.224553	0.489217	ncbi_112530884(LOC112530884);ncbi_112530931(LOC112530931);ncbi_374246(NBN);ncbi_416734(PAK5);ncbi_417965(GRIN2B);ncbi_422640(PPEF2);ncbi_427999(PPEF1);ncbi_428156(FOXS1);ncbi_769612(SLC1A4);ncbi_771694(BEST4)
GO:0009314	response to radiation	5	182	0.224587	0.489217	ncbi_100859903(HYAL3);ncbi_395852(ID2);ncbi_423600(CAT);ncbi_423901(CASP7);ncbi_424046(NABP1)
GO:0006629	lipid metabolic process	11	475	0.226736	0.493261	ncbi_100859721(APOC3);ncbi_395509(PDGFRA);ncbi_395706(SCD);ncbi_395802(PROX1);ncbi_395852(ID2);ncbi_395863(HPGDS);ncbi_416156(C1QTNF2);ncbi_420090(ACSBG2);ncbi_420854(EDN1);ncbi_423600(CAT);ncbi_424745(INPP5D)
GO:0044712	single-organism catabolic process	3	93	0.23032	0.500412	ncbi_100859721(APOC3);ncbi_419125(SAMHD1);ncbi_419194(ADA)
GO:0006355	regulation of transcription, DNA-templated	24	1149	0.231332	0.500727	ncbi_107051287(IL11);ncbi_373969(DLX5);ncbi_395147(EIF2AK2);ncbi_395281(ID3);ncbi_395282(ID1);ncbi_395802(PROX1);ncbi_395852(ID2);ncbi_396160(WNT1);ncbi_396185(CEBPB);ncbi_396330(IRF7);ncbi_396384(IRF1);ncbi_396385(IRF8);ncbi_415724(TOX3);ncbi_417401(TRIM25);ncbi_419265(HELZ2);ncbi_421369(ATF3);ncbi_422720(TLR3);ncbi_422890(MXD4);ncbi_423600(CAT);ncbi_424044(STAT1);ncbi_427449(DAB2);ncbi_428156(F…
GO:1903506	regulation of nucleic acid-templated transcription	24	1150	0.23266	0.500727	ncbi_107051287(IL11);ncbi_373969(DLX5);ncbi_395147(EIF2AK2);ncbi_395281(ID3);ncbi_395282(ID1);ncbi_395802(PROX1);ncbi_395852(ID2);ncbi_396160(WNT1);ncbi_396185(CEBPB);ncbi_396330(IRF7);ncbi_396384(IRF1);ncbi_396385(IRF8);ncbi_415724(TOX3);ncbi_417401(TRIM25);ncbi_419265(HELZ2);ncbi_421369(ATF3);ncbi_422720(TLR3);ncbi_422890(MXD4);ncbi_423600(CAT);ncbi_424044(STAT1);ncbi_427449(DAB2);ncbi_428156(F…
GO:0035108	limb morphogenesis	3	94	0.235052	0.500727	ncbi_373969(DLX5);ncbi_395852(ID2);ncbi_772070(DLX6)
GO:0046942	carboxylic acid transport	3	94	0.235052	0.500727	ncbi_428731(SLC7A11);ncbi_769612(SLC1A4);ncbi_771137(SLC26A8)
GO:0060173	limb development	3	94	0.235052	0.500727	ncbi_373969(DLX5);ncbi_395852(ID2);ncbi_772070(DLX6)
GO:1903522	regulation of blood circulation	3	94	0.235052	0.500727	ncbi_419194(ADA);ncbi_419559(EDN2);ncbi_420854(EDN1)
GO:0071900	regulation of protein serine/threonine kinase activity	4	139	0.235715	0.500727	ncbi_101748777(SPDYA);ncbi_395802(PROX1);ncbi_420854(EDN1);ncbi_427449(DAB2)
GO:0001709	cell fate determination	1	15	0.236603	0.500727	ncbi_396160(WNT1)
GO:0003229	ventricular cardiac muscle tissue development	1	15	0.236603	0.500727	ncbi_395852(ID2)
GO:0014015	positive regulation of gliogenesis	1	15	0.236603	0.500727	ncbi_395852(ID2)
GO:0019217	regulation of fatty acid metabolic process	1	15	0.236603	0.500727	ncbi_416156(C1QTNF2)
GO:0030101	natural killer cell activation	1	15	0.236603	0.500727	ncbi_417369(UNC13D)
GO:0030218	erythrocyte differentiation	1	15	0.236603	0.500727	ncbi_395852(ID2)
GO:0032784	regulation of DNA-templated transcription, elongation	1	15	0.236603	0.500727	ncbi_427449(DAB2)
GO:0034101	erythrocyte homeostasis	1	15	0.236603	0.500727	ncbi_395852(ID2)
GO:0045103	intermediate filament-based process	1	15	0.236603	0.500727	ncbi_419969(GFAP)
GO:0045104	intermediate filament cytoskeleton organization	1	15	0.236603	0.500727	ncbi_419969(GFAP)
GO:0045833	negative regulation of lipid metabolic process	1	15	0.236603	0.500727	ncbi_395802(PROX1)
GO:0055013	cardiac muscle cell development	1	15	0.236603	0.500727	ncbi_395802(PROX1)
GO:0070873	regulation of glycogen metabolic process	1	15	0.236603	0.500727	ncbi_416156(C1QTNF2)
GO:0017015	regulation of transforming growth factor beta receptor signaling pathway	2	52	0.236999	0.500727	ncbi_396160(WNT1);ncbi_427449(DAB2)
GO:1903844	regulation of cellular response to transforming growth factor beta stimulus	2	52	0.236999	0.500727	ncbi_396160(WNT1);ncbi_427449(DAB2)
GO:0010927	cellular component assembly involved in morphogenesis	3	95	0.239802	0.506015	ncbi_395509(PDGFRA);ncbi_395802(PROX1);ncbi_420628(SNX10)
GO:0003012	muscle system process	4	141	0.24343	0.510871	ncbi_419194(ADA);ncbi_419559(EDN2);ncbi_420854(EDN1);ncbi_771476(LMOD1)
GO:0002761	regulation of myeloid leukocyte differentiation	2	53	0.243618	0.510871	ncbi_395852(ID2);ncbi_424745(INPP5D)
GO:0007179	transforming growth factor beta receptor signaling pathway	2	53	0.243618	0.510871	ncbi_396160(WNT1);ncbi_427449(DAB2)
GO:0071559	response to transforming growth factor beta	2	53	0.243618	0.510871	ncbi_396160(WNT1);ncbi_427449(DAB2)
GO:0071560	cellular response to transforming growth factor beta stimulus	2	53	0.243618	0.510871	ncbi_396160(WNT1);ncbi_427449(DAB2)
GO:0006936	muscle contraction	3	96	0.244568	0.512226	ncbi_419194(ADA);ncbi_419559(EDN2);ncbi_420854(EDN1)
GO:0044281	small molecule metabolic process	17	793	0.246496	0.514502	ncbi_395706(SCD);ncbi_395863(HPGDS);ncbi_396145(INS-IGF2);ncbi_415746(GPT2);ncbi_416156(C1QTNF2);ncbi_417540(PSPH);ncbi_419125(SAMHD1);ncbi_419194(ADA);ncbi_420034(NT5C3B);ncbi_420090(ACSBG2);ncbi_420854(EDN1);ncbi_421369(ATF3);ncbi_421921(CMPK2);ncbi_422930(EIF2AK3);ncbi_423600(CAT);ncbi_427263(PSAT1);ncbi_429128(GUCY1B4)
GO:0001510	RNA methylation	1	16	0.250232	0.514502	ncbi_421434(CMTR1)
GO:0002702	positive regulation of production of molecular mediator of immune response	1	16	0.250232	0.514502	ncbi_428650(RSAD2)
GO:0009250	glucan biosynthetic process	1	16	0.250232	0.514502	ncbi_416156(C1QTNF2)
GO:0010623	developmental programmed cell death	1	16	0.250232	0.514502	ncbi_429089(CYR61)
GO:0010962	regulation of glucan biosynthetic process	1	16	0.250232	0.514502	ncbi_416156(C1QTNF2)
GO:0014014	negative regulation of gliogenesis	1	16	0.250232	0.514502	ncbi_395852(ID2)
GO:0032465	regulation of cytokinesis	1	16	0.250232	0.514502	ncbi_431664(RXFP3)
GO:0032885	regulation of polysaccharide biosynthetic process	1	16	0.250232	0.514502	ncbi_416156(C1QTNF2)
GO:0035036	sperm-egg recognition	1	16	0.250232	0.514502	ncbi_422447(CLGN)
GO:0035411	catenin import into nucleus	1	16	0.250232	0.514502	ncbi_429363(APC2)
GO:0035412	regulation of catenin import into nucleus	1	16	0.250232	0.514502	ncbi_429363(APC2)
GO:0042440	pigment metabolic process	1	16	0.250232	0.514502	ncbi_419194(ADA)
GO:0098656	anion transmembrane transport	1	16	0.250232	0.514502	ncbi_769612(SLC1A4)
GO:1903532	positive regulation of secretion by cell	1	16	0.250232	0.514502	ncbi_417369(UNC13D)
GO:0050878	regulation of body fluid levels	4	143	0.251202	0.515584	ncbi_374209(ITGB3);ncbi_395509(PDGFRA);ncbi_420854(EDN1);ncbi_428731(SLC7A11)
GO:0033554	cellular response to stress	12	538	0.25137	0.515584	ncbi_100859283(PHLDA3);ncbi_101748777(SPDYA);ncbi_374246(NBN);ncbi_395147(EIF2AK2);ncbi_395742(FLT4);ncbi_396185(CEBPB);ncbi_419969(GFAP);ncbi_422720(TLR3);ncbi_422930(EIF2AK3);ncbi_423209(CHAC1);ncbi_424046(NABP1);ncbi_427756(CARD9)
GO:0045595	regulation of cell differentiation	13	592	0.256744	0.523823	ncbi_395147(EIF2AK2);ncbi_395281(ID3);ncbi_395802(PROX1);ncbi_395852(ID2);ncbi_396160(WNT1);ncbi_396185(CEBPB);ncbi_396384(IRF1);ncbi_419194(ADA);ncbi_419969(GFAP);ncbi_420854(EDN1);ncbi_424745(INPP5D);ncbi_427449(DAB2);ncbi_429089(CYR61)
GO:0003018	vascular process in circulatory system	2	55	0.256878	0.523823	ncbi_419559(EDN2);ncbi_420854(EDN1)
GO:0035295	tube development	7	289	0.256917	0.523823	ncbi_395509(PDGFRA);ncbi_395802(PROX1);ncbi_395852(ID2);ncbi_396160(WNT1);ncbi_419194(ADA);ncbi_424044(STAT1);ncbi_426068(CELSR1)
GO:0034654	nucleobase-containing compound biosynthetic process	29	1435	0.257955	0.523823	ncbi_107051287(IL11);ncbi_373969(DLX5);ncbi_395147(EIF2AK2);ncbi_395281(ID3);ncbi_395282(ID1);ncbi_395802(PROX1);ncbi_395852(ID2);ncbi_396160(WNT1);ncbi_396185(CEBPB);ncbi_396330(IRF7);ncbi_396384(IRF1);ncbi_396385(IRF8);ncbi_415724(TOX3);ncbi_417401(TRIM25);ncbi_419194(ADA);ncbi_419265(HELZ2);ncbi_420854(EDN1);ncbi_421369(ATF3);ncbi_421921(CMPK2);ncbi_422720(TLR3);ncbi_422890(MXD4);ncbi_423129(L…
GO:0030900	forebrain development	3	99	0.258954	0.523823	ncbi_395802(PROX1);ncbi_395852(ID2);ncbi_396160(WNT1)
GO:0051241	negative regulation of multicellular organismal process	5	193	0.26114	0.523823	ncbi_100858653(DHX58);ncbi_395852(ID2);ncbi_396384(IRF1);ncbi_424745(INPP5D);ncbi_428121(LRRC32)
GO:0051252	regulation of RNA metabolic process	25	1225	0.262508	0.523823	ncbi_107051287(IL11);ncbi_373969(DLX5);ncbi_395147(EIF2AK2);ncbi_395281(ID3);ncbi_395282(ID1);ncbi_395802(PROX1);ncbi_395852(ID2);ncbi_396160(WNT1);ncbi_396185(CEBPB);ncbi_396330(IRF7);ncbi_396384(IRF1);ncbi_396385(IRF8);ncbi_415724(TOX3);ncbi_417401(TRIM25);ncbi_419265(HELZ2);ncbi_421369(ATF3);ncbi_422720(TLR3);ncbi_422890(MXD4);ncbi_423129(LPXN);ncbi_423600(CAT);ncbi_424044(STAT1);ncbi_427449(D…
GO:0007268	synaptic transmission	4	146	0.262957	0.523823	ncbi_395392(SNCG);ncbi_417965(GRIN2B);ncbi_419969(GFAP);ncbi_420854(EDN1)
GO:0099536	synaptic signaling	4	146	0.262957	0.523823	ncbi_395392(SNCG);ncbi_417965(GRIN2B);ncbi_419969(GFAP);ncbi_420854(EDN1)
GO:0099537	trans-synaptic signaling	4	146	0.262957	0.523823	ncbi_395392(SNCG);ncbi_417965(GRIN2B);ncbi_419969(GFAP);ncbi_420854(EDN1)
GO:0009628	response to abiotic stimulus	8	341	0.263086	0.523823	ncbi_100859903(HYAL3);ncbi_395852(ID2);ncbi_396384(IRF1);ncbi_417965(GRIN2B);ncbi_422720(TLR3);ncbi_423600(CAT);ncbi_423901(CASP7);ncbi_424046(NABP1)
GO:0002440	production of molecular mediator of immune response	2	56	0.263513	0.523823	ncbi_374246(NBN);ncbi_428650(RSAD2)
GO:0048638	regulation of developmental growth	2	56	0.263513	0.523823	ncbi_395802(PROX1);ncbi_428156(FOXS1)
GO:0006458	'de novo' protein folding	1	17	0.26362	0.523823	ncbi_417192(TOR1BL)
GO:0010543	regulation of platelet activation	1	17	0.26362	0.523823	ncbi_395509(PDGFRA)
GO:0014897	striated muscle hypertrophy	1	17	0.26362	0.523823	ncbi_420854(EDN1)
GO:0016197	endosomal transport	1	17	0.26362	0.523823	ncbi_427449(DAB2)
GO:0030800	negative regulation of cyclic nucleotide metabolic process	1	17	0.26362	0.523823	ncbi_420854(EDN1)
GO:0032413	negative regulation of ion transmembrane transporter activity	1	17	0.26362	0.523823	ncbi_395387(MMP9)
GO:0032881	regulation of polysaccharide metabolic process	1	17	0.26362	0.523823	ncbi_416156(C1QTNF2)
GO:0043551	regulation of phosphatidylinositol 3-kinase activity	1	17	0.26362	0.523823	ncbi_395509(PDGFRA)
GO:0045980	negative regulation of nucleotide metabolic process	1	17	0.26362	0.523823	ncbi_420854(EDN1)
GO:0051701	interaction with host	1	17	0.26362	0.523823	ncbi_427727(TAP1)
GO:0070231	T cell apoptotic process	1	17	0.26362	0.523823	ncbi_419194(ADA)
GO:1902882	regulation of response to oxidative stress	1	17	0.26362	0.523823	ncbi_428089(SESN3)
GO:0006869	lipid transport	3	100	0.263776	0.523823	ncbi_100859721(APOC3);ncbi_421401(ABCG5);ncbi_424170(ABCB11)
GO:0060627	regulation of vesicle-mediated transport	3	100	0.263776	0.523823	ncbi_396370(C3);ncbi_417369(UNC13D);ncbi_427449(DAB2)
GO:0051179	localization	52	2688	0.264219	0.524086	ncbi_100859721(APOC3);ncbi_101749333(KRT18);ncbi_374209(ITGB3);ncbi_395201(SH3GL3);ncbi_395387(MMP9);ncbi_395392(SNCG);ncbi_395509(PDGFRA);ncbi_395742(FLT4);ncbi_395802(PROX1);ncbi_395852(ID2);ncbi_395903(KCNJ4);ncbi_396370(C3);ncbi_396385(IRF8);ncbi_416147(LOC416147);ncbi_416154(FABP6);ncbi_416156(C1QTNF2);ncbi_417369(UNC13D);ncbi_417708(SYPL1);ncbi_417965(GRIN2B);ncbi_418273(VAMP1);ncbi_418528(…
GO:0061061	muscle structure development	6	243	0.265931	0.526863	ncbi_395281(ID3);ncbi_395509(PDGFRA);ncbi_395802(PROX1);ncbi_395852(ID2);ncbi_396160(WNT1);ncbi_421369(ATF3)
GO:0019752	carboxylic acid metabolic process	8	343	0.268175	0.530684	ncbi_395706(SCD);ncbi_395863(HPGDS);ncbi_415746(GPT2);ncbi_416156(C1QTNF2);ncbi_417540(PSPH);ncbi_420090(ACSBG2);ncbi_420854(EDN1);ncbi_427263(PSAT1)
GO:0010594	regulation of endothelial cell migration	2	57	0.27015	0.531473	ncbi_395742(FLT4);ncbi_395802(PROX1)
GO:0030509	BMP signaling pathway	2	57	0.27015	0.531473	ncbi_396160(WNT1);ncbi_429089(CYR61)
GO:0030510	regulation of BMP signaling pathway	2	57	0.27015	0.531473	ncbi_396160(WNT1);ncbi_429089(CYR61)
GO:0071772	response to BMP	2	57	0.27015	0.531473	ncbi_396160(WNT1);ncbi_429089(CYR61)
GO:0071773	cellular response to BMP stimulus	2	57	0.27015	0.531473	ncbi_396160(WNT1);ncbi_429089(CYR61)
GO:0043085	positive regulation of catalytic activity	6	245	0.272012	0.533531	ncbi_395509(PDGFRA);ncbi_419559(EDN2);ncbi_420854(EDN1);ncbi_421297(ALK);ncbi_422930(EIF2AK3);ncbi_427449(DAB2)
GO:1901700	response to oxygen-containing compound	7	295	0.273445	0.533531	ncbi_395509(PDGFRA);ncbi_396185(CEBPB);ncbi_396385(IRF8);ncbi_417965(GRIN2B);ncbi_421921(CMPK2);ncbi_427756(CARD9);ncbi_428089(SESN3)
GO:0034110	regulation of homotypic cell-cell adhesion	3	102	0.273452	0.533531	ncbi_396384(IRF1);ncbi_419194(ADA);ncbi_428121(LRRC32)
GO:1903649	regulation of cytoplasmic transport	4	149	0.274817	0.533531	ncbi_422720(TLR3);ncbi_427449(DAB2);ncbi_429363(APC2);ncbi_768990(TMEM173)
GO:0019438	aromatic compound biosynthetic process	29	1449	0.276063	0.533531	ncbi_107051287(IL11);ncbi_373969(DLX5);ncbi_395147(EIF2AK2);ncbi_395281(ID3);ncbi_395282(ID1);ncbi_395802(PROX1);ncbi_395852(ID2);ncbi_396160(WNT1);ncbi_396185(CEBPB);ncbi_396330(IRF7);ncbi_396384(IRF1);ncbi_396385(IRF8);ncbi_415724(TOX3);ncbi_417401(TRIM25);ncbi_419194(ADA);ncbi_419265(HELZ2);ncbi_420854(EDN1);ncbi_421369(ATF3);ncbi_421921(CMPK2);ncbi_422720(TLR3);ncbi_422890(MXD4);ncbi_423129(L…
GO:0002526	acute inflammatory response	1	18	0.276769	0.533531	ncbi_396370(C3)
GO:0006909	phagocytosis	1	18	0.276769	0.533531	ncbi_396370(C3)
GO:0007050	cell cycle arrest	1	18	0.276769	0.533531	ncbi_395852(ID2)
GO:0010828	positive regulation of glucose transport	1	18	0.276769	0.533531	ncbi_416156(C1QTNF2)
GO:0033555	multicellular organismal response to stress	1	18	0.276769	0.533531	ncbi_417965(GRIN2B)
GO:0034766	negative regulation of ion transmembrane transport	1	18	0.276769	0.533531	ncbi_395387(MMP9)
GO:0051693	actin filament capping	1	18	0.276769	0.533531	ncbi_771476(LMOD1)
GO:0055006	cardiac cell development	1	18	0.276769	0.533531	ncbi_395802(PROX1)
GO:0070555	response to interleukin-1	1	18	0.276769	0.533531	ncbi_100859903(HYAL3)
GO:0021953	central nervous system neuron differentiation	2	58	0.276785	0.533531	ncbi_395802(PROX1);ncbi_554220(OTP)
GO:0050851	antigen receptor-mediated signaling pathway	2	58	0.276785	0.533531	ncbi_419194(ADA);ncbi_423129(LPXN)
GO:2000027	regulation of organ morphogenesis	2	58	0.276785	0.533531	ncbi_426068(CELSR1);ncbi_427449(DAB2)
GO:0006753	nucleoside phosphate metabolic process	6	247	0.278126	0.533531	ncbi_419125(SAMHD1);ncbi_419194(ADA);ncbi_420034(NT5C3B);ncbi_420854(EDN1);ncbi_421921(CMPK2);ncbi_429128(GUCY1B4)
GO:0044699	single-organism process	124	6744	0.27827	0.533531	ncbi_100857332(DOK2);ncbi_100858653(DHX58);ncbi_100859283(PHLDA3);ncbi_100859721(APOC3);ncbi_100859903(HYAL3);ncbi_101748777(SPDYA);ncbi_101749333(KRT18);ncbi_107051287(IL11);ncbi_107051871(KCTD12);ncbi_112530026(GPR142);ncbi_112530884(LOC112530884);ncbi_112530931(LOC112530931);ncbi_373969(DLX5);ncbi_374209(ITGB3);ncbi_374246(NBN);ncbi_395147(EIF2AK2);ncbi_395267(FMO3);ncbi_395281(ID3);ncbi_39528…
GO:0003007	heart morphogenesis	3	103	0.278304	0.533531	ncbi_395802(PROX1);ncbi_395852(ID2);ncbi_429089(CYR61)
GO:0019318	hexose metabolic process	3	103	0.278304	0.533531	ncbi_396145(INS-IGF2);ncbi_416156(C1QTNF2);ncbi_421369(ATF3)
GO:0090287	regulation of cellular response to growth factor stimulus	3	103	0.278304	0.533531	ncbi_396160(WNT1);ncbi_427449(DAB2);ncbi_429089(CYR61)
GO:0001503	ossification	4	150	0.278791	0.533531	ncbi_373969(DLX5);ncbi_395281(ID3);ncbi_395852(ID2);ncbi_423600(CAT)
GO:0044057	regulation of system process	4	150	0.278791	0.533531	ncbi_419194(ADA);ncbi_419559(EDN2);ncbi_420854(EDN1);ncbi_421401(ABCG5)
GO:1901293	nucleoside phosphate biosynthetic process	4	151	0.282774	0.538489	ncbi_419194(ADA);ncbi_420854(EDN1);ncbi_421921(CMPK2);ncbi_429128(GUCY1B4)
GO:0050673	epithelial cell proliferation	3	104	0.283166	0.538489	ncbi_395742(FLT4);ncbi_395802(PROX1);ncbi_424044(STAT1)
GO:0003206	cardiac chamber morphogenesis	2	59	0.283417	0.538489	ncbi_395802(PROX1);ncbi_429089(CYR61)
GO:0006006	glucose metabolic process	2	59	0.283417	0.538489	ncbi_416156(C1QTNF2);ncbi_421369(ATF3)
GO:0055002	striated muscle cell development	2	59	0.283417	0.538489	ncbi_395509(PDGFRA);ncbi_395802(PROX1)
GO:0061138	morphogenesis of a branching epithelium	2	59	0.283417	0.538489	ncbi_396160(WNT1);ncbi_426068(CELSR1)
GO:0018130	heterocycle biosynthetic process	29	1455	0.28398	0.538489	ncbi_107051287(IL11);ncbi_373969(DLX5);ncbi_395147(EIF2AK2);ncbi_395281(ID3);ncbi_395282(ID1);ncbi_395802(PROX1);ncbi_395852(ID2);ncbi_396160(WNT1);ncbi_396185(CEBPB);ncbi_396330(IRF7);ncbi_396384(IRF1);ncbi_396385(IRF8);ncbi_415724(TOX3);ncbi_417401(TRIM25);ncbi_419194(ADA);ncbi_419265(HELZ2);ncbi_420854(EDN1);ncbi_421369(ATF3);ncbi_421921(CMPK2);ncbi_422720(TLR3);ncbi_422890(MXD4);ncbi_423129(L…
GO:0007167	enzyme linked receptor protein signaling pathway	9	401	0.2866	0.538489	ncbi_100857332(DOK2);ncbi_373969(DLX5);ncbi_395509(PDGFRA);ncbi_395742(FLT4);ncbi_396160(WNT1);ncbi_421297(ALK);ncbi_422930(EIF2AK3);ncbi_427449(DAB2);ncbi_429089(CYR61)
GO:0072594	establishment of protein localization to organelle	4	152	0.286766	0.538489	ncbi_422720(TLR3);ncbi_427449(DAB2);ncbi_429363(APC2);ncbi_768990(TMEM173)
GO:0035107	appendage morphogenesis	3	105	0.288034	0.538489	ncbi_373969(DLX5);ncbi_395852(ID2);ncbi_772070(DLX6)
GO:0002204	somatic recombination of immunoglobulin genes involved in immune response	1	19	0.289685	0.538489	ncbi_374246(NBN)
GO:0002208	somatic diversification of immunoglobulins involved in immune response	1	19	0.289685	0.538489	ncbi_374246(NBN)
GO:0002821	positive regulation of adaptive immune response	1	19	0.289685	0.538489	ncbi_428650(RSAD2)
GO:0002824	positive regulation of adaptive immune response based on somatic recombination of immune receptors built from immunoglobulin superfamily domains	1	19	0.289685	0.538489	ncbi_428650(RSAD2)
GO:0003170	heart valve development	1	19	0.289685	0.538489	ncbi_429089(CYR61)
GO:0009988	cell-cell recognition	1	19	0.289685	0.538489	ncbi_422447(CLGN)
GO:0021988	olfactory lobe development	1	19	0.289685	0.538489	ncbi_395852(ID2)
GO:0032374	regulation of cholesterol transport	1	19	0.289685	0.538489	ncbi_421401(ABCG5)
GO:0032410	negative regulation of transporter activity	1	19	0.289685	0.538489	ncbi_395387(MMP9)
GO:0032642	regulation of chemokine production	1	19	0.289685	0.538489	ncbi_422720(TLR3)
GO:0042345	regulation of NF-kappaB import into nucleus	1	19	0.289685	0.538489	ncbi_422720(TLR3)
GO:0042348	NF-kappaB import into nucleus	1	19	0.289685	0.538489	ncbi_422720(TLR3)
GO:0044236	multicellular organism metabolic process	1	19	0.289685	0.538489	ncbi_395387(MMP9)
GO:0050848	regulation of calcium-mediated signaling	1	19	0.289685	0.538489	ncbi_419194(ADA)
GO:0055007	cardiac muscle cell differentiation	1	19	0.289685	0.538489	ncbi_395802(PROX1)
GO:0060491	regulation of cell projection assembly	1	19	0.289685	0.538489	ncbi_396160(WNT1)
GO:0051046	regulation of secretion	4	153	0.290767	0.539904	ncbi_417369(UNC13D);ncbi_419194(ADA);ncbi_420854(EDN1);ncbi_428650(RSAD2)
GO:0007155	cell adhesion	11	506	0.291684	0.541012	ncbi_374209(ITGB3);ncbi_396160(WNT1);ncbi_396384(IRF1);ncbi_419194(ADA);ncbi_419762(CADM1);ncbi_423129(LPXN);ncbi_426068(CELSR1);ncbi_427449(DAB2);ncbi_428121(LRRC32);ncbi_428650(RSAD2);ncbi_429089(CYR61)
GO:0097190	apoptotic signaling pathway	5	202	0.292024	0.541046	ncbi_100859283(PHLDA3);ncbi_416734(PAK5);ncbi_419860(G0S2);ncbi_422930(EIF2AK3);ncbi_427449(DAB2)
GO:0019221	cytokine-mediated signaling pathway	3	106	0.29291	0.541498	ncbi_396330(IRF7);ncbi_396384(IRF1);ncbi_424044(STAT1)
GO:1901605	alpha-amino acid metabolic process	3	106	0.29291	0.541498	ncbi_415746(GPT2);ncbi_417540(PSPH);ncbi_427263(PSAT1)
GO:0051223	regulation of protein transport	5	203	0.295498	0.545448	ncbi_422720(TLR3);ncbi_427449(DAB2);ncbi_428650(RSAD2);ncbi_429363(APC2);ncbi_768990(TMEM173)
GO:0043436	oxoacid metabolic process	8	354	0.296655	0.545448	ncbi_395706(SCD);ncbi_395863(HPGDS);ncbi_415746(GPT2);ncbi_416156(C1QTNF2);ncbi_417540(PSPH);ncbi_420090(ACSBG2);ncbi_420854(EDN1);ncbi_427263(PSAT1)
GO:0030100	regulation of endocytosis	2	61	0.296664	0.545448	ncbi_396370(C3);ncbi_427449(DAB2)
GO:0045637	regulation of myeloid cell differentiation	2	61	0.296664	0.545448	ncbi_395852(ID2);ncbi_424745(INPP5D)
GO:0055001	muscle cell development	2	61	0.296664	0.545448	ncbi_395509(PDGFRA);ncbi_395802(PROX1)
GO:0042221	response to chemical	26	1304	0.298198	0.545701	ncbi_100859903(HYAL3);ncbi_112530884(LOC112530884);ncbi_112530931(LOC112530931);ncbi_373969(DLX5);ncbi_395147(EIF2AK2);ncbi_395509(PDGFRA);ncbi_395742(FLT4);ncbi_395852(ID2);ncbi_396160(WNT1);ncbi_396185(CEBPB);ncbi_396330(IRF7);ncbi_396384(IRF1);ncbi_396385(IRF8);ncbi_417965(GRIN2B);ncbi_418167(USP18);ncbi_419559(EDN2);ncbi_421921(CMPK2);ncbi_422720(TLR3);ncbi_424044(STAT1);ncbi_427449(DAB2);ncb…
GO:0000187	activation of MAPK activity	1	20	0.302372	0.545701	ncbi_427449(DAB2)
GO:0000271	polysaccharide biosynthetic process	1	20	0.302372	0.545701	ncbi_416156(C1QTNF2)
GO:0002381	immunoglobulin production involved in immunoglobulin mediated immune response	1	20	0.302372	0.545701	ncbi_374246(NBN)
GO:0015807	L-amino acid transport	1	20	0.302372	0.545701	ncbi_769612(SLC1A4)
GO:0021879	forebrain neuron differentiation	1	20	0.302372	0.545701	ncbi_395802(PROX1)
GO:0032371	regulation of sterol transport	1	20	0.302372	0.545701	ncbi_421401(ABCG5)
GO:0032602	chemokine production	1	20	0.302372	0.545701	ncbi_422720(TLR3)
GO:0033144	negative regulation of intracellular steroid hormone receptor signaling pathway	1	20	0.302372	0.545701	ncbi_427449(DAB2)
GO:0033692	cellular polysaccharide biosynthetic process	1	20	0.302372	0.545701	ncbi_416156(C1QTNF2)
GO:0034637	cellular carbohydrate biosynthetic process	1	20	0.302372	0.545701	ncbi_416156(C1QTNF2)
GO:0035710	CD4-positive, alpha-beta T cell activation	1	20	0.302372	0.545701	ncbi_428650(RSAD2)
GO:0043502	regulation of muscle adaptation	1	20	0.302372	0.545701	ncbi_420854(EDN1)
GO:0050810	regulation of steroid biosynthetic process	1	20	0.302372	0.545701	ncbi_395802(PROX1)
GO:0090068	positive regulation of cell cycle process	1	20	0.302372	0.545701	ncbi_395802(PROX1)
GO:0051301	cell division	3	108	0.302678	0.545701	ncbi_420559(SAMD9L);ncbi_420854(EDN1);ncbi_431664(RXFP3)
GO:0032101	regulation of response to external stimulus	4	156	0.302813	0.545701	ncbi_100858653(DHX58);ncbi_395509(PDGFRA);ncbi_396370(C3);ncbi_768990(TMEM173)
GO:0030335	positive regulation of cell migration	2	62	0.303275	0.545701	ncbi_395387(MMP9);ncbi_419559(EDN2)
GO:1903034	regulation of response to wounding	2	62	0.303275	0.545701	ncbi_395509(PDGFRA);ncbi_396370(C3)
GO:2000147	positive regulation of cell motility	2	62	0.303275	0.545701	ncbi_395387(MMP9);ncbi_419559(EDN2)
GO:0019219	regulation of nucleobase-containing compound metabolic process	27	1362	0.30408	0.546567	ncbi_107051287(IL11);ncbi_373969(DLX5);ncbi_395147(EIF2AK2);ncbi_395281(ID3);ncbi_395282(ID1);ncbi_395509(PDGFRA);ncbi_395802(PROX1);ncbi_395852(ID2);ncbi_396160(WNT1);ncbi_396185(CEBPB);ncbi_396330(IRF7);ncbi_396384(IRF1);ncbi_396385(IRF8);ncbi_415724(TOX3);ncbi_417401(TRIM25);ncbi_419265(HELZ2);ncbi_420854(EDN1);ncbi_421369(ATF3);ncbi_422720(TLR3);ncbi_422890(MXD4);ncbi_423129(LPXN);ncbi_423600…
GO:0006082	organic acid metabolic process	8	358	0.307193	0.551574	ncbi_395706(SCD);ncbi_395863(HPGDS);ncbi_415746(GPT2);ncbi_416156(C1QTNF2);ncbi_417540(PSPH);ncbi_420090(ACSBG2);ncbi_420854(EDN1);ncbi_427263(PSAT1)
GO:0008285	negative regulation of cell proliferation	3	109	0.307568	0.551659	ncbi_395147(EIF2AK2);ncbi_395852(ID2);ncbi_428121(LRRC32)
GO:0007626	locomotory behavior	2	63	0.309875	0.551923	ncbi_395392(SNCG);ncbi_395852(ID2)
GO:0048015	phosphatidylinositol-mediated signaling	2	63	0.309875	0.551923	ncbi_420854(EDN1);ncbi_423600(CAT)
GO:0051272	positive regulation of cellular component movement	2	63	0.309875	0.551923	ncbi_395387(MMP9);ncbi_419559(EDN2)
GO:0035239	tube morphogenesis	4	158	0.310877	0.551923	ncbi_395509(PDGFRA);ncbi_395852(ID2);ncbi_396160(WNT1);ncbi_426068(CELSR1)
GO:0007599	hemostasis	3	110	0.312461	0.551923	ncbi_374209(ITGB3);ncbi_395509(PDGFRA);ncbi_428731(SLC7A11)
GO:0071345	cellular response to cytokine stimulus	3	110	0.312461	0.551923	ncbi_396330(IRF7);ncbi_396384(IRF1);ncbi_424044(STAT1)
GO:0097191	extrinsic apoptotic signaling pathway	3	110	0.312461	0.551923	ncbi_416734(PAK5);ncbi_419860(G0S2);ncbi_427449(DAB2)
GO:0002262	myeloid cell homeostasis	1	21	0.314834	0.551923	ncbi_395852(ID2)
GO:0002718	regulation of cytokine production involved in immune response	1	21	0.314834	0.551923	ncbi_428650(RSAD2)
GO:0002763	positive regulation of myeloid leukocyte differentiation	1	21	0.314834	0.551923	ncbi_395852(ID2)
GO:0010518	positive regulation of phospholipase activity	1	21	0.314834	0.551923	ncbi_395509(PDGFRA)
GO:0010634	positive regulation of epithelial cell migration	1	21	0.314834	0.551923	ncbi_395387(MMP9)
GO:0016445	somatic diversification of immunoglobulins	1	21	0.314834	0.551923	ncbi_374246(NBN)
GO:0016447	somatic recombination of immunoglobulin gene segments	1	21	0.314834	0.551923	ncbi_374246(NBN)
GO:0021872	forebrain generation of neurons	1	21	0.314834	0.551923	ncbi_395802(PROX1)
GO:0030835	negative regulation of actin filament depolymerization	1	21	0.314834	0.551923	ncbi_771476(LMOD1)
GO:0030837	negative regulation of actin filament polymerization	1	21	0.314834	0.551923	ncbi_771476(LMOD1)
GO:0032272	negative regulation of protein polymerization	1	21	0.314834	0.551923	ncbi_771476(LMOD1)
GO:0034763	negative regulation of transmembrane transport	1	21	0.314834	0.551923	ncbi_395387(MMP9)
GO:0060193	positive regulation of lipase activity	1	21	0.314834	0.551923	ncbi_395509(PDGFRA)
GO:1903725	regulation of phospholipid metabolic process	1	21	0.314834	0.551923	ncbi_395509(PDGFRA)
GO:0010243	response to organonitrogen compound	4	159	0.314917	0.551923	ncbi_395509(PDGFRA);ncbi_396185(CEBPB);ncbi_427756(CARD9);ncbi_428089(SESN3)
GO:0005996	monosaccharide metabolic process	3	111	0.317357	0.555046	ncbi_396145(INS-IGF2);ncbi_416156(C1QTNF2);ncbi_421369(ATF3)
GO:0034248	regulation of cellular amide metabolic process	3	111	0.317357	0.555046	ncbi_395147(EIF2AK2);ncbi_422930(EIF2AK3);ncbi_429089(CYR61)
GO:1901362	organic cyclic compound biosynthetic process	29	1480	0.317878	0.555381	ncbi_107051287(IL11);ncbi_373969(DLX5);ncbi_395147(EIF2AK2);ncbi_395281(ID3);ncbi_395282(ID1);ncbi_395802(PROX1);ncbi_395852(ID2);ncbi_396160(WNT1);ncbi_396185(CEBPB);ncbi_396330(IRF7);ncbi_396384(IRF1);ncbi_396385(IRF8);ncbi_415724(TOX3);ncbi_417401(TRIM25);ncbi_419194(ADA);ncbi_419265(HELZ2);ncbi_420854(EDN1);ncbi_421369(ATF3);ncbi_421921(CMPK2);ncbi_422720(TLR3);ncbi_422890(MXD4);ncbi_423129(L…
GO:0007186	G-protein coupled receptor signaling pathway	6	261	0.321731	0.56153	ncbi_107051871(KCTD12);ncbi_396370(C3);ncbi_419194(ADA);ncbi_420854(EDN1);ncbi_422929(HRH2L);ncbi_770511(GABRA2)
GO:0006357	regulation of transcription from RNA polymerase II promoter	14	678	0.322531	0.562345	ncbi_107051287(IL11);ncbi_373969(DLX5);ncbi_395802(PROX1);ncbi_396160(WNT1);ncbi_396185(CEBPB);ncbi_396330(IRF7);ncbi_396384(IRF1);ncbi_396385(IRF8);ncbi_419265(HELZ2);ncbi_421369(ATF3);ncbi_422720(TLR3);ncbi_424044(STAT1);ncbi_429089(CYR61);ncbi_768990(TMEM173)
GO:0098609	cell-cell adhesion	7	313	0.324532	0.563277	ncbi_396160(WNT1);ncbi_396384(IRF1);ncbi_419194(ADA);ncbi_419762(CADM1);ncbi_426068(CELSR1);ncbi_428121(LRRC32);ncbi_428650(RSAD2)
GO:0060255	regulation of macromolecule metabolic process	45	2360	0.325799	0.563277	ncbi_100858732(STAT2);ncbi_101748777(SPDYA);ncbi_107051287(IL11);ncbi_112533547(LOC112533547);ncbi_373969(DLX5);ncbi_374246(NBN);ncbi_395147(EIF2AK2);ncbi_395243(IRF9);ncbi_395281(ID3);ncbi_395282(ID1);ncbi_395509(PDGFRA);ncbi_395742(FLT4);ncbi_395802(PROX1);ncbi_395852(ID2);ncbi_396160(WNT1);ncbi_396185(CEBPB);ncbi_396330(IRF7);ncbi_396370(C3);ncbi_396384(IRF1);ncbi_396385(IRF8);ncbi_415724(TOX3…
GO:0022610	biological adhesion	12	574	0.325854	0.563277	ncbi_374209(ITGB3);ncbi_395429(POSTN);ncbi_396160(WNT1);ncbi_396384(IRF1);ncbi_419194(ADA);ncbi_419762(CADM1);ncbi_423129(LPXN);ncbi_426068(CELSR1);ncbi_427449(DAB2);ncbi_428121(LRRC32);ncbi_428650(RSAD2);ncbi_429089(CYR61)
GO:0009987	cellular process	137	7534	0.326845	0.563277	ncbi_100857332(DOK2);ncbi_100858653(DHX58);ncbi_100858732(STAT2);ncbi_100859283(PHLDA3);ncbi_100859302(LOC100859302);ncbi_100859721(APOC3);ncbi_101748777(SPDYA);ncbi_101749333(KRT18);ncbi_101750732(GIN1);ncbi_107051287(IL11);ncbi_107051871(KCTD12);ncbi_112530026(GPR142);ncbi_112530884(LOC112530884);ncbi_112530931(LOC112530931);ncbi_373969(DLX5);ncbi_374209(ITGB3);ncbi_374246(NBN);ncbi_395147(EIF2…
GO:0001667	ameboidal-type cell migration	4	162	0.327064	0.563277	ncbi_395387(MMP9);ncbi_395742(FLT4);ncbi_395802(PROX1);ncbi_395852(ID2)
GO:0010883	regulation of lipid storage	1	22	0.327075	0.563277	ncbi_396370(C3)
GO:0014896	muscle hypertrophy	1	22	0.327075	0.563277	ncbi_420854(EDN1)
GO:0030324	lung development	1	22	0.327075	0.563277	ncbi_426068(CELSR1)
GO:0043242	negative regulation of protein complex disassembly	1	22	0.327075	0.563277	ncbi_771476(LMOD1)
GO:0043550	regulation of lipid kinase activity	1	22	0.327075	0.563277	ncbi_395509(PDGFRA)
GO:0050727	regulation of inflammatory response	1	22	0.327075	0.563277	ncbi_396370(C3)
GO:1901880	negative regulation of protein depolymerization	1	22	0.327075	0.563277	ncbi_771476(LMOD1)
GO:0042098	T cell proliferation	2	66	0.329595	0.567038	ncbi_396384(IRF1);ncbi_428121(LRRC32)
GO:0006351	transcription, DNA-templated	24	1218	0.330279	0.567058	ncbi_107051287(IL11);ncbi_373969(DLX5);ncbi_395147(EIF2AK2);ncbi_395281(ID3);ncbi_395282(ID1);ncbi_395802(PROX1);ncbi_395852(ID2);ncbi_396160(WNT1);ncbi_396185(CEBPB);ncbi_396330(IRF7);ncbi_396384(IRF1);ncbi_396385(IRF8);ncbi_415724(TOX3);ncbi_417401(TRIM25);ncbi_419265(HELZ2);ncbi_421369(ATF3);ncbi_422720(TLR3);ncbi_422890(MXD4);ncbi_423600(CAT);ncbi_424044(STAT1);ncbi_427449(DAB2);ncbi_428156(F…
GO:0097659	nucleic acid-templated transcription	24	1218	0.330279	0.567058	ncbi_107051287(IL11);ncbi_373969(DLX5);ncbi_395147(EIF2AK2);ncbi_395281(ID3);ncbi_395282(ID1);ncbi_395802(PROX1);ncbi_395852(ID2);ncbi_396160(WNT1);ncbi_396185(CEBPB);ncbi_396330(IRF7);ncbi_396384(IRF1);ncbi_396385(IRF8);ncbi_415724(TOX3);ncbi_417401(TRIM25);ncbi_419265(HELZ2);ncbi_421369(ATF3);ncbi_422720(TLR3);ncbi_422890(MXD4);ncbi_423600(CAT);ncbi_424044(STAT1);ncbi_427449(DAB2);ncbi_428156(F…
GO:0008202	steroid metabolic process	3	114	0.332051	0.569025	ncbi_395509(PDGFRA);ncbi_395802(PROX1);ncbi_423600(CAT)
GO:0006366	transcription from RNA polymerase II promoter	14	683	0.332438	0.569025	ncbi_107051287(IL11);ncbi_373969(DLX5);ncbi_395802(PROX1);ncbi_396160(WNT1);ncbi_396185(CEBPB);ncbi_396330(IRF7);ncbi_396384(IRF1);ncbi_396385(IRF8);ncbi_419265(HELZ2);ncbi_421369(ATF3);ncbi_422720(TLR3);ncbi_424044(STAT1);ncbi_429089(CYR61);ncbi_768990(TMEM173)
GO:0006811	ion transport	14	683	0.332438	0.569025	ncbi_395387(MMP9);ncbi_395392(SNCG);ncbi_395903(KCNJ4);ncbi_416147(LOC416147);ncbi_417965(GRIN2B);ncbi_422649(SLC4A4);ncbi_424576(SLC6A9);ncbi_428652(KCNF1);ncbi_428691(CYSLTR1);ncbi_428731(SLC7A11);ncbi_769612(SLC1A4);ncbi_770511(GABRA2);ncbi_771137(SLC26A8);ncbi_771694(BEST4)
GO:0048513	animal organ development	22	1112	0.333322	0.56956	ncbi_100859903(HYAL3);ncbi_373969(DLX5);ncbi_395147(EIF2AK2);ncbi_395281(ID3);ncbi_395282(ID1);ncbi_395509(PDGFRA);ncbi_395802(PROX1);ncbi_395852(ID2);ncbi_396160(WNT1);ncbi_396384(IRF1);ncbi_419194(ADA);ncbi_420033(KLHL10);ncbi_420559(SAMD9L);ncbi_420628(SNX10);ncbi_420854(EDN1);ncbi_421369(ATF3);ncbi_422930(EIF2AK3);ncbi_422992(IFITM5);ncbi_424745(INPP5D);ncbi_426068(CELSR1);ncbi_427449(DAB2);n…
GO:0044085	cellular component biogenesis	18	897	0.333426	0.56956	ncbi_107051871(KCTD12);ncbi_374209(ITGB3);ncbi_395147(EIF2AK2);ncbi_395509(PDGFRA);ncbi_395802(PROX1);ncbi_396160(WNT1);ncbi_415327(PATL2);ncbi_416156(C1QTNF2);ncbi_418166(TUBA8A);ncbi_418273(VAMP1);ncbi_419125(SAMHD1);ncbi_419762(CADM1);ncbi_420628(SNX10);ncbi_422447(CLGN);ncbi_422930(EIF2AK3);ncbi_423600(CAT);ncbi_428652(KCNF1);ncbi_771476(LMOD1)
GO:0098602	single organism cell adhesion	6	265	0.33439	0.570628	ncbi_396160(WNT1);ncbi_396384(IRF1);ncbi_419194(ADA);ncbi_428121(LRRC32);ncbi_428650(RSAD2);ncbi_429089(CYR61)
GO:0008015	blood circulation	4	164	0.33518	0.571399	ncbi_395852(ID2);ncbi_419194(ADA);ncbi_419559(EDN2);ncbi_420854(EDN1)
GO:0043065	positive regulation of apoptotic process	3	115	0.336948	0.573108	ncbi_422930(EIF2AK3);ncbi_423901(CASP7);ncbi_429089(CYR61)
GO:0043068	positive regulation of programmed cell death	3	115	0.336948	0.573108	ncbi_422930(EIF2AK3);ncbi_423901(CASP7);ncbi_429089(CYR61)
GO:0070201	regulation of establishment of protein localization	5	215	0.337652	0.573108	ncbi_422720(TLR3);ncbi_427449(DAB2);ncbi_428650(RSAD2);ncbi_429363(APC2);ncbi_768990(TMEM173)
GO:0001909	leukocyte mediated cytotoxicity	1	23	0.339098	0.573108	ncbi_419762(CADM1)
GO:0003014	renal system process	1	23	0.339098	0.573108	ncbi_420854(EDN1)
GO:0006641	triglyceride metabolic process	1	23	0.339098	0.573108	ncbi_100859721(APOC3)
GO:0045446	endothelial cell differentiation	1	23	0.339098	0.573108	ncbi_395802(PROX1)
GO:0060541	respiratory system development	1	23	0.339098	0.573108	ncbi_426068(CELSR1)
GO:0006913	nucleocytoplasmic transport	4	165	0.339242	0.573108	ncbi_422720(TLR3);ncbi_427449(DAB2);ncbi_429363(APC2);ncbi_768990(TMEM173)
GO:0003205	cardiac chamber development	2	68	0.342658	0.576568	ncbi_395802(PROX1);ncbi_429089(CYR61)
GO:0007611	learning or memory	2	68	0.342658	0.576568	ncbi_416734(PAK5);ncbi_417965(GRIN2B)
GO:0031331	positive regulation of cellular catabolic process	2	68	0.342658	0.576568	ncbi_426315(ZC3HAV1);ncbi_427449(DAB2)
GO:0050890	cognition	2	68	0.342658	0.576568	ncbi_416734(PAK5);ncbi_417965(GRIN2B)
GO:0032774	RNA biosynthetic process	25	1281	0.343737	0.577807	ncbi_107051287(IL11);ncbi_373969(DLX5);ncbi_395147(EIF2AK2);ncbi_395281(ID3);ncbi_395282(ID1);ncbi_395802(PROX1);ncbi_395852(ID2);ncbi_396160(WNT1);ncbi_396185(CEBPB);ncbi_396330(IRF7);ncbi_396384(IRF1);ncbi_396385(IRF8);ncbi_415724(TOX3);ncbi_417401(TRIM25);ncbi_419265(HELZ2);ncbi_421369(ATF3);ncbi_422720(TLR3);ncbi_422890(MXD4);ncbi_423129(LPXN);ncbi_423600(CAT);ncbi_424044(STAT1);ncbi_427449(D…
GO:0019637	organophosphate metabolic process	8	372	0.344668	0.578795	ncbi_395509(PDGFRA);ncbi_419125(SAMHD1);ncbi_419194(ADA);ncbi_420034(NT5C3B);ncbi_420854(EDN1);ncbi_421921(CMPK2);ncbi_424745(INPP5D);ncbi_429128(GUCY1B4)
GO:0040011	locomotion	14	690	0.346427	0.579384	ncbi_373969(DLX5);ncbi_374209(ITGB3);ncbi_395387(MMP9);ncbi_395509(PDGFRA);ncbi_395742(FLT4);ncbi_395802(PROX1);ncbi_395852(ID2);ncbi_417401(TRIM25);ncbi_418528(TMPRSS2);ncbi_419559(EDN2);ncbi_420854(EDN1);ncbi_427449(DAB2);ncbi_429089(CYR61);ncbi_771137(SLC26A8)
GO:0010631	epithelial cell migration	3	117	0.346737	0.579384	ncbi_395387(MMP9);ncbi_395742(FLT4);ncbi_395802(PROX1)
GO:0050906	detection of stimulus involved in sensory perception	3	117	0.346737	0.579384	ncbi_112530884(LOC112530884);ncbi_112530931(LOC112530931);ncbi_417965(GRIN2B)
GO:0090092	regulation of transmembrane receptor protein serine/threonine kinase signaling pathway	3	117	0.346737	0.579384	ncbi_396160(WNT1);ncbi_427449(DAB2);ncbi_429089(CYR61)
GO:0090132	epithelium migration	3	117	0.346737	0.579384	ncbi_395387(MMP9);ncbi_395742(FLT4);ncbi_395802(PROX1)
GO:0051169	nuclear transport	4	167	0.347371	0.579869	ncbi_422720(TLR3);ncbi_427449(DAB2);ncbi_429363(APC2);ncbi_768990(TMEM173)
GO:0015980	energy derivation by oxidation of organic compounds	2	69	0.34916	0.580081	ncbi_416156(C1QTNF2);ncbi_423600(CAT)
GO:0051171	regulation of nitrogen compound metabolic process	28	1448	0.349484	0.580081	ncbi_107051287(IL11);ncbi_373969(DLX5);ncbi_395147(EIF2AK2);ncbi_395281(ID3);ncbi_395282(ID1);ncbi_395509(PDGFRA);ncbi_395802(PROX1);ncbi_395852(ID2);ncbi_396160(WNT1);ncbi_396185(CEBPB);ncbi_396330(IRF7);ncbi_396384(IRF1);ncbi_396385(IRF8);ncbi_415724(TOX3);ncbi_417401(TRIM25);ncbi_419265(HELZ2);ncbi_420854(EDN1);ncbi_421369(ATF3);ncbi_422720(TLR3);ncbi_422890(MXD4);ncbi_422930(EIF2AK3);ncbi_423…
GO:0043549	regulation of kinase activity	6	270	0.350298	0.580081	ncbi_101748777(SPDYA);ncbi_395509(PDGFRA);ncbi_395802(PROX1);ncbi_420854(EDN1);ncbi_421297(ALK);ncbi_427449(DAB2)
GO:0002478	antigen processing and presentation of exogenous peptide antigen	1	24	0.350907	0.580081	ncbi_427728(TAP2)
GO:0002698	negative regulation of immune effector process	1	24	0.350907	0.580081	ncbi_100858653(DHX58)
GO:0002762	negative regulation of myeloid leukocyte differentiation	1	24	0.350907	0.580081	ncbi_424745(INPP5D)
GO:0006835	dicarboxylic acid transport	1	24	0.350907	0.580081	ncbi_771137(SLC26A8)
GO:0045661	regulation of myoblast differentiation	1	24	0.350907	0.580081	ncbi_395281(ID3)
GO:0051246	regulation of protein metabolic process	19	961	0.351246	0.580081	ncbi_101748777(SPDYA);ncbi_107051287(IL11);ncbi_374246(NBN);ncbi_395147(EIF2AK2);ncbi_395509(PDGFRA);ncbi_395742(FLT4);ncbi_395802(PROX1);ncbi_396160(WNT1);ncbi_396185(CEBPB);ncbi_396370(C3);ncbi_420854(EDN1);ncbi_421297(ALK);ncbi_422640(PPEF2);ncbi_422720(TLR3);ncbi_422930(EIF2AK3);ncbi_423209(CHAC1);ncbi_427449(DAB2);ncbi_427756(CARD9);ncbi_429089(CYR61)
GO:0043254	regulation of protein complex assembly	3	118	0.351627	0.580081	ncbi_395147(EIF2AK2);ncbi_396160(WNT1);ncbi_771476(LMOD1)
GO:0046486	glycerolipid metabolic process	3	118	0.351627	0.580081	ncbi_100859721(APOC3);ncbi_423600(CAT);ncbi_424745(INPP5D)
GO:0090130	tissue migration	3	118	0.351627	0.580081	ncbi_395387(MMP9);ncbi_395742(FLT4);ncbi_395802(PROX1)
GO:0010564	regulation of cell cycle process	4	169	0.355505	0.58553	ncbi_395802(PROX1);ncbi_395852(ID2);ncbi_420854(EDN1);ncbi_431664(RXFP3)
GO:0032147	activation of protein kinase activity	2	70	0.355641	0.58553	ncbi_421297(ALK);ncbi_427449(DAB2)
GO:0044710	single-organism metabolic process	39	2055	0.355972	0.58553	ncbi_100859721(APOC3);ncbi_374246(NBN);ncbi_395147(EIF2AK2);ncbi_395267(FMO3);ncbi_395346(BCO1);ncbi_395387(MMP9);ncbi_395509(PDGFRA);ncbi_395706(SCD);ncbi_395742(FLT4);ncbi_395802(PROX1);ncbi_395852(ID2);ncbi_395863(HPGDS);ncbi_396145(INS-IGF2);ncbi_396185(CEBPB);ncbi_396370(C3);ncbi_415746(GPT2);ncbi_416156(C1QTNF2);ncbi_417540(PSPH);ncbi_418866(SETDB2);ncbi_419125(SAMHD1);ncbi_419194(ADA);ncbi…
GO:0055086	nucleobase-containing small molecule metabolic process	6	272	0.356682	0.586126	ncbi_419125(SAMHD1);ncbi_419194(ADA);ncbi_420034(NT5C3B);ncbi_420854(EDN1);ncbi_421921(CMPK2);ncbi_429128(GUCY1B4)
GO:0007178	transmembrane receptor protein serine/threonine kinase signaling pathway	4	170	0.359572	0.58938	ncbi_373969(DLX5);ncbi_396160(WNT1);ncbi_427449(DAB2);ncbi_429089(CYR61)
GO:0010942	positive regulation of cell death	3	120	0.361395	0.58938	ncbi_422930(EIF2AK3);ncbi_423901(CASP7);ncbi_429089(CYR61)
GO:0043542	endothelial cell migration	2	71	0.362099	0.58938	ncbi_395742(FLT4);ncbi_395802(PROX1)
GO:0051302	regulation of cell division	2	71	0.362099	0.58938	ncbi_420854(EDN1);ncbi_431664(RXFP3)
GO:0048731	system development	31	1621	0.362485	0.58938	ncbi_100859903(HYAL3);ncbi_373969(DLX5);ncbi_374209(ITGB3);ncbi_374246(NBN);ncbi_395147(EIF2AK2);ncbi_395281(ID3);ncbi_395282(ID1);ncbi_395509(PDGFRA);ncbi_395742(FLT4);ncbi_395802(PROX1);ncbi_395852(ID2);ncbi_396160(WNT1);ncbi_396370(C3);ncbi_396384(IRF1);ncbi_419194(ADA);ncbi_419762(CADM1);ncbi_419969(GFAP);ncbi_420033(KLHL10);ncbi_420559(SAMD9L);ncbi_420628(SNX10);ncbi_420854(EDN1);ncbi_421369…
GO:0032880	regulation of protein localization	5	222	0.362497	0.58938	ncbi_422720(TLR3);ncbi_427449(DAB2);ncbi_428650(RSAD2);ncbi_429363(APC2);ncbi_768990(TMEM173)
GO:0007569	cell aging	1	25	0.362507	0.58938	ncbi_395852(ID2)
GO:0017157	regulation of exocytosis	1	25	0.362507	0.58938	ncbi_417369(UNC13D)
GO:0019915	lipid storage	1	25	0.362507	0.58938	ncbi_396370(C3)
GO:0045638	negative regulation of myeloid cell differentiation	1	25	0.362507	0.58938	ncbi_424745(INPP5D)
GO:0045639	positive regulation of myeloid cell differentiation	1	25	0.362507	0.58938	ncbi_395852(ID2)
GO:0071310	cellular response to organic substance	9	432	0.364132	0.591451	ncbi_373969(DLX5);ncbi_395742(FLT4);ncbi_395852(ID2);ncbi_396160(WNT1);ncbi_396330(IRF7);ncbi_396384(IRF1);ncbi_424044(STAT1);ncbi_427449(DAB2);ncbi_429089(CYR61)
GO:0045596	negative regulation of cell differentiation	4	172	0.367705	0.59668	ncbi_395852(ID2);ncbi_396160(WNT1);ncbi_396384(IRF1);ncbi_424745(INPP5D)
GO:0048736	appendage development	3	122	0.371141	0.600379	ncbi_373969(DLX5);ncbi_395852(ID2);ncbi_772070(DLX6)
GO:0006875	cellular metal ion homeostasis	4	173	0.37177	0.600379	ncbi_395509(PDGFRA);ncbi_419559(EDN2);ncbi_420854(EDN1);ncbi_431664(RXFP3)
GO:0002244	hematopoietic progenitor cell differentiation	1	26	0.373901	0.600379	ncbi_395147(EIF2AK2)
GO:0005977	glycogen metabolic process	1	26	0.373901	0.600379	ncbi_416156(C1QTNF2)
GO:0006112	energy reserve metabolic process	1	26	0.373901	0.600379	ncbi_416156(C1QTNF2)
GO:0006354	DNA-templated transcription, elongation	1	26	0.373901	0.600379	ncbi_427449(DAB2)
GO:0007338	single fertilization	1	26	0.373901	0.600379	ncbi_422447(CLGN)
GO:0008361	regulation of cell size	1	26	0.373901	0.600379	ncbi_420854(EDN1)
GO:0019884	antigen processing and presentation of exogenous antigen	1	26	0.373901	0.600379	ncbi_427728(TAP2)
GO:0043271	negative regulation of ion transport	1	26	0.373901	0.600379	ncbi_395387(MMP9)
GO:0072577	endothelial cell apoptotic process	1	26	0.373901	0.600379	ncbi_107051287(IL11)
GO:0008406	gonad development	2	73	0.374942	0.600905	ncbi_395509(PDGFRA);ncbi_420033(KLHL10)
GO:1901652	response to peptide	2	73	0.374942	0.600905	ncbi_427756(CARD9);ncbi_428089(SESN3)
GO:0009117	nucleotide metabolic process	5	226	0.376726	0.602618	ncbi_419125(SAMHD1);ncbi_419194(ADA);ncbi_420854(EDN1);ncbi_421921(CMPK2);ncbi_429128(GUCY1B4)
GO:0016337	single organismal cell-cell adhesion	5	226	0.376726	0.602618	ncbi_396160(WNT1);ncbi_396384(IRF1);ncbi_419194(ADA);ncbi_428121(LRRC32);ncbi_428650(RSAD2)
GO:0001501	skeletal system development	3	124	0.380862	0.60808	ncbi_395509(PDGFRA);ncbi_396160(WNT1);ncbi_419762(CADM1)
GO:0048589	developmental growth	3	124	0.380862	0.60808	ncbi_395802(PROX1);ncbi_395852(ID2);ncbi_428156(FOXS1)
GO:0016477	cell migration	10	493	0.38341	0.610787	ncbi_374209(ITGB3);ncbi_395387(MMP9);ncbi_395509(PDGFRA);ncbi_395742(FLT4);ncbi_395802(PROX1);ncbi_395852(ID2);ncbi_419559(EDN2);ncbi_420854(EDN1);ncbi_427449(DAB2);ncbi_429089(CYR61)
GO:0002367	cytokine production involved in immune response	1	27	0.385093	0.610787	ncbi_428650(RSAD2)
GO:0043467	regulation of generation of precursor metabolites and energy	1	27	0.385093	0.610787	ncbi_416156(C1QTNF2)
GO:0045333	cellular respiration	1	27	0.385093	0.610787	ncbi_423600(CAT)
GO:0051099	positive regulation of binding	1	27	0.385093	0.610787	ncbi_395387(MMP9)
GO:0072091	regulation of stem cell proliferation	1	27	0.385093	0.610787	ncbi_395147(EIF2AK2)
GO:0097006	regulation of plasma lipoprotein particle levels	1	27	0.385093	0.610787	ncbi_100859721(APOC3)
GO:0045137	development of primary sexual characteristics	2	75	0.38768	0.614258	ncbi_395509(PDGFRA);ncbi_420033(KLHL10)
GO:0090407	organophosphate biosynthetic process	4	177	0.38801	0.614258	ncbi_419194(ADA);ncbi_420854(EDN1);ncbi_421921(CMPK2);ncbi_429128(GUCY1B4)
GO:1902580	single-organism cellular localization	6	282	0.3887	0.614773	ncbi_101749333(KRT18);ncbi_419539(LRRTM4);ncbi_422720(TLR3);ncbi_427449(DAB2);ncbi_429363(APC2);ncbi_768990(TMEM173)
GO:0018205	peptidyl-lysine modification	3	126	0.39055	0.616543	ncbi_396185(CEBPB);ncbi_418866(SETDB2);ncbi_424185(IFIH1)
GO:0030111	regulation of Wnt signaling pathway	3	126	0.39055	0.616543	ncbi_373969(DLX5);ncbi_427449(DAB2);ncbi_429363(APC2)
GO:0071705	nitrogen compound transport	5	230	0.390954	0.616603	ncbi_420854(EDN1);ncbi_422720(TLR3);ncbi_427727(TAP1);ncbi_427728(TAP2);ncbi_769612(SLC1A4)
GO:0001763	morphogenesis of a branching structure	2	76	0.394007	0.61719	ncbi_396160(WNT1);ncbi_426068(CELSR1)
GO:0032268	regulation of cellular protein metabolic process	18	931	0.394219	0.61719	ncbi_101748777(SPDYA);ncbi_107051287(IL11);ncbi_374246(NBN);ncbi_395147(EIF2AK2);ncbi_395509(PDGFRA);ncbi_395742(FLT4);ncbi_395802(PROX1);ncbi_396160(WNT1);ncbi_396185(CEBPB);ncbi_396370(C3);ncbi_420854(EDN1);ncbi_421297(ALK);ncbi_422640(PPEF2);ncbi_422720(TLR3);ncbi_422930(EIF2AK3);ncbi_427449(DAB2);ncbi_427756(CARD9);ncbi_429089(CYR61)
GO:0032844	regulation of homeostatic process	3	127	0.395381	0.61719	ncbi_395852(ID2);ncbi_420854(EDN1);ncbi_424745(INPP5D)
GO:0030902	hindbrain development	1	28	0.396085	0.61719	ncbi_395802(PROX1)
GO:0034968	histone lysine methylation	1	28	0.396085	0.61719	ncbi_418866(SETDB2)
GO:0035264	multicellular organism growth	1	28	0.396085	0.61719	ncbi_428156(FOXS1)
GO:0040014	regulation of multicellular organism growth	1	28	0.396085	0.61719	ncbi_428156(FOXS1)
GO:0043112	receptor metabolic process	1	28	0.396085	0.61719	ncbi_427449(DAB2)
GO:0043500	muscle adaptation	1	28	0.396085	0.61719	ncbi_420854(EDN1)
GO:0045685	regulation of glial cell differentiation	1	28	0.396085	0.61719	ncbi_395852(ID2)
GO:0050870	positive regulation of T cell activation	1	28	0.396085	0.61719	ncbi_419194(ADA)
GO:0051899	membrane depolarization	1	28	0.396085	0.61719	ncbi_417965(GRIN2B)
GO:1903039	positive regulation of leukocyte cell-cell adhesion	1	28	0.396085	0.61719	ncbi_419194(ADA)
GO:0051338	regulation of transferase activity	6	286	0.401521	0.625082	ncbi_101748777(SPDYA);ncbi_395509(PDGFRA);ncbi_395802(PROX1);ncbi_420854(EDN1);ncbi_421297(ALK);ncbi_427449(DAB2)
GO:0002377	immunoglobulin production	1	29	0.406883	0.629361	ncbi_374246(NBN)
GO:0009636	response to toxic substance	1	29	0.406883	0.629361	ncbi_100859903(HYAL3)
GO:0030042	actin filament depolymerization	1	29	0.406883	0.629361	ncbi_771476(LMOD1)
GO:0030834	regulation of actin filament depolymerization	1	29	0.406883	0.629361	ncbi_771476(LMOD1)
GO:0031333	negative regulation of protein complex assembly	1	29	0.406883	0.629361	ncbi_771476(LMOD1)
GO:0045787	positive regulation of cell cycle	1	29	0.406883	0.629361	ncbi_395802(PROX1)
GO:0048645	organ formation	1	29	0.406883	0.629361	ncbi_395852(ID2)
GO:0003013	circulatory system process	4	182	0.408235	0.630297	ncbi_395852(ID2);ncbi_419194(ADA);ncbi_419559(EDN2);ncbi_420854(EDN1)
GO:0032386	regulation of intracellular transport	4	182	0.408235	0.630297	ncbi_422720(TLR3);ncbi_427449(DAB2);ncbi_429363(APC2);ncbi_768990(TMEM173)
GO:0006163	purine nucleotide metabolic process	3	130	0.409813	0.632154	ncbi_419125(SAMHD1);ncbi_419194(ADA);ncbi_429128(GUCY1B4)
GO:0010001	glial cell differentiation	2	79	0.412806	0.63619	ncbi_395852(ID2);ncbi_419969(GFAP)
GO:0002067	glandular epithelial cell differentiation	1	30	0.417488	0.638795	ncbi_395802(PROX1)
GO:0002562	somatic diversification of immune receptors via germline recombination within a single locus	1	30	0.417488	0.638795	ncbi_374246(NBN)
GO:0009112	nucleobase metabolic process	1	30	0.417488	0.638795	ncbi_419194(ADA)
GO:0009132	nucleoside diphosphate metabolic process	1	30	0.417488	0.638795	ncbi_421921(CMPK2)
GO:0045445	myoblast differentiation	1	30	0.417488	0.638795	ncbi_395281(ID3)
GO:0055008	cardiac muscle tissue morphogenesis	1	30	0.417488	0.638795	ncbi_395802(PROX1)
GO:1901879	regulation of protein depolymerization	1	30	0.417488	0.638795	ncbi_771476(LMOD1)
GO:0016482	cytoplasmic transport	6	291	0.417528	0.638795	ncbi_101749333(KRT18);ncbi_422720(TLR3);ncbi_427449(DAB2);ncbi_427727(TAP1);ncbi_429363(APC2);ncbi_768990(TMEM173)
GO:0044271	cellular nitrogen compound biosynthetic process	30	1605	0.418226	0.639283	ncbi_107051287(IL11);ncbi_373969(DLX5);ncbi_395147(EIF2AK2);ncbi_395281(ID3);ncbi_395282(ID1);ncbi_395802(PROX1);ncbi_395852(ID2);ncbi_396160(WNT1);ncbi_396185(CEBPB);ncbi_396330(IRF7);ncbi_396384(IRF1);ncbi_396385(IRF8);ncbi_415724(TOX3);ncbi_417401(TRIM25);ncbi_419194(ADA);ncbi_419265(HELZ2);ncbi_420854(EDN1);ncbi_421369(ATF3);ncbi_421921(CMPK2);ncbi_422720(TLR3);ncbi_422890(MXD4);ncbi_422930(E…
GO:0022407	regulation of cell-cell adhesion	3	132	0.419377	0.640461	ncbi_396384(IRF1);ncbi_419194(ADA);ncbi_428121(LRRC32)
GO:0097285	cell-type specific apoptotic process	3	133	0.42414	0.64588	ncbi_107051287(IL11);ncbi_419194(ADA);ncbi_419239(BIRC7)
GO:0000075	cell cycle checkpoint	2	81	0.42518	0.64588	ncbi_374246(NBN);ncbi_424046(NABP1)
GO:0045765	regulation of angiogenesis	2	81	0.42518	0.64588	ncbi_396370(C3);ncbi_424044(STAT1)
GO:0009127	purine nucleoside monophosphate biosynthetic process	1	31	0.427905	0.64588	ncbi_419194(ADA)
GO:0016042	lipid catabolic process	1	31	0.427905	0.64588	ncbi_100859721(APOC3)
GO:0016444	somatic cell DNA recombination	1	31	0.427905	0.64588	ncbi_374246(NBN)
GO:0030193	regulation of blood coagulation	1	31	0.427905	0.64588	ncbi_395509(PDGFRA)
GO:0030301	cholesterol transport	1	31	0.427905	0.64588	ncbi_421401(ABCG5)
GO:0033143	regulation of intracellular steroid hormone receptor signaling pathway	1	31	0.427905	0.64588	ncbi_427449(DAB2)
GO:0043648	dicarboxylic acid metabolic process	1	31	0.427905	0.64588	ncbi_415746(GPT2)
GO:0045995	regulation of embryonic development	1	31	0.427905	0.64588	ncbi_396160(WNT1)
GO:0051100	negative regulation of binding	1	31	0.427905	0.64588	ncbi_395852(ID2)
GO:1900046	regulation of hemostasis	1	31	0.427905	0.64588	ncbi_395509(PDGFRA)
GO:0051606	detection of stimulus	3	134	0.428891	0.646789	ncbi_112530884(LOC112530884);ncbi_112530931(LOC112530931);ncbi_417965(GRIN2B)
GO:0002429	immune response-activating cell surface receptor signaling pathway	2	82	0.431316	0.649866	ncbi_419194(ADA);ncbi_423129(LPXN)
GO:0006886	intracellular protein transport	6	297	0.436676	0.654613	ncbi_101749333(KRT18);ncbi_422720(TLR3);ncbi_427449(DAB2);ncbi_427727(TAP1);ncbi_429363(APC2);ncbi_768990(TMEM173)
GO:0006139	nucleobase-containing compound metabolic process	39	2118	0.43792	0.654613	ncbi_101750732(GIN1);ncbi_107051287(IL11);ncbi_373969(DLX5);ncbi_374246(NBN);ncbi_395147(EIF2AK2);ncbi_395281(ID3);ncbi_395282(ID1);ncbi_395509(PDGFRA);ncbi_395802(PROX1);ncbi_395852(ID2);ncbi_396160(WNT1);ncbi_396185(CEBPB);ncbi_396330(IRF7);ncbi_396384(IRF1);ncbi_396385(IRF8);ncbi_415724(TOX3);ncbi_417401(TRIM25);ncbi_419125(SAMHD1);ncbi_419194(ADA);ncbi_419265(HELZ2);ncbi_419872(MOV10);ncbi_42…
GO:0000725	recombinational repair	1	32	0.438137	0.654613	ncbi_374246(NBN)
GO:0000910	cytokinesis	1	32	0.438137	0.654613	ncbi_431664(RXFP3)
GO:0002200	somatic diversification of immune receptors	1	32	0.438137	0.654613	ncbi_374246(NBN)
GO:0031503	protein complex localization	1	32	0.438137	0.654613	ncbi_422720(TLR3)
GO:0045744	negative regulation of G-protein coupled receptor protein signaling pathway	1	32	0.438137	0.654613	ncbi_419194(ADA)
GO:0072593	reactive oxygen species metabolic process	1	32	0.438137	0.654613	ncbi_423600(CAT)
GO:2001242	regulation of intrinsic apoptotic signaling pathway	1	32	0.438137	0.654613	ncbi_422930(EIF2AK3)
GO:0007606	sensory perception of chemical stimulus	3	136	0.43835	0.654613	ncbi_112530884(LOC112530884);ncbi_112530931(LOC112530931);ncbi_771694(BEST4)
GO:0070887	cellular response to chemical stimulus	10	516	0.439436	0.655483	ncbi_373969(DLX5);ncbi_395742(FLT4);ncbi_395852(ID2);ncbi_396160(WNT1);ncbi_396330(IRF7);ncbi_396384(IRF1);ncbi_419559(EDN2);ncbi_424044(STAT1);ncbi_427449(DAB2);ncbi_429089(CYR61)
GO:0007600	sensory perception	6	298	0.439858	0.655483	ncbi_112530884(LOC112530884);ncbi_112530931(LOC112530931);ncbi_417965(GRIN2B);ncbi_422640(PPEF2);ncbi_427999(PPEF1);ncbi_771694(BEST4)
GO:0030003	cellular cation homeostasis	4	190	0.440309	0.655483	ncbi_395509(PDGFRA);ncbi_419559(EDN2);ncbi_420854(EDN1);ncbi_431664(RXFP3)
GO:0033365	protein localization to organelle	5	244	0.440488	0.655483	ncbi_420628(SNX10);ncbi_422720(TLR3);ncbi_427449(DAB2);ncbi_429363(APC2);ncbi_768990(TMEM173)
GO:0071822	protein complex subunit organization	12	627	0.4425	0.657567	ncbi_107051871(KCTD12);ncbi_395147(EIF2AK2);ncbi_395802(PROX1);ncbi_396160(WNT1);ncbi_416156(C1QTNF2);ncbi_418166(TUBA8A);ncbi_418273(VAMP1);ncbi_419125(SAMHD1);ncbi_422930(EIF2AK3);ncbi_423600(CAT);ncbi_428652(KCNF1);ncbi_771476(LMOD1)
GO:0030099	myeloid cell differentiation	3	137	0.443058	0.657567	ncbi_395852(ID2);ncbi_420628(SNX10);ncbi_424745(INPP5D)
GO:0045860	positive regulation of protein kinase activity	3	137	0.443058	0.657567	ncbi_420854(EDN1);ncbi_421297(ALK);ncbi_427449(DAB2)
GO:0030522	intracellular receptor signaling pathway	2	84	0.443485	0.657621	ncbi_100858653(DHX58);ncbi_427449(DAB2)
GO:0080090	regulation of primary metabolic process	38	2067	0.444016	0.65783	ncbi_100859721(APOC3);ncbi_101748777(SPDYA);ncbi_107051287(IL11);ncbi_373969(DLX5);ncbi_374246(NBN);ncbi_395147(EIF2AK2);ncbi_395281(ID3);ncbi_395282(ID1);ncbi_395509(PDGFRA);ncbi_395742(FLT4);ncbi_395802(PROX1);ncbi_395852(ID2);ncbi_396160(WNT1);ncbi_396185(CEBPB);ncbi_396330(IRF7);ncbi_396370(C3);ncbi_396384(IRF1);ncbi_396385(IRF8);ncbi_415724(TOX3);ncbi_416156(C1QTNF2);ncbi_417401(TRIM25);ncbi…
GO:0033674	positive regulation of kinase activity	3	138	0.447751	0.65995	ncbi_420854(EDN1);ncbi_421297(ALK);ncbi_427449(DAB2)
GO:0019722	calcium-mediated signaling	1	33	0.448187	0.65995	ncbi_419194(ADA)
GO:0043244	regulation of protein complex disassembly	1	33	0.448187	0.65995	ncbi_771476(LMOD1)
GO:0048704	embryonic skeletal system morphogenesis	1	33	0.448187	0.65995	ncbi_395509(PDGFRA)
GO:0050768	negative regulation of neurogenesis	1	33	0.448187	0.65995	ncbi_395852(ID2)
GO:0051961	negative regulation of nervous system development	1	33	0.448187	0.65995	ncbi_395852(ID2)
GO:0055092	sterol homeostasis	1	33	0.448187	0.65995	ncbi_421401(ABCG5)
GO:1901342	regulation of vasculature development	2	85	0.449515	0.661329	ncbi_396370(C3);ncbi_424044(STAT1)
GO:0048870	cell motility	11	576	0.451556	0.663173	ncbi_374209(ITGB3);ncbi_395387(MMP9);ncbi_395509(PDGFRA);ncbi_395742(FLT4);ncbi_395802(PROX1);ncbi_395852(ID2);ncbi_419559(EDN2);ncbi_420854(EDN1);ncbi_427449(DAB2);ncbi_429089(CYR61);ncbi_771137(SLC26A8)
GO:0051674	localization of cell	11	576	0.451556	0.663173	ncbi_374209(ITGB3);ncbi_395387(MMP9);ncbi_395509(PDGFRA);ncbi_395742(FLT4);ncbi_395802(PROX1);ncbi_395852(ID2);ncbi_419559(EDN2);ncbi_420854(EDN1);ncbi_427449(DAB2);ncbi_429089(CYR61);ncbi_771137(SLC26A8)
GO:0060341	regulation of cellular localization	6	302	0.452553	0.664059	ncbi_417369(UNC13D);ncbi_422720(TLR3);ncbi_427449(DAB2);ncbi_428650(RSAD2);ncbi_429363(APC2);ncbi_768990(TMEM173)
GO:0048871	multicellular organismal homeostasis	2	86	0.455509	0.66519	ncbi_419559(EDN2);ncbi_420033(KLHL10)
GO:0002700	regulation of production of molecular mediator of immune response	1	34	0.458058	0.66519	ncbi_428650(RSAD2)
GO:0010717	regulation of epithelial to mesenchymal transition	1	34	0.458058	0.66519	ncbi_427449(DAB2)
GO:0031058	positive regulation of histone modification	1	34	0.458058	0.66519	ncbi_396185(CEBPB)
GO:0032392	DNA geometric change	1	34	0.458058	0.66519	ncbi_374246(NBN)
GO:0040013	negative regulation of locomotion	1	34	0.458058	0.66519	ncbi_417401(TRIM25)
GO:0043433	negative regulation of sequence-specific DNA binding transcription factor activity	1	34	0.458058	0.66519	ncbi_423600(CAT)
GO:0045444	fat cell differentiation	1	34	0.458058	0.66519	ncbi_396185(CEBPB)
GO:0046890	regulation of lipid biosynthetic process	1	34	0.458058	0.66519	ncbi_395802(PROX1)
GO:0051047	positive regulation of secretion	1	34	0.458058	0.66519	ncbi_417369(UNC13D)
GO:0051261	protein depolymerization	1	34	0.458058	0.66519	ncbi_771476(LMOD1)
GO:1903310	positive regulation of chromatin modification	1	34	0.458058	0.66519	ncbi_396185(CEBPB)
GO:0060562	epithelial tube morphogenesis	2	87	0.461466	0.668412	ncbi_396160(WNT1);ncbi_426068(CELSR1)
GO:0097193	intrinsic apoptotic signaling pathway	2	87	0.461466	0.668412	ncbi_100859283(PHLDA3);ncbi_422930(EIF2AK3)
GO:0045859	regulation of protein kinase activity	5	250	0.461466	0.668412	ncbi_101748777(SPDYA);ncbi_395802(PROX1);ncbi_420854(EDN1);ncbi_421297(ALK);ncbi_427449(DAB2)
GO:0009887	organ morphogenesis	7	361	0.465074	0.668632	ncbi_395509(PDGFRA);ncbi_395802(PROX1);ncbi_395852(ID2);ncbi_420033(KLHL10);ncbi_426068(CELSR1);ncbi_427449(DAB2);ncbi_429089(CYR61)
GO:0009165	nucleotide biosynthetic process	3	142	0.466362	0.668632	ncbi_419194(ADA);ncbi_420854(EDN1);ncbi_429128(GUCY1B4)
GO:0042063	gliogenesis	2	88	0.467385	0.668632	ncbi_395852(ID2);ncbi_419969(GFAP)
GO:0051345	positive regulation of hydrolase activity	2	88	0.467385	0.668632	ncbi_395509(PDGFRA);ncbi_422930(EIF2AK3)
GO:0003158	endothelium development	1	35	0.467753	0.668632	ncbi_395802(PROX1)
GO:0008630	intrinsic apoptotic signaling pathway in response to DNA damage	1	35	0.467753	0.668632	ncbi_100859283(PHLDA3)
GO:0009953	dorsal/ventral pattern formation	1	35	0.467753	0.668632	ncbi_396160(WNT1)
GO:0019218	regulation of steroid metabolic process	1	35	0.467753	0.668632	ncbi_395802(PROX1)
GO:0021515	cell differentiation in spinal cord	1	35	0.467753	0.668632	ncbi_396160(WNT1)
GO:0032368	regulation of lipid transport	1	35	0.467753	0.668632	ncbi_421401(ABCG5)
GO:0032845	negative regulation of homeostatic process	1	35	0.467753	0.668632	ncbi_424745(INPP5D)
GO:0042990	regulation of transcription factor import into nucleus	1	35	0.467753	0.668632	ncbi_422720(TLR3)
GO:0043255	regulation of carbohydrate biosynthetic process	1	35	0.467753	0.668632	ncbi_416156(C1QTNF2)
GO:0055067	monovalent inorganic cation homeostasis	1	35	0.467753	0.668632	ncbi_420854(EDN1)
GO:0006873	cellular ion homeostasis	4	197	0.467963	0.668632	ncbi_395509(PDGFRA);ncbi_419559(EDN2);ncbi_420854(EDN1);ncbi_431664(RXFP3)
GO:0044087	regulation of cellular component biogenesis	4	197	0.467963	0.668632	ncbi_395147(EIF2AK2);ncbi_396160(WNT1);ncbi_415327(PATL2);ncbi_771476(LMOD1)
GO:0009059	macromolecule biosynthetic process	33	1808	0.470605	0.671838	ncbi_100859302(LOC100859302);ncbi_107051287(IL11);ncbi_373969(DLX5);ncbi_395147(EIF2AK2);ncbi_395281(ID3);ncbi_395282(ID1);ncbi_395509(PDGFRA);ncbi_395802(PROX1);ncbi_395852(ID2);ncbi_396160(WNT1);ncbi_396185(CEBPB);ncbi_396330(IRF7);ncbi_396384(IRF1);ncbi_396385(IRF8);ncbi_415724(TOX3);ncbi_416156(C1QTNF2);ncbi_417401(TRIM25);ncbi_418624(PIGA);ncbi_419265(HELZ2);ncbi_420854(EDN1);ncbi_421369(ATF…
GO:0006164	purine nucleotide biosynthetic process	2	89	0.473265	0.673544	ncbi_419194(ADA);ncbi_429128(GUCY1B4)
GO:0030178	negative regulation of Wnt signaling pathway	2	89	0.473265	0.673544	ncbi_427449(DAB2);ncbi_429363(APC2)
GO:0007507	heart development	3	144	0.475565	0.673544	ncbi_395802(PROX1);ncbi_395852(ID2);ncbi_429089(CYR61)
GO:0072521	purine-containing compound metabolic process	3	144	0.475565	0.673544	ncbi_419125(SAMHD1);ncbi_419194(ADA);ncbi_429128(GUCY1B4)
GO:0051093	negative regulation of developmental process	4	199	0.475777	0.673544	ncbi_395852(ID2);ncbi_396160(WNT1);ncbi_396384(IRF1);ncbi_424745(INPP5D)
GO:0034613	cellular protein localization	9	476	0.47704	0.673544	ncbi_101749333(KRT18);ncbi_419539(LRRTM4);ncbi_420628(SNX10);ncbi_422720(TLR3);ncbi_426068(CELSR1);ncbi_427449(DAB2);ncbi_427727(TAP1);ncbi_429363(APC2);ncbi_768990(TMEM173)
GO:0000082	G1/S transition of mitotic cell cycle	1	36	0.477277	0.673544	ncbi_395852(ID2)
GO:0006497	protein lipidation	1	36	0.477277	0.673544	ncbi_418624(PIGA)
GO:0042158	lipoprotein biosynthetic process	1	36	0.477277	0.673544	ncbi_418624(PIGA)
GO:0042991	transcription factor import into nucleus	1	36	0.477277	0.673544	ncbi_422720(TLR3)
GO:0045927	positive regulation of growth	1	36	0.477277	0.673544	ncbi_395802(PROX1)
GO:0048706	embryonic skeletal system development	1	36	0.477277	0.673544	ncbi_395509(PDGFRA)
GO:0060415	muscle tissue morphogenesis	1	36	0.477277	0.673544	ncbi_395802(PROX1)
GO:0007275	multicellular organism development	32	1757	0.477394	0.673544	ncbi_100859903(HYAL3);ncbi_373969(DLX5);ncbi_374209(ITGB3);ncbi_374246(NBN);ncbi_395147(EIF2AK2);ncbi_395281(ID3);ncbi_395282(ID1);ncbi_395509(PDGFRA);ncbi_395742(FLT4);ncbi_395802(PROX1);ncbi_395852(ID2);ncbi_396160(WNT1);ncbi_396370(C3);ncbi_396384(IRF1);ncbi_419194(ADA);ncbi_419762(CADM1);ncbi_419969(GFAP);ncbi_420033(KLHL10);ncbi_420559(SAMD9L);ncbi_420628(SNX10);ncbi_420854(EDN1);ncbi_421369…
GO:0015833	peptide transport	2	90	0.479107	0.675396	ncbi_420854(EDN1);ncbi_422720(TLR3)
GO:0006605	protein targeting	4	200	0.479669	0.675624	ncbi_422720(TLR3);ncbi_427449(DAB2);ncbi_429363(APC2);ncbi_768990(TMEM173)
GO:0070727	cellular macromolecule localization	9	478	0.482123	0.678514	ncbi_101749333(KRT18);ncbi_419539(LRRTM4);ncbi_420628(SNX10);ncbi_422720(TLR3);ncbi_426068(CELSR1);ncbi_427449(DAB2);ncbi_427727(TAP1);ncbi_429363(APC2);ncbi_768990(TMEM173)
GO:0042391	regulation of membrane potential	2	91	0.484909	0.679188	ncbi_417965(GRIN2B);ncbi_771694(BEST4)
GO:0010906	regulation of glucose metabolic process	1	37	0.486631	0.679188	ncbi_416156(C1QTNF2)
GO:0015918	sterol transport	1	37	0.486631	0.679188	ncbi_421401(ABCG5)
GO:0034112	positive regulation of homotypic cell-cell adhesion	1	37	0.486631	0.679188	ncbi_419194(ADA)
GO:0034612	response to tumor necrosis factor	1	37	0.486631	0.679188	ncbi_100859903(HYAL3)
GO:0042742	defense response to bacterium	1	37	0.486631	0.679188	ncbi_427756(CARD9)
GO:0044843	cell cycle G1/S phase transition	1	37	0.486631	0.679188	ncbi_395852(ID2)
GO:0050818	regulation of coagulation	1	37	0.486631	0.679188	ncbi_395509(PDGFRA)
GO:0090501	RNA phosphodiester bond hydrolysis	1	37	0.486631	0.679188	ncbi_419872(MOV10)
GO:2000736	regulation of stem cell differentiation	1	37	0.486631	0.679188	ncbi_427449(DAB2)
GO:0019222	regulation of metabolic process	52	2883	0.488244	0.680876	ncbi_100858732(STAT2);ncbi_100859721(APOC3);ncbi_101748777(SPDYA);ncbi_107051287(IL11);ncbi_112533547(LOC112533547);ncbi_373969(DLX5);ncbi_374246(NBN);ncbi_395147(EIF2AK2);ncbi_395243(IRF9);ncbi_395281(ID3);ncbi_395282(ID1);ncbi_395509(PDGFRA);ncbi_395742(FLT4);ncbi_395802(PROX1);ncbi_395852(ID2);ncbi_396160(WNT1);ncbi_396185(CEBPB);ncbi_396330(IRF7);ncbi_396370(C3);ncbi_396384(IRF1);ncbi_396385(…
GO:0002768	immune response-regulating cell surface receptor signaling pathway	2	92	0.490671	0.682567	ncbi_419194(ADA);ncbi_423129(LPXN)
GO:0072522	purine-containing compound biosynthetic process	2	92	0.490671	0.682567	ncbi_419194(ADA);ncbi_429128(GUCY1B4)
GO:0098742	cell-cell adhesion via plasma-membrane adhesion molecules	2	92	0.490671	0.682567	ncbi_419762(CADM1);ncbi_426068(CELSR1)
GO:0003231	cardiac ventricle development	1	38	0.495818	0.686894	ncbi_429089(CYR61)
GO:0006954	inflammatory response	1	38	0.495818	0.686894	ncbi_396370(C3)
GO:0042157	lipoprotein metabolic process	1	38	0.495818	0.686894	ncbi_418624(PIGA)
GO:0050808	synapse organization	1	38	0.495818	0.686894	ncbi_419539(LRRTM4)
GO:2001252	positive regulation of chromosome organization	1	38	0.495818	0.686894	ncbi_396185(CEBPB)
GO:0014706	striated muscle tissue development	3	149	0.498251	0.689697	ncbi_395802(PROX1);ncbi_395852(ID2);ncbi_421369(ATF3)
GO:0055065	metal ion homeostasis	4	205	0.498956	0.690106	ncbi_395509(PDGFRA);ncbi_419559(EDN2);ncbi_420854(EDN1);ncbi_431664(RXFP3)
GO:0006091	generation of precursor metabolites and energy	2	94	0.502075	0.692567	ncbi_416156(C1QTNF2);ncbi_423600(CAT)
GO:0043405	regulation of MAP kinase activity	2	94	0.502075	0.692567	ncbi_420854(EDN1);ncbi_427449(DAB2)
GO:0046903	secretion	5	262	0.502705	0.692567	ncbi_417369(UNC13D);ncbi_419194(ADA);ncbi_420854(EDN1);ncbi_421752(TRAF3IP2);ncbi_428650(RSAD2)
GO:0046483	heterocycle metabolic process	39	2167	0.502938	0.692567	ncbi_101750732(GIN1);ncbi_107051287(IL11);ncbi_373969(DLX5);ncbi_374246(NBN);ncbi_395147(EIF2AK2);ncbi_395281(ID3);ncbi_395282(ID1);ncbi_395509(PDGFRA);ncbi_395802(PROX1);ncbi_395852(ID2);ncbi_396160(WNT1);ncbi_396185(CEBPB);ncbi_396330(IRF7);ncbi_396384(IRF1);ncbi_396385(IRF8);ncbi_415724(TOX3);ncbi_417401(TRIM25);ncbi_419125(SAMHD1);ncbi_419194(ADA);ncbi_419265(HELZ2);ncbi_419872(MOV10);ncbi_42…
GO:0006807	nitrogen compound metabolic process	45	2504	0.504119	0.692567	ncbi_100859903(HYAL3);ncbi_101750732(GIN1);ncbi_107051287(IL11);ncbi_373969(DLX5);ncbi_374246(NBN);ncbi_395147(EIF2AK2);ncbi_395281(ID3);ncbi_395282(ID1);ncbi_395509(PDGFRA);ncbi_395802(PROX1);ncbi_395852(ID2);ncbi_396160(WNT1);ncbi_396185(CEBPB);ncbi_396330(IRF7);ncbi_396384(IRF1);ncbi_396385(IRF8);ncbi_415724(TOX3);ncbi_415746(GPT2);ncbi_417401(TRIM25);ncbi_417540(PSPH);ncbi_418700(LYGL);ncbi_4…
GO:0002687	positive regulation of leukocyte migration	1	39	0.504842	0.692567	ncbi_419559(EDN2)
GO:0006865	amino acid transport	1	39	0.504842	0.692567	ncbi_769612(SLC1A4)
GO:0018022	peptidyl-lysine methylation	1	39	0.504842	0.692567	ncbi_418866(SETDB2)
GO:0055088	lipid homeostasis	1	39	0.504842	0.692567	ncbi_421401(ABCG5)
GO:0061041	regulation of wound healing	1	39	0.504842	0.692567	ncbi_395509(PDGFRA)
GO:0007610	behavior	6	319	0.505688	0.693162	ncbi_395392(SNCG);ncbi_395852(ID2);ncbi_416734(PAK5);ncbi_417965(GRIN2B);ncbi_423315(NPAS3);ncbi_426068(CELSR1)
GO:0003002	regionalization	4	207	0.506587	0.693831	ncbi_395852(ID2);ncbi_396160(WNT1);ncbi_420854(EDN1);ncbi_426068(CELSR1)
GO:0044249	cellular biosynthetic process	37	2061	0.511066	0.69735	ncbi_100859302(LOC100859302);ncbi_107051287(IL11);ncbi_373969(DLX5);ncbi_395147(EIF2AK2);ncbi_395281(ID3);ncbi_395282(ID1);ncbi_395509(PDGFRA);ncbi_395802(PROX1);ncbi_395852(ID2);ncbi_396160(WNT1);ncbi_396185(CEBPB);ncbi_396330(IRF7);ncbi_396370(C3);ncbi_396384(IRF1);ncbi_396385(IRF8);ncbi_415724(TOX3);ncbi_416156(C1QTNF2);ncbi_417401(TRIM25);ncbi_418624(PIGA);ncbi_419194(ADA);ncbi_419265(HELZ2);…
GO:0051347	positive regulation of transferase activity	3	152	0.511626	0.69735	ncbi_420854(EDN1);ncbi_421297(ALK);ncbi_427449(DAB2)
GO:0016051	carbohydrate biosynthetic process	1	40	0.513706	0.69735	ncbi_416156(C1QTNF2)
GO:0016458	gene silencing	1	40	0.513706	0.69735	ncbi_419872(MOV10)
GO:0035270	endocrine system development	1	40	0.513706	0.69735	ncbi_395509(PDGFRA)
GO:0046128	purine ribonucleoside metabolic process	1	40	0.513706	0.69735	ncbi_419194(ADA)
GO:0048193	Golgi vesicle transport	1	40	0.513706	0.69735	ncbi_101749333(KRT18)
GO:0048644	muscle organ morphogenesis	1	40	0.513706	0.69735	ncbi_395802(PROX1)
GO:0050769	positive regulation of neurogenesis	1	40	0.513706	0.69735	ncbi_395852(ID2)
GO:0051962	positive regulation of nervous system development	1	40	0.513706	0.69735	ncbi_395852(ID2)
GO:0097305	response to alcohol	1	40	0.513706	0.69735	ncbi_417965(GRIN2B)
GO:0032502	developmental process	45	2515	0.518	0.702613	ncbi_100859903(HYAL3);ncbi_101749333(KRT18);ncbi_373969(DLX5);ncbi_374209(ITGB3);ncbi_374246(NBN);ncbi_395147(EIF2AK2);ncbi_395281(ID3);ncbi_395282(ID1);ncbi_395387(MMP9);ncbi_395429(POSTN);ncbi_395509(PDGFRA);ncbi_395742(FLT4);ncbi_395802(PROX1);ncbi_395852(ID2);ncbi_396160(WNT1);ncbi_396185(CEBPB);ncbi_396370(C3);ncbi_396384(IRF1);ncbi_396385(IRF8);ncbi_415979(PTPDC1);ncbi_417965(GRIN2B);ncbi_4…
GO:0055114	oxidation-reduction process	2	97	0.518871	0.703229	ncbi_416156(C1QTNF2);ncbi_423600(CAT)
GO:0055082	cellular chemical homeostasis	4	211	0.521694	0.704066	ncbi_395509(PDGFRA);ncbi_419559(EDN2);ncbi_420854(EDN1);ncbi_431664(RXFP3)
GO:0000077	DNA damage checkpoint	1	41	0.522412	0.704066	ncbi_374246(NBN)
GO:0006898	receptor-mediated endocytosis	1	41	0.522412	0.704066	ncbi_427449(DAB2)
GO:0042278	purine nucleoside metabolic process	1	41	0.522412	0.704066	ncbi_419194(ADA)
GO:0071621	granulocyte chemotaxis	1	41	0.522412	0.704066	ncbi_419559(EDN2)
GO:0097529	myeloid leukocyte migration	1	41	0.522412	0.704066	ncbi_419559(EDN2)
GO:0097530	granulocyte migration	1	41	0.522412	0.704066	ncbi_419559(EDN2)
GO:0051726	regulation of cell cycle	5	268	0.522877	0.70413	ncbi_101748777(SPDYA);ncbi_395802(PROX1);ncbi_395852(ID2);ncbi_420854(EDN1);ncbi_431664(RXFP3)
GO:0007548	sex differentiation	2	98	0.524386	0.705036	ncbi_395509(PDGFRA);ncbi_420033(KLHL10)
GO:0045165	cell fate commitment	2	98	0.524386	0.705036	ncbi_395802(PROX1);ncbi_396160(WNT1)
GO:0006725	cellular aromatic compound metabolic process	39	2187	0.529356	0.705996	ncbi_101750732(GIN1);ncbi_107051287(IL11);ncbi_373969(DLX5);ncbi_374246(NBN);ncbi_395147(EIF2AK2);ncbi_395281(ID3);ncbi_395282(ID1);ncbi_395509(PDGFRA);ncbi_395802(PROX1);ncbi_395852(ID2);ncbi_396160(WNT1);ncbi_396185(CEBPB);ncbi_396330(IRF7);ncbi_396384(IRF1);ncbi_396385(IRF8);ncbi_415724(TOX3);ncbi_417401(TRIM25);ncbi_419125(SAMHD1);ncbi_419194(ADA);ncbi_419265(HELZ2);ncbi_419872(MOV10);ncbi_42…
GO:0043414	macromolecule methylation	2	99	0.529859	0.705996	ncbi_418866(SETDB2);ncbi_421434(CMTR1)
GO:0034645	cellular macromolecule biosynthetic process	31	1738	0.530404	0.705996	ncbi_100859302(LOC100859302);ncbi_107051287(IL11);ncbi_373969(DLX5);ncbi_395147(EIF2AK2);ncbi_395281(ID3);ncbi_395282(ID1);ncbi_395509(PDGFRA);ncbi_395802(PROX1);ncbi_395852(ID2);ncbi_396160(WNT1);ncbi_396185(CEBPB);ncbi_396330(IRF7);ncbi_396384(IRF1);ncbi_396385(IRF8);ncbi_415724(TOX3);ncbi_416156(C1QTNF2);ncbi_417401(TRIM25);ncbi_418624(PIGA);ncbi_419265(HELZ2);ncbi_421369(ATF3);ncbi_422720(TLR…
GO:0006073	cellular glucan metabolic process	1	42	0.530963	0.705996	ncbi_416156(C1QTNF2)
GO:0007088	regulation of mitotic nuclear division	1	42	0.530963	0.705996	ncbi_420854(EDN1)
GO:0008037	cell recognition	1	42	0.530963	0.705996	ncbi_422447(CLGN)
GO:0008366	axon ensheathment	1	42	0.530963	0.705996	ncbi_422930(EIF2AK3)
GO:0009124	nucleoside monophosphate biosynthetic process	1	42	0.530963	0.705996	ncbi_419194(ADA)
GO:0009126	purine nucleoside monophosphate metabolic process	1	42	0.530963	0.705996	ncbi_419194(ADA)
GO:0009451	RNA modification	1	42	0.530963	0.705996	ncbi_421434(CMTR1)
GO:0021510	spinal cord development	1	42	0.530963	0.705996	ncbi_396160(WNT1)
GO:0044042	glucan metabolic process	1	42	0.530963	0.705996	ncbi_416156(C1QTNF2)
GO:0046488	phosphatidylinositol metabolic process	1	42	0.530963	0.705996	ncbi_424745(INPP5D)
GO:0072006	nephron development	1	42	0.530963	0.705996	ncbi_395509(PDGFRA)
GO:0007420	brain development	3	157	0.533498	0.70825	ncbi_395802(PROX1);ncbi_395852(ID2);ncbi_396160(WNT1)
GO:0060322	head development	3	157	0.533498	0.70825	ncbi_395802(PROX1);ncbi_395852(ID2);ncbi_396160(WNT1)
GO:0032259	methylation	2	100	0.535289	0.710069	ncbi_418866(SETDB2);ncbi_421434(CMTR1)
GO:0010467	gene expression	39	2194	0.538551	0.712109	ncbi_100858732(STAT2);ncbi_107051287(IL11);ncbi_112533547(LOC112533547);ncbi_373969(DLX5);ncbi_395147(EIF2AK2);ncbi_395243(IRF9);ncbi_395281(ID3);ncbi_395282(ID1);ncbi_395802(PROX1);ncbi_395852(ID2);ncbi_396160(WNT1);ncbi_396185(CEBPB);ncbi_396330(IRF7);ncbi_396370(C3);ncbi_396384(IRF1);ncbi_396385(IRF8);ncbi_415724(TOX3);ncbi_417401(TRIM25);ncbi_418528(TMPRSS2);ncbi_419265(HELZ2);ncbi_419813(ETV…
GO:0001959	regulation of cytokine-mediated signaling pathway	1	43	0.539362	0.712109	ncbi_396330(IRF7)
GO:0006275	regulation of DNA replication	1	43	0.539362	0.712109	ncbi_395509(PDGFRA)
GO:0007272	ensheathment of neurons	1	43	0.539362	0.712109	ncbi_422930(EIF2AK3)
GO:0009566	fertilization	1	43	0.539362	0.712109	ncbi_422447(CLGN)
GO:0016125	sterol metabolic process	1	43	0.539362	0.712109	ncbi_423600(CAT)
GO:0048729	tissue morphogenesis	4	216	0.540269	0.71275	ncbi_395802(PROX1);ncbi_396160(WNT1);ncbi_426068(CELSR1);ncbi_427449(DAB2)
GO:0019725	cellular homeostasis	5	274	0.542699	0.715395	ncbi_395509(PDGFRA);ncbi_419559(EDN2);ncbi_420854(EDN1);ncbi_427826(LOC427826);ncbi_431664(RXFP3)
GO:0009896	positive regulation of catabolic process	2	102	0.546021	0.715481	ncbi_426315(ZC3HAV1);ncbi_427449(DAB2)
GO:0048608	reproductive structure development	2	102	0.546021	0.715481	ncbi_395509(PDGFRA);ncbi_420033(KLHL10)
GO:0061458	reproductive system development	2	102	0.546021	0.715481	ncbi_395509(PDGFRA);ncbi_420033(KLHL10)
GO:0006694	steroid biosynthetic process	1	44	0.547611	0.715481	ncbi_395802(PROX1)
GO:0007126	meiotic nuclear division	1	44	0.547611	0.715481	ncbi_101748777(SPDYA)
GO:0035051	cardiocyte differentiation	1	44	0.547611	0.715481	ncbi_395802(PROX1)
GO:0043280	positive regulation of cysteine-type endopeptidase activity involved in apoptotic process	1	44	0.547611	0.715481	ncbi_422930(EIF2AK3)
GO:0051251	positive regulation of lymphocyte activation	1	44	0.547611	0.715481	ncbi_419194(ADA)
GO:0060759	regulation of response to cytokine stimulus	1	44	0.547611	0.715481	ncbi_396330(IRF7)
GO:2001056	positive regulation of cysteine-type endopeptidase activity	1	44	0.547611	0.715481	ncbi_422930(EIF2AK3)
GO:0090304	nucleic acid metabolic process	33	1863	0.547801	0.715481	ncbi_101750732(GIN1);ncbi_107051287(IL11);ncbi_373969(DLX5);ncbi_374246(NBN);ncbi_395147(EIF2AK2);ncbi_395281(ID3);ncbi_395282(ID1);ncbi_395509(PDGFRA);ncbi_395802(PROX1);ncbi_395852(ID2);ncbi_396160(WNT1);ncbi_396185(CEBPB);ncbi_396330(IRF7);ncbi_396384(IRF1);ncbi_396385(IRF8);ncbi_415724(TOX3);ncbi_417401(TRIM25);ncbi_419265(HELZ2);ncbi_419872(MOV10);ncbi_421369(ATF3);ncbi_421434(CMTR1);ncbi_42…
GO:0044767	single-organism developmental process	42	2370	0.547857	0.715481	ncbi_100859903(HYAL3);ncbi_373969(DLX5);ncbi_374209(ITGB3);ncbi_374246(NBN);ncbi_395147(EIF2AK2);ncbi_395281(ID3);ncbi_395282(ID1);ncbi_395387(MMP9);ncbi_395509(PDGFRA);ncbi_395742(FLT4);ncbi_395802(PROX1);ncbi_395852(ID2);ncbi_396160(WNT1);ncbi_396185(CEBPB);ncbi_396370(C3);ncbi_396384(IRF1);ncbi_396385(IRF8);ncbi_415979(PTPDC1);ncbi_417965(GRIN2B);ncbi_419194(ADA);ncbi_419559(EDN2);ncbi_419762(…
GO:0006520	cellular amino acid metabolic process	3	161	0.550598	0.71723	ncbi_415746(GPT2);ncbi_417540(PSPH);ncbi_427263(PSAT1)
GO:0060537	muscle tissue development	3	161	0.550598	0.71723	ncbi_395802(PROX1);ncbi_395852(ID2);ncbi_421369(ATF3)
GO:0001101	response to acid chemical	2	103	0.551322	0.71723	ncbi_395509(PDGFRA);ncbi_396185(CEBPB)
GO:0006417	regulation of translation	2	103	0.551322	0.71723	ncbi_395147(EIF2AK2);ncbi_422930(EIF2AK3)
GO:0031589	cell-substrate adhesion	2	103	0.551322	0.71723	ncbi_374209(ITGB3);ncbi_429089(CYR61)
GO:0007267	cell-cell signaling	5	278	0.555701	0.720164	ncbi_395392(SNCG);ncbi_417965(GRIN2B);ncbi_419969(GFAP);ncbi_420854(EDN1);ncbi_770511(GABRA2)
GO:0010770	positive regulation of cell morphogenesis involved in differentiation	1	45	0.555713	0.720164	ncbi_427449(DAB2)
GO:0010950	positive regulation of endopeptidase activity	1	45	0.555713	0.720164	ncbi_422930(EIF2AK3)
GO:0031570	DNA integrity checkpoint	1	45	0.555713	0.720164	ncbi_374246(NBN)
GO:0051494	negative regulation of cytoskeleton organization	1	45	0.555713	0.720164	ncbi_771476(LMOD1)
GO:0022402	cell cycle process	8	453	0.562459	0.728238	ncbi_101748777(SPDYA);ncbi_374246(NBN);ncbi_395802(PROX1);ncbi_395852(ID2);ncbi_396384(IRF1);ncbi_420854(EDN1);ncbi_424046(NABP1);ncbi_431664(RXFP3)
GO:0014066	regulation of phosphatidylinositol 3-kinase signaling	1	46	0.563672	0.728238	ncbi_423600(CAT)
GO:0044264	cellular polysaccharide metabolic process	1	46	0.563672	0.728238	ncbi_416156(C1QTNF2)
GO:0048588	developmental cell growth	1	46	0.563672	0.728238	ncbi_395852(ID2)
GO:0034220	ion transmembrane transport	4	223	0.565655	0.730241	ncbi_395387(MMP9);ncbi_395903(KCNJ4);ncbi_428652(KCNF1);ncbi_769612(SLC1A4)
GO:0051960	regulation of nervous system development	3	165	0.567327	0.731839	ncbi_395852(ID2);ncbi_419969(GFAP);ncbi_422930(EIF2AK3)
GO:0048519	negative regulation of biological process	24	1369	0.569606	0.734111	ncbi_100858653(DHX58);ncbi_100859721(APOC3);ncbi_107051287(IL11);ncbi_395147(EIF2AK2);ncbi_395387(MMP9);ncbi_395802(PROX1);ncbi_395852(ID2);ncbi_396160(WNT1);ncbi_396185(CEBPB);ncbi_396370(C3);ncbi_396384(IRF1);ncbi_415724(TOX3);ncbi_417401(TRIM25);ncbi_419194(ADA);ncbi_419872(MOV10);ncbi_420854(EDN1);ncbi_421401(ABCG5);ncbi_422640(PPEF2);ncbi_423600(CAT);ncbi_424745(INPP5D);ncbi_427449(DAB2);ncb…
GO:0090066	regulation of anatomical structure size	3	166	0.57145	0.734111	ncbi_419559(EDN2);ncbi_420854(EDN1);ncbi_771476(LMOD1)
GO:0005976	polysaccharide metabolic process	1	47	0.571488	0.734111	ncbi_416156(C1QTNF2)
GO:0007519	skeletal muscle tissue development	1	47	0.571488	0.734111	ncbi_421369(ATF3)
GO:0048872	homeostasis of number of cells	1	47	0.571488	0.734111	ncbi_395852(ID2)
GO:0060284	regulation of cell development	5	283	0.571701	0.734111	ncbi_395802(PROX1);ncbi_395852(ID2);ncbi_419969(GFAP);ncbi_420854(EDN1);ncbi_427449(DAB2)
GO:0016049	cell growth	3	167	0.575549	0.737929	ncbi_395852(ID2);ncbi_415706(OSGIN1);ncbi_429089(CYR61)
GO:0043623	cellular protein complex assembly	3	167	0.575549	0.737929	ncbi_418166(TUBA8A);ncbi_418273(VAMP1);ncbi_771476(LMOD1)
GO:0022603	regulation of anatomical structure morphogenesis	6	343	0.577316	0.739632	ncbi_395742(FLT4);ncbi_396370(C3);ncbi_419194(ADA);ncbi_424044(STAT1);ncbi_426068(CELSR1);ncbi_427449(DAB2)
GO:0006457	protein folding	1	48	0.579166	0.740875	ncbi_417192(TOR1BL)
GO:0014065	phosphatidylinositol 3-kinase signaling	1	48	0.579166	0.740875	ncbi_423600(CAT)
GO:0050907	detection of chemical stimulus involved in sensory perception	2	109	0.582216	0.744212	ncbi_112530884(LOC112530884);ncbi_112530931(LOC112530931)
GO:0002009	morphogenesis of an epithelium	3	169	0.583674	0.744947	ncbi_396160(WNT1);ncbi_426068(CELSR1);ncbi_427449(DAB2)
GO:0009890	negative regulation of biosynthetic process	3	169	0.583674	0.744947	ncbi_395802(PROX1);ncbi_420854(EDN1);ncbi_423600(CAT)
GO:0009952	anterior/posterior pattern specification	1	49	0.586706	0.745193	ncbi_396160(WNT1)
GO:0010952	positive regulation of peptidase activity	1	49	0.586706	0.745193	ncbi_422930(EIF2AK3)
GO:0043281	regulation of cysteine-type endopeptidase activity involved in apoptotic process	1	49	0.586706	0.745193	ncbi_422930(EIF2AK3)
GO:0048705	skeletal system morphogenesis	1	49	0.586706	0.745193	ncbi_395509(PDGFRA)
GO:0090305	nucleic acid phosphodiester bond hydrolysis	1	49	0.586706	0.745193	ncbi_419872(MOV10)
GO:2000116	regulation of cysteine-type endopeptidase activity	1	49	0.586706	0.745193	ncbi_422930(EIF2AK3)
GO:0072657	protein localization to membrane	2	110	0.587211	0.745193	ncbi_101749333(KRT18);ncbi_419539(LRRTM4)
GO:0007417	central nervous system development	5	288	0.587403	0.745193	ncbi_395802(PROX1);ncbi_395852(ID2);ncbi_396160(WNT1);ncbi_419969(GFAP);ncbi_554220(OTP)
GO:0007264	small GTPase mediated signal transduction	2	111	0.592162	0.750318	ncbi_100857332(DOK2);ncbi_426068(CELSR1)
GO:0002685	regulation of leukocyte migration	1	50	0.594113	0.750318	ncbi_419559(EDN2)
GO:0007623	circadian rhythm	1	50	0.594113	0.750318	ncbi_395852(ID2)
GO:0030177	positive regulation of Wnt signaling pathway	1	50	0.594113	0.750318	ncbi_373969(DLX5)
GO:0051783	regulation of nuclear division	1	50	0.594113	0.750318	ncbi_420854(EDN1)
GO:1904019	epithelial cell apoptotic process	1	50	0.594113	0.750318	ncbi_107051287(IL11)
GO:0052547	regulation of peptidase activity	2	112	0.59707	0.753488	ncbi_396370(C3);ncbi_422930(EIF2AK3)
GO:0002065	columnar/cuboidal epithelial cell differentiation	1	51	0.601387	0.754419	ncbi_395802(PROX1)
GO:0002274	myeloid leukocyte activation	1	51	0.601387	0.754419	ncbi_419559(EDN2)
GO:0002696	positive regulation of leukocyte activation	1	51	0.601387	0.754419	ncbi_419194(ADA)
GO:0009119	ribonucleoside metabolic process	1	51	0.601387	0.754419	ncbi_419194(ADA)
GO:0032102	negative regulation of response to external stimulus	1	51	0.601387	0.754419	ncbi_100858653(DHX58)
GO:0048167	regulation of synaptic plasticity	1	51	0.601387	0.754419	ncbi_419969(GFAP)
GO:0050867	positive regulation of cell activation	1	51	0.601387	0.754419	ncbi_419194(ADA)
GO:0060606	tube closure	1	51	0.601387	0.754419	ncbi_426068(CELSR1)
GO:0007517	muscle organ development	2	113	0.601933	0.754542	ncbi_395802(PROX1);ncbi_421369(ATF3)
GO:0007009	plasma membrane organization	1	52	0.608532	0.759989	ncbi_101749333(KRT18)
GO:0007067	mitotic nuclear division	1	52	0.608532	0.759989	ncbi_420854(EDN1)
GO:0043583	ear development	1	52	0.608532	0.759989	ncbi_395802(PROX1)
GO:0052548	regulation of endopeptidase activity	1	52	0.608532	0.759989	ncbi_422930(EIF2AK3)
GO:0060538	skeletal muscle organ development	1	52	0.608532	0.759989	ncbi_421369(ATF3)
GO:0040008	regulation of growth	4	236	0.610705	0.762139	ncbi_395802(PROX1);ncbi_396385(IRF8);ncbi_415706(OSGIN1);ncbi_428156(FOXS1)
GO:0000280	nuclear division	3	176	0.611332	0.762356	ncbi_101748777(SPDYA);ncbi_418866(SETDB2);ncbi_420854(EDN1)
GO:0050790	regulation of catalytic activity	12	707	0.613735	0.764224	ncbi_101748777(SPDYA);ncbi_395509(PDGFRA);ncbi_395802(PROX1);ncbi_396370(C3);ncbi_418146(IQSEC3);ncbi_419559(EDN2);ncbi_420854(EDN1);ncbi_421297(ALK);ncbi_422930(EIF2AK3);ncbi_427449(DAB2);ncbi_427605(PSD2);ncbi_429089(CYR61)
GO:1901576	organic substance biosynthetic process	36	2083	0.614743	0.764224	ncbi_100859302(LOC100859302);ncbi_107051287(IL11);ncbi_373969(DLX5);ncbi_395147(EIF2AK2);ncbi_395281(ID3);ncbi_395282(ID1);ncbi_395509(PDGFRA);ncbi_395802(PROX1);ncbi_395852(ID2);ncbi_396160(WNT1);ncbi_396185(CEBPB);ncbi_396330(IRF7);ncbi_396384(IRF1);ncbi_396385(IRF8);ncbi_415724(TOX3);ncbi_416156(C1QTNF2);ncbi_417401(TRIM25);ncbi_418624(PIGA);ncbi_419194(ADA);ncbi_419265(HELZ2);ncbi_420854(EDN1…
GO:0001894	tissue homeostasis	1	53	0.61555	0.764224	ncbi_420033(KLHL10)
GO:0051147	regulation of muscle cell differentiation	1	53	0.61555	0.764224	ncbi_395281(ID3)
GO:0071103	DNA conformation change	1	53	0.61555	0.764224	ncbi_374246(NBN)
GO:1903046	meiotic cell cycle process	1	53	0.61555	0.764224	ncbi_101748777(SPDYA)
GO:0006644	phospholipid metabolic process	2	116	0.616259	0.764542	ncbi_395509(PDGFRA);ncbi_424745(INPP5D)
GO:0009653	anatomical structure morphogenesis	20	1173	0.620628	0.768819	ncbi_373969(DLX5);ncbi_374209(ITGB3);ncbi_395282(ID1);ncbi_395509(PDGFRA);ncbi_395742(FLT4);ncbi_395802(PROX1);ncbi_395852(ID2);ncbi_396160(WNT1);ncbi_396370(C3);ncbi_415979(PTPDC1);ncbi_419194(ADA);ncbi_419762(CADM1);ncbi_420033(KLHL10);ncbi_420628(SNX10);ncbi_420854(EDN1);ncbi_424044(STAT1);ncbi_426068(CELSR1);ncbi_427449(DAB2);ncbi_429089(CYR61);ncbi_772070(DLX6)
GO:0055080	cation homeostasis	4	239	0.620691	0.768819	ncbi_395509(PDGFRA);ncbi_419559(EDN2);ncbi_420854(EDN1);ncbi_431664(RXFP3)
GO:0040007	growth	7	418	0.621533	0.768819	ncbi_395802(PROX1);ncbi_395852(ID2);ncbi_396385(IRF8);ncbi_415706(OSGIN1);ncbi_416734(PAK5);ncbi_428156(FOXS1);ncbi_429089(CYR61)
GO:0048523	negative regulation of cellular process	20	1174	0.622219	0.768819	ncbi_100858653(DHX58);ncbi_100859721(APOC3);ncbi_107051287(IL11);ncbi_395147(EIF2AK2);ncbi_395387(MMP9);ncbi_395852(ID2);ncbi_396160(WNT1);ncbi_396185(CEBPB);ncbi_396370(C3);ncbi_396384(IRF1);ncbi_415724(TOX3);ncbi_419194(ADA);ncbi_420854(EDN1);ncbi_422640(PPEF2);ncbi_423600(CAT);ncbi_424745(INPP5D);ncbi_427449(DAB2);ncbi_428121(LRRC32);ncbi_429363(APC2);ncbi_771476(LMOD1)
GO:0048732	gland development	1	54	0.622442	0.768819	ncbi_395802(PROX1)
GO:0051321	meiotic cell cycle	1	54	0.622442	0.768819	ncbi_101748777(SPDYA)
GO:0030162	regulation of proteolysis	3	180	0.62658	0.773363	ncbi_396370(C3);ncbi_422930(EIF2AK3);ncbi_423209(CHAC1)
GO:0055085	transmembrane transport	4	241	0.627259	0.773635	ncbi_395387(MMP9);ncbi_395903(KCNJ4);ncbi_428652(KCNF1);ncbi_769612(SLC1A4)
GO:0009141	nucleoside triphosphate metabolic process	1	55	0.629212	0.773779	ncbi_421921(CMPK2)
GO:0050803	regulation of synapse structure or activity	1	55	0.629212	0.773779	ncbi_419969(GFAP)
GO:0061448	connective tissue development	1	55	0.629212	0.773779	ncbi_395852(ID2)
GO:1902532	negative regulation of intracellular signal transduction	1	55	0.629212	0.773779	ncbi_100858653(DHX58)
GO:0016070	RNA metabolic process	27	1581	0.629903	0.774023	ncbi_107051287(IL11);ncbi_373969(DLX5);ncbi_395147(EIF2AK2);ncbi_395281(ID3);ncbi_395282(ID1);ncbi_395802(PROX1);ncbi_395852(ID2);ncbi_396160(WNT1);ncbi_396185(CEBPB);ncbi_396330(IRF7);ncbi_396384(IRF1);ncbi_396385(IRF8);ncbi_415724(TOX3);ncbi_417401(TRIM25);ncbi_419265(HELZ2);ncbi_419872(MOV10);ncbi_421369(ATF3);ncbi_421434(CMTR1);ncbi_422720(TLR3);ncbi_422890(MXD4);ncbi_423129(LPXN);ncbi_423600…
GO:0048285	organelle fission	3	181	0.630328	0.774023	ncbi_101748777(SPDYA);ncbi_418866(SETDB2);ncbi_420854(EDN1)
GO:0030154	cell differentiation	25	1467	0.630831	0.774077	ncbi_373969(DLX5);ncbi_395147(EIF2AK2);ncbi_395281(ID3);ncbi_395282(ID1);ncbi_395387(MMP9);ncbi_395509(PDGFRA);ncbi_395802(PROX1);ncbi_395852(ID2);ncbi_396160(WNT1);ncbi_396185(CEBPB);ncbi_396384(IRF1);ncbi_396385(IRF8);ncbi_419194(ADA);ncbi_419969(GFAP);ncbi_420033(KLHL10);ncbi_420628(SNX10);ncbi_420854(EDN1);ncbi_421297(ALK);ncbi_422930(EIF2AK3);ncbi_423209(CHAC1);ncbi_424745(INPP5D);ncbi_42744…
GO:0009058	biosynthetic process	37	2153	0.631335	0.774132	ncbi_100859302(LOC100859302);ncbi_107051287(IL11);ncbi_373969(DLX5);ncbi_395147(EIF2AK2);ncbi_395281(ID3);ncbi_395282(ID1);ncbi_395509(PDGFRA);ncbi_395802(PROX1);ncbi_395852(ID2);ncbi_396160(WNT1);ncbi_396185(CEBPB);ncbi_396330(IRF7);ncbi_396370(C3);ncbi_396384(IRF1);ncbi_396385(IRF8);ncbi_415724(TOX3);ncbi_416156(C1QTNF2);ncbi_417401(TRIM25);ncbi_418624(PIGA);ncbi_419194(ADA);ncbi_419265(HELZ2);…
GO:0006928	movement of cell or subcellular component	12	717	0.63349	0.776209	ncbi_373969(DLX5);ncbi_374209(ITGB3);ncbi_395387(MMP9);ncbi_395509(PDGFRA);ncbi_395742(FLT4);ncbi_395802(PROX1);ncbi_395852(ID2);ncbi_419559(EDN2);ncbi_420854(EDN1);ncbi_427449(DAB2);ncbi_429089(CYR61);ncbi_771137(SLC26A8)
GO:0043066	negative regulation of apoptotic process	3	182	0.634051	0.776294	ncbi_396185(CEBPB);ncbi_415724(TOX3);ncbi_419194(ADA)
GO:0009593	detection of chemical stimulus	2	120	0.634745	0.776294	ncbi_112530884(LOC112530884);ncbi_112530931(LOC112530931)
GO:0009123	nucleoside monophosphate metabolic process	1	56	0.635861	0.776294	ncbi_419194(ADA)
GO:0016571	histone methylation	1	56	0.635861	0.776294	ncbi_418866(SETDB2)
GO:0022409	positive regulation of cell-cell adhesion	1	56	0.635861	0.776294	ncbi_419194(ADA)
GO:1901360	organic cyclic compound metabolic process	39	2273	0.638924	0.779312	ncbi_101750732(GIN1);ncbi_107051287(IL11);ncbi_373969(DLX5);ncbi_374246(NBN);ncbi_395147(EIF2AK2);ncbi_395281(ID3);ncbi_395282(ID1);ncbi_395509(PDGFRA);ncbi_395802(PROX1);ncbi_395852(ID2);ncbi_396160(WNT1);ncbi_396185(CEBPB);ncbi_396330(IRF7);ncbi_396384(IRF1);ncbi_396385(IRF8);ncbi_415724(TOX3);ncbi_417401(TRIM25);ncbi_419125(SAMHD1);ncbi_419194(ADA);ncbi_419265(HELZ2);ncbi_419872(MOV10);ncbi_42…
GO:0016071	mRNA metabolic process	2	121	0.639258	0.779312	ncbi_419872(MOV10);ncbi_421434(CMTR1)
GO:0010648	negative regulation of cell communication	5	306	0.641261	0.780874	ncbi_100858653(DHX58);ncbi_107051287(IL11);ncbi_419194(ADA);ncbi_427449(DAB2);ncbi_429363(APC2)
GO:0030518	intracellular steroid hormone receptor signaling pathway	1	57	0.642391	0.780874	ncbi_427449(DAB2)
GO:0034329	cell junction assembly	1	57	0.642391	0.780874	ncbi_374209(ITGB3)
GO:0043401	steroid hormone mediated signaling pathway	1	57	0.642391	0.780874	ncbi_427449(DAB2)
GO:0044711	single-organism biosynthetic process	6	367	0.643501	0.781283	ncbi_395802(PROX1);ncbi_416156(C1QTNF2);ncbi_419194(ADA);ncbi_420854(EDN1);ncbi_421921(CMPK2);ncbi_429128(GUCY1B4)
GO:0042592	homeostatic process	10	606	0.64636	0.781283	ncbi_395509(PDGFRA);ncbi_395852(ID2);ncbi_419559(EDN2);ncbi_420033(KLHL10);ncbi_420854(EDN1);ncbi_421401(ABCG5);ncbi_424745(INPP5D);ncbi_427826(LOC427826);ncbi_428089(SESN3);ncbi_431664(RXFP3)
GO:0034641	cellular nitrogen compound metabolic process	40	2337	0.647455	0.781283	ncbi_101750732(GIN1);ncbi_107051287(IL11);ncbi_373969(DLX5);ncbi_374246(NBN);ncbi_395147(EIF2AK2);ncbi_395281(ID3);ncbi_395282(ID1);ncbi_395509(PDGFRA);ncbi_395802(PROX1);ncbi_395852(ID2);ncbi_396160(WNT1);ncbi_396185(CEBPB);ncbi_396330(IRF7);ncbi_396384(IRF1);ncbi_396385(IRF8);ncbi_415724(TOX3);ncbi_417401(TRIM25);ncbi_419125(SAMHD1);ncbi_419194(ADA);ncbi_419265(HELZ2);ncbi_419872(MOV10);ncbi_42…
GO:0034655	nucleobase-containing compound catabolic process	2	123	0.648151	0.781283	ncbi_419125(SAMHD1);ncbi_419194(ADA)
GO:0032989	cellular component morphogenesis	9	548	0.64875	0.781283	ncbi_373969(DLX5);ncbi_395282(ID1);ncbi_395509(PDGFRA);ncbi_395802(PROX1);ncbi_395852(ID2);ncbi_415979(PTPDC1);ncbi_419762(CADM1);ncbi_420628(SNX10);ncbi_427449(DAB2)
GO:0006887	exocytosis	1	58	0.648806	0.781283	ncbi_417369(UNC13D)
GO:0007281	germ cell development	1	58	0.648806	0.781283	ncbi_420033(KLHL10)
GO:0009116	nucleoside metabolic process	1	58	0.648806	0.781283	ncbi_419194(ADA)
GO:0009190	cyclic nucleotide biosynthetic process	1	58	0.648806	0.781283	ncbi_420854(EDN1)
GO:0010810	regulation of cell-substrate adhesion	1	58	0.648806	0.781283	ncbi_429089(CYR61)
GO:0030802	regulation of cyclic nucleotide biosynthetic process	1	58	0.648806	0.781283	ncbi_420854(EDN1)
GO:0030808	regulation of nucleotide biosynthetic process	1	58	0.648806	0.781283	ncbi_420854(EDN1)
GO:0032412	regulation of ion transmembrane transporter activity	1	58	0.648806	0.781283	ncbi_395387(MMP9)
GO:0034622	cellular macromolecular complex assembly	4	248	0.649679	0.781283	ncbi_415327(PATL2);ncbi_418166(TUBA8A);ncbi_418273(VAMP1);ncbi_771476(LMOD1)
GO:0098771	inorganic ion homeostasis	4	248	0.649679	0.781283	ncbi_395509(PDGFRA);ncbi_419559(EDN2);ncbi_420854(EDN1);ncbi_431664(RXFP3)
GO:0043069	negative regulation of programmed cell death	3	187	0.652273	0.783844	ncbi_396185(CEBPB);ncbi_415724(TOX3);ncbi_419194(ADA)
GO:0022618	ribonucleoprotein complex assembly	1	59	0.655105	0.785554	ncbi_415327(PATL2)
GO:0022898	regulation of transmembrane transporter activity	1	59	0.655105	0.785554	ncbi_395387(MMP9)
GO:0045862	positive regulation of proteolysis	1	59	0.655105	0.785554	ncbi_422930(EIF2AK3)
GO:0006464	cellular protein modification process	30	1772	0.65556	0.785554	ncbi_101748777(SPDYA);ncbi_107051287(IL11);ncbi_374246(NBN);ncbi_395147(EIF2AK2);ncbi_395509(PDGFRA);ncbi_395742(FLT4);ncbi_395802(PROX1);ncbi_396160(WNT1);ncbi_396185(CEBPB);ncbi_396370(C3);ncbi_396405(CAMKK2);ncbi_415979(PTPDC1);ncbi_416734(PAK5);ncbi_418167(USP18);ncbi_418624(PIGA);ncbi_418866(SETDB2);ncbi_419239(BIRC7);ncbi_419873(PPM1J);ncbi_420449(PTPRN2);ncbi_420854(EDN1);ncbi_421297(ALK);…
GO:0042129	regulation of T cell proliferation	1	60	0.661293	0.791861	ncbi_428121(LRRC32)
GO:1901657	glycosyl compound metabolic process	1	61	0.66737	0.798004	ncbi_419194(ADA)
GO:2000021	regulation of ion homeostasis	1	61	0.66737	0.798004	ncbi_420854(EDN1)
GO:0009888	tissue development	11	676	0.668063	0.798217	ncbi_395282(ID1);ncbi_395802(PROX1);ncbi_395852(ID2);ncbi_396160(WNT1);ncbi_419194(ADA);ncbi_420854(EDN1);ncbi_421369(ATF3);ncbi_422930(EIF2AK3);ncbi_422992(IFITM5);ncbi_426068(CELSR1);ncbi_427449(DAB2)
GO:0036211	protein modification process	30	1782	0.668495	0.798217	ncbi_101748777(SPDYA);ncbi_107051287(IL11);ncbi_374246(NBN);ncbi_395147(EIF2AK2);ncbi_395509(PDGFRA);ncbi_395742(FLT4);ncbi_395802(PROX1);ncbi_396160(WNT1);ncbi_396185(CEBPB);ncbi_396370(C3);ncbi_396405(CAMKK2);ncbi_415979(PTPDC1);ncbi_416734(PAK5);ncbi_418167(USP18);ncbi_418624(PIGA);ncbi_418866(SETDB2);ncbi_419239(BIRC7);ncbi_419873(PPM1J);ncbi_420449(PTPRN2);ncbi_420854(EDN1);ncbi_421297(ALK);…
GO:0032535	regulation of cellular component size	2	128	0.66963	0.798441	ncbi_420854(EDN1);ncbi_771476(LMOD1)
GO:0032970	regulation of actin filament-based process	2	128	0.66963	0.798441	ncbi_426068(CELSR1);ncbi_771476(LMOD1)
GO:0007389	pattern specification process	4	255	0.671198	0.79906	ncbi_395852(ID2);ncbi_396160(WNT1);ncbi_420854(EDN1);ncbi_426068(CELSR1)
GO:0061024	membrane organization	4	255	0.671198	0.79906	ncbi_101749333(KRT18);ncbi_419539(LRRTM4);ncbi_420559(SAMD9L);ncbi_427449(DAB2)
GO:0031323	regulation of cellular metabolic process	37	2186	0.671571	0.79906	ncbi_101748777(SPDYA);ncbi_107051287(IL11);ncbi_373969(DLX5);ncbi_374246(NBN);ncbi_395147(EIF2AK2);ncbi_395281(ID3);ncbi_395282(ID1);ncbi_395509(PDGFRA);ncbi_395742(FLT4);ncbi_395802(PROX1);ncbi_395852(ID2);ncbi_396160(WNT1);ncbi_396185(CEBPB);ncbi_396330(IRF7);ncbi_396370(C3);ncbi_396384(IRF1);ncbi_396385(IRF8);ncbi_415724(TOX3);ncbi_416156(C1QTNF2);ncbi_417401(TRIM25);ncbi_419265(HELZ2);ncbi_42…
GO:0043009	chordate embryonic development	1	62	0.673339	0.800035	ncbi_395509(PDGFRA)
GO:0071383	cellular response to steroid hormone stimulus	1	62	0.673339	0.800035	ncbi_427449(DAB2)
GO:0043412	macromolecule modification	31	1844	0.674194	0.800487	ncbi_101748777(SPDYA);ncbi_107051287(IL11);ncbi_374246(NBN);ncbi_395147(EIF2AK2);ncbi_395509(PDGFRA);ncbi_395742(FLT4);ncbi_395802(PROX1);ncbi_396160(WNT1);ncbi_396185(CEBPB);ncbi_396370(C3);ncbi_396405(CAMKK2);ncbi_415979(PTPDC1);ncbi_416734(PAK5);ncbi_418167(USP18);ncbi_418624(PIGA);ncbi_418866(SETDB2);ncbi_419239(BIRC7);ncbi_419873(PPM1J);ncbi_420449(PTPRN2);ncbi_420854(EDN1);ncbi_421297(ALK);…
GO:0030029	actin filament-based process	4	257	0.677178	0.802476	ncbi_395509(PDGFRA);ncbi_395802(PROX1);ncbi_426068(CELSR1);ncbi_771476(LMOD1)
GO:0006812	cation transport	7	441	0.677226	0.802476	ncbi_395903(KCNJ4);ncbi_417965(GRIN2B);ncbi_422649(SLC4A4);ncbi_424576(SLC6A9);ncbi_428652(KCNF1);ncbi_428691(CYSLTR1);ncbi_769612(SLC1A4)
GO:0006511	ubiquitin-dependent protein catabolic process	2	130	0.677922	0.802476	ncbi_396160(WNT1);ncbi_418167(USP18)
GO:0046700	heterocycle catabolic process	2	130	0.677922	0.802476	ncbi_419125(SAMHD1);ncbi_419194(ADA)
GO:0010466	negative regulation of peptidase activity	1	63	0.679201	0.802476	ncbi_396370(C3)
GO:0019827	stem cell population maintenance	1	63	0.679201	0.802476	ncbi_395802(PROX1)
GO:0098727	maintenance of cell number	1	63	0.679201	0.802476	ncbi_395802(PROX1)
GO:0043170	macromolecule metabolic process	73	4235	0.681757	0.802974	ncbi_100858732(STAT2);ncbi_100859302(LOC100859302);ncbi_100859903(HYAL3);ncbi_101748777(SPDYA);ncbi_101750732(GIN1);ncbi_107051287(IL11);ncbi_112533547(LOC112533547);ncbi_373969(DLX5);ncbi_374246(NBN);ncbi_395147(EIF2AK2);ncbi_395243(IRF9);ncbi_395281(ID3);ncbi_395282(ID1);ncbi_395387(MMP9);ncbi_395509(PDGFRA);ncbi_395742(FLT4);ncbi_395802(PROX1);ncbi_395852(ID2);ncbi_396160(WNT1);ncbi_396185(CEB…
GO:0009306	protein secretion	2	131	0.682004	0.802974	ncbi_421752(TRAF3IP2);ncbi_428650(RSAD2)
GO:0019439	aromatic compound catabolic process	2	131	0.682004	0.802974	ncbi_419125(SAMHD1);ncbi_419194(ADA)
GO:0044270	cellular nitrogen compound catabolic process	2	131	0.682004	0.802974	ncbi_419125(SAMHD1);ncbi_419194(ADA)
GO:1903530	regulation of secretion by cell	2	131	0.682004	0.802974	ncbi_417369(UNC13D);ncbi_428650(RSAD2)
GO:0000904	cell morphogenesis involved in differentiation	4	259	0.683084	0.803647	ncbi_395282(ID1);ncbi_395802(PROX1);ncbi_395852(ID2);ncbi_427449(DAB2)
GO:0030326	embryonic limb morphogenesis	1	64	0.684959	0.803647	ncbi_395852(ID2)
GO:0031056	regulation of histone modification	1	64	0.684959	0.803647	ncbi_396185(CEBPB)
GO:0050954	sensory perception of mechanical stimulus	1	64	0.684959	0.803647	ncbi_417965(GRIN2B)
GO:0071826	ribonucleoprotein complex subunit organization	1	64	0.684959	0.803647	ncbi_415327(PATL2)
GO:0010558	negative regulation of macromolecule biosynthetic process	2	132	0.686045	0.803915	ncbi_420854(EDN1);ncbi_423600(CAT)
GO:0015031	protein transport	9	566	0.686549	0.803915	ncbi_101749333(KRT18);ncbi_395392(SNCG);ncbi_421752(TRAF3IP2);ncbi_422720(TLR3);ncbi_427449(DAB2);ncbi_427727(TAP1);ncbi_428650(RSAD2);ncbi_429363(APC2);ncbi_768990(TMEM173)
GO:0060548	negative regulation of cell death	3	197	0.686767	0.803915	ncbi_396185(CEBPB);ncbi_415724(TOX3);ncbi_419194(ADA)
GO:0071704	organic substance metabolic process	87	5024	0.687094	0.803915	ncbi_100858732(STAT2);ncbi_100859302(LOC100859302);ncbi_100859721(APOC3);ncbi_100859903(HYAL3);ncbi_101748777(SPDYA);ncbi_101750732(GIN1);ncbi_107051287(IL11);ncbi_112533547(LOC112533547);ncbi_373969(DLX5);ncbi_374246(NBN);ncbi_395147(EIF2AK2);ncbi_395243(IRF9);ncbi_395281(ID3);ncbi_395282(ID1);ncbi_395387(MMP9);ncbi_395509(PDGFRA);ncbi_395706(SCD);ncbi_395742(FLT4);ncbi_395802(PROX1);ncbi_395852…
GO:0031344	regulation of cell projection organization	2	133	0.690043	0.805239	ncbi_396160(WNT1);ncbi_419969(GFAP)
GO:0010721	negative regulation of cell development	1	65	0.690614	0.805239	ncbi_395852(ID2)
GO:0035113	embryonic appendage morphogenesis	1	65	0.690614	0.805239	ncbi_395852(ID2)
GO:0043434	response to peptide hormone	1	65	0.690614	0.805239	ncbi_428089(SESN3)
GO:0045786	negative regulation of cell cycle	1	65	0.690614	0.805239	ncbi_395852(ID2)
GO:0006475	internal protein amino acid acetylation	1	66	0.696168	0.80614	ncbi_396185(CEBPB)
GO:0009792	embryo development ending in birth or egg hatching	1	66	0.696168	0.80614	ncbi_395509(PDGFRA)
GO:0015850	organic hydroxy compound transport	1	66	0.696168	0.80614	ncbi_421401(ABCG5)
GO:0016573	histone acetylation	1	66	0.696168	0.80614	ncbi_396185(CEBPB)
GO:0018393	internal peptidyl-lysine acetylation	1	66	0.696168	0.80614	ncbi_396185(CEBPB)
GO:0030041	actin filament polymerization	1	66	0.696168	0.80614	ncbi_771476(LMOD1)
GO:0030833	regulation of actin filament polymerization	1	66	0.696168	0.80614	ncbi_771476(LMOD1)
GO:0032271	regulation of protein polymerization	1	66	0.696168	0.80614	ncbi_771476(LMOD1)
GO:0043491	protein kinase B signaling	1	66	0.696168	0.80614	ncbi_100859283(PHLDA3)
GO:0051896	regulation of protein kinase B signaling	1	66	0.696168	0.80614	ncbi_100859283(PHLDA3)
GO:1901361	organic cyclic compound catabolic process	2	135	0.697915	0.807608	ncbi_419125(SAMHD1);ncbi_419194(ADA)
GO:0002790	peptide secretion	1	67	0.701623	0.808017	ncbi_420854(EDN1)
GO:0006260	DNA replication	1	67	0.701623	0.808017	ncbi_395509(PDGFRA)
GO:0022412	cellular process involved in reproduction in multicellular organism	1	67	0.701623	0.808017	ncbi_420033(KLHL10)
GO:0030799	regulation of cyclic nucleotide metabolic process	1	67	0.701623	0.808017	ncbi_420854(EDN1)
GO:0043624	cellular protein complex disassembly	1	67	0.701623	0.808017	ncbi_771476(LMOD1)
GO:0045785	positive regulation of cell adhesion	1	67	0.701623	0.808017	ncbi_419194(ADA)
GO:0051258	protein polymerization	1	67	0.701623	0.808017	ncbi_771476(LMOD1)
GO:0008152	metabolic process	100	5762	0.70251	0.808486	ncbi_100858732(STAT2);ncbi_100859302(LOC100859302);ncbi_100859721(APOC3);ncbi_100859903(HYAL3);ncbi_101748777(SPDYA);ncbi_101750732(GIN1);ncbi_107051287(IL11);ncbi_112532770(LOC112532770);ncbi_112533547(LOC112533547);ncbi_373969(DLX5);ncbi_374246(NBN);ncbi_395147(EIF2AK2);ncbi_395243(IRF9);ncbi_395267(FMO3);ncbi_395281(ID3);ncbi_395282(ID1);ncbi_395346(BCO1);ncbi_395387(MMP9);ncbi_395509(PDGFRA);…
GO:0033993	response to lipid	3	202	0.703037	0.808541	ncbi_396385(IRF8);ncbi_421921(CMPK2);ncbi_427449(DAB2)
GO:0018394	peptidyl-lysine acetylation	1	68	0.706981	0.811968	ncbi_396185(CEBPB)
GO:0043241	protein complex disassembly	1	68	0.706981	0.811968	ncbi_771476(LMOD1)
GO:0006470	protein dephosphorylation	2	138	0.709415	0.813655	ncbi_415979(PTPDC1);ncbi_420449(PTPRN2)
GO:0048568	embryonic organ development	2	138	0.709415	0.813655	ncbi_395281(ID3);ncbi_395509(PDGFRA)
GO:0010675	regulation of cellular carbohydrate metabolic process	1	69	0.712243	0.81413	ncbi_416156(C1QTNF2)
GO:0032409	regulation of transporter activity	1	69	0.712243	0.81413	ncbi_395387(MMP9)
GO:0060249	anatomical structure homeostasis	1	69	0.712243	0.81413	ncbi_420033(KLHL10)
GO:0071396	cellular response to lipid	1	69	0.712243	0.81413	ncbi_427449(DAB2)
GO:1903308	regulation of chromatin modification	1	69	0.712243	0.81413	ncbi_396185(CEBPB)
GO:0048869	cellular developmental process	27	1645	0.714412	0.816056	ncbi_373969(DLX5);ncbi_395147(EIF2AK2);ncbi_395281(ID3);ncbi_395282(ID1);ncbi_395387(MMP9);ncbi_395509(PDGFRA);ncbi_395802(PROX1);ncbi_395852(ID2);ncbi_396160(WNT1);ncbi_396185(CEBPB);ncbi_396384(IRF1);ncbi_396385(IRF8);ncbi_415979(PTPDC1);ncbi_419194(ADA);ncbi_419762(CADM1);ncbi_419969(GFAP);ncbi_420033(KLHL10);ncbi_420628(SNX10);ncbi_420854(EDN1);ncbi_421297(ALK);ncbi_422930(EIF2AK3);ncbi_42320…
GO:0006508	proteolysis	7	458	0.714983	0.816155	ncbi_396160(WNT1);ncbi_396370(C3);ncbi_418167(USP18);ncbi_418528(TMPRSS2);ncbi_422930(EIF2AK3);ncbi_423209(CHAC1);ncbi_423901(CASP7)
GO:0006109	regulation of carbohydrate metabolic process	1	70	0.717411	0.817267	ncbi_416156(C1QTNF2)
GO:0006397	mRNA processing	1	70	0.717411	0.817267	ncbi_421434(CMTR1)
GO:2001233	regulation of apoptotic signaling pathway	1	70	0.717411	0.817267	ncbi_422930(EIF2AK3)
GO:0030001	metal ion transport	5	335	0.718419	0.817863	ncbi_395903(KCNJ4);ncbi_417965(GRIN2B);ncbi_422649(SLC4A4);ncbi_428652(KCNF1);ncbi_428691(CYSLTR1)
GO:0043933	macromolecular complex subunit organization	16	1004	0.720767	0.819726	ncbi_107051871(KCTD12);ncbi_395147(EIF2AK2);ncbi_395802(PROX1);ncbi_396160(WNT1);ncbi_396185(CEBPB);ncbi_415327(PATL2);ncbi_416156(C1QTNF2);ncbi_418166(TUBA8A);ncbi_418273(VAMP1);ncbi_418866(SETDB2);ncbi_419125(SAMHD1);ncbi_422447(CLGN);ncbi_422930(EIF2AK3);ncbi_423600(CAT);ncbi_428652(KCNF1);ncbi_771476(LMOD1)
GO:0022414	reproductive process	6	399	0.721523	0.819726	ncbi_101748777(SPDYA);ncbi_395509(PDGFRA);ncbi_420033(KLHL10);ncbi_422447(CLGN);ncbi_423315(NPAS3);ncbi_771137(SLC26A8)
GO:0006479	protein methylation	1	71	0.722487	0.819726	ncbi_418866(SETDB2)
GO:0007265	Ras protein signal transduction	1	71	0.722487	0.819726	ncbi_426068(CELSR1)
GO:0010256	endomembrane system organization	1	71	0.722487	0.819726	ncbi_101749333(KRT18)
GO:0030182	neuron differentiation	6	400	0.723761	0.820619	ncbi_373969(DLX5);ncbi_395802(PROX1);ncbi_395852(ID2);ncbi_396160(WNT1);ncbi_419969(GFAP);ncbi_554220(OTP)
GO:0050801	ion homeostasis	4	274	0.724975	0.8213	ncbi_395509(PDGFRA);ncbi_419559(EDN2);ncbi_420854(EDN1);ncbi_431664(RXFP3)
GO:0048878	chemical homeostasis	6	401	0.725986	0.8213	ncbi_395509(PDGFRA);ncbi_419559(EDN2);ncbi_420854(EDN1);ncbi_421401(ABCG5);ncbi_428089(SESN3);ncbi_431664(RXFP3)
GO:0006310	DNA recombination	1	72	0.727472	0.8213	ncbi_374246(NBN)
GO:0006814	sodium ion transport	1	72	0.727472	0.8213	ncbi_422649(SLC4A4)
GO:0030595	leukocyte chemotaxis	1	72	0.727472	0.8213	ncbi_419559(EDN2)
GO:0007015	actin filament organization	2	143	0.727772	0.8213	ncbi_395802(PROX1);ncbi_771476(LMOD1)
GO:0045934	negative regulation of nucleobase-containing compound metabolic process	2	143	0.727772	0.8213	ncbi_420854(EDN1);ncbi_423600(CAT)
GO:0000003	reproduction	6	403	0.730399	0.823714	ncbi_101748777(SPDYA);ncbi_395509(PDGFRA);ncbi_420033(KLHL10);ncbi_422447(CLGN);ncbi_423315(NPAS3);ncbi_771137(SLC26A8)
GO:0010038	response to metal ion	1	73	0.732368	0.824281	ncbi_395852(ID2)
GO:0045861	negative regulation of proteolysis	1	73	0.732368	0.824281	ncbi_396370(C3)
GO:1902275	regulation of chromatin organization	1	73	0.732368	0.824281	ncbi_396185(CEBPB)
GO:0007169	transmembrane receptor protein tyrosine kinase signaling pathway	3	212	0.733648	0.82462	ncbi_395509(PDGFRA);ncbi_395742(FLT4);ncbi_422930(EIF2AK3)
GO:0032940	secretion by cell	3	212	0.733648	0.82462	ncbi_417369(UNC13D);ncbi_421752(TRAF3IP2);ncbi_428650(RSAD2)
GO:0044703	multi-organism reproductive process	3	213	0.736569	0.825834	ncbi_420033(KLHL10);ncbi_422447(CLGN);ncbi_423315(NPAS3)
GO:0006818	hydrogen transport	1	74	0.737177	0.825834	ncbi_426446(ADHFE1)
GO:0032984	macromolecular complex disassembly	1	74	0.737177	0.825834	ncbi_771476(LMOD1)
GO:0051346	negative regulation of hydrolase activity	1	74	0.737177	0.825834	ncbi_396370(C3)
GO:0060326	cell chemotaxis	1	74	0.737177	0.825834	ncbi_419559(EDN2)
GO:0000902	cell morphogenesis	7	469	0.7378	0.825984	ncbi_373969(DLX5);ncbi_395282(ID1);ncbi_395802(PROX1);ncbi_395852(ID2);ncbi_415979(PTPDC1);ncbi_419762(CADM1);ncbi_427449(DAB2)
GO:0021537	telencephalon development	1	75	0.7419	0.829472	ncbi_395852(ID2)
GO:0090087	regulation of peptide transport	1	75	0.7419	0.829472	ncbi_422720(TLR3)
GO:0016311	dephosphorylation	2	148	0.745144	0.831995	ncbi_415979(PTPDC1);ncbi_420449(PTPRN2)
GO:0050767	regulation of neurogenesis	2	148	0.745144	0.831995	ncbi_395852(ID2);ncbi_419969(GFAP)
GO:0009187	cyclic nucleotide metabolic process	1	76	0.746539	0.832642	ncbi_420854(EDN1)
GO:1901135	carbohydrate derivative metabolic process	5	347	0.746711	0.832642	ncbi_100859903(HYAL3);ncbi_418700(LYGL);ncbi_419125(SAMHD1);ncbi_419194(ADA);ncbi_429128(GUCY1B4)
GO:0009719	response to endogenous stimulus	7	474	0.747748	0.833247	ncbi_395509(PDGFRA);ncbi_396160(WNT1);ncbi_396185(CEBPB);ncbi_427449(DAB2);ncbi_427756(CARD9);ncbi_428089(SESN3);ncbi_429089(CYR61)
GO:0010629	negative regulation of gene expression	2	149	0.748503	0.833537	ncbi_419872(MOV10);ncbi_423600(CAT)
GO:0006473	protein acetylation	1	77	0.751094	0.835871	ncbi_396185(CEBPB)
GO:0003006	developmental process involved in reproduction	3	219	0.753571	0.838074	ncbi_395509(PDGFRA);ncbi_420033(KLHL10);ncbi_771137(SLC26A8)
GO:0006140	regulation of nucleotide metabolic process	1	78	0.755569	0.838637	ncbi_420854(EDN1)
GO:0045892	negative regulation of transcription, DNA-templated	1	78	0.755569	0.838637	ncbi_423600(CAT)
GO:1903507	negative regulation of nucleic acid-templated transcription	1	78	0.755569	0.838637	ncbi_423600(CAT)
GO:0044238	primary metabolic process	76	4484	0.75828	0.839645	ncbi_100859721(APOC3);ncbi_100859903(HYAL3);ncbi_101748777(SPDYA);ncbi_101750732(GIN1);ncbi_107051287(IL11);ncbi_373969(DLX5);ncbi_374246(NBN);ncbi_395147(EIF2AK2);ncbi_395281(ID3);ncbi_395282(ID1);ncbi_395387(MMP9);ncbi_395509(PDGFRA);ncbi_395706(SCD);ncbi_395742(FLT4);ncbi_395802(PROX1);ncbi_395852(ID2);ncbi_395863(HPGDS);ncbi_396145(INS-IGF2);ncbi_396160(WNT1);ncbi_396185(CEBPB);ncbi_396330(IR…
GO:0031327	negative regulation of cellular biosynthetic process	2	152	0.758354	0.839645	ncbi_420854(EDN1);ncbi_423600(CAT)
GO:0044802	single-organism membrane organization	3	221	0.75904	0.839645	ncbi_101749333(KRT18);ncbi_419539(LRRTM4);ncbi_420559(SAMD9L)
GO:0045184	establishment of protein localization	9	605	0.759567	0.839645	ncbi_101749333(KRT18);ncbi_395392(SNCG);ncbi_421752(TRAF3IP2);ncbi_422720(TLR3);ncbi_427449(DAB2);ncbi_427727(TAP1);ncbi_428650(RSAD2);ncbi_429363(APC2);ncbi_768990(TMEM173)
GO:0034330	cell junction organization	1	79	0.759963	0.839645	ncbi_374209(ITGB3)
GO:0043543	protein acylation	1	79	0.759963	0.839645	ncbi_396185(CEBPB)
GO:0071407	cellular response to organic cyclic compound	1	79	0.759963	0.839645	ncbi_427449(DAB2)
GO:0009056	catabolic process	9	606	0.761273	0.840541	ncbi_100859721(APOC3);ncbi_100859903(HYAL3);ncbi_396160(WNT1);ncbi_418167(USP18);ncbi_419125(SAMHD1);ncbi_419194(ADA);ncbi_420559(SAMD9L);ncbi_426315(ZC3HAV1);ncbi_427449(DAB2)
GO:0006650	glycerophospholipid metabolic process	1	80	0.764279	0.841253	ncbi_424745(INPP5D)
GO:0010975	regulation of neuron projection development	1	80	0.764279	0.841253	ncbi_419969(GFAP)
GO:0035148	tube formation	1	80	0.764279	0.841253	ncbi_426068(CELSR1)
GO:0006935	chemotaxis	3	223	0.764412	0.841253	ncbi_373969(DLX5);ncbi_395509(PDGFRA);ncbi_419559(EDN2)
GO:0042330	taxis	3	223	0.764412	0.841253	ncbi_373969(DLX5);ncbi_395509(PDGFRA);ncbi_419559(EDN2)
GO:0009968	negative regulation of signal transduction	4	291	0.767364	0.84395	ncbi_100858653(DHX58);ncbi_419194(ADA);ncbi_427449(DAB2);ncbi_429363(APC2)
GO:0051172	negative regulation of nitrogen compound metabolic process	2	155	0.767872	0.843959	ncbi_420854(EDN1);ncbi_423600(CAT)
GO:0008213	protein alkylation	1	81	0.768518	0.844118	ncbi_418866(SETDB2)
GO:0006979	response to oxidative stress	1	82	0.772681	0.848138	ncbi_428089(SESN3)
GO:0030031	cell projection assembly	1	83	0.776769	0.851288	ncbi_396160(WNT1)
GO:0033500	carbohydrate homeostasis	1	83	0.776769	0.851288	ncbi_428089(SESN3)
GO:0051129	negative regulation of cellular component organization	2	158	0.777065	0.851288	ncbi_427449(DAB2);ncbi_771476(LMOD1)
GO:0048468	cell development	12	802	0.778374	0.851793	ncbi_373969(DLX5);ncbi_395282(ID1);ncbi_395509(PDGFRA);ncbi_395802(PROX1);ncbi_395852(ID2);ncbi_419969(GFAP);ncbi_420033(KLHL10);ncbi_420854(EDN1);ncbi_421297(ALK);ncbi_422930(EIF2AK3);ncbi_427449(DAB2);ncbi_429089(CYR61)
GO:0030036	actin cytoskeleton organization	3	229	0.779951	0.851793	ncbi_395509(PDGFRA);ncbi_395802(PROX1);ncbi_771476(LMOD1)
GO:0043269	regulation of ion transport	2	159	0.780059	0.851793	ncbi_395387(MMP9);ncbi_395392(SNCG)
GO:0008064	regulation of actin polymerization or depolymerization	1	84	0.780785	0.851793	ncbi_771476(LMOD1)
GO:0030832	regulation of actin filament length	1	84	0.780785	0.851793	ncbi_771476(LMOD1)
GO:0043010	camera-type eye development	1	84	0.780785	0.851793	ncbi_395802(PROX1)
GO:0023057	negative regulation of signaling	4	297	0.781063	0.851793	ncbi_100858653(DHX58);ncbi_419194(ADA);ncbi_427449(DAB2);ncbi_429363(APC2)
GO:0010035	response to inorganic substance	1	85	0.784728	0.854133	ncbi_395852(ID2)
GO:0051235	maintenance of location	1	85	0.784728	0.854133	ncbi_396370(C3)
GO:0090150	establishment of protein localization to membrane	1	85	0.784728	0.854133	ncbi_101749333(KRT18)
GO:0051336	regulation of hydrolase activity	6	431	0.787007	0.855938	ncbi_395509(PDGFRA);ncbi_396370(C3);ncbi_418146(IQSEC3);ncbi_422930(EIF2AK3);ncbi_427605(PSD2);ncbi_429089(CYR61)
GO:0009894	regulation of catabolic process	3	232	0.787402	0.855938	ncbi_420559(SAMD9L);ncbi_426315(ZC3HAV1);ncbi_427449(DAB2)
GO:0018193	peptidyl-amino acid modification	3	233	0.789839	0.858034	ncbi_396185(CEBPB);ncbi_418866(SETDB2);ncbi_424185(IFIH1)
GO:0048856	anatomical structure development	35	2183	0.791909	0.859729	ncbi_100859903(HYAL3);ncbi_373969(DLX5);ncbi_374209(ITGB3);ncbi_374246(NBN);ncbi_395147(EIF2AK2);ncbi_395281(ID3);ncbi_395282(ID1);ncbi_395429(POSTN);ncbi_395509(PDGFRA);ncbi_395742(FLT4);ncbi_395802(PROX1);ncbi_395852(ID2);ncbi_396160(WNT1);ncbi_396370(C3);ncbi_396384(IRF1);ncbi_415979(PTPDC1);ncbi_419194(ADA);ncbi_419762(CADM1);ncbi_419969(GFAP);ncbi_420033(KLHL10);ncbi_420559(SAMD9L);ncbi_4206…
GO:0009152	purine ribonucleotide biosynthetic process	1	88	0.796141	0.863767	ncbi_429128(GUCY1B4)
GO:0033044	regulation of chromosome organization	1	89	0.79981	0.866889	ncbi_396185(CEBPB)
GO:0010608	posttranscriptional regulation of gene expression	2	166	0.800047	0.866889	ncbi_395147(EIF2AK2);ncbi_422930(EIF2AK3)
GO:0044723	single-organism carbohydrate metabolic process	3	238	0.801681	0.867749	ncbi_396145(INS-IGF2);ncbi_416156(C1QTNF2);ncbi_421369(ATF3)
GO:0048699	generation of neurons	6	440	0.803177	0.867749	ncbi_373969(DLX5);ncbi_395802(PROX1);ncbi_395852(ID2);ncbi_396160(WNT1);ncbi_419969(GFAP);ncbi_554220(OTP)
GO:0021700	developmental maturation	1	90	0.803414	0.867749	ncbi_395852(ID2)
GO:0022411	cellular component disassembly	1	90	0.803414	0.867749	ncbi_771476(LMOD1)
GO:0034765	regulation of ion transmembrane transport	1	90	0.803414	0.867749	ncbi_395387(MMP9)
GO:0008154	actin polymerization or depolymerization	1	91	0.806953	0.871013	ncbi_771476(LMOD1)
GO:0070838	divalent metal ion transport	2	169	0.808113	0.87115	ncbi_417965(GRIN2B);ncbi_428691(CYSLTR1)
GO:0072511	divalent inorganic cation transport	2	169	0.808113	0.87115	ncbi_417965(GRIN2B);ncbi_428691(CYSLTR1)
GO:0045664	regulation of neuron differentiation	1	92	0.810428	0.873088	ncbi_419969(GFAP)
GO:1901564	organonitrogen compound metabolic process	10	701	0.81122	0.873383	ncbi_100859903(HYAL3);ncbi_395147(EIF2AK2);ncbi_415746(GPT2);ncbi_417540(PSPH);ncbi_418700(LYGL);ncbi_419125(SAMHD1);ncbi_419194(ADA);ncbi_422930(EIF2AK3);ncbi_427263(PSAT1);ncbi_429128(GUCY1B4)
GO:0033036	macromolecule localization	16	1074	0.813041	0.873945	ncbi_100859721(APOC3);ncbi_101749333(KRT18);ncbi_395392(SNCG);ncbi_396370(C3);ncbi_419539(LRRTM4);ncbi_420628(SNX10);ncbi_421401(ABCG5);ncbi_421752(TRAF3IP2);ncbi_422720(TLR3);ncbi_424170(ABCB11);ncbi_426068(CELSR1);ncbi_427449(DAB2);ncbi_427727(TAP1);ncbi_428650(RSAD2);ncbi_429363(APC2);ncbi_768990(TMEM173)
GO:0044708	single-organism behavior	2	171	0.813329	0.873945	ncbi_416734(PAK5);ncbi_417965(GRIN2B)
GO:0048609	multicellular organismal reproductive process	2	171	0.813329	0.873945	ncbi_420033(KLHL10);ncbi_423315(NPAS3)
GO:0050708	regulation of protein secretion	1	93	0.813842	0.873945	ncbi_428650(RSAD2)
GO:1901575	organic substance catabolic process	6	447	0.815091	0.873945	ncbi_100859721(APOC3);ncbi_100859903(HYAL3);ncbi_396160(WNT1);ncbi_418167(USP18);ncbi_419125(SAMHD1);ncbi_419194(ADA)
GO:0010563	negative regulation of phosphorus metabolic process	2	172	0.815889	0.873945	ncbi_420854(EDN1);ncbi_422640(PPEF2)
GO:0031329	regulation of cellular catabolic process	2	172	0.815889	0.873945	ncbi_426315(ZC3HAV1);ncbi_427449(DAB2)
GO:0045936	negative regulation of phosphate metabolic process	2	172	0.815889	0.873945	ncbi_420854(EDN1);ncbi_422640(PPEF2)
GO:0051130	positive regulation of cellular component organization	3	245	0.817323	0.874925	ncbi_396185(CEBPB);ncbi_396370(C3);ncbi_427449(DAB2)
GO:2000113	negative regulation of cellular macromolecule biosynthetic process	1	95	0.820487	0.877599	ncbi_423600(CAT)
GO:0065008	regulation of biological quality	18	1203	0.820862	0.877599	ncbi_374209(ITGB3);ncbi_395509(PDGFRA);ncbi_395852(ID2);ncbi_396370(C3);ncbi_417965(GRIN2B);ncbi_419194(ADA);ncbi_419559(EDN2);ncbi_419969(GFAP);ncbi_420033(KLHL10);ncbi_420854(EDN1);ncbi_421401(ABCG5);ncbi_424745(INPP5D);ncbi_427826(LOC427826);ncbi_428089(SESN3);ncbi_428731(SLC7A11);ncbi_431664(RXFP3);ncbi_771476(LMOD1);ncbi_771694(BEST4)
GO:0009260	ribonucleotide biosynthetic process	1	96	0.82372	0.879539	ncbi_429128(GUCY1B4)
GO:0050900	leukocyte migration	1	96	0.82372	0.879539	ncbi_419559(EDN2)
GO:0010639	negative regulation of organelle organization	1	97	0.826895	0.881255	ncbi_771476(LMOD1)
GO:0034762	regulation of transmembrane transport	1	97	0.826895	0.881255	ncbi_395387(MMP9)
GO:0046390	ribose phosphate biosynthetic process	1	97	0.826895	0.881255	ncbi_429128(GUCY1B4)
GO:0032504	multicellular organism reproduction	2	177	0.82823	0.88212	ncbi_420033(KLHL10);ncbi_423315(NPAS3)
GO:0043087	regulation of GTPase activity	2	178	0.830607	0.884093	ncbi_418146(IQSEC3);ncbi_427605(PSD2)
GO:0044260	cellular macromolecule metabolic process	58	3563	0.835226	0.888449	ncbi_100859302(LOC100859302);ncbi_101748777(SPDYA);ncbi_101750732(GIN1);ncbi_107051287(IL11);ncbi_373969(DLX5);ncbi_374246(NBN);ncbi_395147(EIF2AK2);ncbi_395281(ID3);ncbi_395282(ID1);ncbi_395509(PDGFRA);ncbi_395742(FLT4);ncbi_395802(PROX1);ncbi_395852(ID2);ncbi_396160(WNT1);ncbi_396185(CEBPB);ncbi_396330(IRF7);ncbi_396370(C3);ncbi_396384(IRF1);ncbi_396385(IRF8);ncbi_396405(CAMKK2);ncbi_415724(TOX…
GO:0016043	cellular component organization	40	2527	0.836476	0.888959	ncbi_101748777(SPDYA);ncbi_101749333(KRT18);ncbi_107051871(KCTD12);ncbi_373969(DLX5);ncbi_374209(ITGB3);ncbi_374246(NBN);ncbi_395147(EIF2AK2);ncbi_395282(ID1);ncbi_395387(MMP9);ncbi_395392(SNCG);ncbi_395429(POSTN);ncbi_395509(PDGFRA);ncbi_395802(PROX1);ncbi_395852(ID2);ncbi_396160(WNT1);ncbi_396185(CEBPB);ncbi_396370(C3);ncbi_415327(PATL2);ncbi_415706(OSGIN1);ncbi_415979(PTPDC1);ncbi_416156(C1QTN…
GO:0044702	single organism reproductive process	4	325	0.836761	0.888959	ncbi_101748777(SPDYA);ncbi_395509(PDGFRA);ncbi_420033(KLHL10);ncbi_422447(CLGN)
GO:0007049	cell cycle	8	595	0.840777	0.892664	ncbi_101748777(SPDYA);ncbi_374246(NBN);ncbi_395802(PROX1);ncbi_395852(ID2);ncbi_396384(IRF1);ncbi_420854(EDN1);ncbi_424046(NABP1);ncbi_431664(RXFP3)
GO:0051128	regulation of cellular component organization	11	793	0.847276	0.898763	ncbi_395147(EIF2AK2);ncbi_396160(WNT1);ncbi_396185(CEBPB);ncbi_396370(C3);ncbi_415327(PATL2);ncbi_415706(OSGIN1);ncbi_419969(GFAP);ncbi_420854(EDN1);ncbi_424044(STAT1);ncbi_427449(DAB2);ncbi_771476(LMOD1)
GO:0022613	ribonucleoprotein complex biogenesis	1	104	0.847587	0.898763	ncbi_415327(PATL2)
GO:1903047	mitotic cell cycle process	2	186	0.84859	0.89926	ncbi_395852(ID2);ncbi_420854(EDN1)
GO:0008610	lipid biosynthetic process	1	105	0.850335	0.899978	ncbi_395802(PROX1)
GO:1902679	negative regulation of RNA biosynthetic process	1	105	0.850335	0.899978	ncbi_423600(CAT)
GO:0071495	cellular response to endogenous stimulus	3	262	0.851028	0.900146	ncbi_396160(WNT1);ncbi_427449(DAB2);ncbi_429089(CYR61)
GO:0006066	alcohol metabolic process	1	106	0.853034	0.901138	ncbi_423600(CAT)
GO:0044262	cellular carbohydrate metabolic process	1	106	0.853034	0.901138	ncbi_416156(C1QTNF2)
GO:0022008	neurogenesis	6	474	0.855854	0.90355	ncbi_373969(DLX5);ncbi_395802(PROX1);ncbi_395852(ID2);ncbi_396160(WNT1);ncbi_419969(GFAP);ncbi_554220(OTP)
GO:0019538	protein metabolic process	39	2496	0.856719	0.903897	ncbi_101748777(SPDYA);ncbi_107051287(IL11);ncbi_374246(NBN);ncbi_395147(EIF2AK2);ncbi_395387(MMP9);ncbi_395509(PDGFRA);ncbi_395742(FLT4);ncbi_395802(PROX1);ncbi_396160(WNT1);ncbi_396185(CEBPB);ncbi_396330(IRF7);ncbi_396370(C3);ncbi_396405(CAMKK2);ncbi_415979(PTPDC1);ncbi_416734(PAK5);ncbi_418167(USP18);ncbi_418294(C1S);ncbi_418295(C1R);ncbi_418528(TMPRSS2);ncbi_418624(PIGA);ncbi_418866(SETDB2);nc…
GO:0006259	DNA metabolic process	5	409	0.860213	0.9068	ncbi_101750732(GIN1);ncbi_374246(NBN);ncbi_395509(PDGFRA);ncbi_424046(NABP1);ncbi_769927(LOXL4)
GO:0006412	translation	2	192	0.860925	0.9068	ncbi_395147(EIF2AK2);ncbi_422930(EIF2AK3)
GO:0009892	negative regulation of metabolic process	7	545	0.861084	0.9068	ncbi_100859721(APOC3);ncbi_395802(PROX1);ncbi_396370(C3);ncbi_419872(MOV10);ncbi_420854(EDN1);ncbi_422640(PPEF2);ncbi_423600(CAT)
GO:0043043	peptide biosynthetic process	2	193	0.86289	0.908135	ncbi_395147(EIF2AK2);ncbi_422930(EIF2AK3)
GO:0010605	negative regulation of macromolecule metabolic process	5	413	0.865808	0.908949	ncbi_396370(C3);ncbi_419872(MOV10);ncbi_420854(EDN1);ncbi_422640(PPEF2);ncbi_423600(CAT)
GO:1902582	single-organism intracellular transport	5	413	0.865808	0.908949	ncbi_101749333(KRT18);ncbi_422720(TLR3);ncbi_427449(DAB2);ncbi_429363(APC2);ncbi_768990(TMEM173)
GO:0009755	hormone-mediated signaling pathway	1	111	0.865819	0.908949	ncbi_427449(DAB2)
GO:0032956	regulation of actin cytoskeleton organization	1	111	0.865819	0.908949	ncbi_771476(LMOD1)
GO:0019941	modification-dependent protein catabolic process	2	195	0.866744	0.909353	ncbi_396160(WNT1);ncbi_418167(USP18)
GO:0071840	cellular component organization or biogenesis	40	2571	0.867942	0.909638	ncbi_101748777(SPDYA);ncbi_101749333(KRT18);ncbi_107051871(KCTD12);ncbi_373969(DLX5);ncbi_374209(ITGB3);ncbi_374246(NBN);ncbi_395147(EIF2AK2);ncbi_395282(ID1);ncbi_395387(MMP9);ncbi_395392(SNCG);ncbi_395429(POSTN);ncbi_395509(PDGFRA);ncbi_395802(PROX1);ncbi_395852(ID2);ncbi_396160(WNT1);ncbi_396185(CEBPB);ncbi_396370(C3);ncbi_415327(PATL2);ncbi_415706(OSGIN1);ncbi_415979(PTPDC1);ncbi_416156(C1QTN…
GO:0043604	amide biosynthetic process	2	196	0.868634	0.909638	ncbi_395147(EIF2AK2);ncbi_422930(EIF2AK3)
GO:0043632	modification-dependent macromolecule catabolic process	2	196	0.868634	0.909638	ncbi_396160(WNT1);ncbi_418167(USP18)
GO:0005975	carbohydrate metabolic process	3	273	0.869856	0.910352	ncbi_396145(INS-IGF2);ncbi_416156(C1QTNF2);ncbi_421369(ATF3)
GO:0044772	mitotic cell cycle phase transition	1	113	0.870618	0.910585	ncbi_395852(ID2)
GO:0051052	regulation of DNA metabolic process	1	114	0.872953	0.911428	ncbi_395509(PDGFRA)
GO:0097485	neuron projection guidance	1	114	0.872953	0.911428	ncbi_373969(DLX5)
GO:0043603	cellular amide metabolic process	3	275	0.873046	0.911428	ncbi_395147(EIF2AK2);ncbi_422930(EIF2AK3);ncbi_429089(CYR61)
GO:0051253	negative regulation of RNA metabolic process	1	117	0.87971	0.917817	ncbi_423600(CAT)
GO:0019953	sexual reproduction	2	203	0.881191	0.918793	ncbi_420033(KLHL10);ncbi_422447(CLGN)
GO:0048545	response to steroid hormone	1	118	0.881882	0.918945	ncbi_427449(DAB2)
GO:0044770	cell cycle phase transition	1	119	0.884015	0.920599	ncbi_395852(ID2)
GO:0006816	calcium ion transport	1	122	0.890187	0.926454	ncbi_417965(GRIN2B)
GO:0033043	regulation of organelle organization	4	362	0.891855	0.927113	ncbi_396185(CEBPB);ncbi_415327(PATL2);ncbi_420854(EDN1);ncbi_771476(LMOD1)
GO:0007010	cytoskeleton organization	5	434	0.892204	0.927113	ncbi_101749333(KRT18);ncbi_395509(PDGFRA);ncbi_395802(PROX1);ncbi_419969(GFAP);ncbi_771476(LMOD1)
GO:0007423	sensory organ development	2	210	0.892638	0.927113	ncbi_373969(DLX5);ncbi_395802(PROX1)
GO:0060429	epithelium development	4	363	0.893089	0.927113	ncbi_395802(PROX1);ncbi_396160(WNT1);ncbi_426068(CELSR1);ncbi_427449(DAB2)
GO:0010769	regulation of cell morphogenesis involved in differentiation	1	124	0.89412	0.927113	ncbi_427449(DAB2)
GO:0048562	embryonic organ morphogenesis	1	124	0.89412	0.927113	ncbi_395509(PDGFRA)
GO:0044248	cellular catabolic process	6	509	0.897509	0.930056	ncbi_396160(WNT1);ncbi_418167(USP18);ncbi_419125(SAMHD1);ncbi_419194(ADA);ncbi_426315(ZC3HAV1);ncbi_427449(DAB2)
GO:0044237	cellular metabolic process	74	4575	0.898963	0.93099	ncbi_100859302(LOC100859302);ncbi_100859721(APOC3);ncbi_101748777(SPDYA);ncbi_101750732(GIN1);ncbi_107051287(IL11);ncbi_373969(DLX5);ncbi_374246(NBN);ncbi_395147(EIF2AK2);ncbi_395281(ID3);ncbi_395282(ID1);ncbi_395509(PDGFRA);ncbi_395706(SCD);ncbi_395742(FLT4);ncbi_395802(PROX1);ncbi_395852(ID2);ncbi_395863(HPGDS);ncbi_396160(WNT1);ncbi_396185(CEBPB);ncbi_396330(IRF7);ncbi_396370(C3);ncbi_396384(I…
GO:0009150	purine ribonucleotide metabolic process	1	127	0.899757	0.93124	ncbi_429128(GUCY1B4)
GO:0051603	proteolysis involved in cellular protein catabolic process	2	218	0.90447	0.935279	ncbi_396160(WNT1);ncbi_418167(USP18)
GO:1901566	organonitrogen compound biosynthetic process	4	373	0.904768	0.935279	ncbi_395147(EIF2AK2);ncbi_419194(ADA);ncbi_422930(EIF2AK3);ncbi_429128(GUCY1B4)
GO:0008104	protein localization	12	920	0.905792	0.935763	ncbi_101749333(KRT18);ncbi_395392(SNCG);ncbi_419539(LRRTM4);ncbi_420628(SNX10);ncbi_421752(TRAF3IP2);ncbi_422720(TLR3);ncbi_426068(CELSR1);ncbi_427449(DAB2);ncbi_427727(TAP1);ncbi_428650(RSAD2);ncbi_429363(APC2);ncbi_768990(TMEM173)
GO:0048585	negative regulation of response to stimulus	4	376	0.908047	0.9375	ncbi_100858653(DHX58);ncbi_419194(ADA);ncbi_427449(DAB2);ncbi_429363(APC2)
GO:0006518	peptide metabolic process	2	221	0.908586	0.9375	ncbi_395147(EIF2AK2);ncbi_422930(EIF2AK3)
GO:0044257	cellular protein catabolic process	2	222	0.909921	0.938304	ncbi_396160(WNT1);ncbi_418167(USP18)
GO:0010638	positive regulation of organelle organization	1	134	0.911777	0.93842	ncbi_396185(CEBPB)
GO:0001558	regulation of cell growth	1	135	0.913373	0.93842	ncbi_415706(OSGIN1)
GO:0001933	negative regulation of protein phosphorylation	1	135	0.913373	0.93842	ncbi_422640(PPEF2)
GO:0007346	regulation of mitotic cell cycle	1	135	0.913373	0.93842	ncbi_420854(EDN1)
GO:0009259	ribonucleotide metabolic process	1	135	0.913373	0.93842	ncbi_429128(GUCY1B4)
GO:0043086	negative regulation of catalytic activity	1	135	0.913373	0.93842	ncbi_396370(C3)
GO:0030855	epithelial cell differentiation	2	227	0.916328	0.940466	ncbi_395802(PROX1);ncbi_427449(DAB2)
GO:0019693	ribose phosphate metabolic process	1	137	0.91648	0.940466	ncbi_429128(GUCY1B4)
GO:0016569	covalent chromatin modification	2	229	0.918769	0.941669	ncbi_396185(CEBPB);ncbi_418866(SETDB2)
GO:0016570	histone modification	2	229	0.918769	0.941669	ncbi_396185(CEBPB);ncbi_418866(SETDB2)
GO:0032870	cellular response to hormone stimulus	1	141	0.922364	0.944205	ncbi_427449(DAB2)
GO:0051493	regulation of cytoskeleton organization	1	141	0.922364	0.944205	ncbi_771476(LMOD1)
GO:0030163	protein catabolic process	2	234	0.924585	0.944763	ncbi_396160(WNT1);ncbi_418167(USP18)
GO:0044267	cellular protein metabolic process	31	2137	0.924683	0.944763	ncbi_101748777(SPDYA);ncbi_107051287(IL11);ncbi_374246(NBN);ncbi_395147(EIF2AK2);ncbi_395509(PDGFRA);ncbi_395742(FLT4);ncbi_395802(PROX1);ncbi_396160(WNT1);ncbi_396185(CEBPB);ncbi_396370(C3);ncbi_396405(CAMKK2);ncbi_415979(PTPDC1);ncbi_416734(PAK5);ncbi_418167(USP18);ncbi_418624(PIGA);ncbi_418866(SETDB2);ncbi_419239(BIRC7);ncbi_419873(PPM1J);ncbi_420449(PTPRN2);ncbi_420854(EDN1);ncbi_421297(ALK);…
GO:0051641	cellular localization	12	948	0.924975	0.944763	ncbi_101749333(KRT18);ncbi_417369(UNC13D);ncbi_419539(LRRTM4);ncbi_420628(SNX10);ncbi_421752(TRAF3IP2);ncbi_422720(TLR3);ncbi_426068(CELSR1);ncbi_427449(DAB2);ncbi_427727(TAP1);ncbi_428650(RSAD2);ncbi_429363(APC2);ncbi_768990(TMEM173)
GO:0006281	DNA repair	1	143	0.92515	0.944763	ncbi_374246(NBN)
GO:0001654	eye development	1	146	0.929144	0.948267	ncbi_395802(PROX1)
GO:0042326	negative regulation of phosphorylation	1	148	0.931688	0.949837	ncbi_422640(PPEF2)
GO:0051649	establishment of localization in cell	9	758	0.931809	0.949837	ncbi_101749333(KRT18);ncbi_417369(UNC13D);ncbi_421752(TRAF3IP2);ncbi_422720(TLR3);ncbi_427449(DAB2);ncbi_427727(TAP1);ncbi_428650(RSAD2);ncbi_429363(APC2);ncbi_768990(TMEM173)
GO:1901615	organic hydroxy compound metabolic process	1	153	0.937657	0.955221	ncbi_423600(CAT)
GO:0000278	mitotic cell cycle	2	248	0.93886	0.955869	ncbi_395852(ID2);ncbi_420854(EDN1)
GO:0048666	neuron development	3	333	0.940032	0.956484	ncbi_373969(DLX5);ncbi_395852(ID2);ncbi_419969(GFAP)
GO:0032269	negative regulation of cellular protein metabolic process	2	250	0.940679	0.956565	ncbi_396370(C3);ncbi_422640(PPEF2)
GO:0007276	gamete generation	1	157	0.942057	0.957389	ncbi_420033(KLHL10)
GO:0015672	monovalent inorganic cation transport	1	158	0.943108	0.957508	ncbi_422649(SLC4A4)
GO:0009725	response to hormone	2	253	0.943311	0.957508	ncbi_427449(DAB2);ncbi_428089(SESN3)
GO:0051248	negative regulation of protein metabolic process	2	255	0.945003	0.95865	ncbi_396370(C3);ncbi_422640(PPEF2)
GO:1902589	single-organism organelle organization	9	782	0.945604	0.958682	ncbi_101748777(SPDYA);ncbi_395509(PDGFRA);ncbi_395802(PROX1);ncbi_396185(CEBPB);ncbi_418866(SETDB2);ncbi_419969(GFAP);ncbi_420559(SAMD9L);ncbi_420854(EDN1);ncbi_771476(LMOD1)
GO:0046907	intracellular transport	6	572	0.947068	0.959589	ncbi_101749333(KRT18);ncbi_422720(TLR3);ncbi_427449(DAB2);ncbi_427727(TAP1);ncbi_429363(APC2);ncbi_768990(TMEM173)
GO:0006974	cellular response to DNA damage stimulus	2	259	0.948247	0.960207	ncbi_100859283(PHLDA3);ncbi_374246(NBN)
GO:0007399	nervous system development	7	652	0.951196	0.962615	ncbi_373969(DLX5);ncbi_395802(PROX1);ncbi_395852(ID2);ncbi_396160(WNT1);ncbi_419969(GFAP);ncbi_422930(EIF2AK3);ncbi_554220(OTP)
GO:0009057	macromolecule catabolic process	3	350	0.952341	0.963162	ncbi_100859903(HYAL3);ncbi_396160(WNT1);ncbi_418167(USP18)
GO:0031400	negative regulation of protein modification process	1	170	0.954334	0.963162	ncbi_422640(PPEF2)
GO:0031175	neuron projection development	2	268	0.954894	0.963162	ncbi_373969(DLX5);ncbi_419969(GFAP)
GO:0032990	cell part morphogenesis	2	268	0.954894	0.963162	ncbi_373969(DLX5);ncbi_415979(PTPDC1)
GO:0048858	cell projection morphogenesis	2	268	0.954894	0.963162	ncbi_373969(DLX5);ncbi_415979(PTPDC1)
GO:0022604	regulation of cell morphogenesis	1	171	0.955164	0.963162	ncbi_427449(DAB2)
GO:0031324	negative regulation of cellular metabolic process	4	443	0.959441	0.966896	ncbi_396370(C3);ncbi_420854(EDN1);ncbi_422640(PPEF2);ncbi_423600(CAT)
GO:0016568	chromatin modification	2	276	0.960114	0.966996	ncbi_396185(CEBPB);ncbi_418866(SETDB2)
GO:0016567	protein ubiquitination	1	187	0.96657	0.972918	ncbi_396160(WNT1)
GO:0048812	neuron projection morphogenesis	1	196	0.971666	0.977463	ncbi_373969(DLX5)
GO:0006996	organelle organization	16	1336	0.973694	0.978919	ncbi_101748777(SPDYA);ncbi_101749333(KRT18);ncbi_374246(NBN);ncbi_395509(PDGFRA);ncbi_395802(PROX1);ncbi_396185(CEBPB);ncbi_415327(PATL2);ncbi_416734(PAK5);ncbi_418866(SETDB2);ncbi_419969(GFAP);ncbi_420559(SAMD9L);ncbi_420628(SNX10);ncbi_420854(EDN1);ncbi_422930(EIF2AK3);ncbi_427449(DAB2);ncbi_771476(LMOD1)
GO:0030030	cell projection organization	4	483	0.975839	0.98002	ncbi_373969(DLX5);ncbi_396160(WNT1);ncbi_415979(PTPDC1);ncbi_419969(GFAP)
GO:1901137	carbohydrate derivative biosynthetic process	1	206	0.976426	0.98002	ncbi_429128(GUCY1B4)
GO:0044265	cellular macromolecule catabolic process	2	310	0.976532	0.98002	ncbi_396160(WNT1);ncbi_418167(USP18)
GO:0006396	RNA processing	1	209	0.977693	0.980601	ncbi_421434(CMTR1)
GO:0032446	protein modification by small protein conjugation	2	317	0.97899	0.981319	ncbi_396160(WNT1);ncbi_419239(BIRC7)
GO:0006325	chromatin organization	2	334	0.983971	0.985725	ncbi_396185(CEBPB);ncbi_418866(SETDB2)
GO:0051276	chromosome organization	3	431	0.984831	0.986001	ncbi_374246(NBN);ncbi_396185(CEBPB);ncbi_418866(SETDB2)
GO:0070647	protein modification by small protein conjugation or removal	2	366	0.990433	0.99102	ncbi_396160(WNT1);ncbi_419239(BIRC7)
GO:0008150	biological_process	162	9089	1	1	ncbi_100857332(DOK2);ncbi_100858653(DHX58);ncbi_100858732(STAT2);ncbi_100859283(PHLDA3);ncbi_100859302(LOC100859302);ncbi_100859721(APOC3);ncbi_100859903(HYAL3);ncbi_101748777(SPDYA);ncbi_101749333(KRT18);ncbi_101750732(GIN1);ncbi_107051287(IL11);ncbi_107051871(KCTD12);ncbi_107054704(LOC107054704);ncbi_112530026(GPR142);ncbi_112530884(LOC112530884);ncbi_112530931(LOC112530931);ncbi_112532770(LOC1…

## Sheet: IFN-α DF1 KEGG
KEGG_A_class	KEGG_B_class	Pathway	NC-vs-IFN-α (110)	All (4906)	P value	Qvalue	Pathway ID	Genes	K_IDs
Human Diseases	Infectious diseases	Influenza A	15	153	1.17826e-06	0.000110756	ko05164	ncbi_100857563;ncbi_100858732;ncbi_107052152;ncbi_395147;ncbi_395313;ncbi_396330;ncbi_415302;ncbi_417401;ncbi_418528;ncbi_422720;ncbi_422930;ncbi_424044;ncbi_424185;ncbi_428650;ncbi_769675	K10054+K11221+K10054+K16195+K14754+K09447+K10054+K10652+K09633+K05401+K08860+K11220+K12647+K15045+K12968
Human Diseases	Infectious diseases	Herpes simplex infection	14	178	3.57301e-05	0.00167931	ko05168	ncbi_100857563;ncbi_100858732;ncbi_107052152;ncbi_107054704;ncbi_395147;ncbi_396330;ncbi_396370;ncbi_415302;ncbi_422720;ncbi_422930;ncbi_424044;ncbi_424185;ncbi_427727;ncbi_427728	K10054+K11221+K10054+K06751+K16195+K09447+K03990+K10054+K05401+K08860+K11220+K12647+K05653+K05654
Environmental Information Processing	Signal transduction	TGF-beta signaling pathway	6	83	0.0103253	0.228173	ko04350	ncbi_107049250;ncbi_378779;ncbi_395281;ncbi_395282;ncbi_395852;ncbi_424261	K04667+K04662+K17694+K04680+K17693+K04388
Environmental Information Processing	Membrane transport	ABC transporters	4	39	0.0107615	0.228173	ko02010	ncbi_421401;ncbi_424170;ncbi_427727;ncbi_427728	K05683+K05664+K05653+K05654
Organismal Systems	Immune system	RIG-I-like receptor signaling pathway	5	62	0.0121368	0.228173	ko04622	ncbi_100858653;ncbi_396330;ncbi_417401;ncbi_424185;ncbi_768990	K12649+K09447+K10652+K12647+K12654
Metabolism	Lipid metabolism	Biosynthesis of unsaturated fatty acids	3	27	0.0216971	0.244242	ko01040	ncbi_395706;ncbi_427232;ncbi_428851	K00507+K10703+K10224
Cellular Processes	Transport and catabolism	Phagosome	8	155	0.0222936	0.244242	ko04145	ncbi_107054704;ncbi_374209;ncbi_396370;ncbi_418052;ncbi_418166;ncbi_418295;ncbi_427727;ncbi_427728	K06751+K06493+K03990+K08012+K07374+K01330+K05653+K05654
Brite Hierarchies	Protein families: signaling and cellular processes	Cytokines and growth factors	1	1	0.0224215	0.244242	ko04052	XLOC_009804	K05479
Metabolism	Global and overview maps	Fatty acid metabolism	4	49	0.0233848	0.244242	ko01212	ncbi_395706;ncbi_420090;ncbi_427232;ncbi_428851	K00507+K15013+K10703+K10224
Cellular Processes	Transport and catabolism	Endocytosis	11	271	0.0392647	0.369088	ko04144	ncbi_100857563;ncbi_107052152;ncbi_107054704;ncbi_395201;ncbi_395509;ncbi_396107;ncbi_415302;ncbi_418146;ncbi_424261;ncbi_427449;ncbi_427605	K10054+K10054+K06751+K11247+K04363+K05126+K10054+K12495+K04388+K12475+K12494
Not Included in Pathway or Brite	Unclassified: metabolism	Enzymes with EC numbers	1	2	0.0443448	0.378946	ko99980	XLOC_019725	K15261
Organismal Systems	Endocrine system	PPAR signaling pathway	4	68	0.0652905	0.511443	ko03320	ncbi_100859721;ncbi_395706;ncbi_416154;ncbi_420090	K08759+K00507+K08755+K15013
Metabolism	Global and overview maps	Carbon metabolism	5	103	0.0804691	0.543572	ko01200	ncbi_415746;ncbi_417540;ncbi_423600;ncbi_427263;ncbi_768421	K00814+K01079+K03781+K00831+K00844
Metabolism	Biosynthesis of other secondary metabolites	Neomycin, kanamycin and gentamicin biosynthesis	1	4	0.0867402	0.543572	ko00524	ncbi_768421	K00844
Brite Hierarchies	Protein families: genetic information processing	Transfer RNA biogenesis	1	4	0.0867402	0.543572	ko03016	XLOC_002263	K15439
Genetic Information Processing	Folding, sorting and degradation	Ubiquitin mediated proteolysis	6	142	0.0981998	0.552517	ko04120	ncbi_100857563;ncbi_100858073;ncbi_107052152;ncbi_415302;ncbi_419239;ncbi_422513	K10054+K04552+K10054+K10054+K16061+K10615
Metabolism	Glycan biosynthesis and metabolism	Glycosylphosphatidylinositol(GPI)-anchor biosynthesis	2	24	0.0999233	0.552517	ko00563	ncbi_101748971;ncbi_418624	K11001+K03857
Brite Hierarchies	Protein families: genetic information processing	Chromosome and associated proteins	1	5	0.107234	0.559998	ko03036	XLOC_005191	K11254
Organismal Systems	Immune system	Cytosolic DNA-sensing pathway	3	53	0.115015	0.569019	ko04623	ncbi_396330;ncbi_768990;ncbi_769675	K09447+K12654+K12968
Metabolism	Metabolism of cofactors and vitamins	Vitamin B6 metabolism	1	6	0.127271	0.598175	ko00750	ncbi_427263	K00831
Brite Hierarchies	Protein families: metabolism	Protein phosphatase and associated proteins	1	8	0.166019	0.713269	ko01009	XLOC_004986	K18026
Metabolism	Global and overview maps	Biosynthesis of amino acids	3	63	0.166935	0.713269	ko01230	ncbi_415746;ncbi_417540;ncbi_427263	K00814+K01079+K00831
Environmental Information Processing	Signaling molecules and interaction	Cytokine-cytokine receptor interaction	7	206	0.1783	0.722743	ko04060	XLOC_009804;ncbi_107049250;ncbi_107051287;ncbi_378779;ncbi_395509;ncbi_395742;ncbi_424261	K05479+K04667+K05417+K04662+K04363+K05097+K04388
Metabolism	Xenobiotics biodegradation and metabolism	Drug metabolism - cytochrome P450	2	35	0.18453	0.722743	ko00982	ncbi_395267;ncbi_395863	K00485+K04097
Metabolism	Amino acid metabolism	Glycine, serine and threonine metabolism	2	38	0.209139	0.786361	ko00260	ncbi_417540;ncbi_427263	K01079+K00831
Metabolism	Carbohydrate metabolism	Inositol phosphate metabolism	3	73	0.224325	0.800847	ko00562	ncbi_107052518;ncbi_107055369;ncbi_424745	K00469+K01858+K03084
Metabolism	Global and overview maps	Microbial metabolism in diverse environments	5	149	0.241511	0.800847	ko01120	ncbi_395267;ncbi_415746;ncbi_417540;ncbi_427263;ncbi_768421	K00485+K00814+K01079+K00831+K00844
Metabolism	Carbohydrate metabolism	Ascorbate and aldarate metabolism	1	13	0.255589	0.800847	ko00053	ncbi_107052518	K00469
Metabolism	Lipid metabolism	Fatty acid biosynthesis	1	13	0.255589	0.800847	ko00061	ncbi_420090	K15013
Metabolism	Global and overview maps	2-Oxocarboxylic acid metabolism	1	13	0.255589	0.800847	ko01210	ncbi_415746	K00814
Environmental Information Processing	Signal transduction	Hedgehog signaling pathway	2	46	0.275917	0.812026	ko04340	ncbi_378779;ncbi_396160	K04662+K03209
Environmental Information Processing	Signaling molecules and interaction	Neuroactive ligand-receptor interaction	9	316	0.276434	0.812026	ko04080	ncbi_101751513;ncbi_395962;ncbi_417965;ncbi_419192;ncbi_419559;ncbi_420386;ncbi_428691;ncbi_431664;ncbi_770511	K04139+K04247+K05210+K04270+K16367+K04587+K04322+K08397+K05175
Metabolism	Glycan biosynthesis and metabolism	Glycosaminoglycan biosynthesis - keratan sulfate	1	15	0.288687	0.82232	ko00533	ncbi_424930	K09664
Cellular Processes	Cellular community - eukaryotes	Gap junction	3	89	0.322009	0.852651	ko04540	ncbi_395509;ncbi_418166;ncbi_429128	K04363+K07374+K12319
Environmental Information Processing	Signal transduction	FoxO signaling pathway	4	128	0.322848	0.852651	ko04068	ncbi_396145;ncbi_423600;ncbi_424261;ncbi_427150	K04526+K03781+K04388+K08861
Metabolism	Amino acid metabolism	Arginine biosynthesis	1	18	0.335618	0.852651	ko00220	ncbi_415746	K00814
Metabolism	Glycan biosynthesis and metabolism	Glycosaminoglycan degradation	1	18	0.335618	0.852651	ko00531	ncbi_100859903	K01197
Organismal Systems	Immune system	Toll-like receptor signaling pathway	3	94	0.352965	0.873125	ko04620	ncbi_396330;ncbi_422720;ncbi_424044	K09447+K05401+K11220
Human Diseases	Endocrine and metabolic diseases	AGE-RAGE signaling pathway in diabetic complications	3	96	0.365316	0.87928	ko04933	ncbi_420854;ncbi_424044;ncbi_424261	K16366+K11220+K04388
Organismal Systems	Development	Dorso-ventral axis formation	1	23	0.407113	0.87928	ko04320	ncbi_419813	K03211
Environmental Information Processing	Signal transduction	Jak-STAT signaling pathway	4	145	0.410228	0.87928	ko04630	ncbi_100858732;ncbi_107051287;ncbi_419969;ncbi_424044	K11221+K05417+K05640+K11220
Organismal Systems	Endocrine system	Adipocytokine signaling pathway	2	65	0.430571	0.87928	ko04920	ncbi_396405;ncbi_420090	K07359+K15013
Metabolism	Lipid metabolism	Fatty acid elongation	1	26	0.446293	0.87928	ko00062	ncbi_427232	K10703
Metabolism	Global and overview maps	Biosynthesis of antibiotics	5	196	0.450103	0.87928	ko01130	ncbi_107055369;ncbi_417540;ncbi_423600;ncbi_427263;ncbi_768421	K01858+K01079+K03781+K00831+K00844
Genetic Information Processing	Replication and repair	Homologous recombination	1	27	0.458774	0.87928	ko03440	ncbi_374246	K10867
Metabolism	Lipid metabolism	Glycerolipid metabolism	2	70	0.468572	0.87928	ko00561	ncbi_422129;ncbi_424811	K00901+K14458
Cellular Processes	Cell growth and death	Apoptosis	2	71	0.475994	0.87928	ko04210	ncbi_419239;ncbi_423901	K16061+K04397
Cellular Processes	Cell motility	Regulation of actin cytoskeleton	5	205	0.489685	0.87928	ko04810	ncbi_374209;ncbi_395509;ncbi_396145;ncbi_416734;ncbi_429363	K06493+K04363+K04526+K05736+K02085
Metabolism	Carbohydrate metabolism	Glyoxylate and dicarboxylate metabolism	1	30	0.494569	0.87928	ko00630	ncbi_423600	K03781
Metabolism	Metabolism of cofactors and vitamins	Nicotinate and nicotinamide metabolism	1	30	0.494569	0.87928	ko00760	ncbi_420034	K01081
Genetic Information Processing	Folding, sorting and degradation	SNARE interactions in vesicular transport	1	30	0.494569	0.87928	ko04130	ncbi_418273	K08510
Organismal Systems	Circulatory system	Vascular smooth muscle contraction	3	121	0.513661	0.87928	ko04270	ncbi_419559;ncbi_420854;ncbi_429128	K16367+K16366+K12319
Organismal Systems	Endocrine system	Progesterone-mediated oocyte maturation	2	79	0.53306	0.87928	ko04914	ncbi_101748777;ncbi_396145	K08694+K04526
Metabolism	Carbohydrate metabolism	Fructose and mannose metabolism	1	35	0.549087	0.87928	ko00051	ncbi_768421	K00844
Metabolism	Carbohydrate metabolism	Galactose metabolism	1	35	0.549087	0.87928	ko00052	ncbi_768421	K00844
Metabolism	Lipid metabolism	Fatty acid degradation	1	37	0.569224	0.87928	ko00071	ncbi_420090	K15013
Cellular Processes	Transport and catabolism	Autophagy - animal	1	37	0.569224	0.87928	ko04140	ncbi_396145	K04526
Metabolism	Amino acid metabolism	Alanine, aspartate and glutamate metabolism	1	38	0.578956	0.87928	ko00250	ncbi_415746	K00814
Metabolism	Carbohydrate metabolism	Starch and sucrose metabolism	1	39	0.58847	0.87928	ko00500	ncbi_768421	K00844
Metabolism	Xenobiotics biodegradation and metabolism	Metabolism of xenobiotics by cytochrome P450	1	39	0.58847	0.87928	ko00980	ncbi_395863	K04097
Metabolism	Amino acid metabolism	Tryptophan metabolism	1	40	0.597771	0.87928	ko00380	ncbi_423600	K03781
Metabolism	Metabolism of cofactors and vitamins	Retinol metabolism	1	42	0.615753	0.87928	ko00830	ncbi_395346	K00515
Organismal Systems	Endocrine system	Melanogenesis	2	92	0.616489	0.87928	ko04916	ncbi_396160;ncbi_420854	K03209+K16366
Environmental Information Processing	Signaling molecules and interaction	Cell adhesion molecules (CAMs)	3	141	0.618335	0.87928	ko04514	ncbi_107054704;ncbi_419762;ncbi_427224	K06751+K06781+K06745
Metabolism	Metabolism of other amino acids	Glutathione metabolism	1	43	0.624443	0.87928	ko00480	ncbi_395863	K04097
Metabolism	Lipid metabolism	Glycerophospholipid metabolism	2	94	0.628274	0.87928	ko00564	ncbi_395650;ncbi_422129	K06124+K00901
Organismal Systems	Immune system	NOD-like receptor signaling pathway	1	44	0.632938	0.87928	ko04621	ncbi_427756	K12794
Environmental Information Processing	Signal transduction	Phosphatidylinositol signaling system	2	96	0.63978	0.87928	ko04070	ncbi_422129;ncbi_424745	K00901+K03084
Cellular Processes	Cell growth and death	Oocyte meiosis	2	97	0.645429	0.87928	ko04114	ncbi_101748777;ncbi_396145	K08694+K04526
Metabolism	Carbohydrate metabolism	Amino sugar and nucleotide sugar metabolism	1	48	0.665055	0.883971	ko00520	ncbi_768421	K00844
Cellular Processes	Cellular community - eukaryotes	Focal adhesion	4	203	0.674659	0.883971	ko04510	ncbi_374209;ncbi_395509;ncbi_395742;ncbi_416734	K06493+K04363+K05097+K05736
Metabolism	Amino acid metabolism	Lysine degradation	1	51	0.687301	0.883971	ko00310	ncbi_418866	K18494
Metabolism	Nucleotide metabolism	Pyrimidine metabolism	2	106	0.693178	0.883971	ko00240	ncbi_420034;ncbi_421921	K01081+K13809
Metabolism	Lipid metabolism	Arachidonic acid metabolism	1	53	0.701312	0.883971	ko00590	ncbi_395863	K04097
Metabolism	Carbohydrate metabolism	Glycolysis / Gluconeogenesis	1	55	0.7147	0.883971	ko00010	ncbi_768421	K00844
Environmental Information Processing	Signal transduction	mTOR signaling pathway	1	55	0.7147	0.883971	ko04150	ncbi_396145	K04526
Cellular Processes	Cell growth and death	p53 signaling pathway	1	64	0.767953	0.918171	ko04115	ncbi_428089	K10141
Organismal Systems	Endocrine system	Insulin signaling pathway	2	126	0.780556	0.918171	ko04910	ncbi_396145;ncbi_768421	K04526+K00844
Environmental Information Processing	Signal transduction	Calcium signaling pathway	3	182	0.782278	0.918171	ko04020	ncbi_112532421;ncbi_395509;ncbi_428691	K05863+K04363+K04322
Genetic Information Processing	Folding, sorting and degradation	RNA degradation	1	68	0.788338	0.918171	ko03018	ncbi_415327	K12617
Environmental Information Processing	Signal transduction	Wnt signaling pathway	2	129	0.791618	0.918171	ko04310	ncbi_396160;ncbi_429363	K03209+K02085
Cellular Processes	Cellular community - eukaryotes	Tight junction	2	135	0.81229	0.918171	ko04530	ncbi_421055;ncbi_427788	K06107+K10352
Cellular Processes	Cellular community - eukaryotes	Adherens junction	1	75	0.819831	0.918171	ko04520	ncbi_424261	K04388
Metabolism	Nucleotide metabolism	Purine metabolism	3	195	0.820493	0.918171	ko00230	ncbi_419194;ncbi_420034;ncbi_429128	K01488+K01081+K12319
Cellular Processes	Transport and catabolism	Peroxisome	1	78	0.831863	0.918575	ko04146	ncbi_423600	K03781
Environmental Information Processing	Signal transduction	ErbB signaling pathway	1	83	0.850171	0.918575	ko04012	ncbi_416734	K05736
Environmental Information Processing	Signaling molecules and interaction	ECM-receptor interaction	1	83	0.850171	0.918575	ko04512	ncbi_374209	K06493
Genetic Information Processing	Folding, sorting and degradation	Protein processing in endoplasmic reticulum	2	158	0.875666	0.935371	ko04141	ncbi_395147;ncbi_422930	K16195+K08860
Metabolism	Global and overview maps	Biosynthesis of secondary metabolites	5	348	0.89976	0.950309	ko01110	ncbi_420034;ncbi_422129;ncbi_423600;ncbi_427232;ncbi_768421	K01081+K00901+K03781+K10703+K00844
Human Diseases	Endocrine and metabolic diseases	Insulin resistance	1	106	0.911975	0.952507	ko04931	ncbi_396145	K04526
Cellular Processes	Transport and catabolism	Lysosome	1	113	0.925169	0.955669	ko04142	ncbi_107050543	K01379
Genetic Information Processing	Translation	RNA transport	1	157	0.973184	0.985392	ko03013	ncbi_422395	K15516
Environmental Information Processing	Signal transduction	MAPK signaling pathway	2	241	0.974909	0.985392	ko04010	ncbi_395509;ncbi_424261	K04363+K04388
Metabolism	Global and overview maps	tMetabolic pathways	16	1173	0.994803	0.994803	ko01100	ncbi_100859903;ncbi_101748971;ncbi_107055369;ncbi_395346;ncbi_395650;ncbi_395863;ncbi_415746;ncbi_417540;ncbi_418624;ncbi_419194;ncbi_420034;ncbi_420090;ncbi_421921;ncbi_422129;ncbi_427263;ncbi_768421	K01197+K11001+K01858+K00515+K06124+K04097+K00814+K01079+K03857+K01488+K01081+K15013+K13809+K00901+K00831+K00844

## Sheet: IFN-γ DF1 GO
GO ID	Description	NC-vs-IFN-γ (245)	All (9089)	p value	p.adjust	Genes
GO:0002252	immune effector process	21	195	5.71694e-08	0.000120913	ncbi_100857413(NLRC5);ncbi_100858762(IFNAL2);ncbi_100859032(IFNAL6);ncbi_100859414(IFNAL1);ncbi_395908(OASL);ncbi_396330(IRF7);ncbi_396370(C3);ncbi_396384(IRF1);ncbi_396398(IFNA3);ncbi_418294(C1S);ncbi_418295(C1R);ncbi_419106(GATA3);ncbi_419125(SAMHD1);ncbi_419194(ADA);ncbi_419669(RNF19B);ncbi_419762(CADM1);ncbi_421352(TGFB2);ncbi_422720(TLR3);ncbi_423132(SERPING1);ncbi_424745(INPP5D);ncbi_768990…
GO:0080134	regulation of response to stress	28	349	2.04825e-07	0.000216602	ncbi_100857105(SERPINF2);ncbi_395147(EIF2AK2);ncbi_395299(SOCS3);ncbi_395509(PDGFRA);ncbi_395609(MDM2);ncbi_395669(PLEK);ncbi_395742(FLT4);ncbi_396330(IRF7);ncbi_396370(C3);ncbi_396384(IRF1);ncbi_416457(GPER1);ncbi_417128(NACC2);ncbi_419106(GATA3);ncbi_419125(SAMHD1);ncbi_419194(ADA);ncbi_419382(TP73);ncbi_419762(CADM1);ncbi_419798(DIXDC1);ncbi_421352(TGFB2);ncbi_422720(TLR3);ncbi_422930(EIF2AK3)…
GO:1902531	regulation of intracellular signal transduction	35	565	2.90425e-06	0.00200391	ncbi_100857105(SERPINF2);ncbi_100859283(PHLDA3);ncbi_100859325(PLXNB1);ncbi_395147(EIF2AK2);ncbi_395468(CCL4);ncbi_395509(PDGFRA);ncbi_395609(MDM2);ncbi_395734(RHOB);ncbi_395742(FLT4);ncbi_395869(RHOC);ncbi_396488(CNTF);ncbi_416457(GPER1);ncbi_416630(SOCS1);ncbi_416998(CARD8);ncbi_417128(NACC2);ncbi_419106(GATA3);ncbi_419194(ADA);ncbi_419382(TP73);ncbi_419798(DIXDC1);ncbi_420854(EDN1);ncbi_421352…
GO:0010646	regulation of cell communication	58	1201	4.53941e-06	0.00200391	ncbi_100857105(SERPINF2);ncbi_100857413(NLRC5);ncbi_100859283(PHLDA3);ncbi_100859325(PLXNB1);ncbi_107051287(IL11);ncbi_374175(CAMK2A);ncbi_395147(EIF2AK2);ncbi_395214(RGMA);ncbi_395299(SOCS3);ncbi_395335(CISH);ncbi_395468(CCL4);ncbi_395509(PDGFRA);ncbi_395605(CHRNB2);ncbi_395609(MDM2);ncbi_395669(PLEK);ncbi_395734(RHOB);ncbi_395742(FLT4);ncbi_395869(RHOC);ncbi_396094(FGF1);ncbi_396330(IRF7);ncbi_…
GO:0009966	regulation of signal transduction	53	1070	6.33547e-06	0.00200391	ncbi_100857105(SERPINF2);ncbi_100857413(NLRC5);ncbi_100859283(PHLDA3);ncbi_100859325(PLXNB1);ncbi_395147(EIF2AK2);ncbi_395214(RGMA);ncbi_395299(SOCS3);ncbi_395335(CISH);ncbi_395468(CCL4);ncbi_395509(PDGFRA);ncbi_395609(MDM2);ncbi_395669(PLEK);ncbi_395734(RHOB);ncbi_395742(FLT4);ncbi_395869(RHOC);ncbi_396094(FGF1);ncbi_396330(IRF7);ncbi_396370(C3);ncbi_396384(IRF1);ncbi_396488(CNTF);ncbi_416457(GP…
GO:0023051	regulation of signaling	57	1186	6.541e-06	0.00200391	ncbi_100857105(SERPINF2);ncbi_100857413(NLRC5);ncbi_100859283(PHLDA3);ncbi_100859325(PLXNB1);ncbi_374175(CAMK2A);ncbi_395147(EIF2AK2);ncbi_395214(RGMA);ncbi_395299(SOCS3);ncbi_395335(CISH);ncbi_395468(CCL4);ncbi_395509(PDGFRA);ncbi_395605(CHRNB2);ncbi_395609(MDM2);ncbi_395669(PLEK);ncbi_395734(RHOB);ncbi_395742(FLT4);ncbi_395869(RHOC);ncbi_396094(FGF1);ncbi_396330(IRF7);ncbi_396370(C3);ncbi_39638…
GO:0001819	positive regulation of cytokine production	15	143	6.63232e-06	0.00200391	ncbi_100857105(SERPINF2);ncbi_395147(EIF2AK2);ncbi_395742(FLT4);ncbi_396330(IRF7);ncbi_396370(C3);ncbi_396384(IRF1);ncbi_396385(IRF8);ncbi_416998(CARD8);ncbi_419106(GATA3);ncbi_419762(CADM1);ncbi_420838(CD83);ncbi_422720(TLR3);ncbi_427687(PLCB1);ncbi_768990(TMEM173);ncbi_772164(PANX1)
GO:0048583	regulation of response to stimulus	61	1311	7.97995e-06	0.0021097	ncbi_100857105(SERPINF2);ncbi_100857413(NLRC5);ncbi_100859283(PHLDA3);ncbi_100859325(PLXNB1);ncbi_395147(EIF2AK2);ncbi_395214(RGMA);ncbi_395299(SOCS3);ncbi_395335(CISH);ncbi_395468(CCL4);ncbi_395509(PDGFRA);ncbi_395605(CHRNB2);ncbi_395609(MDM2);ncbi_395669(PLEK);ncbi_395734(RHOB);ncbi_395742(FLT4);ncbi_395869(RHOC);ncbi_396094(FGF1);ncbi_396330(IRF7);ncbi_396370(C3);ncbi_396384(IRF1);ncbi_396488(…
GO:0051239	regulation of multicellular organismal process	46	903	1.45951e-05	0.00342986	ncbi_100857105(SERPINF2);ncbi_378803(TNFRSF11B);ncbi_395147(EIF2AK2);ncbi_395509(PDGFRA);ncbi_395605(CHRNB2);ncbi_395669(PLEK);ncbi_395734(RHOB);ncbi_395742(FLT4);ncbi_395802(PROX1);ncbi_395852(ID2);ncbi_396094(FGF1);ncbi_396330(IRF7);ncbi_396370(C3);ncbi_396384(IRF1);ncbi_396385(IRF8);ncbi_396488(CNTF);ncbi_404229(POPDC2);ncbi_416457(GPER1);ncbi_416998(CARD8);ncbi_417561(SERPINF1);ncbi_419106(GA…
GO:0001816	cytokine production	20	254	1.62913e-05	0.00344562	ncbi_100857105(SERPINF2);ncbi_395147(EIF2AK2);ncbi_395742(FLT4);ncbi_396330(IRF7);ncbi_396370(C3);ncbi_396384(IRF1);ncbi_396385(IRF8);ncbi_416998(CARD8);ncbi_419106(GATA3);ncbi_419669(RNF19B);ncbi_419762(CADM1);ncbi_420838(CD83);ncbi_421352(TGFB2);ncbi_422720(TLR3);ncbi_424745(INPP5D);ncbi_427687(PLCB1);ncbi_428121(LRRC32);ncbi_428760(ADAMTS3);ncbi_768990(TMEM173);ncbi_772164(PANX1)
GO:0001817	regulation of cytokine production	18	220	2.61857e-05	0.00503479	ncbi_100857105(SERPINF2);ncbi_395147(EIF2AK2);ncbi_395742(FLT4);ncbi_396330(IRF7);ncbi_396370(C3);ncbi_396384(IRF1);ncbi_396385(IRF8);ncbi_416998(CARD8);ncbi_419106(GATA3);ncbi_419762(CADM1);ncbi_420838(CD83);ncbi_421352(TGFB2);ncbi_422720(TLR3);ncbi_424745(INPP5D);ncbi_427687(PLCB1);ncbi_428121(LRRC32);ncbi_768990(TMEM173);ncbi_772164(PANX1)
GO:0051240	positive regulation of multicellular organismal process	21	286	2.86378e-05	0.00504741	ncbi_100857105(SERPINF2);ncbi_395147(EIF2AK2);ncbi_395742(FLT4);ncbi_395802(PROX1);ncbi_395852(ID2);ncbi_396330(IRF7);ncbi_396370(C3);ncbi_396384(IRF1);ncbi_396385(IRF8);ncbi_416457(GPER1);ncbi_416998(CARD8);ncbi_419106(GATA3);ncbi_419194(ADA);ncbi_419762(CADM1);ncbi_420838(CD83);ncbi_421352(TGFB2);ncbi_422720(TLR3);ncbi_427623(ADRB2);ncbi_427687(PLCB1);ncbi_768990(TMEM173);ncbi_772164(PANX1)
GO:0002376	immune system process	42	841	5.8505e-05	0.00951831	ncbi_100857413(NLRC5);ncbi_100858762(IFNAL2);ncbi_100859032(IFNAL6);ncbi_100859414(IFNAL1);ncbi_395147(EIF2AK2);ncbi_395468(CCL4);ncbi_395509(PDGFRA);ncbi_395605(CHRNB2);ncbi_395852(ID2);ncbi_395908(OASL);ncbi_396068(KCNAB2);ncbi_396181(ITGB2);ncbi_396330(IRF7);ncbi_396370(C3);ncbi_396384(IRF1);ncbi_396385(IRF8);ncbi_396398(IFNA3);ncbi_415651(CX3CL1);ncbi_418294(C1S);ncbi_418295(C1R);ncbi_419106(…
GO:0006950	response to stress	52	1139	7.51253e-05	0.0113493	ncbi_100857105(SERPINF2);ncbi_100857413(NLRC5);ncbi_100858762(IFNAL2);ncbi_100859032(IFNAL6);ncbi_100859283(PHLDA3);ncbi_100859414(IFNAL1);ncbi_101748777(SPDYA);ncbi_374175(CAMK2A);ncbi_395147(EIF2AK2);ncbi_395299(SOCS3);ncbi_395468(CCL4);ncbi_395509(PDGFRA);ncbi_395605(CHRNB2);ncbi_395609(MDM2);ncbi_395669(PLEK);ncbi_395734(RHOB);ncbi_395742(FLT4);ncbi_396094(FGF1);ncbi_396146(GCH1);ncbi_396197(…
GO:0008277	regulation of G-protein coupled receptor protein signaling pathway	8	56	0.000115364	0.0162664	ncbi_395468(CCL4);ncbi_395669(PLEK);ncbi_396370(C3);ncbi_416457(GPER1);ncbi_419194(ADA);ncbi_420854(EDN1);ncbi_427623(ADRB2);ncbi_772026(RPH3AL)
GO:0009605	response to external stimulus	32	606	0.000182035	0.0240627	ncbi_100857105(SERPINF2);ncbi_395147(EIF2AK2);ncbi_395468(CCL4);ncbi_395509(PDGFRA);ncbi_395669(PLEK);ncbi_395734(RHOB);ncbi_395852(ID2);ncbi_395908(OASL);ncbi_396146(GCH1);ncbi_396181(ITGB2);ncbi_396197(ALB);ncbi_396370(C3);ncbi_396384(IRF1);ncbi_396385(IRF8);ncbi_415651(CX3CL1);ncbi_416102(CHL1);ncbi_419106(GATA3);ncbi_421352(TGFB2);ncbi_421616(RAB32);ncbi_421921(CMPK2);ncbi_422720(TLR3);ncbi_4…
GO:0048584	positive regulation of response to stimulus	26	457	0.000242951	0.030226	ncbi_100857105(SERPINF2);ncbi_100857413(NLRC5);ncbi_395468(CCL4);ncbi_395509(PDGFRA);ncbi_395742(FLT4);ncbi_396094(FGF1);ncbi_396330(IRF7);ncbi_396370(C3);ncbi_396384(IRF1);ncbi_419106(GATA3);ncbi_419194(ADA);ncbi_419382(TP73);ncbi_419762(CADM1);ncbi_419798(DIXDC1);ncbi_420854(EDN1);ncbi_422720(TLR3);ncbi_424220(IGFBP5);ncbi_425522(CAMK1D);ncbi_427687(PLCB1);ncbi_428121(LRRC32);ncbi_428707(HTR2C)…
GO:0080135	regulation of cellular response to stress	13	154	0.00025843	0.0303656	ncbi_100857105(SERPINF2);ncbi_395147(EIF2AK2);ncbi_395609(MDM2);ncbi_395742(FLT4);ncbi_417128(NACC2);ncbi_419382(TP73);ncbi_419798(DIXDC1);ncbi_421352(TGFB2);ncbi_422720(TLR3);ncbi_422930(EIF2AK3);ncbi_427687(PLCB1);ncbi_428906(BDKRB2);ncbi_693255(GADD45A)
GO:0034097	response to cytokine	15	201	0.000341435	0.0380071	ncbi_100857413(NLRC5);ncbi_100859797(ACKR4);ncbi_395147(EIF2AK2);ncbi_395468(CCL4);ncbi_396146(GCH1);ncbi_396330(IRF7);ncbi_396384(IRF1);ncbi_396488(CNTF);ncbi_416457(GPER1);ncbi_416630(SOCS1);ncbi_419106(GATA3);ncbi_420433(NUB1);ncbi_424044(STAT1);ncbi_427687(PLCB1);ncbi_768990(TMEM173)
GO:0035556	intracellular signal transduction	42	913	0.000359508	0.038018	ncbi_100857105(SERPINF2);ncbi_100859283(PHLDA3);ncbi_100859325(PLXNB1);ncbi_101748329(LOC101748329);ncbi_395147(EIF2AK2);ncbi_395299(SOCS3);ncbi_395335(CISH);ncbi_395468(CCL4);ncbi_395509(PDGFRA);ncbi_395609(MDM2);ncbi_395669(PLEK);ncbi_395734(RHOB);ncbi_395742(FLT4);ncbi_395869(RHOC);ncbi_396241(TF);ncbi_396488(CNTF);ncbi_416457(GPER1);ncbi_416630(SOCS1);ncbi_416998(CARD8);ncbi_417128(NACC2);ncb…
GO:0032872	regulation of stress-activated MAPK cascade	8	67	0.000410498	0.0407257	ncbi_100857105(SERPINF2);ncbi_395147(EIF2AK2);ncbi_395742(FLT4);ncbi_419798(DIXDC1);ncbi_421352(TGFB2);ncbi_422720(TLR3);ncbi_427687(PLCB1);ncbi_693255(GADD45A)
GO:0050865	regulation of cell activation	13	162	0.000423624	0.0407257	ncbi_395468(CCL4);ncbi_395509(PDGFRA);ncbi_395669(PLEK);ncbi_395852(ID2);ncbi_396384(IRF1);ncbi_419106(GATA3);ncbi_419194(ADA);ncbi_420838(CD83);ncbi_422677(PDE5A);ncbi_424467(VCAM1);ncbi_424745(INPP5D);ncbi_427908(C1QTNF6);ncbi_428121(LRRC32)
GO:0070302	regulation of stress-activated protein kinase signaling cascade	8	68	0.00045459	0.0418025	ncbi_100857105(SERPINF2);ncbi_395147(EIF2AK2);ncbi_395742(FLT4);ncbi_419798(DIXDC1);ncbi_421352(TGFB2);ncbi_422720(TLR3);ncbi_427687(PLCB1);ncbi_693255(GADD45A)
GO:0042325	regulation of phosphorylation	31	615	0.000517974	0.0456465	ncbi_100857105(SERPINF2);ncbi_100857413(NLRC5);ncbi_101748777(SPDYA);ncbi_107051287(IL11);ncbi_395147(EIF2AK2);ncbi_395468(CCL4);ncbi_395509(PDGFRA);ncbi_395742(FLT4);ncbi_395802(PROX1);ncbi_396094(FGF1);ncbi_396181(ITGB2);ncbi_396370(C3);ncbi_396488(CNTF);ncbi_416457(GPER1);ncbi_416630(SOCS1);ncbi_419382(TP73);ncbi_419798(DIXDC1);ncbi_420854(EDN1);ncbi_421352(TGFB2);ncbi_422581(BMP3);ncbi_422640…
GO:0009155	purine deoxyribonucleotide catabolic process	2	2	0.000723722	0.0566915	ncbi_419125(SAMHD1);ncbi_419194(ADA)
GO:0009264	deoxyribonucleotide catabolic process	2	2	0.000723722	0.0566915	ncbi_419125(SAMHD1);ncbi_419194(ADA)
GO:0046386	deoxyribose phosphate catabolic process	2	2	0.000723722	0.0566915	ncbi_419125(SAMHD1);ncbi_419194(ADA)
GO:0016310	phosphorylation	36	775	0.000834955	0.0630689	ncbi_100857105(SERPINF2);ncbi_100857413(NLRC5);ncbi_101748777(SPDYA);ncbi_107051287(IL11);ncbi_374175(CAMK2A);ncbi_395147(EIF2AK2);ncbi_395468(CCL4);ncbi_395509(PDGFRA);ncbi_395742(FLT4);ncbi_395802(PROX1);ncbi_396094(FGF1);ncbi_396181(ITGB2);ncbi_396370(C3);ncbi_396405(CAMKK2);ncbi_396488(CNTF);ncbi_416457(GPER1);ncbi_416630(SOCS1);ncbi_419382(TP73);ncbi_419798(DIXDC1);ncbi_420854(EDN1);ncbi_421…
GO:0009891	positive regulation of biosynthetic process	15	220	0.000880771	0.0642355	ncbi_100857105(SERPINF2);ncbi_100857413(NLRC5);ncbi_374175(CAMK2A);ncbi_395147(EIF2AK2);ncbi_395468(CCL4);ncbi_396094(FGF1);ncbi_396385(IRF8);ncbi_416457(GPER1);ncbi_420854(EDN1);ncbi_421352(TGFB2);ncbi_422720(TLR3);ncbi_425522(CAMK1D);ncbi_427623(ADRB2);ncbi_427687(PLCB1);ncbi_769069(EDA)
GO:0051707	response to other organism	15	221	0.000922586	0.0650423	ncbi_395147(EIF2AK2);ncbi_395908(OASL);ncbi_396146(GCH1);ncbi_396197(ALB);ncbi_396385(IRF8);ncbi_419106(GATA3);ncbi_421921(CMPK2);ncbi_422720(TLR3);ncbi_424044(STAT1);ncbi_424185(IFIH1);ncbi_427122(ERAP1);ncbi_427728(TAP2);ncbi_428121(LRRC32);ncbi_428994(CPS1);ncbi_768990(TMEM173)
GO:0035456	response to interferon-beta	3	8	0.000980037	0.0668638	ncbi_396384(IRF1);ncbi_424044(STAT1);ncbi_768990(TMEM173)
GO:0043207	response to external biotic stimulus	15	224	0.00105827	0.0685249	ncbi_395147(EIF2AK2);ncbi_395908(OASL);ncbi_396146(GCH1);ncbi_396197(ALB);ncbi_396385(IRF8);ncbi_419106(GATA3);ncbi_421921(CMPK2);ncbi_422720(TLR3);ncbi_424044(STAT1);ncbi_424185(IFIH1);ncbi_427122(ERAP1);ncbi_427728(TAP2);ncbi_428121(LRRC32);ncbi_428994(CPS1);ncbi_768990(TMEM173)
GO:0072358	cardiovascular system development	18	297	0.00110158	0.0685249	ncbi_100857105(SERPINF2);ncbi_395107(FGFRL1);ncbi_395417(SIK1);ncbi_395509(PDGFRA);ncbi_395734(RHOB);ncbi_395742(FLT4);ncbi_395802(PROX1);ncbi_395852(ID2);ncbi_396094(FGF1);ncbi_396370(C3);ncbi_404229(POPDC2);ncbi_417561(SERPINF1);ncbi_419106(GATA3);ncbi_420854(EDN1);ncbi_421352(TGFB2);ncbi_424044(STAT1);ncbi_427122(ERAP1);ncbi_429089(CYR61)
GO:0072359	circulatory system development	18	297	0.00110158	0.0685249	ncbi_100857105(SERPINF2);ncbi_395107(FGFRL1);ncbi_395417(SIK1);ncbi_395509(PDGFRA);ncbi_395734(RHOB);ncbi_395742(FLT4);ncbi_395802(PROX1);ncbi_395852(ID2);ncbi_396094(FGF1);ncbi_396370(C3);ncbi_404229(POPDC2);ncbi_417561(SERPINF1);ncbi_419106(GATA3);ncbi_420854(EDN1);ncbi_421352(TGFB2);ncbi_424044(STAT1);ncbi_427122(ERAP1);ncbi_429089(CYR61)
GO:0003008	system process	33	705	0.00122908	0.074267	ncbi_100857105(SERPINF2);ncbi_112530884(LOC112530884);ncbi_112530931(LOC112530931);ncbi_112530978(BEST2);ncbi_373909(EDNRB2);ncbi_395317(CNTN5);ncbi_395605(CHRNB2);ncbi_395852(ID2);ncbi_395883(TMOD1);ncbi_396050(SCNN1A);ncbi_396068(KCNAB2);ncbi_396146(GCH1);ncbi_404229(POPDC2);ncbi_416102(CHL1);ncbi_416457(GPER1);ncbi_419106(GATA3);ncbi_419194(ADA);ncbi_420854(EDN1);ncbi_421352(TGFB2);ncbi_421401…
GO:0031347	regulation of defense response	13	182	0.00126412	0.074267	ncbi_395299(SOCS3);ncbi_396330(IRF7);ncbi_396370(C3);ncbi_396384(IRF1);ncbi_416457(GPER1);ncbi_419106(GATA3);ncbi_419125(SAMHD1);ncbi_419194(ADA);ncbi_419762(CADM1);ncbi_422720(TLR3);ncbi_428121(LRRC32);ncbi_768990(TMEM173);ncbi_776013(PELI2)
GO:0051403	stress-activated MAPK cascade	8	80	0.00135118	0.0772365	ncbi_100857105(SERPINF2);ncbi_395147(EIF2AK2);ncbi_395742(FLT4);ncbi_419798(DIXDC1);ncbi_421352(TGFB2);ncbi_422720(TLR3);ncbi_427687(PLCB1);ncbi_693255(GADD45A)
GO:0031098	stress-activated protein kinase signaling cascade	8	81	0.0014651	0.0794611	ncbi_100857105(SERPINF2);ncbi_395147(EIF2AK2);ncbi_395742(FLT4);ncbi_419798(DIXDC1);ncbi_421352(TGFB2);ncbi_422720(TLR3);ncbi_427687(PLCB1);ncbi_693255(GADD45A)
GO:0003012	muscle system process	11	141	0.00146524	0.0794611	ncbi_395605(CHRNB2);ncbi_395883(TMOD1);ncbi_416457(GPER1);ncbi_419194(ADA);ncbi_420854(EDN1);ncbi_422677(PDE5A);ncbi_422688(CAMK2D);ncbi_427588(KLF15);ncbi_427623(ADRB2);ncbi_428906(BDKRB2);ncbi_771476(LMOD1)
GO:0001525	angiogenesis	9	101	0.00156552	0.079892	ncbi_395509(PDGFRA);ncbi_395734(RHOB);ncbi_395742(FLT4);ncbi_396094(FGF1);ncbi_396370(C3);ncbi_417561(SERPINF1);ncbi_424044(STAT1);ncbi_427122(ERAP1);ncbi_429089(CYR61)
GO:0008015	blood circulation	12	164	0.00157221	0.079892	ncbi_100857105(SERPINF2);ncbi_373909(EDNRB2);ncbi_395852(ID2);ncbi_396146(GCH1);ncbi_404229(POPDC2);ncbi_419194(ADA);ncbi_420854(EDN1);ncbi_421352(TGFB2);ncbi_422677(PDE5A);ncbi_427623(ADRB2);ncbi_428906(BDKRB2);ncbi_428994(CPS1)
GO:0043900	regulation of multi-organism process	8	82	0.00158651	0.079892	ncbi_395147(EIF2AK2);ncbi_395468(CCL4);ncbi_395802(PROX1);ncbi_395908(OASL);ncbi_396385(IRF8);ncbi_419194(ADA);ncbi_427687(PLCB1);ncbi_768990(TMEM173)
GO:0009607	response to biotic stimulus	15	234	0.00163856	0.0805943	ncbi_395147(EIF2AK2);ncbi_395908(OASL);ncbi_396146(GCH1);ncbi_396197(ALB);ncbi_396385(IRF8);ncbi_419106(GATA3);ncbi_421921(CMPK2);ncbi_422720(TLR3);ncbi_424044(STAT1);ncbi_424185(IFIH1);ncbi_427122(ERAP1);ncbi_427728(TAP2);ncbi_428121(LRRC32);ncbi_428994(CPS1);ncbi_768990(TMEM173)
GO:0045619	regulation of lymphocyte differentiation	6	48	0.00171481	0.0824276	ncbi_395852(ID2);ncbi_396384(IRF1);ncbi_419106(GATA3);ncbi_419194(ADA);ncbi_420838(CD83);ncbi_424745(INPP5D)
GO:0042127	regulation of cell proliferation	26	522	0.00176248	0.0828363	ncbi_100857105(SERPINF2);ncbi_100859325(PLXNB1);ncbi_101748777(SPDYA);ncbi_107051287(IL11);ncbi_395147(EIF2AK2);ncbi_395468(CCL4);ncbi_395509(PDGFRA);ncbi_395742(FLT4);ncbi_395802(PROX1);ncbi_395852(ID2);ncbi_396094(FGF1);ncbi_396488(CNTF);ncbi_416457(GPER1);ncbi_417561(SERPINF1);ncbi_419106(GATA3);ncbi_419194(ADA);ncbi_419969(GFAP);ncbi_420854(EDN1);ncbi_421352(TGFB2);ncbi_422677(PDE5A);ncbi_424…
GO:0050896	response to stimulus	115	3439	0.00198295	0.0858447	ncbi_100857105(SERPINF2);ncbi_100857413(NLRC5);ncbi_100858563(ADGRD2);ncbi_100858762(IFNAL2);ncbi_100859032(IFNAL6);ncbi_100859283(PHLDA3);ncbi_100859325(PLXNB1);ncbi_100859414(IFNAL1);ncbi_100859797(ACKR4);ncbi_101748329(LOC101748329);ncbi_101748577(LOC101748577);ncbi_101748777(SPDYA);ncbi_112530884(LOC112530884);ncbi_112530931(LOC112530931);ncbi_373909(EDNRB2);ncbi_374175(CAMK2A);ncbi_395107(FG…
GO:0006468	protein phosphorylation	31	668	0.00199147	0.0858447	ncbi_100857105(SERPINF2);ncbi_101748777(SPDYA);ncbi_107051287(IL11);ncbi_374175(CAMK2A);ncbi_395147(EIF2AK2);ncbi_395468(CCL4);ncbi_395509(PDGFRA);ncbi_395742(FLT4);ncbi_395802(PROX1);ncbi_396094(FGF1);ncbi_396181(ITGB2);ncbi_396370(C3);ncbi_396405(CAMKK2);ncbi_396488(CNTF);ncbi_416630(SOCS1);ncbi_419382(TP73);ncbi_419798(DIXDC1);ncbi_420854(EDN1);ncbi_421352(TGFB2);ncbi_422640(PPEF2);ncbi_422677…
GO:0048519	negative regulation of biological process	54	1369	0.00203377	0.0858447	ncbi_100857413(NLRC5);ncbi_100858842(APOA2);ncbi_100859325(PLXNB1);ncbi_100859721(APOC3);ncbi_107051287(IL11);ncbi_378803(TNFRSF11B);ncbi_395147(EIF2AK2);ncbi_395299(SOCS3);ncbi_395335(CISH);ncbi_395417(SIK1);ncbi_395468(CCL4);ncbi_395605(CHRNB2);ncbi_395609(MDM2);ncbi_395669(PLEK);ncbi_395802(PROX1);ncbi_395852(ID2);ncbi_395883(TMOD1);ncbi_396370(C3);ncbi_396384(IRF1);ncbi_396483(TIMP3);ncbi_396…
GO:0009151	purine deoxyribonucleotide metabolic process	2	3	0.00213246	0.0858447	ncbi_419125(SAMHD1);ncbi_419194(ADA)
GO:0009262	deoxyribonucleotide metabolic process	2	3	0.00213246	0.0858447	ncbi_419125(SAMHD1);ncbi_419194(ADA)
GO:0009394	2'-deoxyribonucleotide metabolic process	2	3	0.00213246	0.0858447	ncbi_419125(SAMHD1);ncbi_419194(ADA)
GO:0019692	deoxyribose phosphate metabolic process	2	3	0.00213246	0.0858447	ncbi_419125(SAMHD1);ncbi_419194(ADA)
GO:0010557	positive regulation of macromolecule biosynthetic process	11	148	0.00215898	0.0858447	ncbi_100857105(SERPINF2);ncbi_100857413(NLRC5);ncbi_374175(CAMK2A);ncbi_395147(EIF2AK2);ncbi_396385(IRF8);ncbi_420854(EDN1);ncbi_421352(TGFB2);ncbi_422720(TLR3);ncbi_425522(CAMK1D);ncbi_427687(PLCB1);ncbi_769069(EDA)
GO:0019221	cytokine-mediated signaling pathway	9	106	0.00219178	0.0858447	ncbi_100857413(NLRC5);ncbi_100859797(ACKR4);ncbi_395468(CCL4);ncbi_396330(IRF7);ncbi_396384(IRF1);ncbi_396488(CNTF);ncbi_416630(SOCS1);ncbi_424044(STAT1);ncbi_427687(PLCB1)
GO:0001944	vasculature development	13	194	0.00224192	0.0862119	ncbi_100857105(SERPINF2);ncbi_395509(PDGFRA);ncbi_395734(RHOB);ncbi_395742(FLT4);ncbi_395802(PROX1);ncbi_396094(FGF1);ncbi_396370(C3);ncbi_417561(SERPINF1);ncbi_420854(EDN1);ncbi_421352(TGFB2);ncbi_424044(STAT1);ncbi_427122(ERAP1);ncbi_429089(CYR61)
GO:0044057	regulation of system process	11	150	0.00239996	0.0876709	ncbi_404229(POPDC2);ncbi_416457(GPER1);ncbi_419194(ADA);ncbi_420854(EDN1);ncbi_421352(TGFB2);ncbi_421401(ABCG5);ncbi_422677(PDE5A);ncbi_422688(CAMK2D);ncbi_427623(ADRB2);ncbi_428707(HTR2C);ncbi_428994(CPS1)
GO:0001568	blood vessel development	12	173	0.00246644	0.0876709	ncbi_100857105(SERPINF2);ncbi_395509(PDGFRA);ncbi_395734(RHOB);ncbi_395742(FLT4);ncbi_395802(PROX1);ncbi_396094(FGF1);ncbi_396370(C3);ncbi_417561(SERPINF1);ncbi_420854(EDN1);ncbi_424044(STAT1);ncbi_427122(ERAP1);ncbi_429089(CYR61)
GO:0001932	regulation of protein phosphorylation	26	535	0.00247996	0.0876709	ncbi_100857105(SERPINF2);ncbi_101748777(SPDYA);ncbi_107051287(IL11);ncbi_395147(EIF2AK2);ncbi_395468(CCL4);ncbi_395509(PDGFRA);ncbi_395742(FLT4);ncbi_395802(PROX1);ncbi_396094(FGF1);ncbi_396181(ITGB2);ncbi_396370(C3);ncbi_396488(CNTF);ncbi_416630(SOCS1);ncbi_419382(TP73);ncbi_419798(DIXDC1);ncbi_420854(EDN1);ncbi_421352(TGFB2);ncbi_422640(PPEF2);ncbi_422677(PDE5A);ncbi_422720(TLR3);ncbi_427687(PL…
GO:0050863	regulation of T cell activation	8	88	0.00249213	0.0876709	ncbi_395468(CCL4);ncbi_396384(IRF1);ncbi_419106(GATA3);ncbi_419194(ADA);ncbi_420838(CD83);ncbi_422677(PDE5A);ncbi_424467(VCAM1);ncbi_428121(LRRC32)
GO:1903037	regulation of leukocyte cell-cell adhesion	8	88	0.00249213	0.0876709	ncbi_395468(CCL4);ncbi_396384(IRF1);ncbi_419106(GATA3);ncbi_419194(ADA);ncbi_420838(CD83);ncbi_422677(PDE5A);ncbi_424467(VCAM1);ncbi_428121(LRRC32)
GO:0014896	muscle hypertrophy	4	22	0.00257002	0.0876709	ncbi_420854(EDN1);ncbi_422677(PDE5A);ncbi_422688(CAMK2D);ncbi_427588(KLF15)
GO:0032606	type I interferon production	4	22	0.00257002	0.0876709	ncbi_396330(IRF7);ncbi_396384(IRF1);ncbi_422720(TLR3);ncbi_768990(TMEM173)
GO:0048518	positive regulation of biological process	58	1515	0.00269605	0.0905103	ncbi_100857105(SERPINF2);ncbi_100857413(NLRC5);ncbi_100858842(APOA2);ncbi_100859325(PLXNB1);ncbi_107051287(IL11);ncbi_374175(CAMK2A);ncbi_395147(EIF2AK2);ncbi_395468(CCL4);ncbi_395509(PDGFRA);ncbi_395609(MDM2);ncbi_395669(PLEK);ncbi_395742(FLT4);ncbi_395802(PROX1);ncbi_395852(ID2);ncbi_396094(FGF1);ncbi_396146(GCH1);ncbi_396330(IRF7);ncbi_396370(C3);ncbi_396384(IRF1);ncbi_396385(IRF8);ncbi_416156…
GO:0071345	cellular response to cytokine stimulus	9	110	0.00282442	0.0933384	ncbi_100857413(NLRC5);ncbi_100859797(ACKR4);ncbi_395468(CCL4);ncbi_396330(IRF7);ncbi_396384(IRF1);ncbi_396488(CNTF);ncbi_416630(SOCS1);ncbi_424044(STAT1);ncbi_427687(PLCB1)
GO:0043408	regulation of MAPK cascade	14	224	0.00293173	0.095394	ncbi_100857105(SERPINF2);ncbi_395147(EIF2AK2);ncbi_395509(PDGFRA);ncbi_395742(FLT4);ncbi_419382(TP73);ncbi_419798(DIXDC1);ncbi_420854(EDN1);ncbi_421352(TGFB2);ncbi_422677(PDE5A);ncbi_422720(TLR3);ncbi_427687(PLCB1);ncbi_428707(HTR2C);ncbi_429089(CYR61);ncbi_693255(GADD45A)
GO:0019220	regulation of phosphate metabolic process	32	715	0.00297988	0.0954915	ncbi_100857105(SERPINF2);ncbi_100857413(NLRC5);ncbi_101748777(SPDYA);ncbi_107051287(IL11);ncbi_395147(EIF2AK2);ncbi_395468(CCL4);ncbi_395509(PDGFRA);ncbi_395669(PLEK);ncbi_395742(FLT4);ncbi_395802(PROX1);ncbi_396094(FGF1);ncbi_396181(ITGB2);ncbi_396370(C3);ncbi_396488(CNTF);ncbi_416457(GPER1);ncbi_416630(SOCS1);ncbi_419382(TP73);ncbi_419798(DIXDC1);ncbi_420854(EDN1);ncbi_421352(TGFB2);ncbi_422581…
GO:0051249	regulation of lymphocyte activation	10	133	0.00312352	0.0986006	ncbi_395468(CCL4);ncbi_395852(ID2);ncbi_396384(IRF1);ncbi_419106(GATA3);ncbi_419194(ADA);ncbi_420838(CD83);ncbi_422677(PDE5A);ncbi_424467(VCAM1);ncbi_424745(INPP5D);ncbi_428121(LRRC32)
GO:0051174	regulation of phosphorus metabolic process	32	719	0.00324729	0.099772	ncbi_100857105(SERPINF2);ncbi_100857413(NLRC5);ncbi_101748777(SPDYA);ncbi_107051287(IL11);ncbi_395147(EIF2AK2);ncbi_395468(CCL4);ncbi_395509(PDGFRA);ncbi_395669(PLEK);ncbi_395742(FLT4);ncbi_395802(PROX1);ncbi_396094(FGF1);ncbi_396181(ITGB2);ncbi_396370(C3);ncbi_396488(CNTF);ncbi_416457(GPER1);ncbi_416630(SOCS1);ncbi_419382(TP73);ncbi_419798(DIXDC1);ncbi_420854(EDN1);ncbi_421352(TGFB2);ncbi_422581…
GO:0032874	positive regulation of stress-activated MAPK cascade	5	38	0.00331507	0.099772	ncbi_100857105(SERPINF2);ncbi_395742(FLT4);ncbi_422720(TLR3);ncbi_427687(PLCB1);ncbi_693255(GADD45A)
GO:0070304	positive regulation of stress-activated protein kinase signaling cascade	5	38	0.00331507	0.099772	ncbi_100857105(SERPINF2);ncbi_395742(FLT4);ncbi_422720(TLR3);ncbi_427687(PLCB1);ncbi_693255(GADD45A)
GO:0032268	regulation of cellular protein metabolic process	39	931	0.00338831	0.099772	ncbi_100857105(SERPINF2);ncbi_101748777(SPDYA);ncbi_107051287(IL11);ncbi_395147(EIF2AK2);ncbi_395299(SOCS3);ncbi_395468(CCL4);ncbi_395509(PDGFRA);ncbi_395669(PLEK);ncbi_395742(FLT4);ncbi_395802(PROX1);ncbi_396094(FGF1);ncbi_396181(ITGB2);ncbi_396370(C3);ncbi_396483(TIMP3);ncbi_396488(CNTF);ncbi_416630(SOCS1);ncbi_416998(CARD8);ncbi_419106(GATA3);ncbi_419382(TP73);ncbi_419798(DIXDC1);ncbi_420854(E…
GO:0006952	defense response	18	329	0.00339649	0.099772	ncbi_100857413(NLRC5);ncbi_395299(SOCS3);ncbi_395468(CCL4);ncbi_396330(IRF7);ncbi_396370(C3);ncbi_396384(IRF1);ncbi_416457(GPER1);ncbi_419106(GATA3);ncbi_419125(SAMHD1);ncbi_419194(ADA);ncbi_419382(TP73);ncbi_419762(CADM1);ncbi_422720(TLR3);ncbi_424185(IFIH1);ncbi_428121(LRRC32);ncbi_428707(HTR2C);ncbi_768990(TMEM173);ncbi_776013(PELI2)
GO:0048522	positive regulation of cellular process	49	1244	0.00350913	0.101669	ncbi_100857105(SERPINF2);ncbi_100857413(NLRC5);ncbi_100859325(PLXNB1);ncbi_107051287(IL11);ncbi_374175(CAMK2A);ncbi_395147(EIF2AK2);ncbi_395468(CCL4);ncbi_395509(PDGFRA);ncbi_395609(MDM2);ncbi_395669(PLEK);ncbi_395742(FLT4);ncbi_395802(PROX1);ncbi_395852(ID2);ncbi_396094(FGF1);ncbi_396330(IRF7);ncbi_396370(C3);ncbi_396385(IRF8);ncbi_416156(C1QTNF2);ncbi_416457(GPER1);ncbi_416998(CARD8);ncbi_41756…
GO:0006584	catecholamine metabolic process	4	24	0.00357897	0.102291	ncbi_395605(CHRNB2);ncbi_396146(GCH1);ncbi_419106(GATA3);ncbi_421352(TGFB2)
GO:0009967	positive regulation of signal transduction	16	280	0.00370844	0.103284	ncbi_100857105(SERPINF2);ncbi_100857413(NLRC5);ncbi_395509(PDGFRA);ncbi_395742(FLT4);ncbi_396094(FGF1);ncbi_396330(IRF7);ncbi_419382(TP73);ncbi_419798(DIXDC1);ncbi_420854(EDN1);ncbi_422720(TLR3);ncbi_424220(IGFBP5);ncbi_427687(PLCB1);ncbi_428707(HTR2C);ncbi_428760(ADAMTS3);ncbi_693255(GADD45A);ncbi_769069(EDA)
GO:0003013	circulatory system process	12	182	0.00373834	0.103284	ncbi_100857105(SERPINF2);ncbi_373909(EDNRB2);ncbi_395852(ID2);ncbi_396146(GCH1);ncbi_404229(POPDC2);ncbi_419194(ADA);ncbi_420854(EDN1);ncbi_421352(TGFB2);ncbi_422677(PDE5A);ncbi_427623(ADRB2);ncbi_428906(BDKRB2);ncbi_428994(CPS1)
GO:0042886	amide transport	8	94	0.00376024	0.103284	ncbi_416457(GPER1);ncbi_416834(ABCB9);ncbi_420854(EDN1);ncbi_422720(TLR3);ncbi_427727(TAP1);ncbi_427728(TAP2);ncbi_428707(HTR2C);ncbi_769069(EDA)
GO:0035150	regulation of tube size	5	40	0.00416033	0.108931	ncbi_373909(EDNRB2);ncbi_396146(GCH1);ncbi_420854(EDN1);ncbi_428906(BDKRB2);ncbi_428994(CPS1)
GO:0050880	regulation of blood vessel size	5	40	0.00416033	0.108931	ncbi_373909(EDNRB2);ncbi_396146(GCH1);ncbi_420854(EDN1);ncbi_428906(BDKRB2);ncbi_428994(CPS1)
GO:0009712	catechol-containing compound metabolic process	4	25	0.00417181	0.108931	ncbi_395605(CHRNB2);ncbi_396146(GCH1);ncbi_419106(GATA3);ncbi_421352(TGFB2)
GO:0045069	regulation of viral genome replication	4	25	0.00417181	0.108931	ncbi_395147(EIF2AK2);ncbi_395468(CCL4);ncbi_395802(PROX1);ncbi_395908(OASL)
GO:0010611	regulation of cardiac muscle hypertrophy	3	13	0.00452903	0.115408	ncbi_420854(EDN1);ncbi_422677(PDE5A);ncbi_422688(CAMK2D)
GO:0014743	regulation of muscle hypertrophy	3	13	0.00452903	0.115408	ncbi_420854(EDN1);ncbi_422677(PDE5A);ncbi_422688(CAMK2D)
GO:0046903	secretion	15	262	0.00481367	0.120121	ncbi_395468(CCL4);ncbi_395605(CHRNB2);ncbi_395669(PLEK);ncbi_416457(GPER1);ncbi_419106(GATA3);ncbi_419194(ADA);ncbi_419382(TP73);ncbi_419669(RNF19B);ncbi_420854(EDN1);ncbi_421352(TGFB2);ncbi_421752(TRAF3IP2);ncbi_427908(C1QTNF6);ncbi_428707(HTR2C);ncbi_428906(BDKRB2);ncbi_772026(RPH3AL)
GO:0019079	viral genome replication	4	26	0.00482758	0.120121	ncbi_395147(EIF2AK2);ncbi_395468(CCL4);ncbi_395802(PROX1);ncbi_395908(OASL)
GO:0090257	regulation of muscle system process	6	59	0.00492481	0.121116	ncbi_416457(GPER1);ncbi_419194(ADA);ncbi_420854(EDN1);ncbi_422677(PDE5A);ncbi_422688(CAMK2D);ncbi_427623(ADRB2)
GO:0002682	regulation of immune system process	21	423	0.00502383	0.1213	ncbi_395147(EIF2AK2);ncbi_395468(CCL4);ncbi_395852(ID2);ncbi_396330(IRF7);ncbi_396370(C3);ncbi_396384(IRF1);ncbi_419106(GATA3);ncbi_419194(ADA);ncbi_419762(CADM1);ncbi_420838(CD83);ncbi_421352(TGFB2);ncbi_422677(PDE5A);ncbi_422720(TLR3);ncbi_423132(SERPING1);ncbi_424467(VCAM1);ncbi_424745(INPP5D);ncbi_425522(CAMK1D);ncbi_427687(PLCB1);ncbi_428121(LRRC32);ncbi_768990(TMEM173);ncbi_776013(PELI2)
GO:0050793	regulation of developmental process	36	861	0.005047	0.1213	ncbi_100859325(PLXNB1);ncbi_378803(TNFRSF11B);ncbi_395147(EIF2AK2);ncbi_395417(SIK1);ncbi_395605(CHRNB2);ncbi_395734(RHOB);ncbi_395742(FLT4);ncbi_395802(PROX1);ncbi_395852(ID2);ncbi_396094(FGF1);ncbi_396370(C3);ncbi_396384(IRF1);ncbi_396488(CNTF);ncbi_416457(GPER1);ncbi_417561(SERPINF1);ncbi_419070(GDPD5);ncbi_419106(GATA3);ncbi_419194(ADA);ncbi_419798(DIXDC1);ncbi_419969(GFAP);ncbi_420838(CD83);…
GO:0048523	negative regulation of cellular process	46	1174	0.00523615	0.124432	ncbi_100857413(NLRC5);ncbi_100859325(PLXNB1);ncbi_100859721(APOC3);ncbi_107051287(IL11);ncbi_395147(EIF2AK2);ncbi_395299(SOCS3);ncbi_395335(CISH);ncbi_395417(SIK1);ncbi_395468(CCL4);ncbi_395609(MDM2);ncbi_395669(PLEK);ncbi_395852(ID2);ncbi_395883(TMOD1);ncbi_396370(C3);ncbi_396384(IRF1);ncbi_396483(TIMP3);ncbi_396488(CNTF);ncbi_416102(CHL1);ncbi_416457(GPER1);ncbi_416630(SOCS1);ncbi_417128(NACC2)…
GO:0065009	regulation of molecular function	40	987	0.00532884	0.125228	ncbi_100857413(NLRC5);ncbi_100859744(RASGEF1B);ncbi_101748321(MYO9A);ncbi_101748777(SPDYA);ncbi_374175(CAMK2A);ncbi_395147(EIF2AK2);ncbi_395417(SIK1);ncbi_395468(CCL4);ncbi_395509(PDGFRA);ncbi_395669(PLEK);ncbi_395802(PROX1);ncbi_395852(ID2);ncbi_396146(GCH1);ncbi_396370(C3);ncbi_396483(TIMP3);ncbi_416457(GPER1);ncbi_416998(CARD8);ncbi_417225(SH2D3C);ncbi_418971(ELMOD1);ncbi_419106(GATA3);ncbi_41…
GO:0000165	MAPK cascade	14	241	0.00561651	0.128505	ncbi_100857105(SERPINF2);ncbi_395147(EIF2AK2);ncbi_395509(PDGFRA);ncbi_395742(FLT4);ncbi_419382(TP73);ncbi_419798(DIXDC1);ncbi_420854(EDN1);ncbi_421352(TGFB2);ncbi_422677(PDE5A);ncbi_422720(TLR3);ncbi_427687(PLCB1);ncbi_428707(HTR2C);ncbi_429089(CYR61);ncbi_693255(GADD45A)
GO:0023014	signal transduction by protein phosphorylation	14	241	0.00561651	0.128505	ncbi_100857105(SERPINF2);ncbi_395147(EIF2AK2);ncbi_395509(PDGFRA);ncbi_395742(FLT4);ncbi_419382(TP73);ncbi_419798(DIXDC1);ncbi_420854(EDN1);ncbi_421352(TGFB2);ncbi_422677(PDE5A);ncbi_422720(TLR3);ncbi_427687(PLCB1);ncbi_428707(HTR2C);ncbi_429089(CYR61);ncbi_693255(GADD45A)
GO:0003300	cardiac muscle hypertrophy	3	14	0.00565057	0.128505	ncbi_420854(EDN1);ncbi_422677(PDE5A);ncbi_422688(CAMK2D)
GO:0051246	regulation of protein metabolic process	39	961	0.00580806	0.130681	ncbi_100857105(SERPINF2);ncbi_101748777(SPDYA);ncbi_107051287(IL11);ncbi_395147(EIF2AK2);ncbi_395299(SOCS3);ncbi_395468(CCL4);ncbi_395509(PDGFRA);ncbi_395669(PLEK);ncbi_395742(FLT4);ncbi_395802(PROX1);ncbi_396094(FGF1);ncbi_396181(ITGB2);ncbi_396370(C3);ncbi_396483(TIMP3);ncbi_396488(CNTF);ncbi_416630(SOCS1);ncbi_416998(CARD8);ncbi_419106(GATA3);ncbi_419382(TP73);ncbi_419798(DIXDC1);ncbi_420854(E…
GO:0012501	programmed cell death	33	779	0.0059751	0.133025	ncbi_100859283(PHLDA3);ncbi_107051287(IL11);ncbi_374175(CAMK2A);ncbi_378803(TNFRSF11B);ncbi_395147(EIF2AK2);ncbi_395299(SOCS3);ncbi_395417(SIK1);ncbi_395468(CCL4);ncbi_395609(MDM2);ncbi_395734(RHOB);ncbi_395742(FLT4);ncbi_396197(ALB);ncbi_396384(IRF1);ncbi_396488(CNTF);ncbi_416102(CHL1);ncbi_416998(CARD8);ncbi_417128(NACC2);ncbi_419106(GATA3);ncbi_419194(ADA);ncbi_419382(TP73);ncbi_419860(G0S2);n…
GO:0034110	regulation of homotypic cell-cell adhesion	8	102	0.00616702	0.135867	ncbi_395468(CCL4);ncbi_396384(IRF1);ncbi_419106(GATA3);ncbi_419194(ADA);ncbi_420838(CD83);ncbi_422677(PDE5A);ncbi_424467(VCAM1);ncbi_428121(LRRC32)
GO:0043500	muscle adaptation	4	28	0.00633937	0.136833	ncbi_420854(EDN1);ncbi_422677(PDE5A);ncbi_422688(CAMK2D);ncbi_427588(KLF15)
GO:0048514	blood vessel morphogenesis	10	147	0.00634184	0.136833	ncbi_395509(PDGFRA);ncbi_395734(RHOB);ncbi_395742(FLT4);ncbi_395802(PROX1);ncbi_396094(FGF1);ncbi_396370(C3);ncbi_417561(SERPINF1);ncbi_424044(STAT1);ncbi_427122(ERAP1);ncbi_429089(CYR61)
GO:0023056	positive regulation of signaling	16	297	0.00651055	0.136833	ncbi_100857105(SERPINF2);ncbi_100857413(NLRC5);ncbi_395509(PDGFRA);ncbi_395742(FLT4);ncbi_396094(FGF1);ncbi_396330(IRF7);ncbi_419382(TP73);ncbi_419798(DIXDC1);ncbi_420854(EDN1);ncbi_422720(TLR3);ncbi_424220(IGFBP5);ncbi_427687(PLCB1);ncbi_428707(HTR2C);ncbi_428760(ADAMTS3);ncbi_693255(GADD45A);ncbi_769069(EDA)
GO:0051704	multi-organism process	26	576	0.00657568	0.136833	ncbi_107049660(LOC107049660);ncbi_395147(EIF2AK2);ncbi_395468(CCL4);ncbi_395605(CHRNB2);ncbi_395802(PROX1);ncbi_395908(OASL);ncbi_396146(GCH1);ncbi_396197(ALB);ncbi_396385(IRF8);ncbi_418863(FNDC3A);ncbi_419106(GATA3);ncbi_419194(ADA);ncbi_420033(KLHL10);ncbi_421921(CMPK2);ncbi_422720(TLR3);ncbi_423315(NPAS3);ncbi_424044(STAT1);ncbi_424185(IFIH1);ncbi_427122(ERAP1);ncbi_427687(PLCB1);ncbi_427727(T…
GO:0002694	regulation of leukocyte activation	10	148	0.00664494	0.136833	ncbi_395468(CCL4);ncbi_395852(ID2);ncbi_396384(IRF1);ncbi_419106(GATA3);ncbi_419194(ADA);ncbi_420838(CD83);ncbi_422677(PDE5A);ncbi_424467(VCAM1);ncbi_424745(INPP5D);ncbi_428121(LRRC32)
GO:0031399	regulation of protein modification process	31	725	0.006735	0.136833	ncbi_100857105(SERPINF2);ncbi_101748777(SPDYA);ncbi_107051287(IL11);ncbi_395147(EIF2AK2);ncbi_395299(SOCS3);ncbi_395468(CCL4);ncbi_395509(PDGFRA);ncbi_395669(PLEK);ncbi_395742(FLT4);ncbi_395802(PROX1);ncbi_396094(FGF1);ncbi_396181(ITGB2);ncbi_396370(C3);ncbi_396488(CNTF);ncbi_416630(SOCS1);ncbi_419106(GATA3);ncbi_419382(TP73);ncbi_419798(DIXDC1);ncbi_420854(EDN1);ncbi_421352(TGFB2);ncbi_422640(PP…
GO:0010466	negative regulation of peptidase activity	6	63	0.0067942	0.136833	ncbi_396370(C3);ncbi_396483(TIMP3);ncbi_420894(SERPINB1);ncbi_423132(SERPING1);ncbi_425002(SERPINI1);ncbi_768734(SPIK4)
GO:0048015	phosphatidylinositol-mediated signaling	6	63	0.0067942	0.136833	ncbi_100859325(PLXNB1);ncbi_395468(CCL4);ncbi_416457(GPER1);ncbi_419106(GATA3);ncbi_420854(EDN1);ncbi_421352(TGFB2)
GO:0032731	positive regulation of interleukin-1 beta production	2	5	0.00685782	0.136833	ncbi_416998(CARD8);ncbi_772164(PANX1)
GO:0048537	mucosal-associated lymphoid tissue development	2	5	0.00685782	0.136833	ncbi_395852(ID2);ncbi_419194(ADA)
GO:0032481	positive regulation of type I interferon production	3	15	0.00692414	0.136865	ncbi_396330(IRF7);ncbi_396384(IRF1);ncbi_422720(TLR3)
GO:0001906	cell killing	4	29	0.00720085	0.141017	ncbi_107051287(IL11);ncbi_396197(ALB);ncbi_419669(RNF19B);ncbi_419762(CADM1)
GO:0008217	regulation of blood pressure	5	46	0.00760654	0.147595	ncbi_100857105(SERPINF2);ncbi_395852(ID2);ncbi_396146(GCH1);ncbi_420854(EDN1);ncbi_427623(ADRB2)
GO:0044262	cellular carbohydrate metabolic process	8	106	0.00773972	0.148814	ncbi_107049660(LOC107049660);ncbi_395417(SIK1);ncbi_395669(PLEK);ncbi_416156(C1QTNF2);ncbi_416457(GPER1);ncbi_424220(IGFBP5);ncbi_427908(C1QTNF6);ncbi_428994(CPS1)
GO:0010647	positive regulation of cell communication	16	305	0.00832267	0.156565	ncbi_100857105(SERPINF2);ncbi_100857413(NLRC5);ncbi_395509(PDGFRA);ncbi_395742(FLT4);ncbi_396094(FGF1);ncbi_396330(IRF7);ncbi_419382(TP73);ncbi_419798(DIXDC1);ncbi_420854(EDN1);ncbi_422720(TLR3);ncbi_424220(IGFBP5);ncbi_427687(PLCB1);ncbi_428707(HTR2C);ncbi_428760(ADAMTS3);ncbi_693255(GADD45A);ncbi_769069(EDA)
GO:0006940	regulation of smooth muscle contraction	3	16	0.00835446	0.156565	ncbi_416457(GPER1);ncbi_419194(ADA);ncbi_427623(ADRB2)
GO:0048017	inositol lipid-mediated signaling	7	86	0.00836494	0.156565	ncbi_100859325(PLXNB1);ncbi_395468(CCL4);ncbi_395509(PDGFRA);ncbi_416457(GPER1);ncbi_419106(GATA3);ncbi_420854(EDN1);ncbi_421352(TGFB2)
GO:0008283	cell proliferation	33	800	0.0088138	0.163519	ncbi_100857105(SERPINF2);ncbi_100859325(PLXNB1);ncbi_101748777(SPDYA);ncbi_107051287(IL11);ncbi_107054997(TRNP1);ncbi_395107(FGFRL1);ncbi_395147(EIF2AK2);ncbi_395468(CCL4);ncbi_395509(PDGFRA);ncbi_395742(FLT4);ncbi_395802(PROX1);ncbi_395852(ID2);ncbi_396094(FGF1);ncbi_396384(IRF1);ncbi_396488(CNTF);ncbi_414143(P3H2);ncbi_416457(GPER1);ncbi_417128(NACC2);ncbi_417561(SERPINF1);ncbi_419106(GATA3);nc…
GO:0009893	positive regulation of metabolic process	32	771	0.00906228	0.163962	ncbi_100857105(SERPINF2);ncbi_100857413(NLRC5);ncbi_100858842(APOA2);ncbi_107051287(IL11);ncbi_374175(CAMK2A);ncbi_395147(EIF2AK2);ncbi_395468(CCL4);ncbi_395509(PDGFRA);ncbi_395609(MDM2);ncbi_395669(PLEK);ncbi_395742(FLT4);ncbi_396094(FGF1);ncbi_396146(GCH1);ncbi_396385(IRF8);ncbi_416156(C1QTNF2);ncbi_416457(GPER1);ncbi_416998(CARD8);ncbi_420433(NUB1);ncbi_420854(EDN1);ncbi_421352(TGFB2);ncbi_422…
GO:0006629	lipid metabolic process	22	475	0.0091277	0.163962	ncbi_100858842(APOA2);ncbi_100859721(APOC3);ncbi_395417(SIK1);ncbi_395509(PDGFRA);ncbi_395669(PLEK);ncbi_395706(SCD);ncbi_395802(PROX1);ncbi_395852(ID2);ncbi_395863(HPGDS);ncbi_396094(FGF1);ncbi_415121(CYP4V2);ncbi_416156(C1QTNF2);ncbi_420090(ACSBG2);ncbi_420854(EDN1);ncbi_423122(FADS2);ncbi_424037(LSS);ncbi_424745(INPP5D);ncbi_425061(FDPS);ncbi_427687(PLCB1);ncbi_428538(ERD2L);ncbi_428707(HTR2C)…
GO:0030193	regulation of blood coagulation	4	31	0.00914778	0.163962	ncbi_100857105(SERPINF2);ncbi_395509(PDGFRA);ncbi_395669(PLEK);ncbi_427908(C1QTNF6)
GO:1900046	regulation of hemostasis	4	31	0.00914778	0.163962	ncbi_100857105(SERPINF2);ncbi_395509(PDGFRA);ncbi_395669(PLEK);ncbi_427908(C1QTNF6)
GO:0045595	regulation of cell differentiation	26	592	0.00925767	0.164538	ncbi_100859325(PLXNB1);ncbi_395147(EIF2AK2);ncbi_395417(SIK1);ncbi_395605(CHRNB2);ncbi_395802(PROX1);ncbi_395852(ID2);ncbi_396384(IRF1);ncbi_396488(CNTF);ncbi_416457(GPER1);ncbi_417561(SERPINF1);ncbi_419070(GDPD5);ncbi_419106(GATA3);ncbi_419194(ADA);ncbi_419798(DIXDC1);ncbi_419969(GFAP);ncbi_420838(CD83);ncbi_420854(EDN1);ncbi_421352(TGFB2);ncbi_422677(PDE5A);ncbi_423189(LRP4);ncbi_424745(INPP5D)…
GO:0044255	cellular lipid metabolic process	17	336	0.00934703	0.164741	ncbi_100858842(APOA2);ncbi_100859721(APOC3);ncbi_395417(SIK1);ncbi_395509(PDGFRA);ncbi_395669(PLEK);ncbi_395706(SCD);ncbi_395863(HPGDS);ncbi_415121(CYP4V2);ncbi_416156(C1QTNF2);ncbi_420090(ACSBG2);ncbi_420854(EDN1);ncbi_423122(FADS2);ncbi_424745(INPP5D);ncbi_425061(FDPS);ncbi_428538(ERD2L);ncbi_428707(HTR2C);ncbi_428994(CPS1)
GO:0010543	regulation of platelet activation	3	17	0.00994551	0.171852	ncbi_395509(PDGFRA);ncbi_395669(PLEK);ncbi_427908(C1QTNF6)
GO:0014897	striated muscle hypertrophy	3	17	0.00994551	0.171852	ncbi_420854(EDN1);ncbi_422677(PDE5A);ncbi_422688(CAMK2D)
GO:0006693	prostaglandin metabolic process	2	6	0.0101046	0.171852	ncbi_395863(HPGDS);ncbi_420854(EDN1)
GO:0032732	positive regulation of interleukin-1 production	2	6	0.0101046	0.171852	ncbi_416998(CARD8);ncbi_772164(PANX1)
GO:0006939	smooth muscle contraction	4	32	0.010238	0.171852	ncbi_416457(GPER1);ncbi_419194(ADA);ncbi_420854(EDN1);ncbi_427623(ADRB2)
GO:2001242	regulation of intrinsic apoptotic signaling pathway	4	32	0.010238	0.171852	ncbi_417128(NACC2);ncbi_419382(TP73);ncbi_422930(EIF2AK3);ncbi_428906(BDKRB2)
GO:0010675	regulation of cellular carbohydrate metabolic process	6	69	0.0104932	0.174749	ncbi_395417(SIK1);ncbi_395669(PLEK);ncbi_416156(C1QTNF2);ncbi_416457(GPER1);ncbi_424220(IGFBP5);ncbi_427908(C1QTNF6)
GO:0052547	regulation of peptidase activity	8	112	0.0106412	0.175829	ncbi_396370(C3);ncbi_396483(TIMP3);ncbi_416998(CARD8);ncbi_420894(SERPINB1);ncbi_422930(EIF2AK3);ncbi_423132(SERPING1);ncbi_425002(SERPINI1);ncbi_768734(SPIK4)
GO:0006109	regulation of carbohydrate metabolic process	6	70	0.0112256	0.184048	ncbi_395417(SIK1);ncbi_395669(PLEK);ncbi_416156(C1QTNF2);ncbi_416457(GPER1);ncbi_424220(IGFBP5);ncbi_427908(C1QTNF6)
GO:0008219	cell death	33	815	0.0114648	0.186523	ncbi_100859283(PHLDA3);ncbi_107051287(IL11);ncbi_374175(CAMK2A);ncbi_378803(TNFRSF11B);ncbi_395147(EIF2AK2);ncbi_395299(SOCS3);ncbi_395417(SIK1);ncbi_395468(CCL4);ncbi_395609(MDM2);ncbi_395734(RHOB);ncbi_395742(FLT4);ncbi_396197(ALB);ncbi_396384(IRF1);ncbi_396488(CNTF);ncbi_416102(CHL1);ncbi_416998(CARD8);ncbi_417128(NACC2);ncbi_419106(GATA3);ncbi_419194(ADA);ncbi_419382(TP73);ncbi_419860(G0S2);n…
GO:0006915	apoptotic process	30	725	0.0118889	0.190898	ncbi_100859283(PHLDA3);ncbi_107051287(IL11);ncbi_374175(CAMK2A);ncbi_395147(EIF2AK2);ncbi_395299(SOCS3);ncbi_395417(SIK1);ncbi_395468(CCL4);ncbi_395609(MDM2);ncbi_395734(RHOB);ncbi_395742(FLT4);ncbi_396197(ALB);ncbi_396488(CNTF);ncbi_416102(CHL1);ncbi_416998(CARD8);ncbi_417128(NACC2);ncbi_419106(GATA3);ncbi_419194(ADA);ncbi_419382(TP73);ncbi_419860(G0S2);ncbi_421352(TGFB2);ncbi_422930(EIF2AK3);nc…
GO:0019216	regulation of lipid metabolic process	7	92	0.0119142	0.190898	ncbi_100859721(APOC3);ncbi_395417(SIK1);ncbi_395509(PDGFRA);ncbi_395802(PROX1);ncbi_396094(FGF1);ncbi_416156(C1QTNF2);ncbi_428707(HTR2C)
GO:0016265	death	33	820	0.0124823	0.195285	ncbi_100859283(PHLDA3);ncbi_107051287(IL11);ncbi_374175(CAMK2A);ncbi_378803(TNFRSF11B);ncbi_395147(EIF2AK2);ncbi_395299(SOCS3);ncbi_395417(SIK1);ncbi_395468(CCL4);ncbi_395609(MDM2);ncbi_395734(RHOB);ncbi_395742(FLT4);ncbi_396197(ALB);ncbi_396384(IRF1);ncbi_396488(CNTF);ncbi_416102(CHL1);ncbi_416998(CARD8);ncbi_417128(NACC2);ncbi_419106(GATA3);ncbi_419194(ADA);ncbi_419382(TP73);ncbi_419860(G0S2);n…
GO:0045087	innate immune response	7	93	0.0125974	0.195285	ncbi_395468(CCL4);ncbi_396330(IRF7);ncbi_396384(IRF1);ncbi_419762(CADM1);ncbi_422720(TLR3);ncbi_428121(LRRC32);ncbi_776013(PELI2)
GO:0046890	regulation of lipid biosynthetic process	4	34	0.0126627	0.195285	ncbi_395417(SIK1);ncbi_395802(PROX1);ncbi_396094(FGF1);ncbi_428707(HTR2C)
GO:0008645	hexose transport	5	52	0.0126648	0.195285	ncbi_396370(C3);ncbi_416156(C1QTNF2);ncbi_420854(EDN1);ncbi_421696(SLC2A12);ncbi_427588(KLF15)
GO:0031325	positive regulation of cellular metabolic process	28	668	0.0127357	0.195285	ncbi_100857105(SERPINF2);ncbi_107051287(IL11);ncbi_374175(CAMK2A);ncbi_395147(EIF2AK2);ncbi_395468(CCL4);ncbi_395509(PDGFRA);ncbi_395609(MDM2);ncbi_395669(PLEK);ncbi_395742(FLT4);ncbi_396385(IRF8);ncbi_416156(C1QTNF2);ncbi_416457(GPER1);ncbi_416998(CARD8);ncbi_420433(NUB1);ncbi_420854(EDN1);ncbi_421352(TGFB2);ncbi_422581(BMP3);ncbi_422720(TLR3);ncbi_422930(EIF2AK3);ncbi_425522(CAMK1D);ncbi_427623…
GO:0072001	renal system development	6	72	0.0127976	0.195285	ncbi_374185(IRX1);ncbi_395509(PDGFRA);ncbi_395852(ID2);ncbi_396094(FGF1);ncbi_419106(GATA3);ncbi_427588(KLF15)
GO:0006955	immune response	14	266	0.0128343	0.195285	ncbi_395468(CCL4);ncbi_396330(IRF7);ncbi_396370(C3);ncbi_396384(IRF1);ncbi_419106(GATA3);ncbi_419194(ADA);ncbi_419762(CADM1);ncbi_421352(TGFB2);ncbi_421752(TRAF3IP2);ncbi_422720(TLR3);ncbi_424745(INPP5D);ncbi_428121(LRRC32);ncbi_768990(TMEM173);ncbi_776013(PELI2)
GO:0002684	positive regulation of immune system process	14	267	0.0132281	0.196835	ncbi_395468(CCL4);ncbi_395852(ID2);ncbi_396330(IRF7);ncbi_396370(C3);ncbi_396384(IRF1);ncbi_419106(GATA3);ncbi_419194(ADA);ncbi_419762(CADM1);ncbi_421352(TGFB2);ncbi_422720(TLR3);ncbi_425522(CAMK1D);ncbi_428121(LRRC32);ncbi_768990(TMEM173);ncbi_776013(PELI2)
GO:0002683	negative regulation of immune system process	7	94	0.0133085	0.196835	ncbi_396384(IRF1);ncbi_419194(ADA);ncbi_421352(TGFB2);ncbi_423132(SERPING1);ncbi_424745(INPP5D);ncbi_427687(PLCB1);ncbi_428121(LRRC32)
GO:0046651	lymphocyte proliferation	7	94	0.0133085	0.196835	ncbi_395468(CCL4);ncbi_396384(IRF1);ncbi_419194(ADA);ncbi_422677(PDE5A);ncbi_424467(VCAM1);ncbi_424745(INPP5D);ncbi_428121(LRRC32)
GO:1903522	regulation of blood circulation	7	94	0.0133085	0.196835	ncbi_404229(POPDC2);ncbi_419194(ADA);ncbi_420854(EDN1);ncbi_421352(TGFB2);ncbi_422677(PDE5A);ncbi_427623(ADRB2);ncbi_428994(CPS1)
GO:0043331	response to dsRNA	3	19	0.0136224	0.198249	ncbi_422720(TLR3);ncbi_424044(STAT1);ncbi_768990(TMEM173)
GO:0045861	negative regulation of proteolysis	6	73	0.0136389	0.198249	ncbi_396370(C3);ncbi_396483(TIMP3);ncbi_420894(SERPINB1);ncbi_423132(SERPING1);ncbi_425002(SERPINI1);ncbi_768734(SPIK4)
GO:0008016	regulation of heart contraction	5	53	0.0136853	0.198249	ncbi_404229(POPDC2);ncbi_419194(ADA);ncbi_420854(EDN1);ncbi_421352(TGFB2);ncbi_422677(PDE5A)
GO:0044092	negative regulation of molecular function	13	242	0.0138708	0.198742	ncbi_100857413(NLRC5);ncbi_395417(SIK1);ncbi_395802(PROX1);ncbi_395852(ID2);ncbi_396370(C3);ncbi_396483(TIMP3);ncbi_419382(TP73);ncbi_420894(SERPINB1);ncbi_422688(CAMK2D);ncbi_423132(SERPING1);ncbi_425002(SERPINI1);ncbi_428156(FOXS1);ncbi_768734(SPIK4)
GO:0048565	digestive tract development	4	35	0.0140012	0.198742	ncbi_395509(PDGFRA);ncbi_395852(ID2);ncbi_419194(ADA);ncbi_421352(TGFB2)
GO:0055123	digestive system development	4	35	0.0140012	0.198742	ncbi_395509(PDGFRA);ncbi_395852(ID2);ncbi_419194(ADA);ncbi_421352(TGFB2)
GO:0090066	regulation of anatomical structure size	10	166	0.0142696	0.201202	ncbi_373909(EDNRB2);ncbi_395669(PLEK);ncbi_395883(TMOD1);ncbi_396146(GCH1);ncbi_419382(TP73);ncbi_420854(EDN1);ncbi_421761(WASF1);ncbi_428906(BDKRB2);ncbi_428994(CPS1);ncbi_771476(LMOD1)
GO:0051346	negative regulation of hydrolase activity	6	74	0.014518	0.203348	ncbi_396370(C3);ncbi_396483(TIMP3);ncbi_420894(SERPINB1);ncbi_423132(SERPING1);ncbi_425002(SERPINI1);ncbi_768734(SPIK4)
GO:0015749	monosaccharide transport	5	54	0.0147597	0.203483	ncbi_396370(C3);ncbi_416156(C1QTNF2);ncbi_420854(EDN1);ncbi_421696(SLC2A12);ncbi_427588(KLF15)
GO:0043903	regulation of symbiosis, encompassing mutualism through parasitism	5	54	0.0147597	0.203483	ncbi_395147(EIF2AK2);ncbi_395468(CCL4);ncbi_395802(PROX1);ncbi_395908(OASL);ncbi_396385(IRF8)
GO:0006936	muscle contraction	7	96	0.0148163	0.203483	ncbi_395605(CHRNB2);ncbi_416457(GPER1);ncbi_419194(ADA);ncbi_420854(EDN1);ncbi_422688(CAMK2D);ncbi_427623(ADRB2);ncbi_428906(BDKRB2)
GO:0051241	negative regulation of multicellular organismal process	11	193	0.0152822	0.208528	ncbi_378803(TNFRSF11B);ncbi_395852(ID2);ncbi_396384(IRF1);ncbi_396488(CNTF);ncbi_419106(GATA3);ncbi_420838(CD83);ncbi_421352(TGFB2);ncbi_422677(PDE5A);ncbi_424745(INPP5D);ncbi_427908(C1QTNF6);ncbi_428121(LRRC32)
GO:0050778	positive regulation of immune response	10	168	0.015409	0.208732	ncbi_396330(IRF7);ncbi_396370(C3);ncbi_396384(IRF1);ncbi_419106(GATA3);ncbi_419194(ADA);ncbi_419762(CADM1);ncbi_422720(TLR3);ncbi_428121(LRRC32);ncbi_768990(TMEM173);ncbi_776013(PELI2)
GO:0032479	regulation of type I interferon production	3	20	0.015713	0.208732	ncbi_396330(IRF7);ncbi_396384(IRF1);ncbi_422720(TLR3)
GO:0043502	regulation of muscle adaptation	3	20	0.015713	0.208732	ncbi_420854(EDN1);ncbi_422677(PDE5A);ncbi_422688(CAMK2D)
GO:0090068	positive regulation of cell cycle process	3	20	0.015713	0.208732	ncbi_395609(MDM2);ncbi_395802(PROX1);ncbi_427687(PLCB1)
GO:0002224	toll-like receptor signaling pathway	5	55	0.0158893	0.208732	ncbi_396330(IRF7);ncbi_396384(IRF1);ncbi_422720(TLR3);ncbi_428121(LRRC32);ncbi_776013(PELI2)
GO:0003018	vascular process in circulatory system	5	55	0.0158893	0.208732	ncbi_373909(EDNRB2);ncbi_396146(GCH1);ncbi_420854(EDN1);ncbi_428906(BDKRB2);ncbi_428994(CPS1)
GO:0042327	positive regulation of phosphorylation	16	329	0.0162732	0.212456	ncbi_100857105(SERPINF2);ncbi_107051287(IL11);ncbi_395468(CCL4);ncbi_395509(PDGFRA);ncbi_395742(FLT4);ncbi_416457(GPER1);ncbi_420854(EDN1);ncbi_421352(TGFB2);ncbi_422720(TLR3);ncbi_427623(ADRB2);ncbi_427687(PLCB1);ncbi_427908(C1QTNF6);ncbi_428707(HTR2C);ncbi_429089(CYR61);ncbi_693255(GADD45A);ncbi_776013(PELI2)
GO:0002253	activation of immune response	9	145	0.0164407	0.213326	ncbi_396330(IRF7);ncbi_396370(C3);ncbi_396384(IRF1);ncbi_419106(GATA3);ncbi_419194(ADA);ncbi_422720(TLR3);ncbi_428121(LRRC32);ncbi_768990(TMEM173);ncbi_776013(PELI2)
GO:0045580	regulation of T cell differentiation	4	37	0.0169394	0.21625	ncbi_396384(IRF1);ncbi_419106(GATA3);ncbi_419194(ADA);ncbi_420838(CD83)
GO:0050818	regulation of coagulation	4	37	0.0169394	0.21625	ncbi_100857105(SERPINF2);ncbi_395509(PDGFRA);ncbi_395669(PLEK);ncbi_427908(C1QTNF6)
GO:0019058	viral life cycle	5	56	0.0170751	0.21625	ncbi_395147(EIF2AK2);ncbi_395468(CCL4);ncbi_395802(PROX1);ncbi_395908(OASL);ncbi_776932(NAT8B)
GO:0060047	heart contraction	5	56	0.0170751	0.21625	ncbi_404229(POPDC2);ncbi_419194(ADA);ncbi_420854(EDN1);ncbi_421352(TGFB2);ncbi_422677(PDE5A)
GO:0006631	fatty acid metabolic process	7	99	0.0173009	0.217806	ncbi_395706(SCD);ncbi_395863(HPGDS);ncbi_415121(CYP4V2);ncbi_416156(C1QTNF2);ncbi_420090(ACSBG2);ncbi_420854(EDN1);ncbi_423122(FADS2)
GO:0051090	regulation of sequence-specific DNA binding transcription factor activity	7	100	0.0181908	0.223573	ncbi_100857413(NLRC5);ncbi_374175(CAMK2A);ncbi_395147(EIF2AK2);ncbi_395417(SIK1);ncbi_422720(TLR3);ncbi_425522(CAMK1D);ncbi_769069(EDA)
GO:0043410	positive regulation of MAPK cascade	8	124	0.0187522	0.223573	ncbi_100857105(SERPINF2);ncbi_395509(PDGFRA);ncbi_395742(FLT4);ncbi_420854(EDN1);ncbi_422720(TLR3);ncbi_427687(PLCB1);ncbi_428707(HTR2C);ncbi_693255(GADD45A)
GO:0008643	carbohydrate transport	5	58	0.0196195	0.223573	ncbi_396370(C3);ncbi_416156(C1QTNF2);ncbi_420854(EDN1);ncbi_421696(SLC2A12);ncbi_427588(KLF15)
GO:1902578	single-organism localization	52	1465	0.0197562	0.223573	ncbi_100858842(APOA2);ncbi_100859721(APOC3);ncbi_101748788(SLC26A1);ncbi_112530978(BEST2);ncbi_374175(CAMK2A);ncbi_395468(CCL4);ncbi_395605(CHRNB2);ncbi_395669(PLEK);ncbi_395734(RHOB);ncbi_395903(KCNJ4);ncbi_396050(SCNN1A);ncbi_396068(KCNAB2);ncbi_396181(ITGB2);ncbi_396241(TF);ncbi_396370(C3);ncbi_416156(C1QTNF2);ncbi_416174(GABRP);ncbi_416457(GPER1);ncbi_416834(ABCB9);ncbi_417603(TRPV2);ncbi_419…
GO:0050776	regulation of immune response	11	201	0.0200658	0.223573	ncbi_396330(IRF7);ncbi_396370(C3);ncbi_396384(IRF1);ncbi_419106(GATA3);ncbi_419194(ADA);ncbi_419762(CADM1);ncbi_421352(TGFB2);ncbi_422720(TLR3);ncbi_428121(LRRC32);ncbi_768990(TMEM173);ncbi_776013(PELI2)
GO:0061041	regulation of wound healing	4	39	0.0202362	0.223573	ncbi_100857105(SERPINF2);ncbi_395509(PDGFRA);ncbi_395669(PLEK);ncbi_427908(C1QTNF6)
GO:0030183	B cell differentiation	3	22	0.020406	0.223573	ncbi_395852(ID2);ncbi_419194(ADA);ncbi_424745(INPP5D)
GO:0045088	regulation of innate immune response	6	80	0.0206324	0.223573	ncbi_396330(IRF7);ncbi_396384(IRF1);ncbi_419762(CADM1);ncbi_422720(TLR3);ncbi_428121(LRRC32);ncbi_776013(PELI2)
GO:0045089	positive regulation of innate immune response	6	80	0.0206324	0.223573	ncbi_396330(IRF7);ncbi_396384(IRF1);ncbi_419762(CADM1);ncbi_422720(TLR3);ncbi_428121(LRRC32);ncbi_776013(PELI2)
GO:0032943	mononuclear cell proliferation	7	103	0.0210529	0.223573	ncbi_395468(CCL4);ncbi_396384(IRF1);ncbi_419194(ADA);ncbi_422677(PDE5A);ncbi_424467(VCAM1);ncbi_424745(INPP5D);ncbi_428121(LRRC32)
GO:0010562	positive regulation of phosphorus metabolic process	17	369	0.0217294	0.223573	ncbi_100857105(SERPINF2);ncbi_107051287(IL11);ncbi_395468(CCL4);ncbi_395509(PDGFRA);ncbi_395669(PLEK);ncbi_395742(FLT4);ncbi_416457(GPER1);ncbi_420854(EDN1);ncbi_421352(TGFB2);ncbi_422720(TLR3);ncbi_427623(ADRB2);ncbi_427687(PLCB1);ncbi_427908(C1QTNF6);ncbi_428707(HTR2C);ncbi_429089(CYR61);ncbi_693255(GADD45A);ncbi_776013(PELI2)
GO:0045937	positive regulation of phosphate metabolic process	17	369	0.0217294	0.223573	ncbi_100857105(SERPINF2);ncbi_107051287(IL11);ncbi_395468(CCL4);ncbi_395509(PDGFRA);ncbi_395669(PLEK);ncbi_395742(FLT4);ncbi_416457(GPER1);ncbi_420854(EDN1);ncbi_421352(TGFB2);ncbi_422720(TLR3);ncbi_427623(ADRB2);ncbi_427687(PLCB1);ncbi_427908(C1QTNF6);ncbi_428707(HTR2C);ncbi_429089(CYR61);ncbi_693255(GADD45A);ncbi_776013(PELI2)
GO:0045765	regulation of angiogenesis	6	81	0.0217982	0.223573	ncbi_395734(RHOB);ncbi_396094(FGF1);ncbi_396370(C3);ncbi_417561(SERPINF1);ncbi_424044(STAT1);ncbi_427122(ERAP1)
GO:0048646	anatomical structure formation involved in morphogenesis	19	428	0.0222598	0.223573	ncbi_101748577(LOC101748577);ncbi_107050958(LOC107050958);ncbi_374185(IRX1);ncbi_395214(RGMA);ncbi_395509(PDGFRA);ncbi_395734(RHOB);ncbi_395742(FLT4);ncbi_395802(PROX1);ncbi_395852(ID2);ncbi_395883(TMOD1);ncbi_396094(FGF1);ncbi_396370(C3);ncbi_417561(SERPINF1);ncbi_419106(GATA3);ncbi_419194(ADA);ncbi_424044(STAT1);ncbi_427122(ERAP1);ncbi_429089(CYR61);ncbi_769069(EDA)
GO:0006195	purine nucleotide catabolic process	2	9	0.0229907	0.223573	ncbi_419125(SAMHD1);ncbi_419194(ADA)
GO:0042417	dopamine metabolic process	2	9	0.0229907	0.223573	ncbi_396146(GCH1);ncbi_421352(TGFB2)
GO:0045577	regulation of B cell differentiation	2	9	0.0229907	0.223573	ncbi_395852(ID2);ncbi_424745(INPP5D)
GO:0046637	regulation of alpha-beta T cell differentiation	2	9	0.0229907	0.223573	ncbi_419106(GATA3);ncbi_420838(CD83)
GO:0001655	urogenital system development	6	82	0.0230077	0.223573	ncbi_374185(IRX1);ncbi_395509(PDGFRA);ncbi_395852(ID2);ncbi_396094(FGF1);ncbi_419106(GATA3);ncbi_427588(KLF15)
GO:0006641	triglyceride metabolic process	3	23	0.02301	0.223573	ncbi_100859721(APOC3);ncbi_395417(SIK1);ncbi_428994(CPS1)
GO:1902533	positive regulation of intracellular signal transduction	8	129	0.0231808	0.223573	ncbi_100857105(SERPINF2);ncbi_395509(PDGFRA);ncbi_395742(FLT4);ncbi_420854(EDN1);ncbi_422720(TLR3);ncbi_427687(PLCB1);ncbi_428707(HTR2C);ncbi_693255(GADD45A)
GO:0051336	regulation of hydrolase activity	19	431	0.0237293	0.223573	ncbi_100859744(RASGEF1B);ncbi_101748321(MYO9A);ncbi_395468(CCL4);ncbi_395509(PDGFRA);ncbi_395669(PLEK);ncbi_396370(C3);ncbi_396483(TIMP3);ncbi_416998(CARD8);ncbi_417225(SH2D3C);ncbi_418971(ELMOD1);ncbi_420894(SERPINB1);ncbi_421352(TGFB2);ncbi_422930(EIF2AK3);ncbi_423132(SERPING1);ncbi_425002(SERPINI1);ncbi_427605(PSD2);ncbi_427687(PLCB1);ncbi_429089(CYR61);ncbi_768734(SPIK4)
GO:0071621	granulocyte chemotaxis	4	41	0.023902	0.223573	ncbi_395468(CCL4);ncbi_396181(ITGB2);ncbi_421352(TGFB2);ncbi_425522(CAMK1D)
GO:0097529	myeloid leukocyte migration	4	41	0.023902	0.223573	ncbi_395468(CCL4);ncbi_396181(ITGB2);ncbi_421352(TGFB2);ncbi_425522(CAMK1D)
GO:0097530	granulocyte migration	4	41	0.023902	0.223573	ncbi_395468(CCL4);ncbi_396181(ITGB2);ncbi_421352(TGFB2);ncbi_425522(CAMK1D)
GO:1903706	regulation of hemopoiesis	7	106	0.0242145	0.223573	ncbi_395147(EIF2AK2);ncbi_395852(ID2);ncbi_396384(IRF1);ncbi_419106(GATA3);ncbi_419194(ADA);ncbi_420838(CD83);ncbi_424745(INPP5D)
GO:0007186	G-protein coupled receptor signaling pathway	13	261	0.0242903	0.223573	ncbi_373909(EDNRB2);ncbi_395335(CISH);ncbi_395468(CCL4);ncbi_395669(PLEK);ncbi_396370(C3);ncbi_416457(GPER1);ncbi_419194(ADA);ncbi_420854(EDN1);ncbi_422929(HRH2L);ncbi_427623(ADRB2);ncbi_427687(PLCB1);ncbi_428707(HTR2C);ncbi_772026(RPH3AL)
GO:0032501	multicellular organismal process	88	2723	0.0244176	0.223573	ncbi_100857105(SERPINF2);ncbi_100858842(APOA2);ncbi_100859325(PLXNB1);ncbi_100859721(APOC3);ncbi_101748577(LOC101748577);ncbi_112530884(LOC112530884);ncbi_112530931(LOC112530931);ncbi_112530978(BEST2);ncbi_373909(EDNRB2);ncbi_374185(IRX1);ncbi_378803(TNFRSF11B);ncbi_395107(FGFRL1);ncbi_395147(EIF2AK2);ncbi_395214(RGMA);ncbi_395282(ID1);ncbi_395317(CNTN5);ncbi_395417(SIK1);ncbi_395509(PDGFRA);ncbi…
GO:0050790	regulation of catalytic activity	28	707	0.0251292	0.223573	ncbi_100859744(RASGEF1B);ncbi_101748321(MYO9A);ncbi_101748777(SPDYA);ncbi_395468(CCL4);ncbi_395509(PDGFRA);ncbi_395669(PLEK);ncbi_395802(PROX1);ncbi_396146(GCH1);ncbi_396370(C3);ncbi_396483(TIMP3);ncbi_416457(GPER1);ncbi_416998(CARD8);ncbi_417225(SH2D3C);ncbi_418971(ELMOD1);ncbi_419382(TP73);ncbi_420854(EDN1);ncbi_420894(SERPINB1);ncbi_421352(TGFB2);ncbi_422677(PDE5A);ncbi_422930(EIF2AK3);ncbi_42…
GO:0032101	regulation of response to external stimulus	9	156	0.025131	0.223573	ncbi_100857105(SERPINF2);ncbi_395468(CCL4);ncbi_395509(PDGFRA);ncbi_395669(PLEK);ncbi_396370(C3);ncbi_423132(SERPING1);ncbi_425522(CAMK1D);ncbi_427908(C1QTNF6);ncbi_768990(TMEM173)
GO:0070661	leukocyte proliferation	7	107	0.0253372	0.223573	ncbi_395468(CCL4);ncbi_396384(IRF1);ncbi_419194(ADA);ncbi_422677(PDE5A);ncbi_424467(VCAM1);ncbi_424745(INPP5D);ncbi_428121(LRRC32)
GO:1903034	regulation of response to wounding	5	62	0.0254264	0.223573	ncbi_100857105(SERPINF2);ncbi_395509(PDGFRA);ncbi_395669(PLEK);ncbi_396370(C3);ncbi_427908(C1QTNF6)
GO:0050670	regulation of lymphocyte proliferation	6	84	0.0255604	0.223573	ncbi_395468(CCL4);ncbi_419194(ADA);ncbi_422677(PDE5A);ncbi_424467(VCAM1);ncbi_424745(INPP5D);ncbi_428121(LRRC32)
GO:0042981	regulation of apoptotic process	24	585	0.0257129	0.223573	ncbi_100859283(PHLDA3);ncbi_374175(CAMK2A);ncbi_395147(EIF2AK2);ncbi_395299(SOCS3);ncbi_395468(CCL4);ncbi_395609(MDM2);ncbi_395734(RHOB);ncbi_395742(FLT4);ncbi_396197(ALB);ncbi_396488(CNTF);ncbi_416102(CHL1);ncbi_416998(CARD8);ncbi_417128(NACC2);ncbi_419106(GATA3);ncbi_419194(ADA);ncbi_419382(TP73);ncbi_421352(TGFB2);ncbi_422930(EIF2AK3);ncbi_423901(CASP7);ncbi_424745(INPP5D);ncbi_425522(CAMK1D);…
GO:0018958	phenol-containing compound metabolic process	4	42	0.025876	0.223573	ncbi_395605(CHRNB2);ncbi_396146(GCH1);ncbi_419106(GATA3);ncbi_421352(TGFB2)
GO:0022407	regulation of cell-cell adhesion	8	132	0.0261664	0.223573	ncbi_395468(CCL4);ncbi_396384(IRF1);ncbi_419106(GATA3);ncbi_419194(ADA);ncbi_420838(CD83);ncbi_422677(PDE5A);ncbi_424467(VCAM1);ncbi_428121(LRRC32)
GO:0030334	regulation of cell migration	13	264	0.0263587	0.223573	ncbi_395468(CCL4);ncbi_395509(PDGFRA);ncbi_395742(FLT4);ncbi_395802(PROX1);ncbi_396094(FGF1);ncbi_416457(GPER1);ncbi_419106(GATA3);ncbi_420854(EDN1);ncbi_421352(TGFB2);ncbi_424220(IGFBP5);ncbi_425522(CAMK1D);ncbi_427687(PLCB1);ncbi_429089(CYR61)
GO:0071702	organic substance transport	33	868	0.0265122	0.223573	ncbi_100858842(APOA2);ncbi_100859721(APOC3);ncbi_101748577(LOC101748577);ncbi_101748788(SLC26A1);ncbi_395468(CCL4);ncbi_395605(CHRNB2);ncbi_395669(PLEK);ncbi_395734(RHOB);ncbi_396370(C3);ncbi_416156(C1QTNF2);ncbi_416457(GPER1);ncbi_419106(GATA3);ncbi_419669(RNF19B);ncbi_420503(ARMC3);ncbi_420854(EDN1);ncbi_421352(TGFB2);ncbi_421401(ABCG5);ncbi_421616(RAB32);ncbi_421696(SLC2A12);ncbi_421752(TRAF3I…
GO:1901342	regulation of vasculature development	6	85	0.0269047	0.223573	ncbi_395734(RHOB);ncbi_396094(FGF1);ncbi_396370(C3);ncbi_417561(SERPINF1);ncbi_424044(STAT1);ncbi_427122(ERAP1)
GO:0001794	type IIa hypersensitivity	1	1	0.0269557	0.223573	ncbi_396370(C3)
GO:0001796	regulation of type IIa hypersensitivity	1	1	0.0269557	0.223573	ncbi_396370(C3)
GO:0001897	cytolysis by symbiont of host cells	1	1	0.0269557	0.223573	ncbi_396197(ALB)
GO:0001905	activation of membrane attack complex	1	1	0.0269557	0.223573	ncbi_396370(C3)
GO:0001907	killing by symbiont of host cells	1	1	0.0269557	0.223573	ncbi_396197(ALB)
GO:0001969	regulation of activation of membrane attack complex	1	1	0.0269557	0.223573	ncbi_396370(C3)
GO:0002029	desensitization of G-protein coupled receptor protein signaling pathway	1	1	0.0269557	0.223573	ncbi_427623(ADRB2)
GO:0002445	type II hypersensitivity	1	1	0.0269557	0.223573	ncbi_396370(C3)
GO:0002476	antigen processing and presentation of endogenous peptide antigen via MHC class Ib	1	1	0.0269557	0.223573	ncbi_427728(TAP2)
GO:0002483	antigen processing and presentation of endogenous peptide antigen	1	1	0.0269557	0.223573	ncbi_427728(TAP2)
GO:0002484	antigen processing and presentation of endogenous peptide antigen via MHC class I via ER pathway	1	1	0.0269557	0.223573	ncbi_427728(TAP2)
GO:0002488	antigen processing and presentation of endogenous peptide antigen via MHC class Ib via ER pathway	1	1	0.0269557	0.223573	ncbi_427728(TAP2)
GO:0002892	regulation of type II hypersensitivity	1	1	0.0269557	0.223573	ncbi_396370(C3)
GO:0003072	renal control of peripheral vascular resistance involved in regulation of systemic arterial blood pressure	1	1	0.0269557	0.223573	ncbi_100857105(SERPINF2)
GO:0006590	thyroid hormone generation	1	1	0.0269557	0.223573	ncbi_419106(GATA3)
GO:0006844	acyl carnitine transport	1	1	0.0269557	0.223573	ncbi_423456(SLC25A29)
GO:0010677	negative regulation of cellular carbohydrate metabolic process	1	1	0.0269557	0.223573	ncbi_395669(PLEK)
GO:0014046	dopamine secretion	1	1	0.0269557	0.223573	ncbi_395605(CHRNB2)
GO:0014059	regulation of dopamine secretion	1	1	0.0269557	0.223573	ncbi_395605(CHRNB2)
GO:0015872	dopamine transport	1	1	0.0269557	0.223573	ncbi_395605(CHRNB2)
GO:0019883	antigen processing and presentation of endogenous antigen	1	1	0.0269557	0.223573	ncbi_427728(TAP2)
GO:0019885	antigen processing and presentation of endogenous peptide antigen via MHC class I	1	1	0.0269557	0.223573	ncbi_427728(TAP2)
GO:0021594	rhombomere formation	1	1	0.0269557	0.223573	ncbi_101748577(LOC101748577)
GO:0022401	negative adaptation of signaling pathway	1	1	0.0269557	0.223573	ncbi_427623(ADRB2)
GO:0030449	regulation of complement activation	1	1	0.0269557	0.223573	ncbi_396370(C3)
GO:0030853	negative regulation of granulocyte differentiation	1	1	0.0269557	0.223573	ncbi_424745(INPP5D)
GO:0035740	CD8-positive, alpha-beta T cell proliferation	1	1	0.0269557	0.223573	ncbi_396384(IRF1)
GO:0042267	natural killer cell mediated cytotoxicity	1	1	0.0269557	0.223573	ncbi_419762(CADM1)
GO:0042269	regulation of natural killer cell mediated cytotoxicity	1	1	0.0269557	0.223573	ncbi_419762(CADM1)
GO:0044004	disruption by symbiont of host cell	1	1	0.0269557	0.223573	ncbi_396197(ALB)
GO:0045822	negative regulation of heart contraction	1	1	0.0269557	0.223573	ncbi_422677(PDE5A)
GO:0045933	positive regulation of muscle contraction	1	1	0.0269557	0.223573	ncbi_416457(GPER1)
GO:0045954	positive regulation of natural killer cell mediated cytotoxicity	1	1	0.0269557	0.223573	ncbi_419762(CADM1)
GO:0045987	positive regulation of smooth muscle contraction	1	1	0.0269557	0.223573	ncbi_416457(GPER1)
GO:0046090	deoxyadenosine metabolic process	1	1	0.0269557	0.223573	ncbi_419194(ADA)
GO:0046102	inosine metabolic process	1	1	0.0269557	0.223573	ncbi_419194(ADA)
GO:0046122	purine deoxyribonucleoside metabolic process	1	1	0.0269557	0.223573	ncbi_419194(ADA)
GO:0051715	cytolysis in other organism	1	1	0.0269557	0.223573	ncbi_396197(ALB)
GO:0051801	cytolysis in other organism involved in symbiotic interaction	1	1	0.0269557	0.223573	ncbi_396197(ALB)
GO:0061113	pancreas morphogenesis	1	1	0.0269557	0.223573	ncbi_395802(PROX1)
GO:0061209	cell proliferation involved in mesonephros development	1	1	0.0269557	0.223573	ncbi_419106(GATA3)
GO:0072575	epithelial cell proliferation involved in liver morphogenesis	1	1	0.0269557	0.223573	ncbi_395802(PROX1)
GO:0072576	liver morphogenesis	1	1	0.0269557	0.223573	ncbi_395802(PROX1)
GO:1901532	regulation of hematopoietic progenitor cell differentiation	1	1	0.0269557	0.223573	ncbi_395147(EIF2AK2)
GO:1902219	negative regulation of intrinsic apoptotic signaling pathway in response to osmotic stress	1	1	0.0269557	0.223573	ncbi_428906(BDKRB2)
GO:1903523	negative regulation of blood circulation	1	1	0.0269557	0.223573	ncbi_422677(PDE5A)
GO:2000257	regulation of protein activation cascade	1	1	0.0269557	0.223573	ncbi_396370(C3)
GO:2001243	negative regulation of intrinsic apoptotic signaling pathway	1	1	0.0269557	0.223573	ncbi_428906(BDKRB2)
GO:0008285	negative regulation of cell proliferation	7	109	0.0276885	0.227919	ncbi_100859325(PLXNB1);ncbi_395147(EIF2AK2);ncbi_395852(ID2);ncbi_417561(SERPINF1);ncbi_421352(TGFB2);ncbi_424220(IGFBP5);ncbi_428121(LRRC32)
GO:0001959	regulation of cytokine-mediated signaling pathway	4	43	0.0279452	0.227919	ncbi_100857413(NLRC5);ncbi_395468(CCL4);ncbi_396330(IRF7);ncbi_416630(SOCS1)
GO:0031348	negative regulation of defense response	4	43	0.0279452	0.227919	ncbi_395299(SOCS3);ncbi_416457(GPER1);ncbi_419106(GATA3);ncbi_419194(ADA)
GO:0001961	positive regulation of cytokine-mediated signaling pathway	2	10	0.028234	0.227919	ncbi_100857413(NLRC5);ncbi_396330(IRF7)
GO:0050663	cytokine secretion	2	10	0.028234	0.227919	ncbi_419106(GATA3);ncbi_419669(RNF19B)
GO:0050868	negative regulation of T cell activation	2	10	0.028234	0.227919	ncbi_396384(IRF1);ncbi_428121(LRRC32)
GO:1903038	negative regulation of leukocyte cell-cell adhesion	2	10	0.028234	0.227919	ncbi_396384(IRF1);ncbi_428121(LRRC32)
GO:0044765	single-organism transport	49	1396	0.028416	0.228462	ncbi_100858842(APOA2);ncbi_100859721(APOC3);ncbi_101748788(SLC26A1);ncbi_112530978(BEST2);ncbi_374175(CAMK2A);ncbi_395468(CCL4);ncbi_395605(CHRNB2);ncbi_395669(PLEK);ncbi_395734(RHOB);ncbi_395903(KCNJ4);ncbi_396050(SCNN1A);ncbi_396068(KCNAB2);ncbi_396241(TF);ncbi_396370(C3);ncbi_416156(C1QTNF2);ncbi_416174(GABRP);ncbi_416457(GPER1);ncbi_416834(ABCB9);ncbi_417603(TRPV2);ncbi_419106(GATA3);ncbi_419…
GO:0043067	regulation of programmed cell death	24	591	0.028576	0.228462	ncbi_100859283(PHLDA3);ncbi_374175(CAMK2A);ncbi_395147(EIF2AK2);ncbi_395299(SOCS3);ncbi_395468(CCL4);ncbi_395609(MDM2);ncbi_395734(RHOB);ncbi_395742(FLT4);ncbi_396197(ALB);ncbi_396488(CNTF);ncbi_416102(CHL1);ncbi_416998(CARD8);ncbi_417128(NACC2);ncbi_419106(GATA3);ncbi_419194(ADA);ncbi_419382(TP73);ncbi_421352(TGFB2);ncbi_422930(EIF2AK3);ncbi_423901(CASP7);ncbi_424745(INPP5D);ncbi_425522(CAMK1D);…
GO:0002221	pattern recognition receptor signaling pathway	5	64	0.0287021	0.228462	ncbi_396330(IRF7);ncbi_396384(IRF1);ncbi_422720(TLR3);ncbi_428121(LRRC32);ncbi_776013(PELI2)
GO:0050866	negative regulation of cell activation	3	25	0.0287333	0.228462	ncbi_396384(IRF1);ncbi_427908(C1QTNF6);ncbi_428121(LRRC32)
GO:2000145	regulation of cell motility	13	268	0.0293151	0.232215	ncbi_395468(CCL4);ncbi_395509(PDGFRA);ncbi_395742(FLT4);ncbi_395802(PROX1);ncbi_396094(FGF1);ncbi_416457(GPER1);ncbi_419106(GATA3);ncbi_420854(EDN1);ncbi_421352(TGFB2);ncbi_424220(IGFBP5);ncbi_425522(CAMK1D);ncbi_427687(PLCB1);ncbi_429089(CYR61)
GO:0035051	cardiocyte differentiation	4	44	0.0301104	0.236441	ncbi_395417(SIK1);ncbi_395802(PROX1);ncbi_404229(POPDC2);ncbi_421352(TGFB2)
GO:0060759	regulation of response to cytokine stimulus	4	44	0.0301104	0.236441	ncbi_100857413(NLRC5);ncbi_395468(CCL4);ncbi_396330(IRF7);ncbi_416630(SOCS1)
GO:0010720	positive regulation of cell development	7	111	0.030184	0.236441	ncbi_100859325(PLXNB1);ncbi_395802(PROX1);ncbi_395852(ID2);ncbi_416457(GPER1);ncbi_417561(SERPINF1);ncbi_420854(EDN1);ncbi_422677(PDE5A)
GO:0051094	positive regulation of developmental process	14	299	0.0315085	0.244966	ncbi_100859325(PLXNB1);ncbi_395802(PROX1);ncbi_395852(ID2);ncbi_416457(GPER1);ncbi_417561(SERPINF1);ncbi_419070(GDPD5);ncbi_419106(GATA3);ncbi_419194(ADA);ncbi_420854(EDN1);ncbi_421352(TGFB2);ncbi_422677(PDE5A);ncbi_428707(HTR2C);ncbi_429089(CYR61);ncbi_775985(BEND6)
GO:0051270	regulation of cellular component movement	13	271	0.0316863	0.244966	ncbi_395468(CCL4);ncbi_395509(PDGFRA);ncbi_395742(FLT4);ncbi_395802(PROX1);ncbi_396094(FGF1);ncbi_416457(GPER1);ncbi_419106(GATA3);ncbi_420854(EDN1);ncbi_421352(TGFB2);ncbi_424220(IGFBP5);ncbi_425522(CAMK1D);ncbi_427687(PLCB1);ncbi_429089(CYR61)
GO:0005977	glycogen metabolic process	3	26	0.0318514	0.244966	ncbi_107049660(LOC107049660);ncbi_416156(C1QTNF2);ncbi_428994(CPS1)
GO:0006112	energy reserve metabolic process	3	26	0.0318514	0.244966	ncbi_107049660(LOC107049660);ncbi_416156(C1QTNF2);ncbi_428994(CPS1)
GO:0008361	regulation of cell size	3	26	0.0318514	0.244966	ncbi_395669(PLEK);ncbi_419382(TP73);ncbi_420854(EDN1)
GO:0003015	heart process	5	66	0.0322335	0.246115	ncbi_404229(POPDC2);ncbi_419194(ADA);ncbi_420854(EDN1);ncbi_421352(TGFB2);ncbi_422677(PDE5A)
GO:0042098	T cell proliferation	5	66	0.0322335	0.246115	ncbi_395468(CCL4);ncbi_396384(IRF1);ncbi_422677(PDE5A);ncbi_424467(VCAM1);ncbi_428121(LRRC32)
GO:1903900	regulation of viral life cycle	4	45	0.032372	0.246283	ncbi_395147(EIF2AK2);ncbi_395468(CCL4);ncbi_395802(PROX1);ncbi_395908(OASL)
GO:0001775	cell activation	16	358	0.0325846	0.247013	ncbi_395468(CCL4);ncbi_395509(PDGFRA);ncbi_395605(CHRNB2);ncbi_395669(PLEK);ncbi_395734(RHOB);ncbi_395852(ID2);ncbi_396384(IRF1);ncbi_419106(GATA3);ncbi_419194(ADA);ncbi_420838(CD83);ncbi_421352(TGFB2);ncbi_422677(PDE5A);ncbi_424467(VCAM1);ncbi_424745(INPP5D);ncbi_427908(C1QTNF6);ncbi_428121(LRRC32)
GO:0032944	regulation of mononuclear cell proliferation	6	89	0.0327485	0.247368	ncbi_395468(CCL4);ncbi_419194(ADA);ncbi_422677(PDE5A);ncbi_424467(VCAM1);ncbi_424745(INPP5D);ncbi_428121(LRRC32)
GO:0001678	cellular glucose homeostasis	2	11	0.0339039	0.251603	ncbi_416457(GPER1);ncbi_424467(VCAM1)
GO:0006692	prostanoid metabolic process	2	11	0.0339039	0.251603	ncbi_395863(HPGDS);ncbi_420854(EDN1)
GO:0030239	myofibril assembly	2	11	0.0339039	0.251603	ncbi_395509(PDGFRA);ncbi_395802(PROX1)
GO:0060760	positive regulation of response to cytokine stimulus	2	11	0.0339039	0.251603	ncbi_100857413(NLRC5);ncbi_396330(IRF7)
GO:0072523	purine-containing compound catabolic process	2	11	0.0339039	0.251603	ncbi_419125(SAMHD1);ncbi_419194(ADA)
GO:0051480	regulation of cytosolic calcium ion concentration	5	67	0.0340966	0.252148	ncbi_395509(PDGFRA);ncbi_416457(GPER1);ncbi_420854(EDN1);ncbi_427908(C1QTNF6);ncbi_428707(HTR2C)
GO:0010033	response to organic substance	32	854	0.0342582	0.25246	ncbi_100857413(NLRC5);ncbi_100859797(ACKR4);ncbi_395147(EIF2AK2);ncbi_395468(CCL4);ncbi_395509(PDGFRA);ncbi_395543(SMAD9);ncbi_395605(CHRNB2);ncbi_395742(FLT4);ncbi_395827(CYP24A1);ncbi_395852(ID2);ncbi_396146(GCH1);ncbi_396330(IRF7);ncbi_396384(IRF1);ncbi_396385(IRF8);ncbi_396483(TIMP3);ncbi_396488(CNTF);ncbi_415644(HERPUD1);ncbi_416457(GPER1);ncbi_416630(SOCS1);ncbi_419106(GATA3);ncbi_420433(NU…
GO:0014066	regulation of phosphatidylinositol 3-kinase signaling	4	46	0.0347306	0.254053	ncbi_100859325(PLXNB1);ncbi_395468(CCL4);ncbi_416457(GPER1);ncbi_421352(TGFB2)
GO:0050792	regulation of viral process	4	46	0.0347306	0.254053	ncbi_395147(EIF2AK2);ncbi_395468(CCL4);ncbi_395802(PROX1);ncbi_395908(OASL)
GO:0043065	positive regulation of apoptotic process	7	115	0.0356204	0.254053	ncbi_374175(CAMK2A);ncbi_395468(CCL4);ncbi_416998(CARD8);ncbi_421352(TGFB2);ncbi_422930(EIF2AK3);ncbi_423901(CASP7);ncbi_429089(CYR61)
GO:0043068	positive regulation of programmed cell death	7	115	0.0356204	0.254053	ncbi_374175(CAMK2A);ncbi_395468(CCL4);ncbi_416998(CARD8);ncbi_421352(TGFB2);ncbi_422930(EIF2AK3);ncbi_423901(CASP7);ncbi_429089(CYR61)
GO:0044281	small molecule metabolic process	30	793	0.0357142	0.254053	ncbi_107049660(LOC107049660);ncbi_395417(SIK1);ncbi_395706(SCD);ncbi_395827(CYP24A1);ncbi_395863(HPGDS);ncbi_396146(GCH1);ncbi_415121(CYP4V2);ncbi_416156(C1QTNF2);ncbi_416457(GPER1);ncbi_417545(ASL2);ncbi_419125(SAMHD1);ncbi_419194(ADA);ncbi_420090(ACSBG2);ncbi_420854(EDN1);ncbi_421369(ATF3);ncbi_421921(CMPK2);ncbi_422677(PDE5A);ncbi_422930(EIF2AK3);ncbi_423122(FADS2);ncbi_424037(LSS);ncbi_424220…
GO:0070663	regulation of leukocyte proliferation	6	91	0.035957	0.254053	ncbi_395468(CCL4);ncbi_419194(ADA);ncbi_422677(PDE5A);ncbi_424467(VCAM1);ncbi_424745(INPP5D);ncbi_428121(LRRC32)
GO:0001822	kidney development	5	68	0.0360253	0.254053	ncbi_374185(IRX1);ncbi_395509(PDGFRA);ncbi_395852(ID2);ncbi_396094(FGF1);ncbi_419106(GATA3)
GO:0032879	regulation of localization	29	762	0.0361425	0.254053	ncbi_100858842(APOA2);ncbi_395468(CCL4);ncbi_395509(PDGFRA);ncbi_395605(CHRNB2);ncbi_395742(FLT4);ncbi_395802(PROX1);ncbi_396068(KCNAB2);ncbi_396094(FGF1);ncbi_396370(C3);ncbi_416156(C1QTNF2);ncbi_416457(GPER1);ncbi_417603(TRPV2);ncbi_419106(GATA3);ncbi_419194(ADA);ncbi_420854(EDN1);ncbi_421352(TGFB2);ncbi_421401(ABCG5);ncbi_422688(CAMK2D);ncbi_422720(TLR3);ncbi_424220(IGFBP5);ncbi_424431(SEC16B)…
GO:0010648	negative regulation of cell communication	14	306	0.0372236	0.254053	ncbi_100857413(NLRC5);ncbi_107051287(IL11);ncbi_395299(SOCS3);ncbi_395335(CISH);ncbi_395468(CCL4);ncbi_416630(SOCS1);ncbi_419106(GATA3);ncbi_419194(ADA);ncbi_419382(TP73);ncbi_423189(LRP4);ncbi_424220(IGFBP5);ncbi_427623(ADRB2);ncbi_428906(BDKRB2);ncbi_429363(APC2)
GO:0044700	single organism signaling	81	2524	0.0373688	0.254053	ncbi_100857105(SERPINF2);ncbi_100857413(NLRC5);ncbi_100858563(ADGRD2);ncbi_100859283(PHLDA3);ncbi_100859325(PLXNB1);ncbi_100859797(ACKR4);ncbi_101748329(LOC101748329);ncbi_112530884(LOC112530884);ncbi_112530931(LOC112530931);ncbi_373909(EDNRB2);ncbi_374175(CAMK2A);ncbi_395107(FGFRL1);ncbi_395147(EIF2AK2);ncbi_395214(RGMA);ncbi_395299(SOCS3);ncbi_395335(CISH);ncbi_395417(SIK1);ncbi_395468(CCL4);nc…
GO:0010604	positive regulation of macromolecule metabolic process	22	546	0.0379656	0.254053	ncbi_100857105(SERPINF2);ncbi_100857413(NLRC5);ncbi_107051287(IL11);ncbi_374175(CAMK2A);ncbi_395147(EIF2AK2);ncbi_395468(CCL4);ncbi_395509(PDGFRA);ncbi_395669(PLEK);ncbi_395742(FLT4);ncbi_396385(IRF8);ncbi_416998(CARD8);ncbi_420854(EDN1);ncbi_421352(TGFB2);ncbi_422581(BMP3);ncbi_422720(TLR3);ncbi_422930(EIF2AK3);ncbi_425522(CAMK1D);ncbi_427687(PLCB1);ncbi_428707(HTR2C);ncbi_429089(CYR61);ncbi_693…
GO:0051091	positive regulation of sequence-specific DNA binding transcription factor activity	5	69	0.03802	0.254053	ncbi_374175(CAMK2A);ncbi_395147(EIF2AK2);ncbi_422720(TLR3);ncbi_425522(CAMK1D);ncbi_769069(EDA)
GO:0010941	regulation of cell death	24	608	0.0380216	0.254053	ncbi_100859283(PHLDA3);ncbi_374175(CAMK2A);ncbi_395147(EIF2AK2);ncbi_395299(SOCS3);ncbi_395468(CCL4);ncbi_395609(MDM2);ncbi_395734(RHOB);ncbi_395742(FLT4);ncbi_396197(ALB);ncbi_396488(CNTF);ncbi_416102(CHL1);ncbi_416998(CARD8);ncbi_417128(NACC2);ncbi_419106(GATA3);ncbi_419194(ADA);ncbi_419382(TP73);ncbi_421352(TGFB2);ncbi_422930(EIF2AK3);ncbi_423901(CASP7);ncbi_424745(INPP5D);ncbi_425522(CAMK1D);…
GO:0023052	signaling	81	2527	0.038351	0.254053	ncbi_100857105(SERPINF2);ncbi_100857413(NLRC5);ncbi_100858563(ADGRD2);ncbi_100859283(PHLDA3);ncbi_100859325(PLXNB1);ncbi_100859797(ACKR4);ncbi_101748329(LOC101748329);ncbi_112530884(LOC112530884);ncbi_112530931(LOC112530931);ncbi_373909(EDNRB2);ncbi_374175(CAMK2A);ncbi_395107(FGFRL1);ncbi_395147(EIF2AK2);ncbi_395214(RGMA);ncbi_395299(SOCS3);ncbi_395335(CISH);ncbi_395417(SIK1);ncbi_395468(CCL4);nc…
GO:0010517	regulation of phospholipase activity	3	28	0.0385952	0.254053	ncbi_395468(CCL4);ncbi_395509(PDGFRA);ncbi_429089(CYR61)
GO:0007154	cell communication	82	2564	0.0389261	0.254053	ncbi_100857105(SERPINF2);ncbi_100857413(NLRC5);ncbi_100858563(ADGRD2);ncbi_100859283(PHLDA3);ncbi_100859325(PLXNB1);ncbi_100859797(ACKR4);ncbi_101748329(LOC101748329);ncbi_107051287(IL11);ncbi_112530884(LOC112530884);ncbi_112530931(LOC112530931);ncbi_373909(EDNRB2);ncbi_374175(CAMK2A);ncbi_395107(FGFRL1);ncbi_395147(EIF2AK2);ncbi_395214(RGMA);ncbi_395299(SOCS3);ncbi_395335(CISH);ncbi_395417(SIK1)…
GO:0042110	T cell activation	8	143	0.0393916	0.254053	ncbi_395468(CCL4);ncbi_396384(IRF1);ncbi_419106(GATA3);ncbi_419194(ADA);ncbi_420838(CD83);ncbi_422677(PDE5A);ncbi_424467(VCAM1);ncbi_428121(LRRC32)
GO:0070489	T cell aggregation	8	143	0.0393916	0.254053	ncbi_395468(CCL4);ncbi_396384(IRF1);ncbi_419106(GATA3);ncbi_419194(ADA);ncbi_420838(CD83);ncbi_422677(PDE5A);ncbi_424467(VCAM1);ncbi_428121(LRRC32)
GO:0071593	lymphocyte aggregation	8	143	0.0393916	0.254053	ncbi_395468(CCL4);ncbi_396384(IRF1);ncbi_419106(GATA3);ncbi_419194(ADA);ncbi_420838(CD83);ncbi_422677(PDE5A);ncbi_424467(VCAM1);ncbi_428121(LRRC32)
GO:0014065	phosphatidylinositol 3-kinase signaling	4	48	0.03974	0.254053	ncbi_100859325(PLXNB1);ncbi_395468(CCL4);ncbi_416457(GPER1);ncbi_421352(TGFB2)
GO:0006461	protein complex assembly	19	457	0.0397568	0.254053	ncbi_100857858(TUBA1C);ncbi_395147(EIF2AK2);ncbi_395468(CCL4);ncbi_395669(PLEK);ncbi_395883(TMOD1);ncbi_396068(KCNAB2);ncbi_396146(GCH1);ncbi_416156(C1QTNF2);ncbi_418273(VAMP1);ncbi_419125(SAMHD1);ncbi_419382(TP73);ncbi_419458(FBLIM1);ncbi_421761(WASF1);ncbi_422688(CAMK2D);ncbi_422930(EIF2AK3);ncbi_424431(SEC16B);ncbi_427908(C1QTNF6);ncbi_771476(LMOD1);ncbi_772164(PANX1)
GO:0070271	protein complex biogenesis	19	457	0.0397568	0.254053	ncbi_100857858(TUBA1C);ncbi_395147(EIF2AK2);ncbi_395468(CCL4);ncbi_395669(PLEK);ncbi_395883(TMOD1);ncbi_396068(KCNAB2);ncbi_396146(GCH1);ncbi_416156(C1QTNF2);ncbi_418273(VAMP1);ncbi_419125(SAMHD1);ncbi_419382(TP73);ncbi_419458(FBLIM1);ncbi_421761(WASF1);ncbi_422688(CAMK2D);ncbi_422930(EIF2AK3);ncbi_424431(SEC16B);ncbi_427908(C1QTNF6);ncbi_771476(LMOD1);ncbi_772164(PANX1)
GO:0007165	signal transduction	77	2391	0.0399443	0.254053	ncbi_100857105(SERPINF2);ncbi_100857413(NLRC5);ncbi_100858563(ADGRD2);ncbi_100859283(PHLDA3);ncbi_100859325(PLXNB1);ncbi_100859797(ACKR4);ncbi_101748329(LOC101748329);ncbi_112530884(LOC112530884);ncbi_112530931(LOC112530931);ncbi_373909(EDNRB2);ncbi_395107(FGFRL1);ncbi_395147(EIF2AK2);ncbi_395214(RGMA);ncbi_395299(SOCS3);ncbi_395335(CISH);ncbi_395417(SIK1);ncbi_395468(CCL4);ncbi_395509(PDGFRA);nc…
GO:0009648	photoperiodism	2	12	0.0399739	0.254053	ncbi_395417(SIK1);ncbi_395852(ID2)
GO:0032651	regulation of interleukin-1 beta production	2	12	0.0399739	0.254053	ncbi_416998(CARD8);ncbi_772164(PANX1)
GO:0043113	receptor clustering	2	12	0.0399739	0.254053	ncbi_423189(LRP4);ncbi_771190(LOC771190)
GO:0045761	regulation of adenylate cyclase activity	2	12	0.0399739	0.254053	ncbi_416457(GPER1);ncbi_427623(ADRB2)
GO:0045834	positive regulation of lipid metabolic process	2	12	0.0399739	0.254053	ncbi_396094(FGF1);ncbi_416156(C1QTNF2)
GO:0046634	regulation of alpha-beta T cell activation	2	12	0.0399739	0.254053	ncbi_419106(GATA3);ncbi_420838(CD83)
GO:0051250	negative regulation of lymphocyte activation	2	12	0.0399739	0.254053	ncbi_396384(IRF1);ncbi_428121(LRRC32)
GO:0051291	protein heterooligomerization	2	12	0.0399739	0.254053	ncbi_416156(C1QTNF2);ncbi_427908(C1QTNF6)
GO:0051353	positive regulation of oxidoreductase activity	2	12	0.0399739	0.254053	ncbi_396146(GCH1);ncbi_420854(EDN1)
GO:0090075	relaxation of muscle	2	12	0.0399739	0.254053	ncbi_422677(PDE5A);ncbi_422688(CAMK2D)
GO:1901992	positive regulation of mitotic cell cycle phase transition	2	12	0.0399739	0.254053	ncbi_395609(MDM2);ncbi_427687(PLCB1)
GO:0007507	heart development	8	144	0.0407806	0.254053	ncbi_395107(FGFRL1);ncbi_395417(SIK1);ncbi_395802(PROX1);ncbi_395852(ID2);ncbi_404229(POPDC2);ncbi_419106(GATA3);ncbi_421352(TGFB2);ncbi_429089(CYR61)
GO:0060255	regulation of macromolecule metabolic process	76	2360	0.0413944	0.254053	ncbi_100857105(SERPINF2);ncbi_100857413(NLRC5);ncbi_100858732(STAT2);ncbi_101748577(LOC101748577);ncbi_101748777(SPDYA);ncbi_107050958(LOC107050958);ncbi_107051287(IL11);ncbi_112533547(LOC112533547);ncbi_374175(CAMK2A);ncbi_374185(IRX1);ncbi_395147(EIF2AK2);ncbi_395243(IRF9);ncbi_395282(ID1);ncbi_395299(SOCS3);ncbi_395417(SIK1);ncbi_395468(CCL4);ncbi_395509(PDGFRA);ncbi_395543(SMAD9);ncbi_395609(…
GO:2000026	regulation of multicellular organismal development	20	490	0.041673	0.254053	ncbi_378803(TNFRSF11B);ncbi_395147(EIF2AK2);ncbi_395734(RHOB);ncbi_395852(ID2);ncbi_396094(FGF1);ncbi_396370(C3);ncbi_396384(IRF1);ncbi_396488(CNTF);ncbi_417561(SERPINF1);ncbi_419106(GATA3);ncbi_419194(ADA);ncbi_419969(GFAP);ncbi_420838(CD83);ncbi_421352(TGFB2);ncbi_422930(EIF2AK3);ncbi_424044(STAT1);ncbi_424745(INPP5D);ncbi_425522(CAMK1D);ncbi_427122(ERAP1);ncbi_427687(PLCB1)
GO:0014070	response to organic cyclic compound	11	226	0.0421191	0.254053	ncbi_395468(CCL4);ncbi_395543(SMAD9);ncbi_395605(CHRNB2);ncbi_395827(CYP24A1);ncbi_416457(GPER1);ncbi_419106(GATA3);ncbi_421352(TGFB2);ncbi_422720(TLR3);ncbi_424044(STAT1);ncbi_424220(IGFBP5);ncbi_768990(TMEM173)
GO:0030042	actin filament depolymerization	3	29	0.0422176	0.254053	ncbi_395669(PLEK);ncbi_395883(TMOD1);ncbi_771476(LMOD1)
GO:0030834	regulation of actin filament depolymerization	3	29	0.0422176	0.254053	ncbi_395669(PLEK);ncbi_395883(TMOD1);ncbi_771476(LMOD1)
GO:0045787	positive regulation of cell cycle	3	29	0.0422176	0.254053	ncbi_395609(MDM2);ncbi_395802(PROX1);ncbi_427687(PLCB1)
GO:0002449	lymphocyte mediated immunity	4	49	0.0423911	0.254053	ncbi_396330(IRF7);ncbi_396370(C3);ncbi_419762(CADM1);ncbi_424745(INPP5D)
GO:0060284	regulation of cell development	13	283	0.0425706	0.254053	ncbi_100859325(PLXNB1);ncbi_395605(CHRNB2);ncbi_395802(PROX1);ncbi_395852(ID2);ncbi_396488(CNTF);ncbi_416457(GPER1);ncbi_417561(SERPINF1);ncbi_419969(GFAP);ncbi_420854(EDN1);ncbi_421352(TGFB2);ncbi_422677(PDE5A);ncbi_423189(LRP4);ncbi_425522(CAMK1D)
GO:0051093	negative regulation of developmental process	10	199	0.0428389	0.254053	ncbi_378803(TNFRSF11B);ncbi_395852(ID2);ncbi_396384(IRF1);ncbi_396488(CNTF);ncbi_416457(GPER1);ncbi_419106(GATA3);ncbi_419798(DIXDC1);ncbi_421352(TGFB2);ncbi_423189(LRP4);ncbi_424745(INPP5D)
GO:0010942	positive regulation of cell death	7	120	0.0432799	0.254053	ncbi_374175(CAMK2A);ncbi_395468(CCL4);ncbi_416998(CARD8);ncbi_421352(TGFB2);ncbi_422930(EIF2AK3);ncbi_423901(CASP7);ncbi_429089(CYR61)
GO:0070486	leukocyte aggregation	8	146	0.0436558	0.254053	ncbi_395468(CCL4);ncbi_396384(IRF1);ncbi_419106(GATA3);ncbi_419194(ADA);ncbi_420838(CD83);ncbi_422677(PDE5A);ncbi_424467(VCAM1);ncbi_428121(LRRC32)
GO:0045597	positive regulation of cell differentiation	12	256	0.0441948	0.254053	ncbi_100859325(PLXNB1);ncbi_395802(PROX1);ncbi_395852(ID2);ncbi_416457(GPER1);ncbi_417561(SERPINF1);ncbi_419070(GDPD5);ncbi_419194(ADA);ncbi_420854(EDN1);ncbi_422677(PDE5A);ncbi_428707(HTR2C);ncbi_429089(CYR61);ncbi_775985(BEND6)
GO:0001818	negative regulation of cytokine production	5	72	0.0444038	0.254053	ncbi_419106(GATA3);ncbi_420838(CD83);ncbi_421352(TGFB2);ncbi_424745(INPP5D);ncbi_428121(LRRC32)
GO:0050900	leukocyte migration	6	96	0.0448402	0.254053	ncbi_395468(CCL4);ncbi_396181(ITGB2);ncbi_419106(GATA3);ncbi_421352(TGFB2);ncbi_425522(CAMK1D);ncbi_427687(PLCB1)
GO:0044093	positive regulation of molecular function	16	374	0.0456021	0.254053	ncbi_374175(CAMK2A);ncbi_395147(EIF2AK2);ncbi_395468(CCL4);ncbi_395509(PDGFRA);ncbi_395669(PLEK);ncbi_396146(GCH1);ncbi_416998(CARD8);ncbi_419106(GATA3);ncbi_420854(EDN1);ncbi_421352(TGFB2);ncbi_422720(TLR3);ncbi_422930(EIF2AK3);ncbi_425522(CAMK1D);ncbi_427623(ADRB2);ncbi_693255(GADD45A);ncbi_769069(EDA)
GO:1901879	regulation of protein depolymerization	3	30	0.0460044	0.254053	ncbi_395669(PLEK);ncbi_395883(TMOD1);ncbi_771476(LMOD1)
GO:0002474	antigen processing and presentation of peptide antigen via MHC class I	2	13	0.0464184	0.254053	ncbi_427727(TAP1);ncbi_427728(TAP2)
GO:0031279	regulation of cyclase activity	2	13	0.0464184	0.254053	ncbi_416457(GPER1);ncbi_427623(ADRB2)
GO:0033077	T cell differentiation in thymus	2	13	0.0464184	0.254053	ncbi_419106(GATA3);ncbi_419194(ADA)
GO:0034121	regulation of toll-like receptor signaling pathway	2	13	0.0464184	0.254053	ncbi_396330(IRF7);ncbi_396384(IRF1)
GO:0043367	CD4-positive, alpha-beta T cell differentiation	2	13	0.0464184	0.254053	ncbi_419106(GATA3);ncbi_420838(CD83)
GO:0051339	regulation of lyase activity	2	13	0.0464184	0.254053	ncbi_416457(GPER1);ncbi_427623(ADRB2)
GO:0070613	regulation of protein processing	2	13	0.0464184	0.254053	ncbi_100857105(SERPINF2);ncbi_396370(C3)
GO:0071594	thymocyte aggregation	2	13	0.0464184	0.254053	ncbi_419106(GATA3);ncbi_419194(ADA)
GO:1903317	regulation of protein maturation	2	13	0.0464184	0.254053	ncbi_100857105(SERPINF2);ncbi_396370(C3)
GO:0002443	leukocyte mediated immunity	5	73	0.046666	0.254053	ncbi_396330(IRF7);ncbi_396370(C3);ncbi_419669(RNF19B);ncbi_419762(CADM1);ncbi_424745(INPP5D)
GO:0048863	stem cell differentiation	6	97	0.0467671	0.254053	ncbi_395282(ID1);ncbi_395509(PDGFRA);ncbi_395852(ID2);ncbi_396094(FGF1);ncbi_420854(EDN1);ncbi_421352(TGFB2)
GO:1902105	regulation of leukocyte differentiation	6	97	0.0467671	0.254053	ncbi_395852(ID2);ncbi_396384(IRF1);ncbi_419106(GATA3);ncbi_419194(ADA);ncbi_420838(CD83);ncbi_424745(INPP5D)
GO:0051234	establishment of localization	67	2061	0.0474028	0.254053	ncbi_100858842(APOA2);ncbi_100859721(APOC3);ncbi_100859797(ACKR4);ncbi_101748577(LOC101748577);ncbi_101748788(SLC26A1);ncbi_101748949(KIF17);ncbi_112530978(BEST2);ncbi_374175(CAMK2A);ncbi_395468(CCL4);ncbi_395605(CHRNB2);ncbi_395669(PLEK);ncbi_395734(RHOB);ncbi_395903(KCNJ4);ncbi_396050(SCNN1A);ncbi_396068(KCNAB2);ncbi_396197(ALB);ncbi_396241(TF);ncbi_396370(C3);ncbi_396385(IRF8);ncbi_416156(C1QT…
GO:0048585	negative regulation of response to stimulus	16	376	0.0474575	0.254053	ncbi_100857413(NLRC5);ncbi_395299(SOCS3);ncbi_395335(CISH);ncbi_395468(CCL4);ncbi_416457(GPER1);ncbi_416630(SOCS1);ncbi_419106(GATA3);ncbi_419194(ADA);ncbi_419382(TP73);ncbi_421352(TGFB2);ncbi_423189(LRP4);ncbi_424220(IGFBP5);ncbi_427623(ADRB2);ncbi_427908(C1QTNF6);ncbi_428906(BDKRB2);ncbi_429363(APC2)
GO:0031328	positive regulation of cellular biosynthetic process	9	176	0.0484913	0.254053	ncbi_374175(CAMK2A);ncbi_395147(EIF2AK2);ncbi_396385(IRF8);ncbi_416457(GPER1);ncbi_422720(TLR3);ncbi_425522(CAMK1D);ncbi_427623(ADRB2);ncbi_427687(PLCB1);ncbi_769069(EDA)
GO:0014031	mesenchymal cell development	5	74	0.0489955	0.254053	ncbi_395282(ID1);ncbi_395852(ID2);ncbi_396094(FGF1);ncbi_420854(EDN1);ncbi_421352(TGFB2)
GO:0048864	stem cell development	5	74	0.0489955	0.254053	ncbi_395282(ID1);ncbi_395852(ID2);ncbi_396094(FGF1);ncbi_420854(EDN1);ncbi_421352(TGFB2)
GO:0019724	B cell mediated immunity	3	31	0.0499534	0.254053	ncbi_396330(IRF7);ncbi_396370(C3);ncbi_424745(INPP5D)
GO:0080090	regulation of primary metabolic process	67	2067	0.0499878	0.254053	ncbi_100857105(SERPINF2);ncbi_100857413(NLRC5);ncbi_100858842(APOA2);ncbi_100859721(APOC3);ncbi_101748577(LOC101748577);ncbi_101748777(SPDYA);ncbi_107050958(LOC107050958);ncbi_107051287(IL11);ncbi_374175(CAMK2A);ncbi_395147(EIF2AK2);ncbi_395282(ID1);ncbi_395299(SOCS3);ncbi_395417(SIK1);ncbi_395468(CCL4);ncbi_395509(PDGFRA);ncbi_395605(CHRNB2);ncbi_395609(MDM2);ncbi_395669(PLEK);ncbi_395742(FLT4);…
GO:0051049	regulation of transport	21	532	0.0504171	0.254053	ncbi_100858842(APOA2);ncbi_395468(CCL4);ncbi_395605(CHRNB2);ncbi_396068(KCNAB2);ncbi_396370(C3);ncbi_416156(C1QTNF2);ncbi_416457(GPER1);ncbi_417603(TRPV2);ncbi_419194(ADA);ncbi_420854(EDN1);ncbi_421352(TGFB2);ncbi_421401(ABCG5);ncbi_422688(CAMK2D);ncbi_422720(TLR3);ncbi_424431(SEC16B);ncbi_425522(CAMK1D);ncbi_428707(HTR2C);ncbi_429363(APC2);ncbi_768990(TMEM173);ncbi_769069(EDA);ncbi_772026(RPH3AL)
GO:0009968	negative regulation of signal transduction	13	291	0.0511487	0.254053	ncbi_100857413(NLRC5);ncbi_395299(SOCS3);ncbi_395335(CISH);ncbi_395468(CCL4);ncbi_416630(SOCS1);ncbi_419106(GATA3);ncbi_419194(ADA);ncbi_419382(TP73);ncbi_423189(LRP4);ncbi_424220(IGFBP5);ncbi_427623(ADRB2);ncbi_428906(BDKRB2);ncbi_429363(APC2)
GO:0002218	activation of innate immune response	5	75	0.0513926	0.254053	ncbi_396330(IRF7);ncbi_396384(IRF1);ncbi_422720(TLR3);ncbi_428121(LRRC32);ncbi_776013(PELI2)
GO:0002758	innate immune response-activating signal transduction	5	75	0.0513926	0.254053	ncbi_396330(IRF7);ncbi_396384(IRF1);ncbi_422720(TLR3);ncbi_428121(LRRC32);ncbi_776013(PELI2)
GO:0001743	optic placode formation	1	2	0.0531876	0.254053	ncbi_395802(PROX1)
GO:0002313	mature B cell differentiation involved in immune response	1	2	0.0531876	0.254053	ncbi_419194(ADA)
GO:0002428	antigen processing and presentation of peptide antigen via MHC class Ib	1	2	0.0531876	0.254053	ncbi_427728(TAP2)
GO:0002475	antigen processing and presentation via MHC class Ib	1	2	0.0531876	0.254053	ncbi_427728(TAP2)
GO:0002477	antigen processing and presentation of exogenous peptide antigen via MHC class Ib	1	2	0.0531876	0.254053	ncbi_427728(TAP2)
GO:0002524	hypersensitivity	1	2	0.0531876	0.254053	ncbi_396370(C3)
GO:0002692	negative regulation of cellular extravasation	1	2	0.0531876	0.254053	ncbi_427687(PLCB1)
GO:0002883	regulation of hypersensitivity	1	2	0.0531876	0.254053	ncbi_396370(C3)
GO:0002920	regulation of humoral immune response	1	2	0.0531876	0.254053	ncbi_396370(C3)
GO:0006266	DNA ligation	1	2	0.0531876	0.254053	ncbi_769927(LOXL4)
GO:0008627	intrinsic apoptotic signaling pathway in response to osmotic stress	1	2	0.0531876	0.254053	ncbi_428906(BDKRB2)
GO:0009120	deoxyribonucleoside metabolic process	1	2	0.0531876	0.254053	ncbi_419194(ADA)
GO:0009133	nucleoside diphosphate biosynthetic process	1	2	0.0531876	0.254053	ncbi_421921(CMPK2)
GO:0009138	pyrimidine nucleoside diphosphate metabolic process	1	2	0.0531876	0.254053	ncbi_421921(CMPK2)
GO:0009139	pyrimidine nucleoside diphosphate biosynthetic process	1	2	0.0531876	0.254053	ncbi_421921(CMPK2)
GO:0009186	deoxyribonucleoside diphosphate metabolic process	1	2	0.0531876	0.254053	ncbi_421921(CMPK2)
GO:0009189	deoxyribonucleoside diphosphate biosynthetic process	1	2	0.0531876	0.254053	ncbi_421921(CMPK2)
GO:0009196	pyrimidine deoxyribonucleoside diphosphate metabolic process	1	2	0.0531876	0.254053	ncbi_421921(CMPK2)
GO:0009197	pyrimidine deoxyribonucleoside diphosphate biosynthetic process	1	2	0.0531876	0.254053	ncbi_421921(CMPK2)
GO:0009396	folic acid-containing compound biosynthetic process	1	2	0.0531876	0.254053	ncbi_396146(GCH1)
GO:0010624	regulation of Schwann cell proliferation	1	2	0.0531876	0.254053	ncbi_419969(GFAP)
GO:0014010	Schwann cell proliferation	1	2	0.0531876	0.254053	ncbi_419969(GFAP)
GO:0015682	ferric iron transport	1	2	0.0531876	0.254053	ncbi_772063(STEAP4)
GO:0021593	rhombomere morphogenesis	1	2	0.0531876	0.254053	ncbi_101748577(LOC101748577)
GO:0023058	adaptation of signaling pathway	1	2	0.0531876	0.254053	ncbi_427623(ADRB2)
GO:0030299	intestinal cholesterol absorption	1	2	0.0531876	0.254053	ncbi_421401(ABCG5)
GO:0030300	regulation of intestinal cholesterol absorption	1	2	0.0531876	0.254053	ncbi_421401(ABCG5)
GO:0030431	sleep	1	2	0.0531876	0.254053	ncbi_395605(CHRNB2)
GO:0030581	symbiont intracellular protein transport in host	1	2	0.0531876	0.254053	ncbi_427727(TAP1)
GO:0030852	regulation of granulocyte differentiation	1	2	0.0531876	0.254053	ncbi_424745(INPP5D)
GO:0032372	negative regulation of sterol transport	1	2	0.0531876	0.254053	ncbi_421401(ABCG5)
GO:0032607	interferon-alpha production	1	2	0.0531876	0.254053	ncbi_422720(TLR3)
GO:0032647	regulation of interferon-alpha production	1	2	0.0531876	0.254053	ncbi_422720(TLR3)
GO:0032727	positive regulation of interferon-alpha production	1	2	0.0531876	0.254053	ncbi_422720(TLR3)
GO:0032730	positive regulation of interleukin-1 alpha production	1	2	0.0531876	0.254053	ncbi_772164(PANX1)
GO:0032754	positive regulation of interleukin-5 production	1	2	0.0531876	0.254053	ncbi_419106(GATA3)
GO:0033216	ferric iron import	1	2	0.0531876	0.254053	ncbi_772063(STEAP4)
GO:0035812	renal sodium excretion	1	2	0.0531876	0.254053	ncbi_420854(EDN1)
GO:0035813	regulation of renal sodium excretion	1	2	0.0531876	0.254053	ncbi_420854(EDN1)
GO:0035931	mineralocorticoid secretion	1	2	0.0531876	0.254053	ncbi_427908(C1QTNF6)
GO:0035932	aldosterone secretion	1	2	0.0531876	0.254053	ncbi_427908(C1QTNF6)
GO:0040037	negative regulation of fibroblast growth factor receptor signaling pathway	1	2	0.0531876	0.254053	ncbi_419106(GATA3)
GO:0042483	negative regulation of odontogenesis	1	2	0.0531876	0.254053	ncbi_378803(TNFRSF11B)
GO:0042559	pteridine-containing compound biosynthetic process	1	2	0.0531876	0.254053	ncbi_396146(GCH1)
GO:0044036	cell wall macromolecule metabolic process	1	2	0.0531876	0.254053	ncbi_418700(LYGL)
GO:0044062	regulation of excretion	1	2	0.0531876	0.254053	ncbi_420854(EDN1)
GO:0044241	lipid digestion	1	2	0.0531876	0.254053	ncbi_421401(ABCG5)
GO:0045187	regulation of circadian sleep/wake cycle, sleep	1	2	0.0531876	0.254053	ncbi_395605(CHRNB2)
GO:0046622	positive regulation of organ growth	1	2	0.0531876	0.254053	ncbi_395802(PROX1)
GO:0047484	regulation of response to osmotic stress	1	2	0.0531876	0.254053	ncbi_428906(BDKRB2)
GO:0048799	organ maturation	1	2	0.0531876	0.254053	ncbi_419106(GATA3)
GO:0050802	circadian sleep/wake cycle, sleep	1	2	0.0531876	0.254053	ncbi_395605(CHRNB2)
GO:0050892	intestinal absorption	1	2	0.0531876	0.254053	ncbi_421401(ABCG5)
GO:0051066	dihydrobiopterin metabolic process	1	2	0.0531876	0.254053	ncbi_396146(GCH1)
GO:0051708	intracellular protein transport in other organism involved in symbiotic interaction	1	2	0.0531876	0.254053	ncbi_427727(TAP1)
GO:0055078	sodium ion homeostasis	1	2	0.0531876	0.254053	ncbi_420854(EDN1)
GO:0060024	rhythmic synaptic transmission	1	2	0.0531876	0.254053	ncbi_420854(EDN1)
GO:0060251	regulation of glial cell proliferation	1	2	0.0531876	0.254053	ncbi_419969(GFAP)
GO:0061438	renal system vasculature morphogenesis	1	2	0.0531876	0.254053	ncbi_395509(PDGFRA)
GO:0061439	kidney vasculature morphogenesis	1	2	0.0531876	0.254053	ncbi_395509(PDGFRA)
GO:0071470	cellular response to osmotic stress	1	2	0.0531876	0.254053	ncbi_428906(BDKRB2)
GO:0071554	cell wall organization or biogenesis	1	2	0.0531876	0.254053	ncbi_418700(LYGL)
GO:0072102	glomerulus morphogenesis	1	2	0.0531876	0.254053	ncbi_395509(PDGFRA)
GO:0072103	glomerulus vasculature morphogenesis	1	2	0.0531876	0.254053	ncbi_395509(PDGFRA)
GO:0072104	glomerular capillary formation	1	2	0.0531876	0.254053	ncbi_395509(PDGFRA)
GO:0072512	trivalent inorganic cation transport	1	2	0.0531876	0.254053	ncbi_772063(STEAP4)
GO:0090427	activation of meiosis	1	2	0.0531876	0.254053	ncbi_427687(PLCB1)
GO:0097286	iron ion import	1	2	0.0531876	0.254053	ncbi_772063(STEAP4)
GO:0098856	intestinal lipid absorption	1	2	0.0531876	0.254053	ncbi_421401(ABCG5)
GO:1900087	positive regulation of G1/S transition of mitotic cell cycle	1	2	0.0531876	0.254053	ncbi_395609(MDM2)
GO:1902218	regulation of intrinsic apoptotic signaling pathway in response to osmotic stress	1	2	0.0531876	0.254053	ncbi_428906(BDKRB2)
GO:1902583	multi-organism intracellular transport	1	2	0.0531876	0.254053	ncbi_427727(TAP1)
GO:1902808	positive regulation of cell cycle G1/S phase transition	1	2	0.0531876	0.254053	ncbi_395609(MDM2)
GO:1904478	regulation of intestinal absorption	1	2	0.0531876	0.254053	ncbi_421401(ABCG5)
GO:1904729	regulation of intestinal lipid absorption	1	2	0.0531876	0.254053	ncbi_421401(ABCG5)
GO:2001234	negative regulation of apoptotic signaling pathway	1	2	0.0531876	0.254053	ncbi_428906(BDKRB2)
GO:0032611	interleukin-1 beta production	2	14	0.0532131	0.254053	ncbi_416998(CARD8);ncbi_772164(PANX1)
GO:0042593	glucose homeostasis	2	14	0.0532131	0.254053	ncbi_416457(GPER1);ncbi_424467(VCAM1)
GO:0070229	negative regulation of lymphocyte apoptotic process	2	14	0.0532131	0.254053	ncbi_395468(CCL4);ncbi_419194(ADA)
GO:0071695	anatomical structure maturation	2	14	0.0532131	0.254053	ncbi_419106(GATA3);ncbi_421352(TGFB2)
GO:1901989	positive regulation of cell cycle phase transition	2	14	0.0532131	0.254053	ncbi_395609(MDM2);ncbi_427687(PLCB1)
GO:2000107	negative regulation of leukocyte apoptotic process	2	14	0.0532131	0.254053	ncbi_395468(CCL4);ncbi_419194(ADA)
GO:0040012	regulation of locomotion	13	293	0.0534667	0.25469	ncbi_395468(CCL4);ncbi_395509(PDGFRA);ncbi_395742(FLT4);ncbi_395802(PROX1);ncbi_396094(FGF1);ncbi_416457(GPER1);ncbi_419106(GATA3);ncbi_420854(EDN1);ncbi_421352(TGFB2);ncbi_424220(IGFBP5);ncbi_425522(CAMK1D);ncbi_427687(PLCB1);ncbi_429089(CYR61)
GO:0043122	regulation of I-kappaB kinase/NF-kappaB signaling	7	126	0.0537852	0.25531	ncbi_395869(RHOC);ncbi_416998(CARD8);ncbi_421752(TRAF3IP2);ncbi_422720(TLR3);ncbi_424044(STAT1);ncbi_769069(EDA);ncbi_776013(PELI2)
GO:0003073	regulation of systemic arterial blood pressure	3	32	0.0540619	0.25531	ncbi_100857105(SERPINF2);ncbi_420854(EDN1);ncbi_427623(ADRB2)
GO:0031503	protein complex localization	3	32	0.0540619	0.25531	ncbi_417128(NACC2);ncbi_422720(TLR3);ncbi_769069(EDA)
GO:0010605	negative regulation of macromolecule metabolic process	17	413	0.0540799	0.25531	ncbi_100857413(NLRC5);ncbi_395417(SIK1);ncbi_395468(CCL4);ncbi_396370(C3);ncbi_396483(TIMP3);ncbi_416630(SOCS1);ncbi_417128(NACC2);ncbi_419382(TP73);ncbi_419872(MOV10);ncbi_420854(EDN1);ncbi_420894(SERPINB1);ncbi_422640(PPEF2);ncbi_423132(SERPING1);ncbi_425002(SERPINI1);ncbi_428906(BDKRB2);ncbi_693255(GADD45A);ncbi_768734(SPIK4)
GO:0030162	regulation of proteolysis	9	180	0.0544701	0.256375	ncbi_100857105(SERPINF2);ncbi_396370(C3);ncbi_396483(TIMP3);ncbi_416998(CARD8);ncbi_420894(SERPINB1);ncbi_422930(EIF2AK3);ncbi_423132(SERPING1);ncbi_425002(SERPINI1);ncbi_768734(SPIK4)
GO:0051046	regulation of secretion	8	153	0.0547606	0.256375	ncbi_395468(CCL4);ncbi_395605(CHRNB2);ncbi_416457(GPER1);ncbi_419194(ADA);ncbi_420854(EDN1);ncbi_421352(TGFB2);ncbi_428707(HTR2C);ncbi_772026(RPH3AL)
GO:1901615	organic hydroxy compound metabolic process	8	153	0.0547606	0.256375	ncbi_395605(CHRNB2);ncbi_395827(CYP24A1);ncbi_396146(GCH1);ncbi_416457(GPER1);ncbi_419106(GATA3);ncbi_421352(TGFB2);ncbi_424037(LSS);ncbi_425061(FDPS)
GO:0098602	single organism cell adhesion	12	265	0.0547904	0.256375	ncbi_395468(CCL4);ncbi_396181(ITGB2);ncbi_396384(IRF1);ncbi_418863(FNDC3A);ncbi_419106(GATA3);ncbi_419194(ADA);ncbi_419458(FBLIM1);ncbi_420838(CD83);ncbi_422677(PDE5A);ncbi_424467(VCAM1);ncbi_428121(LRRC32);ncbi_429089(CYR61)
GO:0007159	leukocyte cell-cell adhesion	8	154	0.0564817	0.263125	ncbi_395468(CCL4);ncbi_396384(IRF1);ncbi_419106(GATA3);ncbi_419194(ADA);ncbi_420838(CD83);ncbi_422677(PDE5A);ncbi_424467(VCAM1);ncbi_428121(LRRC32)
GO:0008284	positive regulation of cell proliferation	8	154	0.0564817	0.263125	ncbi_100857105(SERPINF2);ncbi_395468(CCL4);ncbi_395509(PDGFRA);ncbi_395802(PROX1);ncbi_395852(ID2);ncbi_396094(FGF1);ncbi_420854(EDN1);ncbi_429089(CYR61)
GO:0048732	gland development	4	54	0.0571065	0.265451	ncbi_395802(PROX1);ncbi_419106(GATA3);ncbi_421352(TGFB2);ncbi_769069(EDA)
GO:0023057	negative regulation of signaling	13	297	0.0583167	0.269939	ncbi_100857413(NLRC5);ncbi_395299(SOCS3);ncbi_395335(CISH);ncbi_395468(CCL4);ncbi_416630(SOCS1);ncbi_419106(GATA3);ncbi_419194(ADA);ncbi_419382(TP73);ncbi_423189(LRP4);ncbi_424220(IGFBP5);ncbi_427623(ADRB2);ncbi_428906(BDKRB2);ncbi_429363(APC2)
GO:0043244	regulation of protein complex disassembly	3	33	0.0583271	0.269939	ncbi_395669(PLEK);ncbi_395883(TMOD1);ncbi_771476(LMOD1)
GO:0006810	transport	61	1877	0.0588312	0.271677	ncbi_100858842(APOA2);ncbi_100859721(APOC3);ncbi_100859797(ACKR4);ncbi_101748577(LOC101748577);ncbi_101748788(SLC26A1);ncbi_101748949(KIF17);ncbi_112530978(BEST2);ncbi_374175(CAMK2A);ncbi_395468(CCL4);ncbi_395605(CHRNB2);ncbi_395669(PLEK);ncbi_395734(RHOB);ncbi_395903(KCNJ4);ncbi_396050(SCNN1A);ncbi_396068(KCNAB2);ncbi_396241(TF);ncbi_396370(C3);ncbi_396385(IRF8);ncbi_416156(C1QTNF2);ncbi_416174(…
GO:0003007	heart morphogenesis	6	103	0.0594005	0.273708	ncbi_395107(FGFRL1);ncbi_395802(PROX1);ncbi_395852(ID2);ncbi_419106(GATA3);ncbi_421352(TGFB2);ncbi_429089(CYR61)
GO:0006796	phosphate-containing compound metabolic process	46	1364	0.059715	0.274424	ncbi_100857105(SERPINF2);ncbi_100857413(NLRC5);ncbi_101748777(SPDYA);ncbi_107051287(IL11);ncbi_374175(CAMK2A);ncbi_395147(EIF2AK2);ncbi_395417(SIK1);ncbi_395468(CCL4);ncbi_395509(PDGFRA);ncbi_395669(PLEK);ncbi_395742(FLT4);ncbi_395802(PROX1);ncbi_396094(FGF1);ncbi_396181(ITGB2);ncbi_396370(C3);ncbi_396405(CAMKK2);ncbi_396488(CNTF);ncbi_416457(GPER1);ncbi_416630(SOCS1);ncbi_419125(SAMHD1);ncbi_419…
GO:0030154	cell differentiation	49	1467	0.0603244	0.274424	ncbi_100857105(SERPINF2);ncbi_100859325(PLXNB1);ncbi_101748577(LOC101748577);ncbi_395147(EIF2AK2);ncbi_395282(ID1);ncbi_395299(SOCS3);ncbi_395417(SIK1);ncbi_395509(PDGFRA);ncbi_395605(CHRNB2);ncbi_395734(RHOB);ncbi_395802(PROX1);ncbi_395852(ID2);ncbi_396094(FGF1);ncbi_396181(ITGB2);ncbi_396384(IRF1);ncbi_396385(IRF8);ncbi_396488(CNTF);ncbi_404229(POPDC2);ncbi_416102(CHL1);ncbi_416457(GPER1);ncbi_…
GO:0006690	icosanoid metabolic process	2	15	0.0603344	0.274424	ncbi_395863(HPGDS);ncbi_420854(EDN1)
GO:0048546	digestive tract morphogenesis	2	15	0.0603344	0.274424	ncbi_395509(PDGFRA);ncbi_395852(ID2)
GO:0055013	cardiac muscle cell development	2	15	0.0603344	0.274424	ncbi_395802(PROX1);ncbi_404229(POPDC2)
GO:1901568	fatty acid derivative metabolic process	2	15	0.0603344	0.274424	ncbi_395863(HPGDS);ncbi_420854(EDN1)
GO:0032940	secretion by cell	10	212	0.0607779	0.275848	ncbi_395468(CCL4);ncbi_395605(CHRNB2);ncbi_395669(PLEK);ncbi_416457(GPER1);ncbi_419106(GATA3);ncbi_419669(RNF19B);ncbi_421352(TGFB2);ncbi_421752(TRAF3IP2);ncbi_427908(C1QTNF6);ncbi_772026(RPH3AL)
GO:0051259	protein oligomerization	9	184	0.060911	0.27586	ncbi_395468(CCL4);ncbi_396068(KCNAB2);ncbi_396146(GCH1);ncbi_416156(C1QTNF2);ncbi_419125(SAMHD1);ncbi_419382(TP73);ncbi_422930(EIF2AK3);ncbi_427908(C1QTNF6);ncbi_772164(PANX1)
GO:0031349	positive regulation of defense response	6	104	0.0616858	0.278178	ncbi_396330(IRF7);ncbi_396384(IRF1);ncbi_419762(CADM1);ncbi_422720(TLR3);ncbi_428121(LRRC32);ncbi_776013(PELI2)
GO:0050673	epithelial cell proliferation	6	104	0.0616858	0.278178	ncbi_395742(FLT4);ncbi_395802(PROX1);ncbi_417561(SERPINF1);ncbi_419106(GATA3);ncbi_424044(STAT1);ncbi_428538(ERD2L)
GO:0009892	negative regulation of metabolic process	21	545	0.0619801	0.27891	ncbi_100857413(NLRC5);ncbi_100859721(APOC3);ncbi_395417(SIK1);ncbi_395468(CCL4);ncbi_395669(PLEK);ncbi_395802(PROX1);ncbi_396370(C3);ncbi_396483(TIMP3);ncbi_416457(GPER1);ncbi_416630(SOCS1);ncbi_417128(NACC2);ncbi_419382(TP73);ncbi_419872(MOV10);ncbi_420854(EDN1);ncbi_420894(SERPINB1);ncbi_422640(PPEF2);ncbi_423132(SERPING1);ncbi_425002(SERPINI1);ncbi_428906(BDKRB2);ncbi_693255(GADD45A);ncbi_7687…
GO:0046631	alpha-beta T cell activation	3	34	0.0627463	0.280567	ncbi_396384(IRF1);ncbi_419106(GATA3);ncbi_420838(CD83)
GO:0051261	protein depolymerization	3	34	0.0627463	0.280567	ncbi_395669(PLEK);ncbi_395883(TMOD1);ncbi_771476(LMOD1)
GO:0060191	regulation of lipase activity	3	34	0.0627463	0.280567	ncbi_395468(CCL4);ncbi_395509(PDGFRA);ncbi_429089(CYR61)
GO:0007249	I-kappaB kinase/NF-kappaB signaling	7	131	0.0636638	0.283075	ncbi_395869(RHOC);ncbi_416998(CARD8);ncbi_421752(TRAF3IP2);ncbi_422720(TLR3);ncbi_424044(STAT1);ncbi_769069(EDA);ncbi_776013(PELI2)
GO:0009306	protein secretion	7	131	0.0636638	0.283075	ncbi_395468(CCL4);ncbi_395669(PLEK);ncbi_416457(GPER1);ncbi_419106(GATA3);ncbi_419669(RNF19B);ncbi_421352(TGFB2);ncbi_421752(TRAF3IP2)
GO:0034109	homotypic cell-cell adhesion	8	158	0.0637087	0.283075	ncbi_395468(CCL4);ncbi_396384(IRF1);ncbi_419106(GATA3);ncbi_419194(ADA);ncbi_420838(CD83);ncbi_422677(PDE5A);ncbi_424467(VCAM1);ncbi_428121(LRRC32)
GO:0042221	response to chemical	44	1304	0.0645529	0.286225	ncbi_100857413(NLRC5);ncbi_100859797(ACKR4);ncbi_101748577(LOC101748577);ncbi_112530884(LOC112530884);ncbi_112530931(LOC112530931);ncbi_395147(EIF2AK2);ncbi_395468(CCL4);ncbi_395509(PDGFRA);ncbi_395543(SMAD9);ncbi_395605(CHRNB2);ncbi_395609(MDM2);ncbi_395734(RHOB);ncbi_395742(FLT4);ncbi_395827(CYP24A1);ncbi_395852(ID2);ncbi_396146(GCH1);ncbi_396181(ITGB2);ncbi_396197(ALB);ncbi_396330(IRF7);ncbi_3…
GO:0044403	symbiosis, encompassing mutualism through parasitism	8	159	0.0656016	0.290266	ncbi_395147(EIF2AK2);ncbi_395468(CCL4);ncbi_395802(PROX1);ncbi_395908(OASL);ncbi_396197(ALB);ncbi_396385(IRF8);ncbi_427727(TAP1);ncbi_776932(NAT8B)
GO:0051173	positive regulation of nitrogen compound metabolic process	9	187	0.0660495	0.291638	ncbi_374175(CAMK2A);ncbi_395147(EIF2AK2);ncbi_396385(IRF8);ncbi_416457(GPER1);ncbi_422720(TLR3);ncbi_425522(CAMK1D);ncbi_427623(ADRB2);ncbi_429089(CYR61);ncbi_769069(EDA)
GO:0001837	epithelial to mesenchymal transition	4	57	0.0670898	0.292588	ncbi_395282(ID1);ncbi_395852(ID2);ncbi_396094(FGF1);ncbi_421352(TGFB2)
GO:0002460	adaptive immune response based on somatic recombination of immune receptors built from immunoglobulin superfamily domains	4	57	0.0670898	0.292588	ncbi_396330(IRF7);ncbi_396370(C3);ncbi_419194(ADA);ncbi_424745(INPP5D)
GO:0003279	cardiac septum development	3	35	0.0673161	0.292588	ncbi_395107(FGFRL1);ncbi_395802(PROX1);ncbi_429089(CYR61)
GO:0008630	intrinsic apoptotic signaling pathway in response to DNA damage	3	35	0.0673161	0.292588	ncbi_100859283(PHLDA3);ncbi_417128(NACC2);ncbi_419382(TP73)
GO:0043255	regulation of carbohydrate biosynthetic process	3	35	0.0673161	0.292588	ncbi_395417(SIK1);ncbi_416156(C1QTNF2);ncbi_416457(GPER1)
GO:0060411	cardiac septum morphogenesis	3	35	0.0673161	0.292588	ncbi_395107(FGFRL1);ncbi_395802(PROX1);ncbi_429089(CYR61)
GO:0014910	regulation of smooth muscle cell migration	2	16	0.0677601	0.292588	ncbi_395468(CCL4);ncbi_424220(IGFBP5)
GO:0031341	regulation of cell killing	2	16	0.0677601	0.292588	ncbi_107051287(IL11);ncbi_419762(CADM1)
GO:0044707	single-multicellular organism process	73	2314	0.0678319	0.292588	ncbi_100857105(SERPINF2);ncbi_100858842(APOA2);ncbi_100859325(PLXNB1);ncbi_100859721(APOC3);ncbi_101748577(LOC101748577);ncbi_373909(EDNRB2);ncbi_374185(IRX1);ncbi_378803(TNFRSF11B);ncbi_395107(FGFRL1);ncbi_395147(EIF2AK2);ncbi_395214(RGMA);ncbi_395282(ID1);ncbi_395417(SIK1);ncbi_395509(PDGFRA);ncbi_395543(SMAD9);ncbi_395605(CHRNB2);ncbi_395669(PLEK);ncbi_395734(RHOB);ncbi_395742(FLT4);ncbi_39580…
GO:0006793	phosphorus metabolic process	46	1377	0.0678967	0.292588	ncbi_100857105(SERPINF2);ncbi_100857413(NLRC5);ncbi_101748777(SPDYA);ncbi_107051287(IL11);ncbi_374175(CAMK2A);ncbi_395147(EIF2AK2);ncbi_395417(SIK1);ncbi_395468(CCL4);ncbi_395509(PDGFRA);ncbi_395669(PLEK);ncbi_395742(FLT4);ncbi_395802(PROX1);ncbi_396094(FGF1);ncbi_396181(ITGB2);ncbi_396370(C3);ncbi_396405(CAMKK2);ncbi_396488(CNTF);ncbi_416457(GPER1);ncbi_416630(SOCS1);ncbi_419125(SAMHD1);ncbi_419…
GO:0030001	metal ion transport	14	335	0.068867	0.292588	ncbi_374175(CAMK2A);ncbi_395468(CCL4);ncbi_395605(CHRNB2);ncbi_395903(KCNJ4);ncbi_396050(SCNN1A);ncbi_396068(KCNAB2);ncbi_396241(TF);ncbi_416457(GPER1);ncbi_417603(TRPV2);ncbi_422688(CAMK2D);ncbi_427623(ADRB2);ncbi_428691(CYSLTR1);ncbi_772063(STEAP4);ncbi_772164(PANX1)
GO:0044419	interspecies interaction between organisms	8	161	0.0694913	0.292588	ncbi_395147(EIF2AK2);ncbi_395468(CCL4);ncbi_395802(PROX1);ncbi_395908(OASL);ncbi_396197(ALB);ncbi_396385(IRF8);ncbi_427727(TAP1);ncbi_776932(NAT8B)
GO:0050678	regulation of epithelial cell proliferation	5	82	0.0700639	0.292588	ncbi_395742(FLT4);ncbi_395802(PROX1);ncbi_417561(SERPINF1);ncbi_419106(GATA3);ncbi_424044(STAT1)
GO:0019538	protein metabolic process	78	2496	0.0705516	0.292588	ncbi_100857105(SERPINF2);ncbi_100857840(LOC100857840);ncbi_100858842(APOA2);ncbi_101748777(SPDYA);ncbi_107050958(LOC107050958);ncbi_107051287(IL11);ncbi_374155(ST8SIA4);ncbi_374175(CAMK2A);ncbi_395147(EIF2AK2);ncbi_395299(SOCS3);ncbi_395335(CISH);ncbi_395417(SIK1);ncbi_395468(CCL4);ncbi_395509(PDGFRA);ncbi_395543(SMAD9);ncbi_395609(MDM2);ncbi_395669(PLEK);ncbi_395742(FLT4);ncbi_395802(PROX1);ncbi…
GO:0007596	blood coagulation	4	58	0.0706061	0.292588	ncbi_100857105(SERPINF2);ncbi_395509(PDGFRA);ncbi_395669(PLEK);ncbi_427908(C1QTNF6)
GO:0021953	central nervous system neuron differentiation	4	58	0.0706061	0.292588	ncbi_395605(CHRNB2);ncbi_395802(PROX1);ncbi_419070(GDPD5);ncbi_554220(OTP)
GO:0007166	cell surface receptor signaling pathway	42	1246	0.0711575	0.292588	ncbi_100857413(NLRC5);ncbi_100858563(ADGRD2);ncbi_100859325(PLXNB1);ncbi_100859797(ACKR4);ncbi_112530884(LOC112530884);ncbi_112530931(LOC112530931);ncbi_395107(FGFRL1);ncbi_395214(RGMA);ncbi_395468(CCL4);ncbi_395509(PDGFRA);ncbi_395543(SMAD9);ncbi_395742(FLT4);ncbi_396094(FGF1);ncbi_396181(ITGB2);ncbi_396330(IRF7);ncbi_396384(IRF1);ncbi_396488(CNTF);ncbi_416457(GPER1);ncbi_416630(SOCS1);ncbi_4190…
GO:0045927	positive regulation of growth	3	36	0.0720334	0.292588	ncbi_395802(PROX1);ncbi_417603(TRPV2);ncbi_427687(PLCB1)
GO:0050886	endocrine process	3	36	0.0720334	0.292588	ncbi_419106(GATA3);ncbi_420854(EDN1);ncbi_427908(C1QTNF6)
GO:0043086	negative regulation of catalytic activity	7	135	0.0723125	0.292588	ncbi_396370(C3);ncbi_396483(TIMP3);ncbi_419382(TP73);ncbi_420894(SERPINB1);ncbi_423132(SERPING1);ncbi_425002(SERPINI1);ncbi_768734(SPIK4)
GO:0048762	mesenchymal cell differentiation	5	83	0.073	0.292588	ncbi_395282(ID1);ncbi_395852(ID2);ncbi_396094(FGF1);ncbi_420854(EDN1);ncbi_421352(TGFB2)
GO:0043062	extracellular structure organization	6	109	0.0738858	0.292588	ncbi_100857105(SERPINF2);ncbi_378803(TNFRSF11B);ncbi_395509(PDGFRA);ncbi_419969(GFAP);ncbi_421352(TGFB2);ncbi_429089(CYR61)
GO:0003206	cardiac chamber morphogenesis	4	59	0.0742153	0.292588	ncbi_395107(FGFRL1);ncbi_395802(PROX1);ncbi_419106(GATA3);ncbi_429089(CYR61)
GO:0032269	negative regulation of cellular protein metabolic process	11	250	0.0753805	0.292588	ncbi_396370(C3);ncbi_396483(TIMP3);ncbi_416630(SOCS1);ncbi_419382(TP73);ncbi_420894(SERPINB1);ncbi_422640(PPEF2);ncbi_423132(SERPING1);ncbi_425002(SERPINI1);ncbi_428906(BDKRB2);ncbi_693255(GADD45A);ncbi_768734(SPIK4)
GO:0000768	syncytium formation by plasma membrane fusion	2	17	0.0754688	0.292588	ncbi_107050958(LOC107050958);ncbi_424044(STAT1)
GO:0006949	syncytium formation	2	17	0.0754688	0.292588	ncbi_107050958(LOC107050958);ncbi_424044(STAT1)
GO:0032652	regulation of interleukin-1 production	2	17	0.0754688	0.292588	ncbi_416998(CARD8);ncbi_772164(PANX1)
GO:0051701	interaction with host	2	17	0.0754688	0.292588	ncbi_396197(ALB);ncbi_427727(TAP1)
GO:0065003	macromolecular complex assembly	21	559	0.0763868	0.292588	ncbi_100857858(TUBA1C);ncbi_395147(EIF2AK2);ncbi_395468(CCL4);ncbi_395609(MDM2);ncbi_395669(PLEK);ncbi_395883(TMOD1);ncbi_396068(KCNAB2);ncbi_396146(GCH1);ncbi_415327(PATL2);ncbi_416156(C1QTNF2);ncbi_418273(VAMP1);ncbi_419125(SAMHD1);ncbi_419382(TP73);ncbi_419458(FBLIM1);ncbi_421761(WASF1);ncbi_422688(CAMK2D);ncbi_422930(EIF2AK3);ncbi_424431(SEC16B);ncbi_427908(C1QTNF6);ncbi_771476(LMOD1);ncbi_77…
GO:0044764	multi-organism cellular process	6	110	0.0764801	0.292588	ncbi_395147(EIF2AK2);ncbi_395468(CCL4);ncbi_395802(PROX1);ncbi_395908(OASL);ncbi_396197(ALB);ncbi_776932(NAT8B)
GO:0001936	regulation of endothelial cell proliferation	3	37	0.0768946	0.292588	ncbi_395742(FLT4);ncbi_395802(PROX1);ncbi_424044(STAT1)
GO:0006937	regulation of muscle contraction	3	37	0.0768946	0.292588	ncbi_416457(GPER1);ncbi_419194(ADA);ncbi_427623(ADRB2)
GO:0034612	response to tumor necrosis factor	3	37	0.0768946	0.292588	ncbi_395468(CCL4);ncbi_416457(GPER1);ncbi_419106(GATA3)
GO:0042129	regulation of T cell proliferation	4	60	0.0779163	0.292588	ncbi_395468(CCL4);ncbi_422677(PDE5A);ncbi_424467(VCAM1);ncbi_428121(LRRC32)
GO:0000270	peptidoglycan metabolic process	1	3	0.0787152	0.292588	ncbi_418700(LYGL)
GO:0001889	liver development	1	3	0.0787152	0.292588	ncbi_395802(PROX1)
GO:0002335	mature B cell differentiation	1	3	0.0787152	0.292588	ncbi_419194(ADA)
GO:0002438	acute inflammatory response to antigenic stimulus	1	3	0.0787152	0.292588	ncbi_396370(C3)
GO:0002634	regulation of germinal center formation	1	3	0.0787152	0.292588	ncbi_419194(ADA)
GO:0002691	regulation of cellular extravasation	1	3	0.0787152	0.292588	ncbi_427687(PLCB1)
GO:0002864	regulation of acute inflammatory response to antigenic stimulus	1	3	0.0787152	0.292588	ncbi_396370(C3)
GO:0006379	mRNA cleavage	1	3	0.0787152	0.292588	ncbi_419872(MOV10)
GO:0006526	arginine biosynthetic process	1	3	0.0787152	0.292588	ncbi_417545(ASL2)
GO:0006956	complement activation	1	3	0.0787152	0.292588	ncbi_396370(C3)
GO:0007274	neuromuscular synaptic transmission	1	3	0.0787152	0.292588	ncbi_395605(CHRNB2)
GO:0007379	segment specification	1	3	0.0787152	0.292588	ncbi_374185(IRX1)
GO:0007588	excretion	1	3	0.0787152	0.292588	ncbi_420854(EDN1)
GO:0010663	positive regulation of striated muscle cell apoptotic process	1	3	0.0787152	0.292588	ncbi_374175(CAMK2A)
GO:0010766	negative regulation of sodium ion transport	1	3	0.0787152	0.292588	ncbi_422688(CAMK2D)
GO:0010919	regulation of inositol phosphate biosynthetic process	1	3	0.0787152	0.292588	ncbi_416457(GPER1)
GO:0014009	glial cell proliferation	1	3	0.0787152	0.292588	ncbi_419969(GFAP)
GO:0022410	circadian sleep/wake cycle process	1	3	0.0787152	0.292588	ncbi_395605(CHRNB2)
GO:0032369	negative regulation of lipid transport	1	3	0.0787152	0.292588	ncbi_421401(ABCG5)
GO:0032527	protein exit from endoplasmic reticulum	1	3	0.0787152	0.292588	ncbi_424431(SEC16B)
GO:0032610	interleukin-1 alpha production	1	3	0.0787152	0.292588	ncbi_772164(PANX1)
GO:0032634	interleukin-5 production	1	3	0.0787152	0.292588	ncbi_419106(GATA3)
GO:0032650	regulation of interleukin-1 alpha production	1	3	0.0787152	0.292588	ncbi_772164(PANX1)
GO:0032674	regulation of interleukin-5 production	1	3	0.0787152	0.292588	ncbi_419106(GATA3)
GO:0032736	positive regulation of interleukin-13 production	1	3	0.0787152	0.292588	ncbi_419106(GATA3)
GO:0032958	inositol phosphate biosynthetic process	1	3	0.0787152	0.292588	ncbi_416457(GPER1)
GO:0032959	inositol trisphosphate biosynthetic process	1	3	0.0787152	0.292588	ncbi_416457(GPER1)
GO:0032960	regulation of inositol trisphosphate biosynthetic process	1	3	0.0787152	0.292588	ncbi_416457(GPER1)
GO:0034238	macrophage fusion	1	3	0.0787152	0.292588	ncbi_424044(STAT1)
GO:0034239	regulation of macrophage fusion	1	3	0.0787152	0.292588	ncbi_424044(STAT1)
GO:0034250	positive regulation of cellular amide metabolic process	1	3	0.0787152	0.292588	ncbi_429089(CYR61)
GO:0035455	response to interferon-alpha	1	3	0.0787152	0.292588	ncbi_419106(GATA3)
GO:0040036	regulation of fibroblast growth factor receptor signaling pathway	1	3	0.0787152	0.292588	ncbi_419106(GATA3)
GO:0042089	cytokine biosynthetic process	1	3	0.0787152	0.292588	ncbi_396330(IRF7)
GO:0042107	cytokine metabolic process	1	3	0.0787152	0.292588	ncbi_396330(IRF7)
GO:0042415	norepinephrine metabolic process	1	3	0.0787152	0.292588	ncbi_419106(GATA3)
GO:0043277	apoptotic cell clearance	1	3	0.0787152	0.292588	ncbi_396370(C3)
GO:0043370	regulation of CD4-positive, alpha-beta T cell differentiation	1	3	0.0787152	0.292588	ncbi_420838(CD83)
GO:0045836	positive regulation of meiotic nuclear division	1	3	0.0787152	0.292588	ncbi_427687(PLCB1)
GO:0045912	negative regulation of carbohydrate metabolic process	1	3	0.0787152	0.292588	ncbi_395669(PLEK)
GO:0046085	adenosine metabolic process	1	3	0.0787152	0.292588	ncbi_419194(ADA)
GO:0046173	polyol biosynthetic process	1	3	0.0787152	0.292588	ncbi_416457(GPER1)
GO:0046620	regulation of organ growth	1	3	0.0787152	0.292588	ncbi_395802(PROX1)
GO:0048818	positive regulation of hair follicle maturation	1	3	0.0787152	0.292588	ncbi_421352(TGFB2)
GO:0050432	catecholamine secretion	1	3	0.0787152	0.292588	ncbi_395605(CHRNB2)
GO:0050433	regulation of catecholamine secretion	1	3	0.0787152	0.292588	ncbi_395605(CHRNB2)
GO:0051798	positive regulation of hair follicle development	1	3	0.0787152	0.292588	ncbi_421352(TGFB2)
GO:0055003	cardiac myofibril assembly	1	3	0.0787152	0.292588	ncbi_395802(PROX1)
GO:0060142	regulation of syncytium formation by plasma membrane fusion	1	3	0.0787152	0.292588	ncbi_424044(STAT1)
GO:0061008	hepaticobiliary system development	1	3	0.0787152	0.292588	ncbi_395802(PROX1)
GO:0070861	regulation of protein exit from endoplasmic reticulum	1	3	0.0787152	0.292588	ncbi_424431(SEC16B)
GO:0072047	proximal/distal pattern formation involved in nephron development	1	3	0.0787152	0.292588	ncbi_374185(IRX1)
GO:0072081	specification of nephron tubule identity	1	3	0.0787152	0.292588	ncbi_374185(IRX1)
GO:0098801	regulation of renal system process	1	3	0.0787152	0.292588	ncbi_420854(EDN1)
GO:1901077	regulation of relaxation of muscle	1	3	0.0787152	0.292588	ncbi_422688(CAMK2D)
GO:2000514	regulation of CD4-positive, alpha-beta T cell activation	1	3	0.0787152	0.292588	ncbi_420838(CD83)
GO:0002757	immune response-activating signal transduction	7	138	0.0792356	0.294006	ncbi_396330(IRF7);ncbi_396384(IRF1);ncbi_419106(GATA3);ncbi_419194(ADA);ncbi_422720(TLR3);ncbi_428121(LRRC32);ncbi_776013(PELI2)
GO:0046649	lymphocyte activation	11	253	0.0804566	0.298014	ncbi_395468(CCL4);ncbi_395605(CHRNB2);ncbi_395852(ID2);ncbi_396384(IRF1);ncbi_419106(GATA3);ncbi_419194(ADA);ncbi_420838(CD83);ncbi_422677(PDE5A);ncbi_424467(VCAM1);ncbi_424745(INPP5D);ncbi_428121(LRRC32)
GO:0044710	single-organism metabolic process	65	2055	0.0810464	0.299672	ncbi_100857105(SERPINF2);ncbi_100858664(2KTGRL);ncbi_100858842(APOA2);ncbi_100859721(APOC3);ncbi_107049660(LOC107049660);ncbi_112530469(LOC112530469);ncbi_374155(ST8SIA4);ncbi_395147(EIF2AK2);ncbi_395346(BCO1);ncbi_395417(SIK1);ncbi_395509(PDGFRA);ncbi_395669(PLEK);ncbi_395706(SCD);ncbi_395742(FLT4);ncbi_395802(PROX1);ncbi_395827(CYP24A1);ncbi_395852(ID2);ncbi_395863(HPGDS);ncbi_396068(KCNAB2);nc…
GO:0002250	adaptive immune response	4	61	0.0817081	0.299672	ncbi_396330(IRF7);ncbi_396370(C3);ncbi_419194(ADA);ncbi_424745(INPP5D)
GO:0045893	positive regulation of transcription, DNA-templated	6	112	0.0818221	0.299672	ncbi_374175(CAMK2A);ncbi_395147(EIF2AK2);ncbi_396385(IRF8);ncbi_422720(TLR3);ncbi_425522(CAMK1D);ncbi_769069(EDA)
GO:1902680	positive regulation of RNA biosynthetic process	6	112	0.0818221	0.299672	ncbi_374175(CAMK2A);ncbi_395147(EIF2AK2);ncbi_396385(IRF8);ncbi_422720(TLR3);ncbi_425522(CAMK1D);ncbi_769069(EDA)
GO:1903508	positive regulation of nucleic acid-templated transcription	6	112	0.0818221	0.299672	ncbi_374175(CAMK2A);ncbi_395147(EIF2AK2);ncbi_396385(IRF8);ncbi_422720(TLR3);ncbi_425522(CAMK1D);ncbi_769069(EDA)
GO:0007260	tyrosine phosphorylation of STAT protein	3	38	0.0818963	0.299672	ncbi_395468(CCL4);ncbi_396488(CNTF);ncbi_416630(SOCS1)
GO:0042509	regulation of tyrosine phosphorylation of STAT protein	3	38	0.0818963	0.299672	ncbi_395468(CCL4);ncbi_396488(CNTF);ncbi_416630(SOCS1)
GO:0030323	respiratory tube development	5	86	0.0822054	0.300284	ncbi_395509(PDGFRA);ncbi_395802(PROX1);ncbi_396094(FGF1);ncbi_419194(ADA);ncbi_421352(TGFB2)
GO:0002695	negative regulation of leukocyte activation	2	18	0.0834398	0.301152	ncbi_396384(IRF1);ncbi_428121(LRRC32)
GO:0007050	cell cycle arrest	2	18	0.0834398	0.301152	ncbi_395852(ID2);ncbi_693255(GADD45A)
GO:0033559	unsaturated fatty acid metabolic process	2	18	0.0834398	0.301152	ncbi_395863(HPGDS);ncbi_420854(EDN1)
GO:0034111	negative regulation of homotypic cell-cell adhesion	2	18	0.0834398	0.301152	ncbi_396384(IRF1);ncbi_428121(LRRC32)
GO:0051693	actin filament capping	2	18	0.0834398	0.301152	ncbi_395883(TMOD1);ncbi_771476(LMOD1)
GO:0055006	cardiac cell development	2	18	0.0834398	0.301152	ncbi_395802(PROX1);ncbi_404229(POPDC2)
GO:1901607	alpha-amino acid biosynthetic process	2	18	0.0834398	0.301152	ncbi_396146(GCH1);ncbi_417545(ASL2)
GO:0022607	cellular component assembly	29	826	0.0836237	0.301302	ncbi_100857105(SERPINF2);ncbi_100857858(TUBA1C);ncbi_395147(EIF2AK2);ncbi_395468(CCL4);ncbi_395509(PDGFRA);ncbi_395609(MDM2);ncbi_395669(PLEK);ncbi_395802(PROX1);ncbi_395869(RHOC);ncbi_395883(TMOD1);ncbi_396068(KCNAB2);ncbi_396146(GCH1);ncbi_396503(COL17A1);ncbi_415326(CPEB1);ncbi_415327(PATL2);ncbi_416156(C1QTNF2);ncbi_418273(VAMP1);ncbi_419125(SAMHD1);ncbi_419382(TP73);ncbi_419458(FBLIM1);ncbi_…
GO:0051248	negative regulation of protein metabolic process	11	255	0.0839571	0.301989	ncbi_396370(C3);ncbi_396483(TIMP3);ncbi_416630(SOCS1);ncbi_419382(TP73);ncbi_420894(SERPINB1);ncbi_422640(PPEF2);ncbi_423132(SERPING1);ncbi_425002(SERPINI1);ncbi_428906(BDKRB2);ncbi_693255(GADD45A);ncbi_768734(SPIK4)
GO:0044087	regulation of cellular component biogenesis	9	197	0.0851103	0.305617	ncbi_100857105(SERPINF2);ncbi_395147(EIF2AK2);ncbi_395605(CHRNB2);ncbi_395669(PLEK);ncbi_395883(TMOD1);ncbi_415327(PATL2);ncbi_419458(FBLIM1);ncbi_421761(WASF1);ncbi_771476(LMOD1)
GO:0097193	intrinsic apoptotic signaling pathway	5	87	0.085405	0.306155	ncbi_100859283(PHLDA3);ncbi_417128(NACC2);ncbi_419382(TP73);ncbi_422930(EIF2AK3);ncbi_428906(BDKRB2)
GO:0070838	divalent metal ion transport	8	169	0.086441	0.308822	ncbi_374175(CAMK2A);ncbi_395468(CCL4);ncbi_395605(CHRNB2);ncbi_416457(GPER1);ncbi_417603(TRPV2);ncbi_422688(CAMK2D);ncbi_428691(CYSLTR1);ncbi_772164(PANX1)
GO:0072511	divalent inorganic cation transport	8	169	0.086441	0.308822	ncbi_374175(CAMK2A);ncbi_395468(CCL4);ncbi_395605(CHRNB2);ncbi_416457(GPER1);ncbi_417603(TRPV2);ncbi_422688(CAMK2D);ncbi_428691(CYSLTR1);ncbi_772164(PANX1)
GO:0010876	lipid localization	6	114	0.0873676	0.311606	ncbi_100858842(APOA2);ncbi_100859721(APOC3);ncbi_396370(C3);ncbi_421401(ABCG5);ncbi_424862(SLCO2A1);ncbi_427908(C1QTNF6)
GO:0051345	positive regulation of hydrolase activity	5	88	0.0886693	0.315717	ncbi_395468(CCL4);ncbi_395509(PDGFRA);ncbi_395669(PLEK);ncbi_416998(CARD8);ncbi_422930(EIF2AK3)
GO:0050789	regulation of biological process	147	5053	0.0894851	0.318008	ncbi_100857105(SERPINF2);ncbi_100857413(NLRC5);ncbi_100858563(ADGRD2);ncbi_100858732(STAT2);ncbi_100858842(APOA2);ncbi_100859283(PHLDA3);ncbi_100859325(PLXNB1);ncbi_100859721(APOC3);ncbi_100859744(RASGEF1B);ncbi_100859797(ACKR4);ncbi_101748321(MYO9A);ncbi_101748329(LOC101748329);ncbi_101748577(LOC101748577);ncbi_101748777(SPDYA);ncbi_107050958(LOC107050958);ncbi_107051287(IL11);ncbi_112530884(LOC…
GO:0051716	cellular response to stimulus	83	2707	0.0896137	0.318008	ncbi_100857105(SERPINF2);ncbi_100857413(NLRC5);ncbi_100858563(ADGRD2);ncbi_100859283(PHLDA3);ncbi_100859325(PLXNB1);ncbi_100859797(ACKR4);ncbi_101748329(LOC101748329);ncbi_101748777(SPDYA);ncbi_112530884(LOC112530884);ncbi_112530931(LOC112530931);ncbi_373909(EDNRB2);ncbi_395107(FGFRL1);ncbi_395147(EIF2AK2);ncbi_395214(RGMA);ncbi_395299(SOCS3);ncbi_395335(CISH);ncbi_395417(SIK1);ncbi_395468(CCL4);…
GO:0031324	negative regulation of cellular metabolic process	17	443	0.0898196	0.318205	ncbi_100857413(NLRC5);ncbi_395417(SIK1);ncbi_395468(CCL4);ncbi_395669(PLEK);ncbi_396370(C3);ncbi_396483(TIMP3);ncbi_416630(SOCS1);ncbi_417128(NACC2);ncbi_419382(TP73);ncbi_420854(EDN1);ncbi_420894(SERPINB1);ncbi_422640(PPEF2);ncbi_423132(SERPING1);ncbi_425002(SERPINI1);ncbi_428906(BDKRB2);ncbi_693255(GADD45A);ncbi_768734(SPIK4)
GO:0065008	regulation of biological quality	40	1203	0.0907976	0.318828	ncbi_100857105(SERPINF2);ncbi_112530978(BEST2);ncbi_373909(EDNRB2);ncbi_374175(CAMK2A);ncbi_395468(CCL4);ncbi_395509(PDGFRA);ncbi_395605(CHRNB2);ncbi_395609(MDM2);ncbi_395669(PLEK);ncbi_395734(RHOB);ncbi_395852(ID2);ncbi_395883(TMOD1);ncbi_396050(SCNN1A);ncbi_396146(GCH1);ncbi_396197(ALB);ncbi_396241(TF);ncbi_396370(C3);ncbi_404229(POPDC2);ncbi_415326(CPEB1);ncbi_416457(GPER1);ncbi_419106(GATA3);…
GO:0050878	regulation of body fluid levels	7	143	0.0916024	0.318828	ncbi_100857105(SERPINF2);ncbi_395509(PDGFRA);ncbi_395669(PLEK);ncbi_395734(RHOB);ncbi_419382(TP73);ncbi_420854(EDN1);ncbi_427908(C1QTNF6)
GO:0003170	heart valve development	2	19	0.0916536	0.318828	ncbi_419106(GATA3);ncbi_429089(CYR61)
GO:0008203	cholesterol metabolic process	2	19	0.0916536	0.318828	ncbi_424037(LSS);ncbi_425061(FDPS)
GO:0032374	regulation of cholesterol transport	2	19	0.0916536	0.318828	ncbi_100858842(APOA2);ncbi_421401(ABCG5)
GO:0042345	regulation of NF-kappaB import into nucleus	2	19	0.0916536	0.318828	ncbi_422720(TLR3);ncbi_769069(EDA)
GO:0042348	NF-kappaB import into nucleus	2	19	0.0916536	0.318828	ncbi_422720(TLR3);ncbi_769069(EDA)
GO:0044236	multicellular organism metabolic process	2	19	0.0916536	0.318828	ncbi_414143(P3H2);ncbi_427623(ADRB2)
GO:0045931	positive regulation of mitotic cell cycle	2	19	0.0916536	0.318828	ncbi_395609(MDM2);ncbi_427687(PLCB1)
GO:0055007	cardiac muscle cell differentiation	2	19	0.0916536	0.318828	ncbi_395802(PROX1);ncbi_404229(POPDC2)
GO:1902652	secondary alcohol metabolic process	2	19	0.0916536	0.318828	ncbi_424037(LSS);ncbi_425061(FDPS)
GO:0002697	regulation of immune effector process	5	89	0.0919979	0.3195	ncbi_396370(C3);ncbi_419762(CADM1);ncbi_421352(TGFB2);ncbi_423132(SERPING1);ncbi_768990(TMEM173)
GO:0001935	endothelial cell proliferation	3	40	0.0923058	0.31952	ncbi_395742(FLT4);ncbi_395802(PROX1);ncbi_424044(STAT1)
GO:0016051	carbohydrate biosynthetic process	3	40	0.0923058	0.31952	ncbi_395417(SIK1);ncbi_416156(C1QTNF2);ncbi_416457(GPER1)
GO:0071705	nitrogen compound transport	10	230	0.0927469	0.320522	ncbi_395605(CHRNB2);ncbi_416457(GPER1);ncbi_416834(ABCB9);ncbi_420854(EDN1);ncbi_422720(TLR3);ncbi_423456(SLC25A29);ncbi_427727(TAP1);ncbi_427728(TAP2);ncbi_428707(HTR2C);ncbi_769069(EDA)
GO:0045596	negative regulation of cell differentiation	8	172	0.0933704	0.320679	ncbi_395852(ID2);ncbi_396384(IRF1);ncbi_396488(CNTF);ncbi_416457(GPER1);ncbi_419106(GATA3);ncbi_419798(DIXDC1);ncbi_423189(LRP4);ncbi_424745(INPP5D)
GO:0050817	coagulation	4	64	0.0936168	0.320679	ncbi_100857105(SERPINF2);ncbi_395509(PDGFRA);ncbi_395669(PLEK);ncbi_427908(C1QTNF6)
GO:0002237	response to molecule of bacterial origin	5	90	0.0953903	0.320679	ncbi_396146(GCH1);ncbi_396385(IRF8);ncbi_421921(CMPK2);ncbi_424044(STAT1);ncbi_428994(CPS1)
GO:0015833	peptide transport	5	90	0.0953903	0.320679	ncbi_416457(GPER1);ncbi_420854(EDN1);ncbi_422720(TLR3);ncbi_428707(HTR2C);ncbi_769069(EDA)
GO:0006897	endocytosis	8	173	0.0957494	0.320679	ncbi_100859797(ACKR4);ncbi_396370(C3);ncbi_396385(IRF8);ncbi_418971(ELMOD1);ncbi_425522(CAMK1D);ncbi_425986(LOXL3);ncbi_427623(ADRB2);ncbi_769927(LOXL4)
GO:0002764	immune response-regulating signaling pathway	7	145	0.0968367	0.320679	ncbi_396330(IRF7);ncbi_396384(IRF1);ncbi_419106(GATA3);ncbi_419194(ADA);ncbi_422720(TLR3);ncbi_428121(LRRC32);ncbi_776013(PELI2)
GO:0006821	chloride transport	3	41	0.0977061	0.320679	ncbi_101748788(SLC26A1);ncbi_112530978(BEST2);ncbi_771694(BEST4)
GO:0045786	negative regulation of cell cycle	4	65	0.0977598	0.320679	ncbi_395609(MDM2);ncbi_395852(ID2);ncbi_416457(GPER1);ncbi_693255(GADD45A)
GO:0001934	positive regulation of protein phosphorylation	12	293	0.0982254	0.320679	ncbi_100857105(SERPINF2);ncbi_107051287(IL11);ncbi_395468(CCL4);ncbi_395509(PDGFRA);ncbi_395742(FLT4);ncbi_420854(EDN1);ncbi_421352(TGFB2);ncbi_422720(TLR3);ncbi_427687(PLCB1);ncbi_428707(HTR2C);ncbi_429089(CYR61);ncbi_693255(GADD45A)
GO:0043254	regulation of protein complex assembly	6	118	0.0990613	0.320679	ncbi_395147(EIF2AK2);ncbi_395669(PLEK);ncbi_395883(TMOD1);ncbi_419458(FBLIM1);ncbi_421761(WASF1);ncbi_771476(LMOD1)
GO:0046486	glycerolipid metabolic process	6	118	0.0990613	0.320679	ncbi_100859721(APOC3);ncbi_395417(SIK1);ncbi_395669(PLEK);ncbi_424745(INPP5D);ncbi_428707(HTR2C);ncbi_428994(CPS1)
GO:0032371	regulation of sterol transport	2	20	0.100091	0.320679	ncbi_100858842(APOA2);ncbi_421401(ABCG5)
GO:0035710	CD4-positive, alpha-beta T cell activation	2	20	0.100091	0.320679	ncbi_419106(GATA3);ncbi_420838(CD83)
GO:0050810	regulation of steroid biosynthetic process	2	20	0.100091	0.320679	ncbi_395802(PROX1);ncbi_396094(FGF1)
GO:0015850	organic hydroxy compound transport	4	66	0.101987	0.320679	ncbi_100858842(APOA2);ncbi_395605(CHRNB2);ncbi_421401(ABCG5);ncbi_427908(C1QTNF6)
GO:0043491	protein kinase B signaling	4	66	0.101987	0.320679	ncbi_100859283(PHLDA3);ncbi_419106(GATA3);ncbi_424220(IGFBP5);ncbi_427908(C1QTNF6)
GO:0051896	regulation of protein kinase B signaling	4	66	0.101987	0.320679	ncbi_100859283(PHLDA3);ncbi_419106(GATA3);ncbi_424220(IGFBP5);ncbi_427908(C1QTNF6)
GO:0006073	cellular glucan metabolic process	3	42	0.103232	0.320679	ncbi_107049660(LOC107049660);ncbi_416156(C1QTNF2);ncbi_428994(CPS1)
GO:0007204	positive regulation of cytosolic calcium ion concentration	3	42	0.103232	0.320679	ncbi_416457(GPER1);ncbi_420854(EDN1);ncbi_428707(HTR2C)
GO:0044042	glucan metabolic process	3	42	0.103232	0.320679	ncbi_107049660(LOC107049660);ncbi_416156(C1QTNF2);ncbi_428994(CPS1)
GO:0050864	regulation of B cell activation	3	42	0.103232	0.320679	ncbi_395852(ID2);ncbi_419194(ADA);ncbi_424745(INPP5D)
GO:0001942	hair follicle development	1	4	0.103557	0.320679	ncbi_421352(TGFB2)
GO:0002228	natural killer cell mediated immunity	1	4	0.103557	0.320679	ncbi_419762(CADM1)
GO:0002715	regulation of natural killer cell mediated immunity	1	4	0.103557	0.320679	ncbi_419762(CADM1)
GO:0002717	positive regulation of natural killer cell mediated immunity	1	4	0.103557	0.320679	ncbi_419762(CADM1)
GO:0006541	glutamine metabolic process	1	4	0.103557	0.320679	ncbi_428994(CPS1)
GO:0007416	synapse assembly	1	4	0.103557	0.320679	ncbi_423189(LRP4)
GO:0009113	purine nucleobase biosynthetic process	1	4	0.103557	0.320679	ncbi_419194(ADA)
GO:0010511	regulation of phosphatidylinositol biosynthetic process	1	4	0.103557	0.320679	ncbi_428707(HTR2C)
GO:0010755	regulation of plasminogen activation	1	4	0.103557	0.320679	ncbi_100857105(SERPINF2)
GO:0010893	positive regulation of steroid biosynthetic process	1	4	0.103557	0.320679	ncbi_396094(FGF1)
GO:0015697	quaternary ammonium group transport	1	4	0.103557	0.320679	ncbi_423456(SLC25A29)
GO:0019395	fatty acid oxidation	1	4	0.103557	0.320679	ncbi_415121(CYP4V2)
GO:0030194	positive regulation of blood coagulation	1	4	0.103557	0.320679	ncbi_100857105(SERPINF2)
GO:0030851	granulocyte differentiation	1	4	0.103557	0.320679	ncbi_424745(INPP5D)
GO:0031281	positive regulation of cyclase activity	1	4	0.103557	0.320679	ncbi_427623(ADRB2)
GO:0031639	plasminogen activation	1	4	0.103557	0.320679	ncbi_100857105(SERPINF2)
GO:0031640	killing of cells of other organism	1	4	0.103557	0.320679	ncbi_396197(ALB)
GO:0032616	interleukin-13 production	1	4	0.103557	0.320679	ncbi_419106(GATA3)
GO:0032656	regulation of interleukin-13 production	1	4	0.103557	0.320679	ncbi_419106(GATA3)
GO:0032715	negative regulation of interleukin-6 production	1	4	0.103557	0.320679	ncbi_424745(INPP5D)
GO:0032735	positive regulation of interleukin-12 production	1	4	0.103557	0.320679	ncbi_396384(IRF1)
GO:0034440	lipid oxidation	1	4	0.103557	0.320679	ncbi_415121(CYP4V2)
GO:0038061	NIK/NF-kappaB signaling	1	4	0.103557	0.320679	ncbi_395147(EIF2AK2)
GO:0042403	thyroid hormone metabolic process	1	4	0.103557	0.320679	ncbi_419106(GATA3)
GO:0042749	regulation of circadian sleep/wake cycle	1	4	0.103557	0.320679	ncbi_395605(CHRNB2)
GO:0043330	response to exogenous dsRNA	1	4	0.103557	0.320679	ncbi_768990(TMEM173)
GO:0044058	regulation of digestive system process	1	4	0.103557	0.320679	ncbi_421401(ABCG5)
GO:0044253	positive regulation of multicellular organismal metabolic process	1	4	0.103557	0.320679	ncbi_427623(ADRB2)
GO:0044364	disruption of cells of other organism	1	4	0.103557	0.320679	ncbi_396197(ALB)
GO:0045762	positive regulation of adenylate cyclase activity	1	4	0.103557	0.320679	ncbi_427623(ADRB2)
GO:0045923	positive regulation of fatty acid metabolic process	1	4	0.103557	0.320679	ncbi_416156(C1QTNF2)
GO:0045940	positive regulation of steroid metabolic process	1	4	0.103557	0.320679	ncbi_396094(FGF1)
GO:0046633	alpha-beta T cell proliferation	1	4	0.103557	0.320679	ncbi_396384(IRF1)
GO:0048819	regulation of hair follicle maturation	1	4	0.103557	0.320679	ncbi_421352(TGFB2)
GO:0048820	hair follicle maturation	1	4	0.103557	0.320679	ncbi_421352(TGFB2)
GO:0050820	positive regulation of coagulation	1	4	0.103557	0.320679	ncbi_100857105(SERPINF2)
GO:0051446	positive regulation of meiotic cell cycle	1	4	0.103557	0.320679	ncbi_427687(PLCB1)
GO:0051781	positive regulation of cell division	1	4	0.103557	0.320679	ncbi_427687(PLCB1)
GO:0051785	positive regulation of nuclear division	1	4	0.103557	0.320679	ncbi_427687(PLCB1)
GO:0051797	regulation of hair follicle development	1	4	0.103557	0.320679	ncbi_421352(TGFB2)
GO:0051818	disruption of cells of other organism involved in symbiotic interaction	1	4	0.103557	0.320679	ncbi_396197(ALB)
GO:0051883	killing of cells in other organism involved in symbiotic interaction	1	4	0.103557	0.320679	ncbi_396197(ALB)
GO:0060746	parental behavior	1	4	0.103557	0.320679	ncbi_423315(NPAS3)
GO:0060926	cardiac pacemaker cell development	1	4	0.103557	0.320679	ncbi_404229(POPDC2)
GO:0071071	regulation of phospholipid biosynthetic process	1	4	0.103557	0.320679	ncbi_428707(HTR2C)
GO:0071214	cellular response to abiotic stimulus	1	4	0.103557	0.320679	ncbi_428906(BDKRB2)
GO:0090303	positive regulation of wound healing	1	4	0.103557	0.320679	ncbi_100857105(SERPINF2)
GO:1900048	positive regulation of hemostasis	1	4	0.103557	0.320679	ncbi_100857105(SERPINF2)
GO:1901222	regulation of NIK/NF-kappaB signaling	1	4	0.103557	0.320679	ncbi_395147(EIF2AK2)
GO:1902930	regulation of alcohol biosynthetic process	1	4	0.103557	0.320679	ncbi_416457(GPER1)
GO:0090407	organophosphate biosynthetic process	8	177	0.105608	0.326552	ncbi_416457(GPER1);ncbi_419194(ADA);ncbi_420854(EDN1);ncbi_421921(CMPK2);ncbi_425061(FDPS);ncbi_427623(ADRB2);ncbi_428707(HTR2C);ncbi_771393(NMNAT2)
GO:0030799	regulation of cyclic nucleotide metabolic process	4	67	0.106298	0.328204	ncbi_416457(GPER1);ncbi_420854(EDN1);ncbi_422677(PDE5A);ncbi_427623(ADRB2)
GO:0010518	positive regulation of phospholipase activity	2	21	0.108735	0.328824	ncbi_395468(CCL4);ncbi_395509(PDGFRA)
GO:0014909	smooth muscle cell migration	2	21	0.108735	0.328824	ncbi_395468(CCL4);ncbi_424220(IGFBP5)
GO:0030835	negative regulation of actin filament depolymerization	2	21	0.108735	0.328824	ncbi_395883(TMOD1);ncbi_771476(LMOD1)
GO:0030837	negative regulation of actin filament polymerization	2	21	0.108735	0.328824	ncbi_395883(TMOD1);ncbi_771476(LMOD1)
GO:0032272	negative regulation of protein polymerization	2	21	0.108735	0.328824	ncbi_395883(TMOD1);ncbi_771476(LMOD1)
GO:0032612	interleukin-1 production	2	21	0.108735	0.328824	ncbi_416998(CARD8);ncbi_772164(PANX1)
GO:0042503	tyrosine phosphorylation of Stat3 protein	2	21	0.108735	0.328824	ncbi_396488(CNTF);ncbi_416630(SOCS1)
GO:0042516	regulation of tyrosine phosphorylation of Stat3 protein	2	21	0.108735	0.328824	ncbi_396488(CNTF);ncbi_416630(SOCS1)
GO:0046632	alpha-beta T cell differentiation	2	21	0.108735	0.328824	ncbi_419106(GATA3);ncbi_420838(CD83)
GO:0060193	positive regulation of lipase activity	2	21	0.108735	0.328824	ncbi_395468(CCL4);ncbi_395509(PDGFRA)
GO:0060986	endocrine hormone secretion	2	21	0.108735	0.328824	ncbi_419106(GATA3);ncbi_427908(C1QTNF6)
GO:1902229	regulation of intrinsic apoptotic signaling pathway in response to DNA damage	2	21	0.108735	0.328824	ncbi_417128(NACC2);ncbi_419382(TP73)
GO:1903725	regulation of phospholipid metabolic process	2	21	0.108735	0.328824	ncbi_395509(PDGFRA);ncbi_428707(HTR2C)
GO:0006639	acylglycerol metabolic process	3	43	0.108878	0.328824	ncbi_100859721(APOC3);ncbi_395417(SIK1);ncbi_428994(CPS1)
GO:0030168	platelet activation	3	43	0.108878	0.328824	ncbi_395509(PDGFRA);ncbi_395669(PLEK);ncbi_427908(C1QTNF6)
[truncated: 1,415 more rows]

## Sheet: IFN-γ DF1 KEGG
KEGG_A_class	KEGG_B_class	Pathway	NC-vs-IFN-γ (148)	All (4906)	P value	Qvalue	Pathway ID	Genes	K_IDs
[truncated: 113 more rows]

## Sheet: IFN-λ DF1 GO
GO ID	Description	NC-vs-IFN-λ (DF1)(225)	All (9089)	p value	p.adjust	Genes
[truncated: 1,873 more rows]

[truncated: 3 more sheets: IFN-λ DF1 KEGG, IFN-λ LMH GO, IFN-λ LMH KEGG]
