# Supplementary material for: Systematic identification of chicken type I, II and III interferon-stimulated genes
Source: Vet Res. 2020 May 24;51:70. doi: 10.1186/s13567-020-00793-x (PMC7245633; doi:10.1186/s13567-020-00793-x)
Supplement: Supplementary file 8 — Additional file 8. Details of chicken types I, II, and III ISGs. [file 13567_2020_793_MOESM8_ESM.xlsx]

## Sheet: Type I ISGs
id	Symbol	NC_count	IFN-a_count	NC_fpkm	IFN-a_fpkm	log2(FC)	P value	FDR	significant
ncbi_428650	RSAD2	0	21	0.001	1.305	10.3498	1.31918e-10	1.06686e-08	yes
ncbi_395908	OASL	3.5	3563.5	0.155	145.095	9.87051	0	0	yes
ncbi_112533356	LOC112533356	0	7.23	0.001	0.795	9.63481	0.000420149	0.00749615	yes
XLOC_010851	XLOC_010851	0	7	0.001	0.69	9.43045	0.00130744	0.018038	yes
ncbi_395313	MX1	2.5	1692.5	0.07	45.17	9.33379	0	0	yes
XLOC_016478	XLOC_016478	0	7	0.001	0.59	9.20457	0.00290748	0.0329154	yes
ncbi_422633	CL2	1	501	0.105	52.915	8.97714	7.6352e-11	6.31435e-09	yes
ncbi_101752046	LOC101752046	0.01	11.485	0.001	0.38	8.56986	0.000165313	0.00357966	yes
ncbi_421921	CMPK2	8	3036	0.165	60.935	8.52866	0	0	yes
ncbi_420559	SAMD9L	0.5	154.5	0.005	1.605	8.32643	5.54307e-51	1.72637e-48	yes
ncbi_107049250	LOC107049250	0	5	0.001	0.255	7.99435	0.00435083	0.043983	yes
ncbi_101749333	KRT18	1	223	0.045	10.315	7.8406	6.65277e-09	4.44673e-07	yes
ncbi_423790	IFIT5	21	4428.5	0.675	142.2	7.71882	0	0	yes
ncbi_418528	TMPRSS2	0	8	0.001	0.16	7.32193	0.000458911	0.00800578	yes
ncbi_112532617	LOC112532617	0	5.5	0.001	0.14	7.12928	0.00286454	0.0325553	yes
ncbi_422000	C3H8ORF80	0	5.5	0.001	0.135	7.07682	0.00278084	0.0320015	yes
ncbi_403120	IFI6	6	764.5	0.82	106.16	7.0164	7.69201e-188	1.12596e-184	yes
ncbi_107054474	LOC107054474	0	5	0.001	0.05	5.64386	0.00461667	0.0458017	yes
ncbi_395550	LY6E	135.5	4655.5	8.59	293.84	5.09623	0	0	yes
ncbi_418837	EPSTI1	54	1787	2.19	71.64	5.03176	1.49401e-220	2.42993e-217	yes
ncbi_107055361	LOC107055361	16	523.5	1.12	36.12	5.01123	2.32557e-77	9.72621e-75	yes
ncbi_100858381	LOC100858381	8	200	0.29	7.55	4.70235	1.61259e-39	4.06985e-37	yes
ncbi_422513	HERC4L	189	4198.5	3.38	76.59	4.50206	1.33175e-287	2.78487e-284	yes
XLOC_019522	XLOC_019522	1	18	0.055	1.04	4.24101	6.26701e-07	2.7715e-05	yes
ncbi_417192	TOR1BL	8	151	0.425	7.985	4.23176	3.63065e-40	9.32377e-38	yes
ncbi_424185	IFIH1	29.5	487.5	0.51	8.325	4.02888	1.52149e-94	7.67985e-92	yes
ncbi_771694	BEST4	0.5	8.5	0.015	0.23	3.9386	0.00055957	0.00937184	yes
ncbi_112531377	LOC112531377	0.545	8.555	0.015	0.225	3.90689	0.00273559	0.0316079	yes
XLOC_019725	Parp14	1	15	0.11	1.645	3.90251	3.49809e-06	0.000125811	yes
ncbi_419265	HELZ2	249	3745.5	1.635	24.23	3.88943	1.98323e-161	2.41921e-158	yes
ncbi_112531280	LOC112531280	0.43	6.79	0.02	0.29	3.85798	0.00293796	0.033056	yes
ncbi_416229	ARL10	0.5	7.5	0.02	0.285	3.83289	0.00518019	0.0495282	yes
XLOC_009804	XLOC_009804	1	12	0.03	0.395	3.71882	8.65156e-05	0.00212582	yes
ncbi_396370	C3	26	331.5	0.345	4.48	3.69883	0.000205118	0.00432016	yes
ncbi_395220	ORM1	15	188.5	1.275	16.21	3.66831	0.000268307	0.00532335	yes
ncbi_418700	LYGL	22	282	0.68	8.585	3.65821	1.03278e-45	2.96429e-43	yes
ncbi_428156	FOXS1	1	12.5	0.045	0.55	3.61143	4.05398e-05	0.00111336	yes
ncbi_419218	ZNFX1	1013	12207	10.165	121.945	3.58455	1.29920391548577e-317	3.16962448597813e-314	yes
ncbi_417401	TRIM25	312	3484	7.71	86.05	3.48037	1.32696e-160	1.49416e-157	yes
ncbi_769927	LOXL4	0.5	7	0.015	0.15	3.32193	0.00340004	0.0366131	yes
ncbi_770691	C8G	1	10.5	0.05	0.49	3.29278	0.000364655	0.00677389	yes
ncbi_423946	ADAM5P	0.5	6.5	0.015	0.145	3.27302	0.00466537	0.0460497	yes
ncbi_107052152	LOC107052152	8.5	82	0.535	5.155	3.26836	5.33534e-20	7.9283e-18	yes
ncbi_418167	USP18	1519	13776	37.775	340.54	3.17232	9.55674e-239	1.74864e-235	yes
ncbi_395509	PDGFRA	3	23.5	0.015	0.135	3.16993	4.4629e-07	2.06734e-05	yes
XLOC_001970	XLOC_001970	1.5	13	0.07	0.62	3.14684	0.000120303	0.00279079	yes
XLOC_010965	XLOC_010965	2.5	21.5	0.075	0.66	3.1375	7.90822e-07	3.37494e-05	yes
ncbi_420628	SNX10	212	1814.5	4.68	39.915	3.09235	4.30919e-133	3.71047e-130	yes
XLOC_019297	exsA	8	62.99	0.57	4.565	3.00158	2.69984e-07	1.31734e-05	yes
ncbi_101747378	PARP14	1174.5	9368.5	11.37	90.235	2.98845	4.94809e-150	5.17358e-147	yes
ncbi_100858653	DHX58	66	520	1.93	14.71	2.93012	4.1792e-69	1.56859e-66	yes
ncbi_419872	MOV10	280.5	2074.5	5.48	40.605	2.88941	1.9961e-111	1.21746e-108	yes
XLOC_007745	Itpripl1	6	45.5	0.11	0.815	2.8893	9.76729e-12	8.7179e-10	yes
ncbi_424267	DTX3L	132.5	973	2.755	20.115	2.86815	1.26445e-101	7.11885e-99	yes
ncbi_422992	IFITM5	6.5	47	0.37	2.665	2.84854	5.90472e-10	4.50173e-08	yes
ncbi_395147	EIF2AK2	262	1839.5	5.58	39.195	2.81233	2.24736e-137	2.05605e-134	yes
ncbi_415302	PML	244.23	1699.19	6.415	44.535	2.79542	7.10242e-138	6.93102e-135	yes
ncbi_396384	IRF1	224	1543.5	7.52	52.08	2.79192	1.69319e-129	1.30447e-126	yes
ncbi_112533547	LOC112533547	1.88	12.075	0.065	0.435	2.7425	0.00439709	0.0443588	yes
ncbi_422720	TLR3	129.215	867.62	2.455	16.31	2.73196	3.3159e-85	1.51682e-82	yes
ncbi_395346	BCO1	9	60.5	0.195	1.29	2.72583	3.12027e-13	3.04497e-11	yes
ncbi_419297	VSTM2L	1.5	9	0.075	0.46	2.61667	0.00500208	0.0483663	yes
ncbi_100857563	PMLL	134.27	821.31	3.34	20.35	2.60711	1.00194e-86	4.88879e-84	yes
ncbi_419192	WISP2	203.5	1207.5	5.315	31.985	2.58925	3.87978e-98	2.02829e-95	yes
ncbi_112530160	PHYHIP	1.5	9	0.095	0.57	2.58496	0.00499427	0.0483663	yes
ncbi_396330	IRF7	130	758.5	4.355	25.245	2.53525	4.72702e-70	1.87011e-67	yes
ncbi_424044	STAT1	2736	15708.5	43.655	251.07	2.52387	3.53869e-168	4.70903e-165	yes
ncbi_426315	ZC3HAV1	439.5	2481	9.995	55.105	2.4629	9.39755e-126	6.55054e-123	yes
ncbi_100858073	UBE2L6	71	388	7.37	40.27	2.44997	1.29968e-38	3.17078e-36	yes
ncbi_427224	CD274	2.5	14.5	0.08	0.435	2.44294	0.00101207	0.0148593	yes
ncbi_768990	TMEM173	23.5	111	0.705	3.705	2.39378	6.89109e-16	8.06974e-14	yes
ncbi_418166	TUBA8A	2.5	13	0.06	0.315	2.39232	0.00116319	0.0164709	yes
ncbi_424269	PARP9	230.835	1195.85	3.77	19.48	2.36936	1.29958e-83	5.59509e-81	yes
ncbi_419563	GBP1	1007	5114	19.095	96.395	2.33576	7.42846e-114	4.72773e-111	yes
ncbi_418100	PARP12	317.5	1609	4.865	24.495	2.33198	5.23151e-103	3.06316e-100	yes
ncbi_415922	GBP4L	225	1125	6.955	34.6	2.31465	6.02011e-86	2.84266e-83	yes
XLOC_000505	XLOC_000505	8	40	0.45	2.23	2.30905	2.75257e-08	1.60527e-06	yes
ncbi_421057	SMCHD1	767	3784.5	7.68	37.66	2.29385	7.53411e-133	6.1269e-130	yes
ncbi_112530987	LOC112530987	11.5	55	0.555	2.68	2.27167	2.47224e-08	1.45922e-06	yes
ncbi_421434	CMTR1	889.79	4241.73	10.83	51.175	2.24041	1.05674e-118	7.03113e-116	yes
ncbi_429089	CYR61	4006	18539.5	148.18	683.57	2.20574	2.78801e-127	2.04055e-124	yes
ncbi_554220	OTP	3.5	16	0.19	0.85	2.16146	0.000476418	0.0082628	yes
ncbi_427728	TAP2	123.5	548.5	3.495	15.14	2.115	2.5139e-49	7.50989e-47	yes
ncbi_420728	TRANK1	570	2420.5	3.775	15.945	2.07856	1.16744e-98	6.32927e-96	yes
ncbi_416734	PAK5	1.5	11.5	0.045	0.19	2.078	0.000976902	0.0144952	yes
ncbi_424314	NMI	1057.5	4425.5	29.465	122.55	2.0563	5.66473e-84	2.51274e-81	yes
ncbi_420033	KLHL10	17.5	72	0.6	2.455	2.03269	1.13334e-09	8.46423e-08	yes
ncbi_415724	TOX3	10.5	41.5	0.18	0.72	2	5.67247e-07	2.52382e-05	yes
ncbi_100859903	HYAL3	71	275	2.955	11.715	1.98713	6.74264e-16	7.95957e-14	yes
ncbi_420034	NT5C3B	507	1989.5	19.47	77.04	1.98435	2.25212e-64	8.04063e-62	yes
ncbi_416884	TRAFD1	412	1627.5	9.44	37.1	1.97456	1.57963e-68	5.78066e-66	yes
ncbi_420854	EDN1	5.5	22	0.195	0.765	1.97199	0.000140618	0.00319541	yes
ncbi_100858003	TTC31	176	686.5	5.79	22.415	1.95283	1.2713e-45	3.57871e-43	yes
ncbi_424930	B3GNT7	17	68	0.385	1.46	1.92304	2.25479e-09	1.58681e-07	yes
ncbi_395742	FLT4	18.11	67.79	0.17	0.63	1.88982	3.54824e-08	2.02098e-06	yes
ncbi_107053353	LOC107053353	854	3101.5	58.38	211.22	1.8552	3.18367e-61	1.08378e-58	yes
ncbi_100857331	TPSNRL	52.5	187.5	1.98	7.065	1.83519	1.53384e-15	1.75409e-13	yes
ncbi_426934	PANX2	6.5	21	0.115	0.41	1.83399	0.00185905	0.0238708	yes
ncbi_107050978	LOC107050978	12.5	45.5	0.425	1.515	1.83378	0.000121344	0.00281051	yes
ncbi_423129	LPXN	5	19.5	0.22	0.775	1.81669	0.00111464	0.0160119	yes
ncbi_396107	RET	8	29.5	0.135	0.465	1.78427	3.2444e-05	0.000922165	yes
ncbi_100858732	STAT2	488.5	1686	11.015	37.73	1.77624	2.32647e-63	8.1083e-61	yes
XLOC_002210	XLOC_002210	8.5	28.5	0.185	0.63	1.76783	0.000133275	0.00305303	yes
ncbi_421055	EPB41L3	11.5	42	0.155	0.525	1.76005	4.53024e-06	0.000159792	yes
XLOC_002263	XLOC_002263	6	24.5	0.195	0.66	1.75899	5.43794e-05	0.00142653	yes
ncbi_419559	EDN2	367	1240	9.1	30.565	1.74794	4.2653e-57	1.38745e-54	yes
ncbi_100858650	FAM110A	7.5	24.5	0.11	0.365	1.73039	0.000450701	0.00790104	yes
ncbi_770612	IFITM3	4140.5	13218.5	377.44	1200.92	1.66982	3.1292e-72	1.27237e-69	yes
ncbi_107054704	LOC107054704	9.295	30.455	0.265	0.835	1.65578	0.00166411	0.0218804	yes
ncbi_378779	BMP2	62	173.5	1.665	5.22	1.64853	1.84553e-08	1.13033e-06	yes
ncbi_416154	FABP6	10	31.5	0.735	2.29	1.63953	0.000226378	0.00468703	yes
ncbi_769675	ADAR	1036	3227.5	14.57	45.205	1.63348	3.30091e-69	1.27154e-66	yes
ncbi_101751764	GIMAP8L1	4.755	16.53	0.135	0.415	1.62015	0.0030066	0.0336987	yes
ncbi_373969	DLX5	23	70.5	1.17	3.595	1.61948	4.49209e-07	2.0743e-05	yes
ncbi_428652	KCNF1	5.5	17	0.075	0.23	1.61667	0.00492187	0.0480309	yes
ncbi_419236	SLC17A9	7.27	21.7	0.085	0.255	1.58496	0.00225819	0.0274319	yes
ncbi_424959	MCF2L2	8.5	26	0.075	0.225	1.58496	0.000521355	0.0088431	yes
ncbi_418146	IQSEC3	37.5	112	0.41	1.225	1.57909	1.51569e-09	1.10382e-07	yes
ncbi_107055369	LRRC25	19	56	0.45	1.32	1.55254	1.56926e-06	6.17494e-05	yes
ncbi_419813	ETV7	16.5	49.5	0.63	1.84	1.54628	4.7227e-06	0.00016618	yes
ncbi_427788	MYH1E	76.925	218.355	0.875	2.48	1.50299	1.0578e-12	9.92565e-11	yes
ncbi_427727	TAP1	201.5	564.5	7.445	21.055	1.49982	2.63539e-19	3.78205e-17	yes
ncbi_418624	PIGA	112	316.52	1.75	4.91	1.48837	4.11889e-13	3.99287e-11	yes
ncbi_101750112	LOC101750112	41	115.49	0.305	0.85	1.47865	1.06226e-08	6.78908e-07	yes
ncbi_374209	ITGB3	162.5	451.5	3.14	8.655	1.46277	1.26107e-19	1.84595e-17	yes
ncbi_418698	MITD1	247.5	687	7.845	21.62	1.46252	2.3063e-28	4.68884e-26	yes
ncbi_424046	NABP1	561	1544	4.055	11.1	1.45279	2.16328e-48	6.33322e-46	yes
ncbi_421506	LOC421506	13.5	37.5	0.32	0.875	1.45121	0.000135141	0.00308982	yes
ncbi_395243	IRF9	430.5	1177.5	19.705	53.68	1.44582	4.78895e-42	1.27456e-39	yes
ncbi_415327	PATL2	121.5	332.5	3.355	9.13	1.4443	2.85164e-19	4.05265e-17	yes
ncbi_770601	B4GALNT4	686.5	1867	11.375	30.865	1.44011	2.3979e-49	7.3126e-47	yes
ncbi_418108	LOC418108	153.5	418	7.875	21.315	1.43652	4.57781e-19	6.44327e-17	yes
ncbi_100858336	C16orf71	76.5	204	0.95	2.545	1.42167	2.54834e-12	2.33141e-10	yes
ncbi_426340	TAPBPL	185.205	499	3.265	8.745	1.42138	1.07779e-24	1.90081e-22	yes
ncbi_395802	PROX1	46	95.5	0.42	1.12	1.41504	8.65549e-05	0.00212582	yes
ncbi_419239	BIRC7	8.5	23.5	0.135	0.36	1.41504	0.00190554	0.0242973	yes
ncbi_101747236	TLDC2	23.275	62.4	0.65	1.73	1.41226	1.78843e-05	0.000546535	yes
ncbi_420011	IFI35	1596.89	4291.19	65.055	171.385	1.39751	5.52685e-55	1.75874e-52	yes
ncbi_395962	FSHR	10	26.5	0.19	0.5	1.39593	0.00361724	0.0385084	yes
ncbi_420449	PTPRN2	17.5	45.5	0.145	0.38	1.38995	0.000237409	0.00486042	yes
ncbi_416065	PXK	329	842.5	7.405	19.35	1.38576	1.39652e-29	2.96265e-27	yes
ncbi_112530204	LOC112530204	8.205	21.535	0.19	0.49	1.36678	0.00357091	0.0380808	yes
ncbi_395079	FBN3	33.5	86.5	0.16	0.41	1.35755	0.000141937	0.00319642	yes
ncbi_419125	SAMHD1	912	2344	16.515	42.205	1.35364	3.41201e-42	9.24909e-40	yes
ncbi_420386	ADCYAP1R1	48.57	91.5	0.505	1.29	1.35302	0.00044172	0.00778086	yes
ncbi_422649	SLC4A4	13	33	0.12	0.305	1.34577	0.00106288	0.0154045	yes
ncbi_428150	OGFR	999.525	2348.82	10.39	26.18	1.33327	2.75179e-35	6.39376e-33	yes
ncbi_395267	FMO3	11.5	29	0.41	1.02	1.31487	0.00148966	0.0200604	yes
ncbi_425954	SLC2A6	41	102.5	1.345	3.335	1.31008	1.19587e-06	4.86255e-05	yes
ncbi_427756	CARD9	20.5	46.5	0.62	1.535	1.3079	0.000407061	0.00732011	yes
ncbi_396405	CAMKK2	1056	2710	16.995	41.63	1.29251	3.49245e-40	9.12901e-38	yes
XLOC_008277	XLOC_008277	25.5	59.5	0.33	0.805	1.28652	0.000118821	0.00276518	yes
ncbi_427626	NEURL1B	230.5	565	3.265	7.96	1.28569	2.91556e-22	4.74199e-20	yes
ncbi_426068	CELSR1	15	37	0.085	0.205	1.27009	0.000534709	0.00903818	yes
ncbi_419873	PPM1J	63	152	1.44	3.46	1.2647	2.14348e-08	1.28591e-06	yes
ncbi_396160	WNT1	19	45	0.64	1.52	1.24793	0.00110017	0.0158196	yes
ncbi_423703	NUDT13	24.5	48.5	0.775	1.83	1.23958	0.00307206	0.0343501	yes
ncbi_771476	LMOD1	74.5	177.5	1.785	4.21	1.2379	8.20898e-08	4.33802e-06	yes
XLOC_012347	XLOC_012347	161	380.5	1.445	3.395	1.23234	1.23803e-14	1.3424e-12	yes
ncbi_416561	ZDHHC4	95	222.5	3.17	7.405	1.22402	4.53649e-11	3.90618e-09	yes
ncbi_424313	RBM43	145	305.5	2.885	6.7	1.21559	3.7669e-10	2.91746e-08	yes
ncbi_415303	STOML1	404	930.5	14.825	34.045	1.19941	4.19831e-25	7.68185e-23	yes
ncbi_112530026	GPR142	16	37	0.675	1.55	1.19931	0.00101498	0.0148792	yes
ncbi_422395	FMR1	1186	2707.5	15.43	35.18	1.18902	9.06841e-39	2.24989e-36	yes
ncbi_419219	SYCP2	22	49.5	0.36	0.815	1.1788	0.000384086	0.00701904	yes
ncbi_418866	SETDB2	667.5	1517.5	9.135	20.665	1.17771	5.02262e-33	1.14877e-30	yes
ncbi_770511	GABRA2	14	31.5	0.115	0.26	1.17688	0.00291971	0.0330029	yes
ncbi_772070	DLX6	14.5	35	0.635	1.435	1.17622	0.0013432	0.0184618	yes
ncbi_428121	LRRC32	3982.5	9032	65.25	147.27	1.17441	4.17668e-43	1.15355e-40	yes
ncbi_417940	TMEM140	49.5	111.5	1.95	4.385	1.1691	1.91662e-06	7.383e-05	yes
ncbi_100857912	RFX5	139	313	4.71	10.535	1.16139	1.2938e-09	9.56499e-08	yes
ncbi_431664	RXFP3	13.5	30.5	0.155	0.345	1.15433	0.00469137	0.0462017	yes
ncbi_423315	NPAS3	107.5	243	1.28	2.825	1.14211	4.15267e-08	2.29384e-06	yes
ncbi_427150	PLK2	1880	4157	46.595	102.485	1.13717	4.31534e-36	1.01884e-33	yes
ncbi_395282	ID1	251.5	555.5	28.07	61.57	1.1332	1.22677e-15	1.41397e-13	yes
ncbi_395281	ID3	456.5	1002.5	33.29	72.79	1.12865	1.00031e-18	1.38137e-16	yes
ncbi_100859302	LOC100859302	234.5	514.5	12.565	27.455	1.12766	1.06216e-15	1.23396e-13	yes
ncbi_418294	C1S	1610	3536	40.515	88.505	1.1273	2.20644e-30	4.82057e-28	yes
ncbi_419194	ADA	22	48	0.55	1.2	1.12553	0.000750355	0.0117977	yes
ncbi_417965	GRIN2B	51	112.5	0.195	0.425	1.12399	3.61363e-06	0.000129648	yes
ncbi_396385	IRF8	843.5	1833	27.09	59.02	1.12344	8.24955e-25	1.49083e-22	yes
ncbi_107050437	LOC107050437	21.5	46.5	0.085	0.185	1.12199	0.00109568	0.0157705	yes
ncbi_419596	NCMAP	32.5	62.5	0.855	1.855	1.11742	0.00194404	0.0246166	yes
ncbi_395852	ID2	346	752.5	19.305	41.825	1.11539	2.2344e-20	3.40699e-18	yes
ncbi_107049129	LOC107049129	42	94	0.775	1.675	1.11189	6.40155e-06	0.000219452	yes
ncbi_429066	METTL11B	20.275	44.185	0.185	0.395	1.09433	0.00111916	0.0160211	yes
ncbi_771738	ATOH8	109	234	7.665	16.33	1.09117	8.24756e-09	5.43819e-07	yes
ncbi_107055315	LOC107055315	18.405	40.365	0.115	0.245	1.09115	0.00150133	0.0201618	yes
ncbi_423901	CASP7	57.5	122.5	1.61	3.42	1.08694	1.65497e-06	6.44296e-05	yes
ncbi_428007	DHRSX	84.5	178.875	4.085	8.62	1.07735	6.13948e-08	3.29193e-06	yes
ncbi_771422	LOC771422	34.32	71.095	0.6	1.265	1.0761	0.000697127	0.0112138	yes
ncbi_403121	IFI27L2	138.085	231.885	10.195	21.435	1.07211	0.000141527	0.00319541	yes
ncbi_416147	LOC416147	432.5	666.5	1.4	2.93	1.06547	2.39595e-06	8.97275e-05	yes
ncbi_100858936	PAQR9	44	93.045	0.385	0.8	1.05514	3.38389e-05	0.000952566	yes
ncbi_771137	SLC26A8	24.5	51.5	0.345	0.715	1.05135	0.00164986	0.0217769	yes
ncbi_421153	DENND2D	64.5	134.5	1.36	2.81	1.04696	1.02915e-05	0.000334029	yes
ncbi_418295	C1R	1165	2412	29.27	60.335	1.04357	4.30705e-30	9.27156e-28	yes
ncbi_374246	NBN	452	827.5	8.095	16.645	1.03999	2.24458e-15	2.54699e-13	yes
ncbi_427737	YF6	48.165	99.305	2.985	6.13	1.03816	1.51628e-05	0.000473246	yes
ncbi_415756	LOC415756	40.5	83.5	3.48	7.12	1.03279	0.000220686	0.00460404	yes
ncbi_421297	ALK	34	68	0.325	0.66	1.02203	0.000301982	0.00583252	yes
XLOC_008840	XLOC_008840	28	56.5	0.78	1.58	1.01838	0.000867808	0.0132185	yes
XLOC_013807	XLOC_013807	45	89.5	5.64	11.405	1.0159	0.000264387	0.00526543	yes
ncbi_395429	POSTN	61	120.5	1.045	2.1	1.00689	1.48319e-05	0.000463908	yes
XLOC_018563	XLOC_018563	132.5	268.5	4.405	8.84	1.0049	4.02994e-08	2.24297e-06	yes

## Sheet: Type II ISGs
id	Symbol	NC_count	IFN-r_count	NC_fpkm	IFN-r_fpkm	log2(FC)	P value	FDR	significant
ncbi_417973	LOC417973	0	48	0.001	2.59	11.3387	5.99296e-20	2.778e-18	yes
XLOC_018133	EF2	0	7.5	0.001	0.935	9.86882	0.000219667	0.00154474	yes
ncbi_428660	GVINP1	10.5	9197	0.085	73.675	9.7595	0	0	yes
ncbi_112529960	LOC112529960	0	18.595	0.001	0.75	9.55075	3.45126e-08	5.60239e-07	yes
XLOC_011629	XLOC_011629	0	4.5	0.001	0.71	9.47168	0.00796712	0.0330013	yes
ncbi_418423	LOC418423	0	32.87	0.001	0.645	9.33316	6.3063e-17	2.45026e-15	yes
XLOC_012536	XLOC_012536	0	6.5	0.001	0.56	9.12928	0.00141565	0.00771731	yes
ncbi_107055485	LOC107055485	0	4.235	0.001	0.515	9.00843	0.00850767	0.0347229	yes
ncbi_420838	CD83	0	17	0.001	0.485	8.92184	9.35269e-07	1.16328e-05	yes
ncbi_420894	SERPINB1	0	18	0.001	0.455	8.82972	2.34343e-09	4.58299e-08	yes
ncbi_419070	GDPD5	0	23.5	0.001	0.4	8.64386	2.8167e-12	7.64057e-11	yes
ncbi_107052684	LOC107052684	0	4.79	0.001	0.395	8.62571	0.00451329	0.0206209	yes
ncbi_424546	ADGRL4	0	19.5	0.001	0.315	8.29921	2.53956e-10	5.65342e-09	yes
XLOC_004852	XLOC_004852	0	6.53	0.001	0.275	8.10329	0.00141565	0.00771731	yes
ncbi_416102	CHL1	0	19	0.001	0.24	7.90689	2.98391e-10	6.59251e-09	yes
ncbi_428707	HTR2C	0	4.5	0.001	0.18	7.49185	0.0084274	0.034455	yes
ncbi_768821	FGL2	0	8	0.001	0.18	7.49185	0.00014037	0.00103793	yes
ncbi_422782	NSUN7	0	7.05	0.001	0.15	7.22882	0.000389222	0.00254637	yes
ncbi_772243	LOC772243	0	4.555	0.001	0.145	7.17991	0.00576035	0.0252703	yes
ncbi_100858563	ADGRD2	0	9	0.001	0.135	7.07682	4.3656e-05	0.000366881	yes
ncbi_419012	NOX4	0	12	0.001	0.125	6.96578	1.12042e-06	1.37799e-05	yes
ncbi_100858842	APOA2	5	431	0.73	70.275	6.58897	3.83453e-20	1.7888e-18	yes
ncbi_100859414	IFNAL1	0	6.6	0.001	0.095	6.56986	0.000910229	0.00529299	yes
ncbi_417624	DOC2B	0	4.5	0.001	0.09	6.49185	0.00842512	0.034455	yes
ncbi_396398	IFNA3	0.05	4.24	0.005	0.42	6.39232	0.00946596	0.0376991	yes
ncbi_112532725	LOC112532725	0	5.505	0.001	0.065	6.02237	0.00238224	0.0120162	yes
ncbi_417972	GBE	3	243	0.07	4.3	5.94084	8.0847e-91	2.15318e-88	yes
ncbi_421352	TGFB2	0	4.5	0.001	0.06	5.90689	0.00946596	0.0376991	yes
ncbi_101750112	LOC101750112	41	2113.8	0.305	15.8	5.69497	0	0	yes
ncbi_100858381	LOC100858381	8	371.32	0.29	13.315	5.52086	3.97417e-125	1.57334e-122	yes
ncbi_427224	CD274	2.5	117.5	0.08	3.48	5.44294	4.29705e-41	4.99549e-39	yes
ncbi_396384	IRF1	224	9371	7.52	324.74	5.43241	0	0	yes
ncbi_417192	TOR1BL	8	334.5	0.425	18.12	5.41398	4.16818e-114	1.4537e-111	yes
ncbi_415922	GBP4L	225	8640.5	6.955	271.595	5.28726	0	0	yes
ncbi_424033	AHR2	7	269	0.155	5.89	5.24793	1.31222e-89	3.43239e-87	yes
XLOC_019522	XLOC_019522	1	26	0.055	1.525	4.79323	7.26816e-11	1.7144e-09	yes
ncbi_395908	OASL	3.5	99	0.155	4.145	4.74103	9.11302e-36	8.55689e-34	yes
ncbi_107055361	LOC107055361	16	381.5	1.12	27.055	4.59432	8.89784e-113	2.89635e-110	yes
ncbi_101748329	LOC101748329	0.5	8	0.005	0.12	4.58496	0.00100273	0.00575773	yes
XLOC_019725	Parp14	1	23.5	0.11	2.56	4.54057	7.54664e-09	1.35636e-07	yes
ncbi_427728	TAP2	123.5	2642.5	3.495	74.52	4.41426	0	0	yes
ncbi_420486	LOC420486	8.5	157.205	0.08	1.5	4.22882	1.33669e-40	1.48332e-38	yes
ncbi_424467	VCAM1	10	100	0.15	2.705	4.17259	1.53831e-20	7.43668e-19	yes
ncbi_395317	CNTN5	0.5	17	0.01	0.18	4.16993	7.2556e-08	1.11172e-06	yes
ncbi_428156	FOXS1	1	16.5	0.045	0.75	4.05889	5.57515e-07	7.24621e-06	yes
ncbi_420854	EDN1	5.5	87	0.195	3.13	4.00462	2.65844e-27	1.72305e-25	yes
ncbi_421921	CMPK2	8	116.5	0.165	2.36	3.83825	3.57271e-32	3.00765e-30	yes
ncbi_427727	TAP1	201.5	2723	7.445	103.795	3.80132	0	0	yes
ncbi_395468	CCL4	1790	24427.5	157.47	2189.32	3.79733	0	0	yes
XLOC_009804	XLOC_009804	1	13	0.03	0.415	3.79008	0.000223831	0.00157175	yes
ncbi_101750271	LOC101750271	4.5	61	0.11	1.425	3.69539	5.35493e-19	2.36976e-17	yes
ncbi_395509	PDGFRA	3	30.5	0.015	0.19	3.66297	1.51318e-09	3.02802e-08	yes
ncbi_395346	BCO1	9	112	0.195	2.46	3.65711	2.54912e-32	2.15836e-30	yes
ncbi_112531377	LOC112531377	0.545	7.03	0.015	0.185	3.62449	0.00340848	0.0163643	yes
ncbi_418837	EPSTI1	54	623.5	2.19	25.635	3.54911	1.09078e-133	4.84172e-131	yes
ncbi_395313	MX1	2.5	28.5	0.07	0.785	3.48727	4.43053e-10	9.48808e-09	yes
ncbi_107056921	LOC107056921	0.705	6.695	0.005	0.055	3.45943	0.00542972	0.0240068	yes
ncbi_771694	BEST4	0.5	6	0.015	0.16	3.41504	0.00751934	0.0315145	yes
ncbi_404229	POPDC2	0.5	6	0.015	0.145	3.27302	0.00754799	0.0316075	yes
ncbi_112531724	LOC112531724	1	8	0.01	0.095	3.24793	0.00347037	0.0166233	yes
ncbi_424267	DTX3L	132.5	1226	2.755	25.95	3.23561	7.23356e-241	6.23277e-238	yes
XLOC_010943	NMES1	2	18.5	0.08	0.735	3.19967	1.85779e-06	2.17182e-05	yes
ncbi_100857331	TPSNRL	52.5	445	1.98	17.135	3.11337	3.01473e-91	8.17772e-89	yes
ncbi_423456	SLC25A29	88.5	751	2.295	19.82	3.11039	1.2006e-152	6.51348e-150	yes
ncbi_100859304	LOC100859304	0.795	6.82	0.035	0.295	3.07529	0.0103785	0.0407025	yes
ncbi_419813	ETV7	16.5	132.5	0.63	5.24	3.05614	1.83907e-27	1.20793e-25	yes
ncbi_395366	GBP	14.5	120	0.545	4.48	3.03917	2.39848e-22	1.24585e-20	yes
XLOC_010965	XLOC_010965	2.5	18	0.075	0.575	2.9386	9.47373e-06	9.39548e-05	yes
ncbi_769927	LOXL4	0.5	6	0.015	0.115	2.9386	0.0110421	0.0427895	yes
ncbi_768990	TMEM173	23.5	146.5	0.705	5.275	2.90348	2.04361e-27	1.33043e-25	yes
ncbi_396495	IL8L2	15.5	112.5	0.885	6.54	2.88554	9.57544e-21	4.64441e-19	yes
ncbi_419192	WISP2	203.5	1389	5.315	38.3	2.8492	1.31879e-152	6.89917e-150	yes
ncbi_776037	EVI2A	10	70	0.44	3.13	2.83059	5.70448e-17	2.22825e-15	yes
ncbi_415326	CPEB1	13.5	92	0.295	2.085	2.82126	2.14477e-19	9.69649e-18	yes
ncbi_424283	NCKAP5	1	8	0.01	0.07	2.80735	0.00451655	0.0206294	yes
XLOC_007745	Itpripl1	6	41.5	0.11	0.755	2.77897	2.35809e-11	5.80526e-10	yes
ncbi_416807	GLT1D1	4.5	29	0.095	0.645	2.7633	2.96389e-06	3.30404e-05	yes
ncbi_112533547	LOC112533547	1.88	11.495	0.065	0.43	2.72583	0.00138525	0.00757696	yes
ncbi_100857413	NLRC5	315.5	1979.5	2.99	19.105	2.67573	9.38962e-250	8.5962e-247	yes
ncbi_395299	SOCS3	124.5	750	4.59	28.065	2.61221	1.13195e-124	4.36339e-122	yes
ncbi_112529985	LOC112529985	2	10	0.02	0.12	2.58496	0.00517245	0.0231206	yes
ncbi_426340	TAPBPL	185.205	1088.5	3.265	19.435	2.5735	7.8481e-162	4.4215e-159	yes
ncbi_419297	VSTM2L	1.5	8.5	0.075	0.445	2.56884	0.00694431	0.0295699	yes
ncbi_101751764	GIMAP8L1	4.755	29.285	0.135	0.795	2.558	2.85354e-08	4.6807e-07	yes
XLOC_001390	XLOC_001390	1.925	8.945	0.03	0.175	2.54432	0.0116352	0.0446743	yes
ncbi_395734	RHOB	518.5	2956.5	14.865	86.22	2.5361	0	0	yes
ncbi_770067	CYYR1	3	18	0.065	0.37	2.50901	0.000204878	0.00145189	yes
XLOC_001970	XLOC_001970	1.5	8	0.07	0.395	2.49643	0.0108838	0.0422879	yes
XLOC_012347	XLOC_012347	161	890.5	1.445	8.135	2.49307	2.85041e-142	1.34686e-139	yes
ncbi_423079	HPS5	2.5	13	0.325	1.78	2.45337	0.00500412	0.0224986	yes
ncbi_417460	FKBP6	2	11	0.045	0.245	2.44478	0.00205334	0.0105794	yes
ncbi_424044	STAT1	2736	14338.5	43.655	237.465	2.4435	0	0	yes
ncbi_424220	IGFBP5	680.5	3613.5	22.075	119.545	2.43707	1.37971e-290	1.44358e-287	yes
ncbi_101747378	PARP14	1174.5	6225	11.37	61.06	2.425	1.37051e-218	1.00376e-215	yes
ncbi_422692	TIFA	17.5	91	0.635	3.41	2.42494	1.09598e-16	4.18072e-15	yes
XLOC_019297	exsA	8	42.41	0.57	3.05	2.41978	0.000187178	0.00133876	yes
XLOC_006649	XLOC_006649	5.5	25.5	0.175	0.895	2.35453	7.49942e-06	7.62328e-05	yes
ncbi_419563	GBP1	1007	4934	19.095	94.99	2.31458	0	0	yes
XLOC_014008	XLOC_014008	4	20.5	0.23	1.14	2.30933	0.000145489	0.00107253	yes
ncbi_419106	GATA3	1.5	8.5	0.06	0.295	2.29768	0.0118188	0.0452844	yes
ncbi_419265	HELZ2	249	1216	1.635	8.025	2.29521	4.80698e-148	2.34709e-145	yes
ncbi_112533211	LOC112533211	7	32.5	0.41	1.96	2.25716	3.2681e-07	4.48231e-06	yes
ncbi_429039	SLC23A3	2.075	9.885	0.04	0.19	2.24793	0.00494926	0.0222724	yes
ncbi_395243	IRF9	430.5	2017	19.705	92.67	2.23354	4.11263e-199	2.86866e-196	yes
ncbi_107053690	LOC107053690	2	9.5	0.08	0.375	2.22882	0.00624758	0.0270114	yes
ncbi_419872	MOV10	280.5	1287.5	5.48	25.6	2.2239	8.73339e-149	4.41127e-146	yes
ncbi_101748577	LOC101748577	4.5	13.5	0.07	0.325	2.21501	0.00939201	0.0374964	yes
ncbi_416686	IL15RA	33	155.5	1.825	8.435	2.20849	1.85232e-21	9.16647e-20	yes
ncbi_417346	CD7	14	72.5	0.48	2.215	2.2062	2.12675e-15	7.48862e-14	yes
ncbi_554220	OTP	3.5	16	0.19	0.865	2.1867	0.000332694	0.00222424	yes
ncbi_423790	IFIT5	21	91.5	0.675	3.025	2.16398	1.14704e-15	4.09802e-14	yes
ncbi_396330	IRF7	130	575.5	4.355	19.5	2.16273	1.22747e-67	2.56857e-65	yes
ncbi_424185	IFIH1	29.5	131.5	0.51	2.28	2.16046	6.44567e-21	3.15773e-19	yes
ncbi_396385	IRF8	843.5	3771.5	27.09	120.995	2.15912	2.66786e-195	1.69908e-192	yes
ncbi_396107	RET	8	41	0.135	0.6	2.152	3.88833e-08	6.23836e-07	yes
ncbi_417940	TMEM140	49.5	210.5	1.95	8.385	2.10434	6.37985e-29	4.5365e-27	yes
ncbi_425954	SLC2A6	41	167	1.345	5.675	2.07701	1.20135e-15	4.28159e-14	yes
ncbi_418294	C1S	1610	6595	40.515	169.19	2.06212	2.1276e-297	2.39731e-294	yes
ncbi_100858073	UBE2L6	71	288.5	7.37	30.685	2.0578	6.96448e-38	7.08443e-36	yes
ncbi_424269	PARP9	230.835	915.88	3.77	15.305	2.02137	9.64471e-74	2.27864e-71	yes
ncbi_426962	GFPT2	2030.5	7988	51.74	208.13	2.00813	0	0	yes
ncbi_395827	CYP24A1	6	23	0.145	0.575	1.98751	0.000105921	0.000807246	yes
ncbi_420503	ARMC3	4.5	16.5	0.11	0.435	1.98351	0.00172491	0.00914128	yes
ncbi_418700	LYGL	22	85.5	0.68	2.665	1.97053	7.32508e-13	2.12892e-11	yes
ncbi_107055411	HOXC4	4	15.5	0.255	0.99	1.95693	0.00107392	0.00609956	yes
ncbi_415413	UNC13C	46	175.5	0.395	1.52	1.94415	2.0766e-23	1.12776e-21	yes
ncbi_416630	SOCS1	538	2049	42.055	161.615	1.94221	7.3915e-167	4.33083e-164	yes
ncbi_414835	LOC414835	2.5	10.895	0.025	0.095	1.926	0.00437074	0.0201055	yes
ncbi_429089	CYR61	4006	14892.5	148.18	560.13	1.91841	0	0	yes
ncbi_423189	LRP4	5.5	17	0.045	0.17	1.91754	0.00301259	0.0147439	yes
ncbi_112530987	LOC112530987	11.5	41	0.555	2.01	1.85664	2.03202e-05	0.000185799	yes
ncbi_416093	EIF4E3	99	303	2.17	7.855	1.85592	1.26006e-28	8.78921e-27	yes
ncbi_424297	THSD7B	6	16.5	0.05	0.18	1.848	0.00713601	0.0302367	yes
ncbi_422720	TLR3	129.215	439.615	2.455	8.79	1.84014	2.75294e-39	2.98704e-37	yes
ncbi_423457	SLC25A47	250	848.5	4.215	15.09	1.83999	2.98017e-70	6.51544e-68	yes
ncbi_424862	SLCO2A1	11.5	36	0.265	0.945	1.83432	1.45721e-05	0.000138157	yes
ncbi_424314	NMI	1057.5	3688	29.465	104.465	1.82595	1.38739e-228	1.12902e-225	yes
ncbi_419084	GDPD4	3	11	0.085	0.3	1.81943	0.00990157	0.0392101	yes
ncbi_424903	HRASLS	5	17	0.195	0.685	1.81263	0.00153492	0.00827819	yes
ncbi_415302	PML	244.23	834.59	6.415	22.285	1.79655	1.2871e-80	3.2506e-78	yes
ncbi_378803	TNFRSF11B	1783.5	6134.5	75.5	260.915	1.78903	5.19487e-257	5.07296e-254	yes
ncbi_421153	DENND2D	64.5	218.5	1.36	4.675	1.78136	1.69461e-22	8.92902e-21	yes
ncbi_417956	HIST1H2B7	11.98	42.775	2.14	7.35	1.78013	0.00419681	0.0194417	yes
ncbi_101748788	SLC26A1	5	17	0.06	0.205	1.77259	0.00165659	0.00885289	yes
ncbi_422780	LIMCH1	180.5	605	2.265	7.68	1.7616	3.61929e-57	6.31135e-55	yes
ncbi_100857840	LOC100857840	6	19.5	0.175	0.59	1.75336	0.00115416	0.00647742	yes
ncbi_419669	RNF19B	192	624	4.805	15.945	1.7305	2.35829e-55	3.97061e-53	yes
ncbi_418295	C1R	1165	3790	29.27	96.59	1.72245	3.19519e-197	2.12742e-194	yes
XLOC_005030	XLOC_005030	7.5	24	0.385	1.255	1.70476	0.000255479	0.00175858	yes
XLOC_014013	XLOC_014013	179.5	570	4.34	14.04	1.69378	1.32219e-51	1.99664e-49	yes
ncbi_423462	LOC423462	4.51	14.53	0.065	0.21	1.69188	0.00493019	0.0222207	yes
ncbi_768576	FOXL1	7.5	22.5	0.15	0.48	1.67807	0.00904408	0.0364551	yes
ncbi_776186	TMEM158	45	142.5	2.225	7.1	1.67401	1.63133e-15	5.78589e-14	yes
XLOC_014558	XLOC_014558	7.5	25.5	0.335	1.06	1.66183	0.000124982	0.000937523	yes
ncbi_100859797	ACKR4	8	24.5	0.215	0.68	1.6612	0.000287428	0.00195735	yes
ncbi_423901	CASP7	57.5	177.5	1.61	5.08	1.65777	5.4889e-19	2.41446e-17	yes
ncbi_423896	ACSL5	77	234	1.76	5.36	1.60666	1.39709e-17	5.63764e-16	yes
ncbi_395742	FLT4	18.11	56.75	0.17	0.515	1.59904	3.63584e-08	5.87187e-07	yes
ncbi_101749583	LOC101749583	5	14.5	0.13	0.39	1.58496	0.0105774	0.0413718	yes
ncbi_427687	PLCB1	9	25.5	0.115	0.345	1.58496	0.00201393	0.0104056	yes
XLOC_019671	XLOC_019671	110	318.5	8.335	24.905	1.57918	8.84532e-28	5.94341e-26	yes
ncbi_415756	LOC415756	40.5	116.5	3.48	10.335	1.57038	8.99165e-12	2.30084e-10	yes
ncbi_418971	ELMOD1	12	35	0.28	0.83	1.56768	3.34095e-05	0.000289575	yes
ncbi_417128	NACC2	403.32	1144.04	12.945	37.45	1.53257	6.10138e-73	1.39645e-70	yes
ncbi_416457	GPER1	73	206	0.4	1.155	1.52982	2.25121e-19	1.01464e-17	yes
ncbi_428760	ADAMTS3	10	28.5	0.11	0.315	1.51785	0.00062124	0.00382832	yes
ncbi_418205	LRMP	167.5	472	2.34	6.69	1.5155	1.01588e-37	1.01229e-35	yes
ncbi_107050978	LOC107050978	12.5	36	0.425	1.215	1.51542	7.43019e-05	0.000587358	yes
ncbi_100859744	RASGEF1B	16.5	45.5	0.385	1.1	1.51457	7.51284e-06	7.63162e-05	yes
ncbi_100858936	PAQR9	44	124.135	0.385	1.09	1.5014	1.91227e-12	5.2652e-11	yes
ncbi_420827	RNF144B	11	29	0.08	0.225	1.49185	0.00154712	0.00832865	yes
ncbi_107054710	LOC107054710	12.46	34	0.58	1.63	1.49075	0.000228362	0.00159668	yes
ncbi_771537	MEIKIN	16.5	45.5	0.23	0.645	1.48767	6.26847e-06	6.4845e-05	yes
ncbi_769163	FILIP1L	160.5	444.5	1.86	5.215	1.48736	1.97212e-33	1.77225e-31	yes
ncbi_374155	ST8SIA4	55	154	3.395	9.49	1.483	8.2038e-10	1.69491e-08	yes
ncbi_100859347	AHR1B	904.5	2493.5	16.295	45.485	1.48096	1.94927e-109	6.07507e-107	yes
ncbi_395669	PLEK	13	36	0.705	1.96	1.47516	9.48936e-05	0.000734285	yes
ncbi_427122	ERAP1	731	1986.5	11.36	31.375	1.46565	1.03342e-113	3.52036e-111	yes
ncbi_395335	CISH	128.5	344.5	6.795	18.64	1.45586	7.22174e-25	4.23136e-23	yes
ncbi_395802	PROX1	46	120	0.42	1.15	1.45317	2.41464e-09	4.70341e-08	yes
ncbi_776275	LOC776275	10	27.5	0.19	0.52	1.45251	0.00272779	0.0135217	yes
ncbi_396503	COL17A1	26.5	72	0.315	0.86	1.44898	1.08137e-07	1.61962e-06	yes
ncbi_396146	GCH1	187	502	13.975	38.095	1.44675	4.30641e-38	4.41121e-36	yes
ncbi_772201	ASPG	355.5	945.5	10.54	28.73	1.44668	5.8612e-36	5.53903e-34	yes
ncbi_775985	BEND6	231.5	628	4.315	11.735	1.44339	2.20402e-36	2.1101e-34	yes
ncbi_100857569	CLC2DL4	55.455	129.95	0.87	2.365	1.44275	4.74434e-09	8.82255e-08	yes
ncbi_100857563	PMLL	134.27	361.41	3.34	9.075	1.44205	2.36009e-24	1.34516e-22	yes
ncbi_428150	OGFR	999.525	2387.41	10.39	28.18	1.43948	5.92112e-98	1.70064e-95	yes
ncbi_426211	KAZN	135	357	3.085	8.36	1.43823	4.9763e-28	3.39036e-26	yes
ncbi_427788	MYH1E	76.925	204.895	0.875	2.365	1.43449	8.51113e-18	3.502e-16	yes
ncbi_395507	P2RX5	30.12	65.28	0.325	0.875	1.42884	2.27714e-05	0.000205645	yes
ncbi_415644	HERPUD1	8.465	22.1	0.745	1.985	1.41383	0.00351756	0.0168053	yes
ncbi_770718	TRIM58	780	2041	29.745	79.075	1.41057	2.53345e-110	8.06738e-108	yes
ncbi_770392	C5NT1AL	233	611	7.845	20.835	1.40916	2.44545e-44	3.08801e-42	yes
ncbi_425389	BF2	2433.43	6343.48	129.225	342.905	1.40792	5.61401e-129	2.34954e-126	yes
ncbi_424865	IGF2BP2	332.5	865	6.29	16.66	1.40526	1.65238e-59	2.98816e-57	yes
ncbi_420667	CMTM6	447.5	1162.89	5.55	14.67	1.40231	1.22054e-73	2.83785e-71	yes
XLOC_018329	TRPM6	8	20	0.25	0.66	1.40054	0.0050772	0.0227782	yes
ncbi_395852	ID2	346	897	19.305	50.96	1.40039	1.82375e-55	3.10632e-53	yes
ncbi_419218	ZNFX1	1013	2620	10.165	26.8	1.39862	2.23574e-113	7.44298e-111	yes
ncbi_101749459	ARID5A	556.395	1419.88	7.73	20.09	1.37794	1.03301e-83	2.65464e-81	yes
ncbi_415780	LOC415780	40	88.5	0.48	1.245	1.37504	4.24217e-06	4.57917e-05	yes
ncbi_417283	EXD3	19.5	52	0.48	1.24	1.36923	4.8525e-06	5.18828e-05	yes
ncbi_419086	CAPN5	18	45	0.215	0.555	1.36815	3.94984e-05	0.000337557	yes
ncbi_100857912	RFX5	139	354.5	4.71	12.125	1.36419	8.24967e-22	4.15262e-20	yes
ncbi_424313	RBM43	145	320	2.885	7.395	1.35798	2.66611e-16	9.91196e-15	yes
ncbi_417603	TRPV2	325.5	815	5.22	13.335	1.3531	2.28564e-53	3.67913e-51	yes
ncbi_101748321	MYO9A	1861.5	4653.39	12.255	31.21	1.34864	1.67908e-137	7.686e-135	yes
ncbi_418100	PARP12	317.5	790.5	4.865	12.33	1.34166	4.30951e-50	6.18879e-48	yes
ncbi_416884	TRAFD1	412	1029	9.44	23.905	1.34045	9.45466e-55	1.5388e-52	yes
ncbi_395147	EIF2AK2	262	651	5.58	14.125	1.33991	1.04039e-39	1.14584e-37	yes
ncbi_418108	LOC418108	153.5	379	7.875	19.855	1.33415	2.14681e-25	1.29944e-23	yes
ncbi_107050958	LOC107050958	8	19.5	0.71	1.78	1.32599	0.00829434	0.0340539	yes
XLOC_008511	XLOC_008511	6	16.5	0.33	0.825	1.32193	0.00764269	0.031931	yes
XLOC_004019	XLOC_004019	45	98.5	2.645	6.595	1.3181	9.12131e-07	1.13807e-05	yes
XLOC_008277	XLOC_008277	25.5	47	0.33	0.82	1.31316	0.0031817	0.0154528	yes
ncbi_395282	ID1	251.5	616.5	28.07	69.665	1.3114	1.82083e-37	1.80213e-35	yes
ncbi_769222	ADAMTS8	775.5	1896	5.49	13.615	1.31032	3.28334e-92	9.07441e-90	yes
ncbi_100859265	ZBTB20	662.5	1633.5	1.585	3.93	1.31005	2.08288e-32	1.77384e-30	yes
ncbi_107055315	LOC107055315	18.405	44.87	0.115	0.285	1.30933	4.05456e-05	0.000344497	yes
ncbi_423315	NPAS3	107.5	227.5	1.28	3.165	1.30606	1.26416e-08	2.19647e-07	yes
ncbi_420033	KLHL10	17.5	42.5	0.6	1.48	1.30256	6.41197e-05	0.000515774	yes
ncbi_424959	MCF2L2	8.5	20	0.075	0.185	1.30256	0.00975917	0.038751	yes
ncbi_423132	SERPING1	1084.41	2603.96	34.705	84.83	1.28943	2.95333e-98	8.65206e-96	yes
ncbi_420011	IFI35	1596.89	4028.03	65.055	158.32	1.28311	9.68077e-121	3.636e-118	yes
ncbi_417281	ENTPD8L	165.5	395.465	3.92	9.515	1.27935	6.0085e-26	3.71361e-24	yes
ncbi_424046	NABP1	561	1341	4.055	9.82	1.27602	4.87325e-65	9.63095e-63	yes
ncbi_693260	BF1	491.075	1163.53	23.71	57.075	1.26736	2.90095e-65	5.82097e-63	yes
ncbi_427737	YF6	48.165	112.895	2.985	7.17	1.26424	3.75783e-08	6.04886e-07	yes
ncbi_100858732	STAT2	488.5	1157.5	11.015	26.45	1.2638	1.92869e-61	3.57614e-59	yes
ncbi_425522	CAMK1D	45.5	106	0.35	0.84	1.26303	5.20945e-07	6.81931e-06	yes
ncbi_101750175	PTCHD3L	88.065	207.73	1.025	2.455	1.2601	5.45874e-13	1.60562e-11	yes
ncbi_100859848	LOC100859848	36	84.5	0.285	0.68	1.25457	2.05871e-07	2.92209e-06	yes
ncbi_422581	BMP3	237.5	505.5	5.53	13.185	1.25355	5.0801e-24	2.8731e-22	yes
ncbi_429066	METTL11B	20.275	45.47	0.185	0.44	1.24998	0.000241475	0.00167003	yes
ncbi_419897	TCP11	13.155	29.76	0.225	0.53	1.23607	0.00186437	0.00974289	yes
ncbi_395417	SIK1	1288.5	2984.5	16.63	38.91	1.22635	3.81327e-107	1.16368e-104	yes
ncbi_769675	ADAR	1036	2375.5	14.57	34.005	1.22275	1.06839e-93	3.00959e-91	yes
ncbi_428121	LRRC32	3982.5	9101.5	65.25	151.89	1.21898	6.68612e-133	2.88054e-130	yes
ncbi_415327	PATL2	121.5	276.5	3.355	7.8	1.21716	1.17521e-17	4.79513e-16	yes
ncbi_101747236	TLDC2	23.275	51.63	0.65	1.51	1.21604	0.000549545	0.003443	yes
ncbi_772164	PANX1	244.5	558.5	4.28	9.94	1.21564	8.69528e-33	7.58146e-31	yes
ncbi_395869	RHOC	282.5	642.5	29.3	67.79	1.21017	2.69607e-36	2.56442e-34	yes
ncbi_427302	FSD1L	14	31.5	0.485	1.115	1.20099	0.00140762	0.00768215	yes
ncbi_418538	PDE9A	38.5	91.5	1.265	2.9	1.19692	5.38319e-07	7.02164e-06	yes
ncbi_395107	FGFRL1	69	146	1.14	2.61	1.19502	2.50543e-09	4.85444e-08	yes
ncbi_418863	FNDC3A	494	1128.5	7.57	17.225	1.18614	1.20808e-51	1.84334e-49	yes
XLOC_007980	XLOC_007980	51	114	0.93	2.115	1.18536	8.207e-07	1.03814e-05	yes
ncbi_417545	ASL2	209.695	465	8.19	18.62	1.18492	1.76819e-20	8.49195e-19	yes
ncbi_420433	NUB1	2307	5152.5	62.925	142.725	1.18153	1.02469e-117	3.75241e-115	yes
ncbi_416998	CARD8	327.5	726	9.32	21.13	1.18089	9.28327e-35	8.55229e-33	yes
XLOC_000204	XLOC_000204	32.075	70.555	0.4	0.905	1.17792	6.99377e-06	7.14897e-05	yes
ncbi_378779	BMP2	62	113.5	1.665	3.765	1.17713	0.000107391	0.000816748	yes
ncbi_693266	CASP18	20.42	44.855	0.58	1.31	1.17544	0.000159006	0.00115819	yes
ncbi_421369	ATF3	352.5	786.5	8.96	20.21	1.1735	4.28724e-30	3.27081e-28	yes
ncbi_419731	ST14	551.615	1235.18	12.525	28.115	1.16653	2.78348e-59	4.97224e-57	yes
XLOC_004590	XLOC_004590	22	51	0.94	2.11	1.16651	4.54267e-05	0.000379367	yes
ncbi_428994	CPS1	9.5	21.5	0.105	0.235	1.16227	0.00894929	0.0361507	yes
ncbi_419382	TP73	40	86.5	0.995	2.225	1.16104	1.73814e-06	2.04829e-05	yes
ncbi_416561	ZDHHC4	95	207.5	3.17	7.085	1.16029	1.82107e-12	5.03303e-11	yes
ncbi_419125	SAMHD1	912	2004	16.515	36.7	1.152	2.86896e-55	4.77551e-53	yes
ncbi_421884	DST	2476	5793.5	10.47	23.055	1.13882	2.26462e-48	3.04332e-46	yes
ncbi_423056	TRIM66	8.5	22	0.1	0.22	1.1375	0.00664407	0.0285068	yes
ncbi_100857105	SERPINF2	18	39	0.515	1.125	1.12728	0.000765521	0.00455827	yes
ncbi_423796	PCGF5	1361.5	2601.5	13.15	28.66	1.12398	4.91258e-33	4.30895e-31	yes
ncbi_420193	IL7	6.5	42.5	0.225	0.49	1.12286	1.99793e-10	4.50999e-09	yes
ncbi_415651	CX3CL1	472	1011.5	21.075	45.805	1.11997	1.08432e-46	1.44392e-44	yes
ncbi_417869	NAV3	905	1924	6.08	13.125	1.11017	3.30654e-56	5.69813e-54	yes
ncbi_100859302	LOC100859302	234.5	497	12.565	27.095	1.10862	2.48567e-23	1.34355e-21	yes
ncbi_395543	SMAD9	183.5	364.5	2.21	4.735	1.09932	2.87018e-12	7.77124e-11	yes
ncbi_107055369	LRRC25	19	39.5	0.45	0.96	1.09311	0.00108681	0.00615777	yes
ncbi_378913	FLNB	36172.4	75470.1	247.765	526.35	1.08705	2.51525e-80	6.24463e-78	yes
ncbi_776458	CLC2DL5	178.245	367.9	4.72	9.975	1.07953	8.02994e-17	3.07913e-15	yes
ncbi_422688	CAMK2D	359	743.5	7.785	16.345	1.07008	7.54637e-30	5.61113e-28	yes
ncbi_374199	JAK2	297.5	613.5	3.225	6.76	1.06772	4.12405e-24	2.34144e-22	yes
ncbi_396361	INHBA	1484	3023	31.365	65.665	1.06597	7.63755e-74	1.83401e-71	yes
ncbi_107049469	LOC107049469	163.5	338	13.255	27.735	1.06517	2.21556e-16	8.27895e-15	yes
ncbi_415969	CECR5L	140	288.5	2.84	5.92	1.05971	2.38788e-14	7.89564e-13	yes
ncbi_768473	FAM155A	34.035	66.95	0.12	0.25	1.05889	0.00165873	0.00886068	yes
ncbi_112532141	LOC112532141	15.5	32.5	0.55	1.145	1.05784	0.00862446	0.0350725	yes
ncbi_101751647	GIMAP7L5	24.5	42.5	1.32	2.735	1.051	0.00922315	0.037024	yes
ncbi_418866	SETDB2	667.5	1350.5	9.135	18.875	1.047	9.26174e-42	1.09408e-39	yes
ncbi_419219	SYCP2	22	44.5	0.36	0.74	1.03953	0.000941269	0.005454	yes
ncbi_418389	TMEM45A	315.5	566	4.78	9.79	1.0343	8.32261e-18	3.43407e-16	yes
ncbi_100859145	FAM184B	43.255	88.795	0.735	1.505	1.03395	8.01633e-05	0.000629277	yes
ncbi_112532567	POLD4	26.5	53	2.54	5.2	1.03368	0.000298268	0.00201896	yes
ncbi_416689	FAM208B	1018.5	2033	7.655	15.665	1.03307	8.40367e-55	1.38311e-52	yes
ncbi_107050133	NPM2	14	28	1.13	2.31	1.03157	0.0110231	0.0427384	yes
ncbi_771738	ATOH8	109	218.5	7.665	15.655	1.03027	1.4454e-09	2.90031e-08	yes
ncbi_424994	LRRC31	77	154.5	1.695	3.45	1.02531	2.28578e-07	3.22253e-06	yes
ncbi_417481	AUTS2	74.5	154	0.855	1.74	1.02509	6.87848e-09	1.24544e-07	yes
XLOC_009268	XLOC_009268	26	51.5	1.23	2.5	1.02327	0.0100516	0.0397076	yes
ncbi_419873	PPM1J	63	126.5	1.44	2.92	1.0199	1.37097e-07	2.01829e-06	yes
ncbi_395609	MDM2	1193.5	2339	15.29	30.905	1.01525	5.45429e-53	8.5908e-51	yes
ncbi_771476	LMOD1	74.5	148.5	1.785	3.605	1.01408	1.66315e-07	2.40254e-06	yes
ncbi_420546	CDK14	2129.5	4220.5	23.79	48.04	1.01388	1.93536e-71	4.3614e-69	yes
ncbi_419194	ADA	22	43.5	0.55	1.11	1.01306	0.00136812	0.00750007	yes
ncbi_422513	HERC4L	189	365.5	3.38	6.82	1.01275	4.18702e-12	1.11108e-10	yes
ncbi_396405	CAMKK2	1056	1941.5	16.995	34.045	1.00233	3.18713e-39	3.43273e-37	yes

## Sheet: Type III ISGs
175 elements included exclusively in "DF1":
id	Symbol	NC_count	IFN-la_count	NC_fpkm	IFN-la_fpkm	log2(FC)	P value	FDR	significant
ncbi_112529960	LOC112529960	0	43.425	0.001	1.795	10.8098	8.70873e-08	3.02178e-06	yes
XLOC_011629	XLOC_011629	0	8	0.001	1.23	10.2644	0.000437978	0.00627869	yes
XLOC_004839	XLOC_004839	0	6.5	0.001	0.64	9.32193	0.00365878	0.0345911	yes
ncbi_424546	ADGRL4	0	41.5	0.001	0.625	9.28771	1.68049e-18	1.46293e-16	yes
XLOC_012536	XLOC_012536	0	6.5	0.001	0.525	9.03617	0.00366459	0.034604	yes
ncbi_418423	LOC418423	0	24	0.001	0.46	8.84549	4.93659e-11	2.55722e-09	yes
ncbi_420838	CD83	0	14.5	0.001	0.43	8.74819	1.76102e-07	5.8599e-06	yes
ncbi_419070	GDPD5	0	25	0.001	0.395	8.62571	4.45623e-12	2.45647e-10	yes
ncbi_100859179	GNGT2	0	5.4	0.001	0.37	8.53138	0.00256146	0.026148	yes
ncbi_107049114	LOC107049114	0	10.205	0.001	0.355	8.47168	0.000118465	0.00203593	yes
ncbi_768821	FGL2	0	12	0.001	0.25	7.96578	2.25016e-06	6.04235e-05	yes
ncbi_112531378	LOC112531378	0	5.245	0.001	0.185	7.53138	0.00502181	0.0438485	yes
ncbi_416102	CHL1	0	8.5	0.001	0.115	6.84549	0.000206997	0.00331923	yes
ncbi_100858563	ADGRD2	0	7.5	0.001	0.09	6.49185	0.000363369	0.00537485	yes
ncbi_419012	NOX4	0	9.5	0.001	0.085	6.40939	0.000107879	0.00188054	yes
ncbi_424033	AHR2	7	407	0.155	8.84	5.83371	6.97198e-100	4.07387e-97	yes
XLOC_009804	XLOC_009804	1	36	0.03	1.175	5.29155	2.50585e-12	1.41882e-10	yes
XLOC_019522	XLOC_019522	1	24.5	0.055	1.43	4.70044	5.70448e-08	2.0226e-06	yes
ncbi_420486	LOC420486	8.5	211.495	0.08	1.965	4.61839	1.02001e-33	1.77355e-31	yes
XLOC_019725	Parp14	1	24	0.11	2.62	4.57399	1.39248e-08	5.42435e-07	yes
ncbi_428156	FOXS1	1	22	0.045	0.975	4.43741	6.06646e-09	2.45482e-07	yes
ncbi_101748329	LOC101748329	0.5	7	0.005	0.1	4.32193	0.00289827	0.0287231	yes
ncbi_424467	VCAM1	10	111	0.15	2.81	4.22754	1.49795e-22	1.60897e-20	yes
XLOC_010943	NMES1	2	35.5	0.08	1.395	4.12412	4.71532e-10	2.20119e-08	yes
ncbi_395220	ORM1	15	220	1.275	18.29	3.84249	0.000501639	0.00702583	yes
ncbi_768990	TMEM173	23.5	274	0.705	10.105	3.8413	5.10175e-46	1.14656e-43	yes
ncbi_420854	EDN1	5.5	78.5	0.195	2.75	3.81789	5.56986e-20	5.35293e-18	yes
ncbi_101748614	RAB39A	0.5	8	0.01	0.14	3.80735	0.00170551	0.0190038	yes
ncbi_423456	SLC25A29	88.5	949.5	2.295	24.515	3.4171	1.29118e-117	9.43078e-115	yes
ncbi_100859304	LOC100859304	0.795	8.685	0.035	0.36	3.36257	0.00268239	0.0270423	yes
ncbi_419813	ETV7	16.5	148	0.63	5.705	3.1788	6.52311e-30	9.72343e-28	yes
ncbi_419297	VSTM2L	1.5	12.5	0.075	0.645	3.10434	0.000789558	0.010207	yes
ncbi_770691	C8G	1	9	0.05	0.425	3.08746	0.00200588	0.0215931	yes
XLOC_004781	XLOC_004781	1.5	13	0.19	1.585	3.06041	0.000593194	0.00808338	yes
XLOC_019297	exsA	8	65.92	0.57	4.755	3.06041	3.21284e-06	8.29207e-05	yes
ncbi_418700	LYGL	22	181.5	0.68	5.53	3.02367	4.43363e-29	6.288e-27	yes
ncbi_395299	SOCS3	124.5	946	4.59	34.665	2.91691	2.60517e-96	1.4637e-93	yes
ncbi_112533344	HTD2	2.07	15.28	0.17	1.265	2.89553	8.73282e-05	0.00156912	yes
ncbi_419192	WISP2	203.5	1421	5.315	38.315	2.84977	2.35722e-107	1.49714e-104	yes
ncbi_422692	TIFA	17.5	123	0.635	4.545	2.83945	5.61501e-21	5.61809e-19	yes
ncbi_415326	CPEB1	13.5	94	0.295	2.065	2.80735	1.9677e-17	1.66151e-15	yes
XLOC_012347	XLOC_012347	161	1072	1.445	9.575	2.7282	2.15649e-92	1.08628e-89	yes
XLOC_010965	XLOC_010965	2.5	16	0.075	0.49	2.70782	0.000222224	0.00351706	yes
ncbi_776037	EVI2A	10	63.5	0.44	2.765	2.6517	7.49398e-13	4.43206e-11	yes
ncbi_424220	IGFBP5	680.5	4157	22.075	134.405	2.6061	7.81819e-120	6.3449e-117	yes
ncbi_769852	HIST2H3L	2.5	14.635	0.335	1.945	2.53754	0.000375822	0.00552315	yes
ncbi_420503	ARMC3	4.5	24	0.11	0.63	2.51785	1.35077e-05	0.000304506	yes
ncbi_395282	ID1	251.5	1424	28.07	158.35	2.49602	1.06791e-58	3.25001e-56	yes
ncbi_415756	LOC415756	40.5	214	3.48	18.87	2.43894	1.34921e-23	1.52785e-21	yes
ncbi_427850	RELN	7	35.5	0.04	0.205	2.35755	1.57515e-07	5.28961e-06	yes
ncbi_100859797	ACKR4	8	40	0.215	1.08	2.32862	3.58458e-08	1.32231e-06	yes
ncbi_419669	RNF19B	192	946	4.805	23.57	2.29434	2.94438e-59	9.15139e-57	yes
XLOC_008511	XLOC_008511	6	28.5	0.33	1.54	2.22239	4.31247e-06	0.000107871	yes
ncbi_395734	RHOB	518.5	2406	14.865	68.645	2.20724	8.00275e-90	3.54255e-87	yes
ncbi_427789	MYH1G	2.05	11.515	0.015	0.065	2.11548	0.00151061	0.0173619	yes
ncbi_416807	GLT1D1	4.5	18	0.095	0.4	2.074	0.000829897	0.010653	yes
ncbi_554220	OTP	3.5	15	0.19	0.795	2.06496	0.00175154	0.0193984	yes
ncbi_770067	CYYR1	3	13	0.065	0.27	2.05445	0.00421858	0.038588	yes
ncbi_107052152	LOC107052152	8.5	34.5	0.535	2.175	2.0234	0.000106662	0.001866	yes
ncbi_426962	GFPT2	2030.5	8318.5	51.74	209.735	2.01922	4.13955e-96	2.23965e-93	yes
ncbi_100858171	XKR4	4.5	18	0.02	0.08	2	0.000858121	0.0109115	yes
ncbi_416457	GPER1	73	289.5	0.4	1.59	1.99095	6.74535e-20	6.39844e-18	yes
ncbi_424903	HRASLS	5	19	0.195	0.75	1.94342	0.000809555	0.0104285	yes
ncbi_100859134	HLA-F10AL4	6.43	25.105	0.34	1.3	1.9349	0.000154685	0.00256485	yes
ncbi_415413	UNC13C	46	174	0.395	1.47	1.89589	1.27669e-15	9.46695e-14	yes
ncbi_395852	ID2	346	1284	19.305	71.37	1.88634	2.1566e-54	5.94409e-52	yes
ncbi_423457	SLC25A47	250	913.5	4.215	15.575	1.88563	2.01327e-49	5.07068e-47	yes
ncbi_416093	EIF4E3	99	297	2.17	7.875	1.85958	1.68245e-18	1.46293e-16	yes
ncbi_423462	LOC423462	4.51	16.545	0.065	0.235	1.85415	0.00245938	0.025354	yes
ncbi_416943	GGT5	4.5	16	0.075	0.27	1.848	0.00274817	0.0275156	yes
ncbi_100857417	PLVAP	31.5	113.5	1.34	4.815	1.8453	8.4473e-10	3.75357e-08	yes
XLOC_006649	XLOC_006649	5.5	19.5	0.175	0.605	1.78958	0.00144628	0.0168359	yes
ncbi_395742	FLT4	18.11	69.86	0.17	0.585	1.7829	3.08792e-08	1.15072e-06	yes
ncbi_423901	CASP7	57.5	196	1.61	5.465	1.76316	6.07533e-16	4.62231e-14	yes
ncbi_771738	ATOH8	109	372.5	7.665	25.995	1.76188	2.46633e-22	2.61073e-20	yes
ncbi_418295	C1R	1165	3963	29.27	99.065	1.75895	1.83854e-69	5.96832e-67	yes
ncbi_396146	GCH1	187	632.5	13.975	46.99	1.74951	2.04897e-35	3.83735e-33	yes
ncbi_426211	KAZN	135	450	3.085	10.265	1.73439	3.12632e-29	4.47739e-27	yes
ncbi_100857912	RFX5	139	458.5	4.71	15.495	1.718	4.56828e-24	5.2546e-22	yes
ncbi_378803	TNFRSF11B	1783.5	5878	75.5	245.13	1.699	4.05206e-65	1.28679e-62	yes
ncbi_423132	SERPING1	1084.41	3522.39	34.705	112.32	1.6944	6.60136e-56	1.92865e-53	yes
XLOC_009363	XLOC_009363	7.825	26.145	0.11	0.355	1.69032	0.00163556	0.0184248	yes
ncbi_396107	RET	8	25.5	0.135	0.435	1.68806	0.001059	0.0129455	yes
ncbi_423896	ACSL5	77	249.5	1.76	5.665	1.6865	3.92419e-19	3.60532e-17	yes
ncbi_107053055	LOC107053055	7.5	24	0.105	0.335	1.67377	0.000581271	0.00794313	yes
XLOC_014013	XLOC_014013	179.5	572	4.34	13.81	1.66995	9.10528e-28	1.22027e-25	yes
ncbi_776186	TMEM158	45	143	2.225	7.025	1.65869	3.87285e-12	2.17594e-10	yes
ncbi_419194	ADA	22	69.5	0.55	1.725	1.64909	3.15785e-05	0.000641583	yes
ncbi_100859347	AHR1B	904.5	2824	16.295	50.77	1.63955	1.29843e-49	3.32764e-47	yes
ncbi_416154	FABP6	10	30.5	0.735	2.25	1.61411	0.000858996	0.0109115	yes
XLOC_018329	TRPM6	8	25.5	0.25	0.765	1.61353	0.000622474	0.00842734	yes
ncbi_107052134	LOC107052134	19	58.5	1.54	4.705	1.61126	8.01797e-07	2.32394e-05	yes
ncbi_112530287	LOC112530287	39	119	1.08	3.29	1.60706	7.76756e-10	3.48063e-08	yes
ncbi_418971	ELMOD1	12	37	0.28	0.85	1.60204	3.6329e-05	0.000725984	yes
ncbi_415644	HERPUD1	8.465	25.47	0.745	2.255	1.59782	0.000963489	0.0119378	yes
ncbi_769163	FILIP1L	160.5	476.5	1.86	5.49	1.5615	5.8689e-25	7.14441e-23	yes
ncbi_419125	SAMHD1	912	2701	16.515	48.59	1.55688	9.17081e-48	2.23279e-45	yes
ncbi_421153	DENND2D	64.5	191	1.36	3.985	1.55097	3.93826e-13	2.38714e-11	yes
ncbi_417128	NACC2	403.32	1152.38	12.945	36.745	1.50515	8.17536e-38	1.61386e-35	yes
ncbi_424862	SLCO2A1	11.5	31.5	0.265	0.75	1.5009	0.000772235	0.0100554	yes
ncbi_424313	RBM43	145	350.5	2.885	8.095	1.48846	1.34331e-14	9.21269e-13	yes
ncbi_417545	ASL2	209.695	580.11	8.19	22.81	1.47773	2.63959e-24	3.08474e-22	yes
ncbi_101747236	TLDC2	23.275	63.055	0.65	1.78	1.45337	5.26382e-06	0.000129669	yes
ncbi_100859744	RASGEF1B	16.5	45	0.385	1.045	1.44057	9.42886e-05	0.00168382	yes
ncbi_770718	TRIM58	780	2116	29.745	80.29	1.43257	2.49126e-36	4.78847e-34	yes
ncbi_693266	CASP18	20.42	54.08	0.58	1.56	1.42742	1.80767e-05	0.000394716	yes
ncbi_418154	WNT5B	22	50	0.795	2.125	1.41844	0.00095523	0.0118556	yes
ncbi_422780	LIMCH1	180.5	483	2.265	6.03	1.41265	4.47704e-20	4.33116e-18	yes
ncbi_419873	PPM1J	63	167	1.44	3.795	1.39803	7.41486e-11	3.77409e-09	yes
ncbi_424865	IGF2BP2	332.5	872.5	6.29	16.415	1.38388	5.13605e-30	7.73478e-28	yes
ncbi_417281	ENTPD8L	165.5	433.98	3.92	10.225	1.38318	1.5685e-20	1.53776e-18	yes
ncbi_770392	C5NT1AL	233	610	7.845	20.41	1.37943	8.41014e-26	1.04115e-23	yes
ncbi_427788	MYH1E	76.925	200.915	0.875	2.275	1.37851	1.25428e-12	7.35846e-11	yes
ncbi_420667	CMTM6	447.5	1167	5.55	14.385	1.37401	1.7926e-32	2.90959e-30	yes
ncbi_101749459	ARID5A	556.395	1440.13	7.73	19.9	1.36423	7.01781e-36	1.33138e-33	yes
ncbi_425522	CAMK1D	45.5	116	0.35	0.895	1.35453	2.11679e-07	6.90224e-06	yes
ncbi_395281	ID3	456.5	1163.5	33.29	84.73	1.34778	1.17961e-19	1.11172e-17	yes
ncbi_775985	BEND6	231.5	587.5	4.315	10.96	1.34482	1.41926e-23	1.59481e-21	yes
ncbi_378779	BMP2	62	127	1.665	4.18	1.32798	8.78974e-06	0.000207768	yes
ncbi_101750175	PTCHD3L	88.065	222.055	1.025	2.57	1.32614	1.79022e-10	8.71716e-09	yes
ncbi_101748321	MYO9A	1861.5	4691.73	12.255	30.685	1.32416	4.36785e-33	7.16916e-31	yes
XLOC_014558	XLOC_014558	7.5	22	0.335	0.835	1.31762	0.00209318	0.0222866	yes
ncbi_100857569	CLC2DL4	55.455	125.425	0.87	2.165	1.31528	1.51762e-06	4.19875e-05	yes
ncbi_418205	LRMP	167.5	416	2.34	5.78	1.30456	5.00094e-16	3.88584e-14	yes
ncbi_395543	SMAD9	183.5	479	2.21	5.455	1.30353	1.43999e-10	7.03525e-09	yes
XLOC_019671	XLOC_019671	110	274	8.335	20.565	1.30294	8.33172e-14	5.40932e-12	yes
ncbi_416561	ZDHHC4	95	235	3.17	7.82	1.30269	3.49536e-12	1.97144e-10	yes
ncbi_769222	ADAMTS8	775.5	1920.5	5.49	13.505	1.29862	2.84958e-34	5.1391e-32	yes
ncbi_395107	FGFRL1	69	162.5	1.14	2.8	1.29639	6.84201e-08	2.40839e-06	yes
ncbi_417603	TRPV2	325.5	794.5	5.22	12.695	1.28214	4.36076e-24	5.05572e-22	yes
ncbi_374155	ST8SIA4	55	134.5	3.395	8.25	1.28098	4.60329e-07	1.39802e-05	yes
ncbi_772164	PANX1	244.5	595.5	4.28	10.37	1.27673	2.66941e-21	2.70797e-19	yes
ncbi_429089	CYR61	4006	9656.5	148.18	355.585	1.26284	7.29114e-40	1.52156e-37	yes
ncbi_112532567	POLD4	26.5	63.49	2.54	6.09	1.26161	0.000629529	0.00849137	yes
ncbi_100859903	HYAL3	71	165.5	2.955	7.045	1.25344	5.20348e-06	0.000128399	yes
ncbi_396382	ISL2	168.5	398.5	8.105	19.3	1.25172	2.50123e-13	1.5548e-11	yes
ncbi_415651	CX3CL1	472	1127.5	21.075	50.03	1.24726	3.41357e-26	4.33612e-24	yes
ncbi_776458	CLC2DL5	178.245	423.405	4.72	11.15	1.24018	9.23994e-14	5.97244e-12	yes
ncbi_420728	TRANK1	570	1352.5	3.775	8.895	1.23652	2.2595e-27	2.97359e-25	yes
ncbi_395335	CISH	128.5	303	6.795	15.95	1.23101	2.3764e-13	1.48352e-11	yes
ncbi_427369	LOC427369	18	42	0.245	0.57	1.21818	0.00106442	0.01299	yes
ncbi_428842	OLFML1	18.5	44.5	0.245	0.57	1.21818	0.000562762	0.00775549	yes
ncbi_396047	SNAI1	1230	2863.5	75.83	175.785	1.21297	5.2385e-31	8.22839e-29	yes
ncbi_417048	TAPBP	1003	2270.5	50.925	114.545	1.16947	9.01613e-22	9.47537e-20	yes
ncbi_107055369	LRRC25	19	42.5	0.45	1.01	1.16636	0.00342865	0.0330817	yes
ncbi_395869	RHOC	282.5	634.5	29.3	65.545	1.16159	1.95521e-18	1.69004e-16	yes
ncbi_378913	FLNB	36172.4	81927	247.765	553.57	1.15979	1.94153e-23	2.16503e-21	yes
ncbi_100859265	ZBTB20	662.5	1502.5	1.585	3.535	1.15723	1.26867e-06	3.57084e-05	yes
ncbi_422688	CAMK2D	359	820.5	7.785	17.235	1.14657	1.81118e-19	1.696e-17	yes
ncbi_417707	NAMPT	1713.5	3739.5	43.73	96.215	1.13764	1.93928e-29	2.8329e-27	yes
ncbi_422581	BMP3	237.5	522.5	5.53	12.165	1.13738	3.6828e-16	2.87692e-14	yes
ncbi_427737	YF6	48.165	104.435	2.985	6.545	1.13266	8.06505e-06	0.000192193	yes
ncbi_416689	FAM208B	1018.5	2228.5	7.655	16.765	1.13098	2.76436e-18	2.3754e-16	yes
ncbi_100858936	PAQR9	44	97.54	0.385	0.84	1.12553	4.03092e-05	0.000791448	yes
ncbi_396405	CAMKK2	1056	2339	16.995	36.64	1.10831	1.21211e-26	1.56695e-24	yes
ncbi_396314	PRRX2	2251	4875.5	51.47	110.78	1.10589	1.30888e-30	2.03406e-28	yes
ncbi_107050833	LOC107050833	31.075	71.765	1.045	2.24	1.1	2.70649e-05	0.000563196	yes
ncbi_417283	EXD3	19.5	43.5	0.48	1.025	1.09452	0.00155827	0.0177698	yes
XLOC_004019	XLOC_004019	45	105.5	2.645	5.64	1.09243	1.42118e-06	3.94689e-05	yes
ncbi_420433	NUB1	2307	4948	62.925	134.165	1.0923	2.35507e-30	3.62136e-28	yes
ncbi_420009	VAT1	1046.11	2219.69	13.02	27.475	1.07739	5.38161e-26	6.71919e-24	yes
ncbi_420996	NR4A3	11.5	26.5	0.145	0.305	1.07276	0.0053255	0.0458156	yes
ncbi_100858336	C16orf71	76.5	159.5	0.95	1.995	1.07039	1.84965e-07	6.11304e-06	yes
ncbi_418863	FNDC3A	494	1107	7.57	15.83	1.0643	1.16217e-21	1.20404e-19	yes
XLOC_009995	IL23R	290	640	3.315	6.93	1.06385	5.2003e-16	3.99821e-14	yes
ncbi_419993	CALCOCO2	2569.5	5387	61.76	128.735	1.05966	2.46278e-28	3.45926e-26	yes
ncbi_417185	ASS1	667.5	1390	29.765	61.71	1.05189	1.74432e-21	1.78189e-19	yes
ncbi_107052968	LOC107052968	37.5	77.5	0.55	1.135	1.04519	0.000138447	0.00232731	yes
ncbi_419731	ST14	551.615	1164.43	12.525	25.79	1.042	3.05959e-17	2.55397e-15	yes
ncbi_421884	DST	2476	5376	10.47	21.53	1.04009	5.05929e-11	2.61152e-09	yes
ncbi_415969	CECR5L	140	287.5	2.84	5.8	1.03016	3.78642e-10	1.8017e-08	yes
ncbi_374199	JAK2	297.5	645.5	3.225	6.545	1.02109	1.52109e-18	1.33856e-16	yes
ncbi_395417	SIK1	1288.5	2642	16.63	33.68	1.0181	7.589e-24	8.66094e-22	yes
ncbi_770612	IFITM3	4140.5	8393	377.44	761.235	1.01209	2.9282e-27	3.81921e-25	yes
ncbi_374044	HK2	1203	2430.5	29.23	58.71	1.00616	2.37151e-23	2.62447e-21	yes
160 elements included exclusively in "LMH":
id	Symbol	NC_count	IFN-la_count	NC_fpkm	IFN-la_fpkm	log2(FC)	P value	FDR	significant
ncbi_112533356	LOC112533356	0	11.37	0.001	1.14	10.1548	1.7514e-05	0.000141571	yes
XLOC_020310	exsA	0	16.76	0.001	0.97	9.92184	2.23991e-07	2.58601e-06	yes
XLOC_008738	XLOC_008738	0	6	0.001	0.955	9.89936	0.00162427	0.00773593	yes
ncbi_395982	TFAP2A	0	22.5	0.001	0.75	9.55075	9.10423e-10	1.46825e-08	yes
XLOC_001974	XLOC_001974	0	5	0.001	0.68	9.40939	0.00270555	0.01197	yes
XLOC_011355	XLOC_011355	0	5.5	0.001	0.675	9.39874	0.00456309	0.0188299	yes
XLOC_000442	XLOC_000442	0	6.5	0.001	0.64	9.32193	0.000986761	0.00506364	yes
ncbi_395787	PPP1R3E	0	12.77	0.001	0.62	9.27612	2.48694e-06	2.38405e-05	yes
ncbi_112531119	LOC112531119	0	4.5	0.001	0.46	8.84549	0.00779732	0.0297758	yes
ncbi_107054459	LOC107054459	0	13.035	0.001	0.39	8.60733	7.85351e-06	6.805e-05	yes
ncbi_414342	AvBD4	0	4	0.001	0.39	8.60733	0.0135087	0.04755	yes
ncbi_100857117	LOC100857117	0	10.095	0.001	0.355	8.47168	1.7514e-05	0.000141571	yes
ncbi_374168	WNT7A	0	6	0.001	0.325	8.3443	0.00162427	0.00773593	yes
ncbi_416408	SEPT12	00:00:00	4	0.001	0.205	7.67948	0.0135087	0.04755	yes
ncbi_395097	IGF2	0	4	0.001	0.175	7.45121	0.0135087	0.04755	yes
ncbi_112530332	LOC112530332	0	3.945	0.001	0.16	7.32193	0.0135087	0.04755	yes
ncbi_424315	TNFAIP6	0	4	0.001	0.16	7.32193	0.0135087	0.04755	yes
ncbi_112531552	LOC112531552	0	3.925	0.001	0.105	6.71425	0.0135087	0.04755	yes
ncbi_422943	SLC4A11	0	5.5	0.001	0.06	5.90689	0.00270555	0.01197	yes
ncbi_422427	DDX60	25.5	564.5	0.23	5.24	4.50986	2.44767e-158	1.12171e-155	yes
ncbi_418239	ARHGAP8	0.5	10.5	0.015	0.305	4.34577	0.000113658	0.000760082	yes
ncbi_771693	TNIP3	1	18.5	0.045	0.875	4.28129	2.55795e-07	2.92657e-06	yes
ncbi_420384	AQP1	0.5	9	0.04	0.745	4.21917	0.000691347	0.00370199	yes
XLOC_003655	XLOC_003655	0.5	7.5	0.12	1.94	4.01495	0.00248039	0.0111053	yes
ncbi_107055678	LOC107055678	1	16.125	0.035	0.56	4	2.89941e-06	2.74437e-05	yes
ncbi_112531693	LOC112531693	43.925	651.81	1.02	15.535	3.92888	8.59524e-173	4.57433e-170	yes
ncbi_101748229	LOC101748229	0.5	7	0.01	0.15	3.90689	0.00382248	0.0161742	yes
XLOC_003538	XLOC_003538	1	13.5	0.055	0.82	3.89812	3.46508e-05	0.000262836	yes
XLOC_001019	XLOC_001019	0.5	6.5	0.085	1.245	3.87254	0.00382248	0.0161742	yes
ncbi_420193	IL7	1	14.5	0.01	0.14	3.80735	1.26183e-05	0.000104875	yes
XLOC_004298	XLOC_004298	1.5	19.5	0.06	0.82	3.77259	5.64422e-07	6.07426e-06	yes
ncbi_427113	MCTP1	0.5	7.5	0.01	0.115	3.52356	0.00248039	0.0111053	yes
ncbi_417039	IL4I1	1.5	16	0.05	0.55	3.45943	2.03299e-05	0.000161562	yes
XLOC_013139	XLOC_013139	24	253.5	0.915	9.945	3.44213	3.3887e-65	6.21187e-63	yes
ncbi_101751647	GIMAP7L5	37.15	320.13	1.555	16.725	3.42702	4.14538e-74	9.24195e-72	yes
ncbi_427877	SLC17A8	2	12	0.035	0.365	3.38247	0.00210764	0.00967296	yes
XLOC_004210	XLOC_004210	1	11	0.06	0.615	3.35755	0.000376522	0.00218497	yes
ncbi_107049026	LOC107049026	0.815	7.875	0.06	0.59	3.29768	0.00605426	0.0240104	yes
ncbi_420039	KRTC42L	2	17.5	0.065	0.62	3.25376	2.04226e-05	0.000162221	yes
XLOC_010451	XLOC_010451	6	56	0.195	1.84	3.23816	3.36063e-16	1.06646e-14	yes
XLOC_000322	XLOC_000322	2	17.5	0.08	0.74	3.20945	8.33362e-06	7.18329e-05	yes
ncbi_414831	FGF13	5	20	0.08	0.725	3.17991	0.000361999	0.00211258	yes
ncbi_769884	LOC769884	2	18.5	0.08	0.72	3.16993	4.12445e-06	3.7887e-05	yes
ncbi_769785	AIPL1	1.5	11	0.055	0.455	3.04836	0.00117603	0.00588834	yes
ncbi_769379	GPR22	1.5	10.5	0.03	0.24	3	0.0014244	0.00693414	yes
ncbi_429029	TBR1	1	9.5	0.02	0.155	2.9542	0.0016342	0.00777423	yes
XLOC_020674	Parp14	5.5	42.5	0.62	4.685	2.91771	9.61762e-09	1.3424e-07	yes
ncbi_427802	CYGB	2	14	0.235	1.7	2.8548	0.000174306	0.0011086	yes
ncbi_107055401	APOF	1.5	10	0.095	0.635	2.74076	0.00407718	0.0171028	yes
ncbi_396242	COL9A3	20.795	133.65	0.46	3.055	2.73147	7.67636e-28	4.9278e-26	yes
XLOC_012636	XLOC_012636	1.5	10	0.185	1.185	2.67929	0.00264905	0.0117705	yes
ncbi_417171	NTNG2	43.5	273	0.73	4.65	2.67126	2.71799e-51	3.89925e-49	yes
XLOC_020465	XLOC_020465	12	51.5	0.705	4.44	2.65486	6.68783e-09	9.46276e-08	yes
ncbi_107052494	LOC107052494	5.575	34.78	0.36	2.25	2.64386	1.85415e-08	2.5053e-07	yes
ncbi_374228	KCND3	1	7.5	0.01	0.06	2.58496	0.00877503	0.0329248	yes
ncbi_420754	NEUROD6	31.5	184	0.995	5.91	2.57039	1.82727e-37	1.68415e-35	yes
ncbi_414833	CYP2C45	79.12	428.875	2.875	15.78	2.45646	4.3171e-40	4.47946e-38	yes
ncbi_107055677	LOC107055677	4	18.875	0.08	0.425	2.40939	0.00022863	0.00140955	yes
ncbi_426627	SH3TC2	46	225.5	0.16	0.8	2.32193	9.16973e-34	7.64052e-32	yes
ncbi_101747807	GIMAP7L2	1.78	8.88	0.09	0.45	2.32193	0.00554402	0.0222769	yes
XLOC_011173	XLOC_011173	2	9.5	0.115	0.555	2.27085	0.0087945	0.0329829	yes
ncbi_396440	TNC	2.5	10.5	0.025	0.12	2.26303	0.0142808	0.0497686	yes
ncbi_417786	CNTN1	8.5	40	0.11	0.525	2.25481	1.79629e-08	2.43111e-07	yes
ncbi_396025	XDH	411.11	1815.43	3.975	18.905	2.24974	3.41676e-212	2.16807e-209	yes
ncbi_100858007	RP11-400G3.5	135.88	629.125	4.545	21.57	2.24667	2.50178e-66	4.91361e-64	yes
XLOC_020237	exsA	29	133.24	1.865	8.85	2.2465	2.53188e-22	1.19005e-20	yes
ncbi_420896	SERPINB2	7.5	35	0.235	1.105	2.23331	2.35643e-07	2.70727e-06	yes
ncbi_426054	IL7R	13.5	59	0.63	2.855	2.18007	1.30674e-09	2.07095e-08	yes
ncbi_426652	ACTBL2L	2	9.5	0.035	0.155	2.14684	0.00898489	0.0335683	yes
ncbi_422080	RNF213	1639.85	7073.22	5.835	25.675	2.13756	0	0	yes
ncbi_420164	CYP7B1	2.5	11.5	0.025	0.11	2.1375	0.0115277	0.041543	yes
ncbi_396165	BMP4	2.5	10.5	0.105	0.46	2.13124	0.00762642	0.0292334	yes
ncbi_414746	CYP2C23a	925.235	3898.53	20.95	89.99	2.10281	0	0	yes
ncbi_418673	PLCXD1	4	16.5	0.1	0.425	2.08746	0.00105546	0.00537436	yes
ncbi_107055319	LOC107055319	3.53	12.505	0.06	0.245	2.02975	0.0140955	0.0492373	yes
ncbi_423563	MDGA2	3.5	14	0.045	0.175	1.95936	0.002438	0.0109478	yes
ncbi_771952	P2RX7	12.5	47	0.295	1.14	1.95025	3.69876e-08	4.83152e-07	yes
ncbi_416351	STK32A	42	169.5	1.125	4.285	1.92937	4.40275e-24	2.3281e-22	yes
ncbi_421058	EMILIN2	22.5	90	0.39	1.455	1.89947	6.56116e-13	1.51393e-11	yes
ncbi_107053590	INSM2	7.19	24.43	0.12	0.43	1.8413	0.000268106	0.0016232	yes
ncbi_373994	POU2AF1	4	13.5	0.105	0.375	1.8365	0.00799622	0.0304177	yes
XLOC_003383	XLOC_003383	4	13.5	0.165	0.575	1.8011	0.00686056	0.0267073	yes
ncbi_418731	SH3RF3	4.5	15.5	0.105	0.365	1.79751	0.00312104	0.013561	yes
ncbi_423101	MUC2	12.5	40	0.07	0.24	1.77761	3.36371e-05	0.000255971	yes
ncbi_418095	DRAM1	33	108.5	0.915	3.105	1.76275	1.89979e-13	4.65718e-12	yes
XLOC_000917	XLOC_000917	17	55	0.39	1.3	1.73697	5.46258e-08	6.95383e-07	yes
ncbi_428888	LTBP2	25	82.5	0.165	0.55	1.73697	2.54767e-11	4.99187e-10	yes
ncbi_374246	NBN	463	1330.5	7.69	24.535	1.67379	1.77089e-108	6.35134e-106	yes
ncbi_100857333	GP1BA	9.48	30.285	0.155	0.49	1.66051	0.000103292	0.000700127	yes
ncbi_414830	B2M	1159.5	3546	59.09	184.75	1.64459	2.17751e-240	1.56194e-237	yes
ncbi_416147	LOC416147	479	822	1.625	5.07	1.64155	4.83704e-22	2.21671e-20	yes
ncbi_378911	GHSR	10	29	0.38	1.17	1.62244	0.00155165	0.00744377	yes
ncbi_769904	FAM26E	5.5	16	0.065	0.2	1.62149	0.0112617	0.0406818	yes
ncbi_693256	BLB1	6.415	18.485	0.35	1.07	1.61218	0.00640839	0.0251788	yes
ncbi_424625	SLC5A9	5.5	17	0.115	0.34	1.5639	0.00572955	0.0228545	yes
ncbi_420570	PDK4	1602	4630	27.345	80.67	1.56076	2.84386e-262	2.23419e-259	yes
ncbi_429524	TCF24	5.5	16	0.22	0.645	1.5518	0.00759503	0.0291537	yes
ncbi_420706	TGM4	31.5	91	0.83	2.415	1.54084	1.69076e-09	2.62905e-08	yes
ncbi_420061	BTN1A1	11	32	0.38	1.105	1.53998	0.000141717	0.00092706	yes
ncbi_768434	HEATR7B2L1	8	22.5	0.13	0.375	1.52838	0.00438309	0.018173	yes
XLOC_003587	XLOC_003587	7.5	21	0.465	1.33	1.51612	0.00517386	0.0209844	yes
ncbi_419812	C26H6ORF222	8	22.5	0.28	0.8	1.51457	0.00176557	0.00832003	yes
ncbi_422992	IFITM5	37	100.5	2.02	5.51	1.4477	3.33332e-09	4.93654e-08	yes
ncbi_112530130	LOC112530130	4.84	14.13	0.035	0.095	1.44057	0.0114473	0.0412894	yes
ncbi_112531384	LOC112531384	7	18.5	1.025	2.78	1.43946	0.00862906	0.0324731	yes
ncbi_424412	CACNA1E	6.5	17	0.05	0.135	1.43296	0.0133918	0.0474115	yes
ncbi_100858074	STOX1	38.57	82.395	0.32	0.86	1.42626	5.08123e-06	4.55599e-05	yes
ncbi_423042	ADM	15.5	39.5	0.715	1.905	1.41378	0.00015027	0.000975276	yes
ncbi_423769	ALOX5	19	53.5	0.4	1.06	1.40599	7.41656e-07	7.81343e-06	yes
ncbi_421644	OPRM1	150	392	2.765	7.295	1.39963	1.85584e-31	1.41748e-29	yes
ncbi_395321	TULP1	10	26	0.345	0.91	1.39927	0.00126401	0.00626422	yes
ncbi_415545	MEGF11	21.555	57.89	0.22	0.58	1.39855	1.06516e-06	1.09489e-05	yes
ncbi_107052797	PHLDA1	16	41	0.24	0.63	1.39232	7.01629e-05	0.000496163	yes
ncbi_771841	TM4SF18	22	44	0.42	1.09	1.37587	0.00149844	0.00723689	yes
XLOC_018201	XLOC_018201	35	80.5	1.22	3.1	1.34539	4.13134e-06	3.79292e-05	yes
ncbi_428070	HTR2A	11	23	0.25	0.635	1.34483	0.0139448	0.0488555	yes
ncbi_428459	ARPP21	80	198	1.515	3.845	1.34367	4.18933e-15	1.19577e-13	yes
ncbi_395073	FUT10	22	55	0.85	2.155	1.34215	1.32979e-05	0.000109914	yes
ncbi_770198	SLC13A1	11	25.5	0.105	0.265	1.3356	0.0105636	0.0385742	yes
ncbi_772080	LOC772080	19.5	47	0.7	1.765	1.33424	8.05885e-05	0.000561939	yes
ncbi_395554	FGF14	9.5	31.5	0.12	0.3	1.32193	0.000186318	0.00117413	yes
ncbi_395258	IL15	21.5	51.5	1.7	4.245	1.32023	0.000144	0.000939387	yes
XLOC_013161	XLOC_013161	8	19.5	1.02	2.545	1.3191	0.00979412	0.0361322	yes
ncbi_374178	TIMP2	12.5	30.5	1.01	2.46	1.2843	0.002798	0.012313	yes
ncbi_426146	NUP210L	9.5	23.5	0.115	0.28	1.28379	0.00423107	0.0176318	yes
XLOC_001972	XLOC_001972	14.5	33	0.595	1.445	1.28011	0.00485319	0.0198434	yes
ncbi_101747728	RBBP8NL	8	19.5	0.165	0.4	1.27753	0.0110711	0.0401521	yes
ncbi_378914	CDKN1A	22.5	54	0.95	2.295	1.27249	8.0248e-05	0.000560152	yes
ncbi_427445	EGFLAM	41	100	0.71	1.715	1.27232	2.11785e-09	3.23521e-08	yes
ncbi_417836	HELB	241	549	3.46	8.295	1.26147	5.73908e-30	4.13464e-28	yes
ncbi_414841	CYP2C23b	296.265	693.465	8.805	21.015	1.25502	7.75826e-44	9.07772e-42	yes
ncbi_424905	MB21D2	30.5	71	0.505	1.205	1.25468	1.59297e-06	1.58414e-05	yes
ncbi_112531899	LOC112531899	20.975	47.835	0.59	1.37	1.21539	9.00228e-05	0.000619865	yes
ncbi_416065	PXK	434.5	982.5	9.605	22.25	1.21195	2.12968e-46	2.70273e-44	yes
ncbi_417926	APAF1	768.5	1762.5	9.365	21.605	1.20601	3.46227e-82	9.213e-80	yes
ncbi_395074	CCDC80	49	110.5	0.75	1.73	1.20581	4.06672e-08	5.26217e-07	yes
ncbi_112532784	LOC112532784	14.5	31.5	0.23	0.525	1.19068	0.00418682	0.0174739	yes
ncbi_770430	NPM3	1371	3022	89.335	201.375	1.17259	1.57418e-117	6.03971e-115	yes
ncbi_395853	HSPA8	26072	56904	791.06	1761.85	1.15523	9.08796e-157	4.05225e-154	yes
ncbi_101751046	LOC101751046	43.74	93.745	0.79	1.755	1.15155	0.000156661	0.00101039	yes
ncbi_423583	NID2	28	61	0.38	0.84	1.14439	3.18908e-05	0.000244259	yes
ncbi_422230	IL13RA1	222	483	3.265	7.215	1.14392	2.47897e-24	1.34977e-22	yes
ncbi_373903	DIO2	660	1420	6.945	15.3	1.13949	1.62899e-53	2.48843e-51	yes
XLOC_001015	XLOC_001015	12	26	0.595	1.305	1.13309	0.00706315	0.0273925	yes
ncbi_428088	MAML2	175	376	1.45	3.18	1.13297	4.8937e-22	2.23646e-20	yes
ncbi_423489	KIF26A	433	925	3.54	7.72	1.12485	3.23326e-47	4.16737e-45	yes
ncbi_396340	COL3A1	54	115.5	0.6	1.295	1.10992	3.74183e-07	4.1796e-06	yes
ncbi_428221	COL8A2	49.845	105.245	0.51	1.1	1.10893	6.21655e-06	5.4904e-05	yes
ncbi_772291	SRD5A2	19	40.5	0.61	1.31	1.10269	0.000759406	0.00402076	yes
ncbi_101749507	CLDN34	89	184.5	1.02	2.16	1.08246	1.58853e-10	2.83631e-09	yes
ncbi_423931	BAG3	315	659	9.255	19.515	1.07628	4.00353e-22	1.84498e-20	yes
ncbi_100857508	GP5	28.455	55.845	0.305	0.635	1.05795	0.0008999	0.0046716	yes
ncbi_396512	FOS	1681	3374.5	48.085	99.72	1.0523	2.54676e-47	3.30838e-45	yes
ncbi_417730	CD36	18	34.5	0.38	0.785	1.04669	0.00766813	0.0293728	yes
ncbi_101747474	USP50	29.715	60.8	0.77	1.59	1.0461	0.000130386	0.000858729	yes
ncbi_420580	GLCCI1	1538	3101	21.545	44.37	1.04223	1.16861e-98	3.78034e-96	yes
ncbi_427971	ADAMTS5	18.5	36	0.13	0.265	1.02748	0.00341642	0.0146477	yes
ncbi_422868	HTRA3	36	70.5	0.855	1.73	1.01678	0.00026996	0.00163322	yes
ncbi_430495	S1PR4	23.5	46.5	0.455	0.915	1.00791	0.00478983	0.0196227	yes
ncbi_101747452	LOC101747452	51.87	100.455	0.515	1.035	1.00699	8.44654e-06	7.26923e-05	yes
86 common elements in "DF1" and "LMH":
				DF1											LMH
id	Symbol	NC_count	IFN-la_count	NC_fpkm	IFN-la_fpkm	log2(FC)	P value	FDR	significant			id	Symbol	NC_count	IFN-la_count	NC_fpkm	IFN-la_fpkm	log2(FC)	P value	FDR	significant	Symbol
ncbi_417973	LOC417973	0	65.5	0.001	3.54	11.7895	1.06123e-27	1.40931e-25	yes			ncbi_417973	LOC417973	0	200	0.001	10.69	13.384	1.14897e-84	3.15929e-82	yes	LOC417973
ncbi_428660	GVINP1	10.5	11192	0.085	87.435	10.0065	0	0	yes			ncbi_428660	GVINP1	12.5	1873	0.095	14.53	7.25689	0	0	yes	GVINP1
ncbi_420894	SERPINB1	0	20	0.001	0.505	8.98014	7.54796e-08	2.63781e-06	yes			ncbi_420894	SERPINB1	26.5	61.5	0.645	1.525	1.24144	7.42e-06	6.46e-05	yes	SERPINB1
ncbi_428650	RSAD2	0	6	0.001	0.375	8.55075	0.00147729	0.0171247	yes			ncbi_428650	RSAD2	0	181	0.001	11.145	13.4441	1.55e-80	3.81e-78	yes	RSAD2
ncbi_420559	SAMD9L	0.5	147	0.005	1.53	8.25739	2.3235e-51	6.17121e-49	yes			ncbi_420559	SAMD9L	0	401	0.001	4.12	12.0084	1e-159	4.9e-157	yes	SAMD9L
ncbi_395908	OASL	3.5	815.5	0.155	33.345	7.74906	8.6017e-131	7.85335e-128	yes			ncbi_395908	OASL	42.5	8205	1.81	351.635	7.60194	0	0	yes	OASL
ncbi_395313	MX1	2.5	440.5	0.07	11.755	7.3917	1.04789e-119	8.05658e-117	yes			ncbi_395313	MX1	33	939	0.85	24.75	4.86382	2.4e-292	2.2e-289	yes	MX1
ncbi_421921	CMPK2	8	575	0.165	11.515	6.1249	3.16678e-102	1.92752e-99	yes			ncbi_421921	CMPK2	7	857	0.14	16.87	6.91289	2e-265	1.7e-262	yes	CMPK2
ncbi_101750112	LOC101750112	41	2603.01	0.305	19.05	5.96484	3.17955e-243	9.28936e-240	yes			ncbi_101750112	LOC101750112	0.5	5.815	0.005	0.04	3	0.009274	0.034485	yes	LOC101750112
ncbi_417972	GBE	3	245.5	0.07	4.345	5.95586	8.12939e-73	2.82748e-70	yes			ncbi_417972	GBE	7	285	0.195	4.93	4.66004	1.79e-81	4.56e-79	yes	GBE
ncbi_417192	TOR1BL	8	474	0.425	25.135	5.88609	1.71758e-116	1.19478e-113	yes			ncbi_417192	TOR1BL	1	95.5	0.055	5.09	6.53209	7.45e-36	6.54e-34	yes	TOR1BL
ncbi_100858381	LOC100858381	8	466.325	0.29	16.86	5.86141	5.01837e-111	3.3322e-108	yes			ncbi_100858381	LOC100858381	76	173.66	3.665	8.11	1.14589	5.26e-13	1.23e-11	yes	LOC100858381
ncbi_107055361	LOC107055361	16	855.5	1.12	59.23	5.72476	3.41669e-178	6.23887e-175	yes			ncbi_107055361	LOC107055361	5	194	0.33	13.28	5.33064	1.02e-71	2.16e-69	yes	LOC107055361
ncbi_396051	CYP1A2	2	102	0.07	3.65	5.7044	1.41927e-05	0.000317985	yes			ncbi_396051	CYP1A2	10.81	26.41	0.375	0.955	1.34861	0.003286	0.014164	yes	CYP1A2
ncbi_415922	GBP4L	225	11594.5	6.955	356.925	5.68143	0	0	yes			ncbi_415922	GBP4L	43.5	2199	1.305	67.04	5.6829	0	0	yes	GBP4L
ncbi_427224	CD274	2.5	137.5	0.08	4.015	5.64926	1.83162e-44	3.93476e-42	yes			ncbi_427224	CD274	43	184.5	1.195	5.445	2.18792	8.46e-28	5.41e-26	yes	CD274
ncbi_396384	IRF1	224	10140.5	7.52	344.36	5.51704	0	0	yes			ncbi_396384	IRF1	72	2627.5	2.31	88.39	5.25792	0	0	yes	IRF1
ncbi_423790	IFIT5	21	903	0.675	29.065	5.42825	1.73114e-167	2.52885e-164	yes			ncbi_423790	IFIT5	23.5	7021	0.725	223.23	8.26633	0	0	yes	IFIT5
ncbi_427728	TAP2	123.5	3297.5	3.495	91.06	4.70345	6.5837e-223	1.60291e-219	yes			ncbi_427728	TAP2	378	1639	10.185	44.75	2.13544	7.6e-178	4.2e-175	yes	TAP2
ncbi_418837	EPSTI1	54	1299	2.19	52.135	4.57325	9.47855e-178	1.53847e-174	yes			ncbi_418837	EPSTI1	4.5	747	0.175	29.64	7.40405	2.4e-287	2e-284	yes	EPSTI1
ncbi_403120	IFI6	6	113	0.82	15.7	4.259	3.87097e-28	5.33464e-26	yes			ncbi_403120	IFI6	8	3753.5	1.085	514.375	8.88898	0	0	yes	IFI6
ncbi_427727	TAP1	201.5	3331.5	7.445	124.9	4.06836	1.36811e-184	2.85505e-181	yes			ncbi_427727	TAP1	243	1561.5	8.87	57.725	2.70219	6.2e-223	4.1e-220	yes	TAP1
ncbi_395346	BCO1	9	136	0.195	2.92	3.90442	1.89547e-29	2.79687e-27	yes			ncbi_395346	BCO1	44	89	0.92	1.865	1.01947	8.9e-06	7.65e-05	yes	BCO1
ncbi_101750271	LOC101750271	4.5	71	0.11	1.64	3.89812	1.02546e-20	1.01904e-18	yes			ncbi_101750271	LOC101750271	0	4.5	0.001	0.095	6.56986	0.007797	0.029776	yes	LOC101750271
ncbi_395468	CCL4	1790	24549	157.47	2153.07	3.77325	2.34566e-293	8.56633e-290	yes			ncbi_395468	CCL4	9.5	32	0.81	2.795	1.78685	2.21e-05	0.000174	yes	CCL4
ncbi_395366	GBP	14.5	183	0.545	6.54	3.58496	2.58875e-35	4.78689e-33	yes			ncbi_395366	GBP	0.5	29.5	0.02	1.05	5.71425	5.81e-13	1.35e-11	yes	GBP
ncbi_424185	IFIH1	29.5	301	0.51	5.13	3.33039	8.32078e-40	1.71197e-37	yes			ncbi_424185	IFIH1	295.5	1517.5	4.87	25.525	2.38992	1.8e-193	1.1e-190	yes	IFIH1
ncbi_424267	DTX3L	132.5	1299	2.755	26.89	3.28695	2.21829e-131	2.16032e-128	yes			ncbi_424267	DTX3L	222.5	1163	4.47	23.77	2.41079	1.3e-160	6.3e-158	yes	DTX3L
ncbi_100857331	TPSNRL	52.5	465.5	1.98	17.52	3.14543	1.45069e-55	4.15522e-53	yes			ncbi_100857331	TPSNRL	76.5	305.5	2.78	11.33	2.02699	5.42e-38	5.14e-36	yes	TPSNRL
ncbi_419265	HELZ2	249	2187	1.635	14.15	3.11344	2.24718e-87	9.37907e-85	yes			ncbi_419265	HELZ2	1383.5	3168.5	8.79	20.425	1.2164	3e-116	1.1e-113	yes	HELZ2
ncbi_101747378	PARP14	1174.5	9397	11.37	90.185	2.98766	1.22419e-131	1.27735e-128	yes			ncbi_101747378	PARP14	652	5383.5	6.095	51.095	3.06748	0	0	yes	PARP14
ncbi_112530987	LOC112530987	11.5	87	0.555	4.235	2.9318	5.55639e-14	3.70629e-12	yes			ncbi_112530987	LOC112530987	32.5	153	1.535	7.45	2.279	7.7e-25	4.31e-23	yes	LOC112530987
ncbi_419872	MOV10	280.5	1953.5	5.48	38.14	2.79906	3.75406e-122	3.22585e-119	yes			ncbi_419872	MOV10	180	1689	3.36	32.745	3.28474	0	0	yes	MOV10
ncbi_100858073	UBE2L6	71	485	7.37	50.76	2.78396	1.26772e-37	2.46919e-35	yes			ncbi_100858073	UBE2L6	35	178.5	3.525	18.27	2.37378	1.25e-30	9.26e-29	yes	UBE2L6
ncbi_112533211	LOC112533211	7	47.5	0.41	2.765	2.75358	5.41175e-11	2.77385e-09	yes			ncbi_112533211	LOC112533211	0	10.5	0.001	0.58	9.17991	2.65e-05	0.000206	yes	LOC112533211
ncbi_422513	HERC4L	189	1183.5	3.38	22.11	2.7096	6.54106e-73	2.33053e-70	yes			ncbi_422513	HERC4L	127	1694	2.18	30.205	3.79239	0	0	yes	HERC4L
ncbi_419563	GBP1	1007	6569.5	19.095	124.01	2.69919	1.72361e-150	2.28896e-147	yes			ncbi_419563	GBP1	130	2414	2.38	45.11	4.24441	0	0	yes	GBP1
ncbi_100857413	NLRC5	315.5	2053	2.99	19.365	2.69523	2.24125e-91	1.05613e-88	yes			ncbi_100857413	NLRC5	94.5	351	0.86	3.285	1.93348	3.29e-44	3.99e-42	yes	NLRC5
ncbi_424044	STAT1	2736	17166.5	43.655	276.645	2.66382	6.10717e-133	6.86257e-130	yes			ncbi_424044	STAT1	1122.76	9333.45	17.34	151.055	3.1229	0	0	yes	STAT1
ncbi_426340	TAPBPL	185.205	1107.5	3.265	19.395	2.57053	6.80292e-86	2.76047e-83	yes			ncbi_426340	TAPBPL	77.5	283	1.315	4.895	1.89625	8.73e-37	7.87e-35	yes	TAPBPL
ncbi_419218	ZNFX1	1013	5901.5	10.165	58.89	2.53441	1.80885e-134	2.20197e-131	yes			ncbi_419218	ZNFX1	155	7536	1.495	74.25	5.63417	0	0	yes	ZNFX1
ncbi_415302	PML	244.23	1314.21	6.415	34.495	2.42687	3.97795e-78	1.52921e-75	yes			ncbi_415302	PML	341.79	1009.96	8.675	26.05	1.58635	1.33e-81	3.42e-79	yes	PML
ncbi_424269	PARP9	230.835	1230.15	3.77	19.925	2.40194	1.22925e-75	4.60434e-73	yes			ncbi_424269	PARP9	213.97	981.67	3.375	15.765	2.22377	2.8e-137	1.2e-134	yes	PARP9
ncbi_396330	IRF7	130	689	4.355	22.9	2.3946	9.11121e-57	2.71626e-54	yes			ncbi_396330	IRF7	80.5	501.5	2.58	16.56	2.68226	7.23e-86	2.06e-83	yes	IRF7
ncbi_396495	IL8L2	15.5	82.5	0.885	4.635	2.38882	1.33383e-12	7.76276e-11	yes			ncbi_396495	IL8L2	13	28.5	0.705	1.59	1.17333	0.004328	0.017984	yes	IL8L2
ncbi_101751764	GIMAP8L1	4.755	27.085	0.135	0.7	2.3744	3.0747e-06	8.06377e-05	yes			ncbi_101751764	GIMAP8L1	8.295	170.31	0.21	4.13	4.29768	8.54e-55	1.34e-52	yes	GIMAP8L1
ncbi_395243	IRF9	430.5	2196.5	19.705	100.575	2.35164	2.23963e-88	9.62251e-86	yes			ncbi_395243	IRF9	322	1251	13.275	56.255	2.08327	6.9e-134	2.8e-131	yes	IRF9
ncbi_396385	IRF8	843.5	4294.5	27.09	136.415	2.33217	6.35808e-93	3.3171e-90	yes			ncbi_396385	IRF8	1792.5	5171.5	54.31	160.885	1.56674	7.4e-186	4.2e-183	yes	IRF8
ncbi_417940	TMEM140	49.5	241.5	1.95	9.47	2.27989	4.21857e-28	5.75933e-26	yes			ncbi_417940	TMEM140	12	65.5	0.45	2.555	2.50533	5e-14	1.3e-12	yes	TMEM140
ncbi_425954	SLC2A6	41	198.5	1.345	6.47	2.26616	6.49614e-25	7.84261e-23	yes			ncbi_425954	SLC2A6	4	17	0.12	0.54	2.16993	0.002042	0.009439	yes	SLC2A6
ncbi_417346	CD7	14	71.5	0.48	2.245	2.22561	3.77827e-11	1.99253e-09	yes			ncbi_417346	CD7	45.5	354	1.21	10.4	3.10351	5.69e-75	1.28e-72	yes	CD7
ncbi_422720	TLR3	129.215	618.435	2.455	11.38	2.21271	9.42023e-46	2.08501e-43	yes			ncbi_422720	TLR3	125.13	602.07	2.35	10.815	2.2023	1.03e-73	2.27e-71	yes	TLR3
ncbi_100858732	STAT2	488.5	2091.5	11.015	46.87	2.0892	1.23365e-70	4.09572e-68	yes			ncbi_100858732	STAT2	251.5	744	5.47	16.415	1.5854	3.52e-52	5.13e-50	yes	STAT2
ncbi_424314	NMI	1057.5	4472	29.465	124.045	2.07379	1.81068e-91	8.81682e-89	yes			ncbi_424314	NMI	422.5	1816.5	11.315	49.625	2.13283	2e-191	1.2e-188	yes	NMI
ncbi_417401	TRIM25	312	1263	7.71	31.075	2.01095	3.46997e-48	8.59141e-46	yes			ncbi_417401	TRIM25	468	1746	11.165	42.72	1.93593	1.2e-165	5.9e-163	yes	TRIM25
ncbi_416630	SOCS1	538	2244	42.055	168.935	2.00612	3.19772e-79	1.26249e-76	yes			ncbi_416630	SOCS1	68	152.5	4.865	11.205	1.20363	3.35e-10	5.73e-09	yes	SOCS1
ncbi_418294	C1S	1610	6462	40.515	161.88	1.9984	3.47685e-91	1.58718e-88	yes			ncbi_418294	C1S	316	833.5	7.64	20.66	1.4352	7.75e-59	1.28e-56	yes	C1S
ncbi_107050978	LOC107050978	12.5	50	0.425	1.68	1.98293	3.60768e-08	1.32748e-06	yes			ncbi_107050978	LOC107050978	17.5	90	0.565	3	2.40864	5.49e-18	1.95e-16	yes	LOC107050978
ncbi_395147	EIF2AK2	262	1013	5.58	21.585	1.95169	1.48215e-47	3.49214e-45	yes			ncbi_395147	EIF2AK2	232	651.5	4.8	13.58	1.50038	1.22e-42	1.38e-40	yes	EIF2AK2
ncbi_418100	PARP12	317.5	1201.5	4.865	18.275	1.90936	4.29999e-54	1.16323e-51	yes			ncbi_418100	PARP12	435	1507.5	6.395	22.675	1.82609	7e-136	2.9e-133	yes	PARP12
ncbi_416686	IL15RA	33	128.5	1.825	6.81	1.89976	1.07845e-10	5.34035e-09	yes			ncbi_416686	IL15RA	24.5	93	1.285	4.89	1.92807	4.38e-14	1.15e-12	yes	IL15RA
ncbi_100857563	PMLL	134.27	485.785	3.34	12.025	1.84812	1.60776e-34	2.93577e-32	yes			ncbi_100857563	PMLL	139.21	549.545	3.325	13.44	2.01511	2.88e-67	5.8e-65	yes	PMLL
ncbi_395550	LY6E	135.5	480.5	8.59	30.32	1.81954	2.83056e-33	4.69872e-31	yes			ncbi_395550	LY6E	613.5	5162	37.455	321.55	3.10181	0	0	yes	LY6E
ncbi_420033	KLHL10	17.5	59	0.6	2	1.73697	3.50419e-07	1.09379e-05	yes			ncbi_420033	KLHL10	16.5	43.5	0.535	1.44	1.42846	0.000679	0.003642	yes	KLHL10
ncbi_416884	TRAFD1	412	1364	9.44	31.12	1.72098	7.8949e-50	2.05944e-47	yes			ncbi_416884	TRAFD1	626	1767.5	13.845	39.84	1.52485	8.5e-117	3.2e-114	yes	TRAFD1
ncbi_420628	SNX10	212	668	4.68	14.71	1.65222	8.20083e-34	1.44335e-31	yes			ncbi_420628	SNX10	109.5	411.5	2.325	8.985	1.95029	4.72e-48	6.27e-46	yes	SNX10
ncbi_428150	OGFR	999.525	2750.36	10.39	31.975	1.62175	3.3309e-46	7.60277e-44	yes			ncbi_428150	OGFR	735.405	1647.79	7.335	18.47	1.33231	2.02e-85	5.66e-83	yes	OGFR
ncbi_425389	BF2	2433.43	7444	129.225	394.105	1.60869	1.08014e-47	2.58668e-45	yes			ncbi_425389	BF2	2609.48	5133.99	133.615	269.02	1.00963	4.6e-108	1.6e-105	yes	BF2
ncbi_100858653	DHX58	66	189	1.93	5.69	1.55983	4.18449e-12	2.32422e-10	yes			ncbi_100858653	DHX58	280	616.5	3.985	11.565	1.53711	3.78e-34	3.2e-32	yes	DHX58
ncbi_100858003	TTC31	176	506.5	5.79	16.55	1.5152	1.56833e-22	1.67227e-20	yes			ncbi_100858003	TTC31	391	942	12.335	30.22	1.29275	4.82e-50	6.57e-48	yes	TTC31
ncbi_420011	IFI35	1596.89	4627.81	65.055	185.15	1.50896	1.77115e-55	4.97557e-53	yes			ncbi_420011	IFI35	733.63	1753.12	22.53	57.585	1.35385	9.88e-82	2.59e-79	yes	IFI35
ncbi_427122	ERAP1	731	2069.5	11.36	31.96	1.4923	1.3308e-44	2.90155e-42	yes			ncbi_427122	ERAP1	377	1552	5.645	23.795	2.07561	2.1e-158	9.7e-156	yes	ERAP1
ncbi_418108	LOC418108	153.5	433.5	7.875	22.15	1.49195	1.212e-21	1.24682e-19	yes			ncbi_418108	LOC418108	220.5	572	10.865	28.935	1.41313	6.24e-40	6.39e-38	yes	LOC418108
ncbi_421434	CMTR1	889.79	2496.8	10.83	30.155	1.47736	3.05055e-40	6.45833e-38	yes			ncbi_421434	CMTR1	679.77	1659.59	7.94	19.765	1.31574	1.9e-87	5.49e-85	yes	CMTR1
ncbi_769675	ADAR	1036	2844.5	14.57	39.79	1.44941	8.94271e-47	2.07357e-44	yes			ncbi_769675	ADAR	2030.5	4000	27.53	55.45	1.01018	4.99e-73	1.07e-70	yes	ADAR
ncbi_421057	SMCHD1	767	2099.5	7.68	20.89	1.44363	1.3613e-33	2.31231e-31	yes			ncbi_421057	SMCHD1	1494	5314.5	14.37	52.185	1.86058	0	0	yes	SMCHD1
ncbi_426315	ZC3HAV1	439.5	1208.5	9.995	27.175	1.443	1.03198e-33	1.77355e-31	yes			ncbi_426315	ZC3HAV1	736	1950	16.645	45.53	1.45173	1.8e-129	6.9e-127	yes	ZC3HAV1
ncbi_772201	ASPG	355.5	938.5	10.54	27.77	1.39765	1.36179e-22	1.48455e-20	yes			ncbi_772201	ASPG	2475.5	4989.5	70.885	145.895	1.04138	1.1e-134	4.5e-132	yes	ASPG
ncbi_693260	BF1	491.075	1322	23.71	62.33	1.39443	1.02774e-21	1.07237e-19	yes			ncbi_693260	BF1	628.02	1273.51	31.34	65.355	1.06029	4.28e-46	5.35e-44	yes	BF1
ncbi_395925	KCNJ5	551	1377.35	16.955	42.06	1.31074	2.4943e-30	3.79549e-28	yes			ncbi_395925	KCNJ5	1.5	14	0.045	0.435	3.27302	8.13e-05	0.000566	yes	KCNJ5
ncbi_415327	PATL2	121.5	299.5	3.355	8.28	1.30332	1.64969e-13	1.04777e-11	yes			ncbi_415327	PATL2	87.5	175.5	2.31	4.8	1.05514	8.36e-08	1.03e-06	yes	PATL2
ncbi_418866	SETDB2	667.5	1636.5	9.135	22.265	1.2853	1.87259e-32	3.00601e-30	yes			ncbi_418866	SETDB2	473	1294.5	6.235	17.335	1.47523	7.88e-91	2.36e-88	yes	SETDB2
ncbi_418167	USP18	1519	3698.5	37.775	91.455	1.27563	2.99467e-38	5.99263e-36	yes			ncbi_418167	USP18	165	3998.5	3.955	97.885	4.62934	0	0	yes	USP18
ncbi_418698	MITD1	247.5	543.5	7.845	17.12	1.12584	3.08237e-17	2.55837e-15	yes			ncbi_418698	MITD1	210.5	442.5	6.415	13.805	1.10567	5.41e-24	2.84e-22	yes	MITD1
ncbi_423478	EXOC3L	175	376	3.445	7.255	1.07447	2.93691e-11	1.56578e-09	yes			ncbi_423478	EXOC3L	52.5	189.5	0.995	3.545	1.83302	6.02e-16	1.87e-14	yes	EXOC3L
ncbi_395921	CNP	3377	7120	76.905	161.84	1.07342	2.39131e-29	3.45864e-27	yes			ncbi_395921	CNP	685.5	1473	14.39	31.34	1.12294	1.76e-62	3.13e-60	yes	CNP
