# Supplementary material for: Systematic identification of chicken type I, II and III interferon-stimulated genes
Source: Vet Res. 2020 May 24;51:70. doi: 10.1186/s13567-020-00793-x (PMC7245633; doi:10.1186/s13567-020-00793-x)
Supplement: Supplementary file 9 — Additional file 9. GO and KEGG pathway analysis of chicken ISGs. [file 13567_2020_793_MOESM9_ESM.xlsx]

## Sheet: IFN-α ISGs GO BP
GO ID	Description	IFN-αISGs (102)	All (9089)	p value	p.adjust	Genes
GO:0051707	response to other organism	15	221	2.04886e-08	1.11054e-05	ncbi_100858653(DHX58);ncbi_100859903(HYAL3);ncbi_395147(EIF2AK2);ncbi_395908(OASL);ncbi_396385(IRF8);ncbi_421921(CMPK2);ncbi_422720(TLR3);ncbi_424044(STAT1);ncbi_424185(IFIH1);ncbi_426315(ZC3HAV1);ncbi_427728(TAP2);ncbi_427756(CARD9);ncbi_428121(LRRC32);ncbi_428650(RSAD2);ncbi_768990(TMEM173)
GO:0043900	regulation of multi-organism process	10	82	2.21727e-08	1.11054e-05	ncbi_100858653(DHX58);ncbi_395147(EIF2AK2);ncbi_395802(PROX1);ncbi_395908(OASL);ncbi_396385(IRF8);ncbi_417401(TRIM25);ncbi_419194(ADA);ncbi_426315(ZC3HAV1);ncbi_428650(RSAD2);ncbi_768990(TMEM173)
GO:0043207	response to external biotic stimulus	15	224	2.4565e-08	1.11054e-05	ncbi_100858653(DHX58);ncbi_100859903(HYAL3);ncbi_395147(EIF2AK2);ncbi_395908(OASL);ncbi_396385(IRF8);ncbi_421921(CMPK2);ncbi_422720(TLR3);ncbi_424044(STAT1);ncbi_424185(IFIH1);ncbi_426315(ZC3HAV1);ncbi_427728(TAP2);ncbi_427756(CARD9);ncbi_428121(LRRC32);ncbi_428650(RSAD2);ncbi_768990(TMEM173)
GO:0002252	immune effector process	14	195	3.11731e-08	1.11054e-05	ncbi_100858653(DHX58);ncbi_374246(NBN);ncbi_395908(OASL);ncbi_396330(IRF7);ncbi_396370(C3);ncbi_396384(IRF1);ncbi_418294(C1S);ncbi_418295(C1R);ncbi_419125(SAMHD1);ncbi_419194(ADA);ncbi_422720(TLR3);ncbi_427756(CARD9);ncbi_428650(RSAD2);ncbi_768990(TMEM173)
GO:0009607	response to biotic stimulus	15	234	4.40727e-08	1.25607e-05	ncbi_100858653(DHX58);ncbi_100859903(HYAL3);ncbi_395147(EIF2AK2);ncbi_395908(OASL);ncbi_396385(IRF8);ncbi_421921(CMPK2);ncbi_422720(TLR3);ncbi_424044(STAT1);ncbi_424185(IFIH1);ncbi_426315(ZC3HAV1);ncbi_427728(TAP2);ncbi_427756(CARD9);ncbi_428121(LRRC32);ncbi_428650(RSAD2);ncbi_768990(TMEM173)
GO:0001819	positive regulation of cytokine production	12	143	5.82102e-08	1.38249e-05	ncbi_100858653(DHX58);ncbi_395147(EIF2AK2);ncbi_395742(FLT4);ncbi_396330(IRF7);ncbi_396370(C3);ncbi_396384(IRF1);ncbi_396385(IRF8);ncbi_422720(TLR3);ncbi_426315(ZC3HAV1);ncbi_427756(CARD9);ncbi_428650(RSAD2);ncbi_768990(TMEM173)
GO:0002376	immune system process	28	841	8.84293e-08	1.79359e-05	ncbi_100858653(DHX58);ncbi_107054704(LOC107054704);ncbi_374246(NBN);ncbi_395147(EIF2AK2);ncbi_395509(PDGFRA);ncbi_395852(ID2);ncbi_395908(OASL);ncbi_396160(WNT1);ncbi_396330(IRF7);ncbi_396370(C3);ncbi_396384(IRF1);ncbi_396385(IRF8);ncbi_418294(C1S);ncbi_418295(C1R);ncbi_419125(SAMHD1);ncbi_419194(ADA);ncbi_419559(EDN2);ncbi_420559(SAMD9L);ncbi_420628(SNX10);ncbi_422720(TLR3);ncbi_423129(LPXN);ncb…
GO:0051240	positive regulation of multicellular organismal process	16	286	1.00693e-07	1.79359e-05	ncbi_100858653(DHX58);ncbi_395147(EIF2AK2);ncbi_395742(FLT4);ncbi_395802(PROX1);ncbi_395852(ID2);ncbi_396160(WNT1);ncbi_396330(IRF7);ncbi_396370(C3);ncbi_396384(IRF1);ncbi_396385(IRF8);ncbi_419194(ADA);ncbi_422720(TLR3);ncbi_426315(ZC3HAV1);ncbi_427756(CARD9);ncbi_428650(RSAD2);ncbi_768990(TMEM173)
GO:0009605	response to external stimulus	22	606	6.95414e-07	0.000110107	ncbi_100858653(DHX58);ncbi_100859903(HYAL3);ncbi_373969(DLX5);ncbi_395147(EIF2AK2);ncbi_395509(PDGFRA);ncbi_395852(ID2);ncbi_395908(OASL);ncbi_396370(C3);ncbi_396384(IRF1);ncbi_396385(IRF8);ncbi_417965(GRIN2B);ncbi_419559(EDN2);ncbi_421921(CMPK2);ncbi_422720(TLR3);ncbi_424044(STAT1);ncbi_424185(IFIH1);ncbi_426315(ZC3HAV1);ncbi_427728(TAP2);ncbi_427756(CARD9);ncbi_428121(LRRC32);ncbi_428650(RSAD2)…
GO:0001817	regulation of cytokine production	13	220	9.5892e-07	0.000136646	ncbi_100858653(DHX58);ncbi_395147(EIF2AK2);ncbi_395742(FLT4);ncbi_396330(IRF7);ncbi_396370(C3);ncbi_396384(IRF1);ncbi_396385(IRF8);ncbi_422720(TLR3);ncbi_426315(ZC3HAV1);ncbi_427756(CARD9);ncbi_428121(LRRC32);ncbi_428650(RSAD2);ncbi_768990(TMEM173)
GO:0051704	multi-organism process	21	576	1.22299e-06	0.000158432	ncbi_100858653(DHX58);ncbi_100859903(HYAL3);ncbi_395147(EIF2AK2);ncbi_395802(PROX1);ncbi_395908(OASL);ncbi_396385(IRF8);ncbi_417401(TRIM25);ncbi_419194(ADA);ncbi_420033(KLHL10);ncbi_421921(CMPK2);ncbi_422720(TLR3);ncbi_423315(NPAS3);ncbi_424044(STAT1);ncbi_424185(IFIH1);ncbi_426315(ZC3HAV1);ncbi_427727(TAP1);ncbi_427728(TAP2);ncbi_427756(CARD9);ncbi_428121(LRRC32);ncbi_428650(RSAD2);ncbi_768990(T…
GO:0043903	regulation of symbiosis, encompassing mutualism through parasitism	7	54	2.09403e-06	0.000248667	ncbi_395147(EIF2AK2);ncbi_395802(PROX1);ncbi_395908(OASL);ncbi_396385(IRF8);ncbi_417401(TRIM25);ncbi_426315(ZC3HAV1);ncbi_428650(RSAD2)
GO:0032606	type I interferon production	5	22	3.65e-06	0.000400097	ncbi_396330(IRF7);ncbi_396384(IRF1);ncbi_422720(TLR3);ncbi_426315(ZC3HAV1);ncbi_768990(TMEM173)
GO:0001816	cytokine production	13	254	4.76392e-06	0.000452607	ncbi_100858653(DHX58);ncbi_395147(EIF2AK2);ncbi_395742(FLT4);ncbi_396330(IRF7);ncbi_396370(C3);ncbi_396384(IRF1);ncbi_396385(IRF8);ncbi_422720(TLR3);ncbi_426315(ZC3HAV1);ncbi_427756(CARD9);ncbi_428121(LRRC32);ncbi_428650(RSAD2);ncbi_768990(TMEM173)
GO:0002253	activation of immune response	10	145	4.76428e-06	0.000452607	ncbi_100858653(DHX58);ncbi_396330(IRF7);ncbi_396370(C3);ncbi_396384(IRF1);ncbi_419194(ADA);ncbi_422720(TLR3);ncbi_423129(LPXN);ncbi_428121(LRRC32);ncbi_428650(RSAD2);ncbi_768990(TMEM173)
GO:0031347	regulation of defense response	11	182	5.61458e-06	0.000500048	ncbi_100858653(DHX58);ncbi_396330(IRF7);ncbi_396370(C3);ncbi_396384(IRF1);ncbi_419125(SAMHD1);ncbi_419194(ADA);ncbi_422720(TLR3);ncbi_427756(CARD9);ncbi_428121(LRRC32);ncbi_428650(RSAD2);ncbi_768990(TMEM173)
GO:0045069	regulation of viral genome replication	5	25	7.16978e-06	0.000600997	ncbi_395147(EIF2AK2);ncbi_395802(PROX1);ncbi_395908(OASL);ncbi_426315(ZC3HAV1);ncbi_428650(RSAD2)
GO:0002684	positive regulation of immune system process	13	267	8.2079e-06	0.000649792	ncbi_100858653(DHX58);ncbi_395852(ID2);ncbi_396330(IRF7);ncbi_396370(C3);ncbi_396384(IRF1);ncbi_419194(ADA);ncbi_419559(EDN2);ncbi_422720(TLR3);ncbi_423129(LPXN);ncbi_426315(ZC3HAV1);ncbi_428121(LRRC32);ncbi_428650(RSAD2);ncbi_768990(TMEM173)
GO:0019079	viral genome replication	5	26	8.79815e-06	0.000659861	ncbi_395147(EIF2AK2);ncbi_395802(PROX1);ncbi_395908(OASL);ncbi_426315(ZC3HAV1);ncbi_428650(RSAD2)
GO:1903900	regulation of viral life cycle	6	45	9.8451e-06	0.000701463	ncbi_395147(EIF2AK2);ncbi_395802(PROX1);ncbi_395908(OASL);ncbi_417401(TRIM25);ncbi_426315(ZC3HAV1);ncbi_428650(RSAD2)
GO:0050792	regulation of viral process	6	46	1.12197e-05	0.000761337	ncbi_395147(EIF2AK2);ncbi_395802(PROX1);ncbi_395908(OASL);ncbi_417401(TRIM25);ncbi_426315(ZC3HAV1);ncbi_428650(RSAD2)
GO:0006952	defense response	14	329	1.67235e-05	0.00108323	ncbi_100858653(DHX58);ncbi_100859903(HYAL3);ncbi_396330(IRF7);ncbi_396370(C3);ncbi_396384(IRF1);ncbi_417401(TRIM25);ncbi_419125(SAMHD1);ncbi_419194(ADA);ncbi_422720(TLR3);ncbi_424185(IFIH1);ncbi_427756(CARD9);ncbi_428121(LRRC32);ncbi_428650(RSAD2);ncbi_768990(TMEM173)
GO:0050778	positive regulation of immune response	10	168	1.75398e-05	0.0010867	ncbi_100858653(DHX58);ncbi_396330(IRF7);ncbi_396370(C3);ncbi_396384(IRF1);ncbi_419194(ADA);ncbi_422720(TLR3);ncbi_423129(LPXN);ncbi_428121(LRRC32);ncbi_428650(RSAD2);ncbi_768990(TMEM173)
GO:0032481	positive regulation of type I interferon production	4	15	1.85594e-05	0.00110196	ncbi_396330(IRF7);ncbi_396384(IRF1);ncbi_422720(TLR3);ncbi_426315(ZC3HAV1)
GO:0080134	regulation of response to stress	14	349	3.22753e-05	0.00183969	ncbi_100858653(DHX58);ncbi_395147(EIF2AK2);ncbi_395509(PDGFRA);ncbi_395742(FLT4);ncbi_396330(IRF7);ncbi_396370(C3);ncbi_396384(IRF1);ncbi_419125(SAMHD1);ncbi_419194(ADA);ncbi_422720(TLR3);ncbi_427756(CARD9);ncbi_428121(LRRC32);ncbi_428650(RSAD2);ncbi_768990(TMEM173)
GO:0019058	viral life cycle	6	56	3.5523e-05	0.00194693	ncbi_395147(EIF2AK2);ncbi_395802(PROX1);ncbi_395908(OASL);ncbi_417401(TRIM25);ncbi_426315(ZC3HAV1);ncbi_428650(RSAD2)
GO:0048584	positive regulation of response to stimulus	16	457	4.45426e-05	0.00235086	ncbi_100858653(DHX58);ncbi_373969(DLX5);ncbi_395509(PDGFRA);ncbi_395742(FLT4);ncbi_396160(WNT1);ncbi_396330(IRF7);ncbi_396370(C3);ncbi_396384(IRF1);ncbi_419194(ADA);ncbi_420854(EDN1);ncbi_422720(TLR3);ncbi_423129(LPXN);ncbi_427756(CARD9);ncbi_428121(LRRC32);ncbi_428650(RSAD2);ncbi_768990(TMEM173)
GO:0043331	response to dsRNA	4	19	5.09109e-05	0.002591	ncbi_422720(TLR3);ncbi_424044(STAT1);ncbi_427756(CARD9);ncbi_768990(TMEM173)
GO:0008284	positive regulation of cell proliferation	9	154	5.44691e-05	0.0026765	ncbi_373969(DLX5);ncbi_374209(ITGB3);ncbi_395509(PDGFRA);ncbi_395802(PROX1);ncbi_395852(ID2);ncbi_396160(WNT1);ncbi_420854(EDN1);ncbi_429089(CYR61);ncbi_772070(DLX6)
GO:0032479	regulation of type I interferon production	4	20	6.30918e-05	0.00299686	ncbi_396330(IRF7);ncbi_396384(IRF1);ncbi_422720(TLR3);ncbi_426315(ZC3HAV1)
GO:0035456	response to interferon-beta	3	8	7.3774e-05	0.00339122	ncbi_396384(IRF1);ncbi_424044(STAT1);ncbi_768990(TMEM173)
GO:0002221	pattern recognition receptor signaling pathway	6	64	7.62994e-05	0.00339771	ncbi_100858653(DHX58);ncbi_396330(IRF7);ncbi_396384(IRF1);ncbi_422720(TLR3);ncbi_428121(LRRC32);ncbi_428650(RSAD2)
GO:0050776	regulation of immune response	10	201	8.1242e-05	0.00350818	ncbi_100858653(DHX58);ncbi_396330(IRF7);ncbi_396370(C3);ncbi_396384(IRF1);ncbi_419194(ADA);ncbi_422720(TLR3);ncbi_423129(LPXN);ncbi_428121(LRRC32);ncbi_428650(RSAD2);ncbi_768990(TMEM173)
GO:0009155	purine deoxyribonucleotide catabolic process	2	2	0.00012472	0.00493684	ncbi_419125(SAMHD1);ncbi_419194(ADA)
GO:0009264	deoxyribonucleotide catabolic process	2	2	0.00012472	0.00493684	ncbi_419125(SAMHD1);ncbi_419194(ADA)
GO:0046386	deoxyribose phosphate catabolic process	2	2	0.00012472	0.00493684	ncbi_419125(SAMHD1);ncbi_419194(ADA)
GO:0051239	regulation of multicellular organismal process	23	903	0.000128714	0.00495721	ncbi_100858653(DHX58);ncbi_395147(EIF2AK2);ncbi_395509(PDGFRA);ncbi_395742(FLT4);ncbi_395802(PROX1);ncbi_395852(ID2);ncbi_396160(WNT1);ncbi_396330(IRF7);ncbi_396370(C3);ncbi_396384(IRF1);ncbi_396385(IRF8);ncbi_419194(ADA);ncbi_419559(EDN2);ncbi_420854(EDN1);ncbi_422720(TLR3);ncbi_424044(STAT1);ncbi_426068(CELSR1);ncbi_426315(ZC3HAV1);ncbi_427756(CARD9);ncbi_428121(LRRC32);ncbi_428156(FOXS1);ncbi_…
GO:0002757	immune response-activating signal transduction	8	138	0.000152243	0.00570911	ncbi_100858653(DHX58);ncbi_396330(IRF7);ncbi_396384(IRF1);ncbi_419194(ADA);ncbi_422720(TLR3);ncbi_423129(LPXN);ncbi_428121(LRRC32);ncbi_428650(RSAD2)
GO:0031349	positive regulation of defense response	7	104	0.000158922	0.00580678	ncbi_100858653(DHX58);ncbi_396330(IRF7);ncbi_396384(IRF1);ncbi_422720(TLR3);ncbi_427756(CARD9);ncbi_428121(LRRC32);ncbi_428650(RSAD2)
GO:0006955	immune response	11	266	0.000184722	0.00629457	ncbi_100858653(DHX58);ncbi_374246(NBN);ncbi_396330(IRF7);ncbi_396370(C3);ncbi_396384(IRF1);ncbi_419194(ADA);ncbi_422720(TLR3);ncbi_423129(LPXN);ncbi_428121(LRRC32);ncbi_428650(RSAD2);ncbi_768990(TMEM173)
GO:0002218	activation of innate immune response	6	75	0.000185524	0.00629457	ncbi_100858653(DHX58);ncbi_396330(IRF7);ncbi_396384(IRF1);ncbi_422720(TLR3);ncbi_428121(LRRC32);ncbi_428650(RSAD2)
GO:0002758	innate immune response-activating signal transduction	6	75	0.000185524	0.00629457	ncbi_100858653(DHX58);ncbi_396330(IRF7);ncbi_396384(IRF1);ncbi_422720(TLR3);ncbi_428121(LRRC32);ncbi_428650(RSAD2)
GO:0042127	regulation of cell proliferation	16	522	0.000212192	0.00693814	ncbi_373969(DLX5);ncbi_374209(ITGB3);ncbi_374246(NBN);ncbi_395147(EIF2AK2);ncbi_395509(PDGFRA);ncbi_395742(FLT4);ncbi_395802(PROX1);ncbi_395852(ID2);ncbi_396160(WNT1);ncbi_419194(ADA);ncbi_419559(EDN2);ncbi_420854(EDN1);ncbi_424044(STAT1);ncbi_428121(LRRC32);ncbi_429089(CYR61);ncbi_772070(DLX6)
GO:0002764	immune response-regulating signaling pathway	8	145	0.00021423	0.00693814	ncbi_100858653(DHX58);ncbi_396330(IRF7);ncbi_396384(IRF1);ncbi_419194(ADA);ncbi_422720(TLR3);ncbi_423129(LPXN);ncbi_428121(LRRC32);ncbi_428650(RSAD2)
GO:0044764	multi-organism cellular process	7	110	0.000225362	0.00713648	ncbi_100858653(DHX58);ncbi_395147(EIF2AK2);ncbi_395802(PROX1);ncbi_395908(OASL);ncbi_417401(TRIM25);ncbi_426315(ZC3HAV1);ncbi_428650(RSAD2)
GO:0002682	regulation of immune system process	14	423	0.000251515	0.00779149	ncbi_100858653(DHX58);ncbi_395147(EIF2AK2);ncbi_395852(ID2);ncbi_396330(IRF7);ncbi_396370(C3);ncbi_396384(IRF1);ncbi_419194(ADA);ncbi_419559(EDN2);ncbi_422720(TLR3);ncbi_423129(LPXN);ncbi_426315(ZC3HAV1);ncbi_428121(LRRC32);ncbi_428650(RSAD2);ncbi_768990(TMEM173)
GO:0045088	regulation of innate immune response	6	80	0.000264646	0.00785667	ncbi_100858653(DHX58);ncbi_396330(IRF7);ncbi_396384(IRF1);ncbi_422720(TLR3);ncbi_428121(LRRC32);ncbi_428650(RSAD2)
GO:0045089	positive regulation of innate immune response	6	80	0.000264646	0.00785667	ncbi_100858653(DHX58);ncbi_396330(IRF7);ncbi_396384(IRF1);ncbi_422720(TLR3);ncbi_428121(LRRC32);ncbi_428650(RSAD2)
GO:0002224	toll-like receptor signaling pathway	5	55	0.000359611	0.00980125	ncbi_396330(IRF7);ncbi_396384(IRF1);ncbi_422720(TLR3);ncbi_428121(LRRC32);ncbi_428650(RSAD2)
GO:0034121	regulation of toll-like receptor signaling pathway	3	13	0.000361677	0.00980125	ncbi_396330(IRF7);ncbi_396384(IRF1);ncbi_428650(RSAD2)
GO:0009151	purine deoxyribonucleotide metabolic process	2	3	0.000371416	0.00980125	ncbi_419125(SAMHD1);ncbi_419194(ADA)
GO:0009262	deoxyribonucleotide metabolic process	2	3	0.000371416	0.00980125	ncbi_419125(SAMHD1);ncbi_419194(ADA)
GO:0009394	2'-deoxyribonucleotide metabolic process	2	3	0.000371416	0.00980125	ncbi_419125(SAMHD1);ncbi_419194(ADA)
GO:0019692	deoxyribose phosphate metabolic process	2	3	0.000371416	0.00980125	ncbi_419125(SAMHD1);ncbi_419194(ADA)
GO:0044403	symbiosis, encompassing mutualism through parasitism	8	159	0.000400704	0.0103819	ncbi_395147(EIF2AK2);ncbi_395802(PROX1);ncbi_395908(OASL);ncbi_396385(IRF8);ncbi_417401(TRIM25);ncbi_426315(ZC3HAV1);ncbi_427727(TAP1);ncbi_428650(RSAD2)
GO:0002460	adaptive immune response based on somatic recombination of immune receptors built from immunoglobulin superfamily domains	5	57	0.000425234	0.0108207	ncbi_374246(NBN);ncbi_396330(IRF7);ncbi_396370(C3);ncbi_419194(ADA);ncbi_428650(RSAD2)
GO:0044419	interspecies interaction between organisms	8	161	0.000435761	0.010894	ncbi_395147(EIF2AK2);ncbi_395802(PROX1);ncbi_395908(OASL);ncbi_396385(IRF8);ncbi_417401(TRIM25);ncbi_426315(ZC3HAV1);ncbi_427727(TAP1);ncbi_428650(RSAD2)
GO:0002250	adaptive immune response	5	61	0.000583163	0.0143277	ncbi_374246(NBN);ncbi_396330(IRF7);ncbi_396370(C3);ncbi_419194(ADA);ncbi_428650(RSAD2)
GO:0045087	innate immune response	6	93	0.000597026	0.0144197	ncbi_100858653(DHX58);ncbi_396330(IRF7);ncbi_396384(IRF1);ncbi_422720(TLR3);ncbi_428121(LRRC32);ncbi_428650(RSAD2)
GO:0006950	response to stress	25	1139	0.000631832	0.015006	ncbi_100858653(DHX58);ncbi_100859903(HYAL3);ncbi_374209(ITGB3);ncbi_374246(NBN);ncbi_395147(EIF2AK2);ncbi_395509(PDGFRA);ncbi_395742(FLT4);ncbi_396160(WNT1);ncbi_396330(IRF7);ncbi_396370(C3);ncbi_396384(IRF1);ncbi_417401(TRIM25);ncbi_417965(GRIN2B);ncbi_419125(SAMHD1);ncbi_419194(ADA);ncbi_420854(EDN1);ncbi_422720(TLR3);ncbi_424046(NABP1);ncbi_424185(IFIH1);ncbi_426068(CELSR1);ncbi_427727(TAP1);n…
GO:0001568	blood vessel development	8	173	0.000702288	0.0164059	ncbi_374209(ITGB3);ncbi_395509(PDGFRA);ncbi_395742(FLT4);ncbi_395802(PROX1);ncbi_396370(C3);ncbi_420854(EDN1);ncbi_424044(STAT1);ncbi_429089(CYR61)
GO:0048518	positive regulation of biological process	30	1515	0.000906195	0.0208279	ncbi_100858653(DHX58);ncbi_373969(DLX5);ncbi_374209(ITGB3);ncbi_374246(NBN);ncbi_395147(EIF2AK2);ncbi_395509(PDGFRA);ncbi_395742(FLT4);ncbi_395802(PROX1);ncbi_395852(ID2);ncbi_396160(WNT1);ncbi_396330(IRF7);ncbi_396370(C3);ncbi_396384(IRF1);ncbi_396385(IRF8);ncbi_417401(TRIM25);ncbi_418528(TMPRSS2);ncbi_419194(ADA);ncbi_419559(EDN2);ncbi_420854(EDN1);ncbi_421297(ALK);ncbi_422720(TLR3);ncbi_423129…
GO:0001525	angiogenesis	6	101	0.000923631	0.0208917	ncbi_374209(ITGB3);ncbi_395509(PDGFRA);ncbi_395742(FLT4);ncbi_396370(C3);ncbi_424044(STAT1);ncbi_429089(CYR61)
GO:0016032	viral process	6	105	0.00113141	0.0251916	ncbi_395147(EIF2AK2);ncbi_395802(PROX1);ncbi_395908(OASL);ncbi_417401(TRIM25);ncbi_426315(ZC3HAV1);ncbi_428650(RSAD2)
GO:0048537	mucosal-associated lymphoid tissue development	2	5	0.00121998	0.0267456	ncbi_395852(ID2);ncbi_419194(ADA)
GO:0048514	blood vessel morphogenesis	7	147	0.00128659	0.0274478	ncbi_374209(ITGB3);ncbi_395509(PDGFRA);ncbi_395742(FLT4);ncbi_395802(PROX1);ncbi_396370(C3);ncbi_424044(STAT1);ncbi_429089(CYR61)
GO:0008283	cell proliferation	19	800	0.00129053	0.0274478	ncbi_373969(DLX5);ncbi_374209(ITGB3);ncbi_374246(NBN);ncbi_395147(EIF2AK2);ncbi_395509(PDGFRA);ncbi_395742(FLT4);ncbi_395802(PROX1);ncbi_395852(ID2);ncbi_396160(WNT1);ncbi_396384(IRF1);ncbi_419194(ADA);ncbi_419239(BIRC7);ncbi_419559(EDN2);ncbi_420559(SAMD9L);ncbi_420854(EDN1);ncbi_424044(STAT1);ncbi_428121(LRRC32);ncbi_429089(CYR61);ncbi_772070(DLX6)
GO:0001944	vasculature development	8	194	0.00147451	0.030529	ncbi_374209(ITGB3);ncbi_395509(PDGFRA);ncbi_395742(FLT4);ncbi_395802(PROX1);ncbi_396370(C3);ncbi_420854(EDN1);ncbi_424044(STAT1);ncbi_429089(CYR61)
GO:0044707	single-multicellular organism process	40	2314	0.00147825	0.030529	ncbi_100858653(DHX58);ncbi_100859903(HYAL3);ncbi_373969(DLX5);ncbi_374209(ITGB3);ncbi_374246(NBN);ncbi_395147(EIF2AK2);ncbi_395281(ID3);ncbi_395282(ID1);ncbi_395509(PDGFRA);ncbi_395742(FLT4);ncbi_395802(PROX1);ncbi_395852(ID2);ncbi_396160(WNT1);ncbi_396330(IRF7);ncbi_396370(C3);ncbi_396384(IRF1);ncbi_396385(IRF8);ncbi_416147(LOC416147);ncbi_416734(PAK5);ncbi_417965(GRIN2B);ncbi_419194(ADA);ncbi_4…
GO:0002449	lymphocyte mediated immunity	4	49	0.00215049	0.0437779	ncbi_374246(NBN);ncbi_396330(IRF7);ncbi_396370(C3);ncbi_428650(RSAD2)
GO:0048522	positive regulation of cellular process	25	1244	0.00225292	0.0452171	ncbi_373969(DLX5);ncbi_374209(ITGB3);ncbi_374246(NBN);ncbi_395147(EIF2AK2);ncbi_395509(PDGFRA);ncbi_395742(FLT4);ncbi_395802(PROX1);ncbi_395852(ID2);ncbi_396160(WNT1);ncbi_396330(IRF7);ncbi_396370(C3);ncbi_396385(IRF8);ncbi_417401(TRIM25);ncbi_419194(ADA);ncbi_419559(EDN2);ncbi_420854(EDN1);ncbi_421297(ALK);ncbi_422720(TLR3);ncbi_423901(CASP7);ncbi_426315(ZC3HAV1);ncbi_427756(CARD9);ncbi_428650(R…
GO:0048646	anatomical structure formation involved in morphogenesis	12	428	0.00293965	0.0577357	ncbi_374209(ITGB3);ncbi_395509(PDGFRA);ncbi_395742(FLT4);ncbi_395802(PROX1);ncbi_395852(ID2);ncbi_396160(WNT1);ncbi_396370(C3);ncbi_419194(ADA);ncbi_420628(SNX10);ncbi_424044(STAT1);ncbi_426068(CELSR1);ncbi_429089(CYR61)
GO:0002027	regulation of heart rate	3	26	0.00295769	0.0577357	ncbi_419194(ADA);ncbi_419559(EDN2);ncbi_420854(EDN1)
GO:1901136	carbohydrate derivative catabolic process	3	28	0.00366671	0.0706089	ncbi_100859903(HYAL3);ncbi_419125(SAMHD1);ncbi_419194(ADA)
GO:0009967	positive regulation of signal transduction	9	280	0.00411777	0.0782376	ncbi_373969(DLX5);ncbi_395509(PDGFRA);ncbi_395742(FLT4);ncbi_396160(WNT1);ncbi_396330(IRF7);ncbi_420854(EDN1);ncbi_422720(TLR3);ncbi_427756(CARD9);ncbi_428650(RSAD2)
GO:0006195	purine nucleotide catabolic process	2	9	0.00426492	0.0789287	ncbi_419125(SAMHD1);ncbi_419194(ADA)
GO:0008272	sulfate transport	2	9	0.00426492	0.0789287	ncbi_416147(LOC416147);ncbi_771137(SLC26A8)
GO:0002822	regulation of adaptive immune response based on somatic recombination of immune receptors built from immunoglobulin superfamily domains	3	31	0.00491026	0.0885711	ncbi_396370(C3);ncbi_419194(ADA);ncbi_428650(RSAD2)
GO:0019724	B cell mediated immunity	3	31	0.00491026	0.0885711	ncbi_374246(NBN);ncbi_396330(IRF7);ncbi_396370(C3)
GO:0050868	negative regulation of T cell activation	2	10	0.00529227	0.0931048	ncbi_396384(IRF1);ncbi_428121(LRRC32)
GO:1903038	negative regulation of leukocyte cell-cell adhesion	2	10	0.00529227	0.0931048	ncbi_396384(IRF1);ncbi_428121(LRRC32)
GO:0006939	smooth muscle contraction	3	32	0.00537453	0.0933988	ncbi_419194(ADA);ncbi_419559(EDN2);ncbi_420854(EDN1)
GO:0040012	regulation of locomotion	9	293	0.00552845	0.0949161	ncbi_374209(ITGB3);ncbi_395509(PDGFRA);ncbi_395742(FLT4);ncbi_395802(PROX1);ncbi_417401(TRIM25);ncbi_418528(TMPRSS2);ncbi_419559(EDN2);ncbi_420854(EDN1);ncbi_429089(CYR61)
GO:0032501	multicellular organismal process	43	2723	0.0056792	0.0963436	ncbi_100858653(DHX58);ncbi_100859903(HYAL3);ncbi_373969(DLX5);ncbi_374209(ITGB3);ncbi_374246(NBN);ncbi_395147(EIF2AK2);ncbi_395281(ID3);ncbi_395282(ID1);ncbi_395509(PDGFRA);ncbi_395742(FLT4);ncbi_395802(PROX1);ncbi_395852(ID2);ncbi_396160(WNT1);ncbi_396330(IRF7);ncbi_396370(C3);ncbi_396384(IRF1);ncbi_396385(IRF8);ncbi_416147(LOC416147);ncbi_416734(PAK5);ncbi_417965(GRIN2B);ncbi_419194(ADA);ncbi_4…
GO:0023056	positive regulation of signaling	9	297	0.00603047	0.098775	ncbi_373969(DLX5);ncbi_395509(PDGFRA);ncbi_395742(FLT4);ncbi_396160(WNT1);ncbi_396330(IRF7);ncbi_420854(EDN1);ncbi_422720(TLR3);ncbi_427756(CARD9);ncbi_428650(RSAD2)
GO:0072358	cardiovascular system development	9	297	0.00603047	0.098775	ncbi_374209(ITGB3);ncbi_395509(PDGFRA);ncbi_395742(FLT4);ncbi_395802(PROX1);ncbi_395852(ID2);ncbi_396370(C3);ncbi_420854(EDN1);ncbi_424044(STAT1);ncbi_429089(CYR61)
GO:0072359	circulatory system development	9	297	0.00603047	0.098775	ncbi_374209(ITGB3);ncbi_395509(PDGFRA);ncbi_395742(FLT4);ncbi_395802(PROX1);ncbi_395852(ID2);ncbi_396370(C3);ncbi_420854(EDN1);ncbi_424044(STAT1);ncbi_429089(CYR61)
GO:0010557	positive regulation of macromolecule biosynthetic process	6	148	0.00629735	0.0994588	ncbi_373969(DLX5);ncbi_395147(EIF2AK2);ncbi_396385(IRF8);ncbi_417401(TRIM25);ncbi_420854(EDN1);ncbi_422720(TLR3)
GO:0010033	response to organic substance	18	854	0.00632526	0.0994588	ncbi_100859903(HYAL3);ncbi_373969(DLX5);ncbi_395147(EIF2AK2);ncbi_395509(PDGFRA);ncbi_395742(FLT4);ncbi_395852(ID2);ncbi_396160(WNT1);ncbi_396330(IRF7);ncbi_396384(IRF1);ncbi_396385(IRF8);ncbi_417965(GRIN2B);ncbi_418167(USP18);ncbi_421921(CMPK2);ncbi_422720(TLR3);ncbi_424044(STAT1);ncbi_427756(CARD9);ncbi_429089(CYR61);ncbi_768990(TMEM173)
GO:0014821	phasic smooth muscle contraction	2	11	0.0064212	0.0994588	ncbi_419559(EDN2);ncbi_420854(EDN1)
GO:0030239	myofibril assembly	2	11	0.0064212	0.0994588	ncbi_395509(PDGFRA);ncbi_395802(PROX1)
GO:0072523	purine-containing compound catabolic process	2	11	0.0064212	0.0994588	ncbi_419125(SAMHD1);ncbi_419194(ADA)
GO:0032872	regulation of stress-activated MAPK cascade	4	67	0.00667227	0.101149	ncbi_395147(EIF2AK2);ncbi_395742(FLT4);ncbi_422720(TLR3);ncbi_427756(CARD9)
GO:0051480	regulation of cytosolic calcium ion concentration	4	67	0.00667227	0.101149	ncbi_395509(PDGFRA);ncbi_419559(EDN2);ncbi_420854(EDN1);ncbi_431664(RXFP3)
GO:0002819	regulation of adaptive immune response	3	35	0.00692201	0.101689	ncbi_396370(C3);ncbi_419194(ADA);ncbi_428650(RSAD2)
GO:0048565	digestive tract development	3	35	0.00692201	0.101689	ncbi_395509(PDGFRA);ncbi_395852(ID2);ncbi_419194(ADA)
GO:0055123	digestive system development	3	35	0.00692201	0.101689	ncbi_395509(PDGFRA);ncbi_395852(ID2);ncbi_419194(ADA)
GO:0070302	regulation of stress-activated protein kinase signaling cascade	4	68	0.00702926	0.102211	ncbi_395147(EIF2AK2);ncbi_395742(FLT4);ncbi_422720(TLR3);ncbi_427756(CARD9)
GO:0010647	positive regulation of cell communication	9	305	0.00713991	0.102771	ncbi_373969(DLX5);ncbi_395509(PDGFRA);ncbi_395742(FLT4);ncbi_396160(WNT1);ncbi_396330(IRF7);ncbi_420854(EDN1);ncbi_422720(TLR3);ncbi_427756(CARD9);ncbi_428650(RSAD2)
GO:0048002	antigen processing and presentation of peptide antigen	3	36	0.00749052	0.10674	ncbi_107054704(LOC107054704);ncbi_427727(TAP1);ncbi_427728(TAP2)
GO:0051250	negative regulation of lymphocyte activation	2	12	0.00764934	0.106866	ncbi_396384(IRF1);ncbi_428121(LRRC32)
GO:0051353	positive regulation of oxidoreductase activity	2	12	0.00764934	0.106866	ncbi_419559(EDN2);ncbi_420854(EDN1)
GO:0015698	inorganic anion transport	4	70	0.00778067	0.107645	ncbi_416147(LOC416147);ncbi_770511(GABRA2);ncbi_771137(SLC26A8);ncbi_771694(BEST4)
GO:0001936	regulation of endothelial cell proliferation	3	37	0.00808589	0.110792	ncbi_395742(FLT4);ncbi_395802(PROX1);ncbi_424044(STAT1)
GO:0045893	positive regulation of transcription, DNA-templated	5	112	0.0083942	0.111792	ncbi_373969(DLX5);ncbi_395147(EIF2AK2);ncbi_396385(IRF8);ncbi_417401(TRIM25);ncbi_422720(TLR3)
GO:1902680	positive regulation of RNA biosynthetic process	5	112	0.0083942	0.111792	ncbi_373969(DLX5);ncbi_395147(EIF2AK2);ncbi_396385(IRF8);ncbi_417401(TRIM25);ncbi_422720(TLR3)
GO:1903508	positive regulation of nucleic acid-templated transcription	5	112	0.0083942	0.111792	ncbi_373969(DLX5);ncbi_395147(EIF2AK2);ncbi_396385(IRF8);ncbi_417401(TRIM25);ncbi_422720(TLR3)
GO:0032874	positive regulation of stress-activated MAPK cascade	3	38	0.00870841	0.113848	ncbi_395742(FLT4);ncbi_422720(TLR3);ncbi_427756(CARD9)
GO:0070304	positive regulation of stress-activated protein kinase signaling cascade	3	38	0.00870841	0.113848	ncbi_395742(FLT4);ncbi_422720(TLR3);ncbi_427756(CARD9)
GO:0001990	regulation of systemic arterial blood pressure by hormone	2	13	0.00897437	0.114559	ncbi_419559(EDN2);ncbi_420854(EDN1)
GO:0002474	antigen processing and presentation of peptide antigen via MHC class I	2	13	0.00897437	0.114559	ncbi_427727(TAP1);ncbi_427728(TAP2)
GO:0002443	leukocyte mediated immunity	4	73	0.00900395	0.114559	ncbi_374246(NBN);ncbi_396330(IRF7);ncbi_396370(C3);ncbi_428650(RSAD2)
GO:0007166	cell surface receptor signaling pathway	23	1246	0.00988439	0.117587	ncbi_101749333(KRT18);ncbi_112530026(GPR142);ncbi_373969(DLX5);ncbi_374209(ITGB3);ncbi_395429(POSTN);ncbi_395509(PDGFRA);ncbi_395742(FLT4);ncbi_396160(WNT1);ncbi_396330(IRF7);ncbi_396384(IRF1);ncbi_416734(PAK5);ncbi_417965(GRIN2B);ncbi_419192(WISP2);ncbi_419194(ADA);ncbi_419559(EDN2);ncbi_420386(ADCYAP1R1);ncbi_421297(ALK);ncbi_422720(TLR3);ncbi_423129(LPXN);ncbi_424044(STAT1);ncbi_426068(CELSR1)…
GO:0001935	endothelial cell proliferation	3	40	0.0100359	0.117587	ncbi_395742(FLT4);ncbi_395802(PROX1);ncbi_424044(STAT1)
GO:0001794	type IIa hypersensitivity	1	1	0.0112224	0.117587	ncbi_396370(C3)
GO:0001796	regulation of type IIa hypersensitivity	1	1	0.0112224	0.117587	ncbi_396370(C3)
GO:0001905	activation of membrane attack complex	1	1	0.0112224	0.117587	ncbi_396370(C3)
GO:0001969	regulation of activation of membrane attack complex	1	1	0.0112224	0.117587	ncbi_396370(C3)
GO:0002445	type II hypersensitivity	1	1	0.0112224	0.117587	ncbi_396370(C3)
GO:0002476	antigen processing and presentation of endogenous peptide antigen via MHC class Ib	1	1	0.0112224	0.117587	ncbi_427728(TAP2)
GO:0002483	antigen processing and presentation of endogenous peptide antigen	1	1	0.0112224	0.117587	ncbi_427728(TAP2)
GO:0002484	antigen processing and presentation of endogenous peptide antigen via MHC class I via ER pathway	1	1	0.0112224	0.117587	ncbi_427728(TAP2)
GO:0002488	antigen processing and presentation of endogenous peptide antigen via MHC class Ib via ER pathway	1	1	0.0112224	0.117587	ncbi_427728(TAP2)
GO:0002892	regulation of type II hypersensitivity	1	1	0.0112224	0.117587	ncbi_396370(C3)
GO:0019883	antigen processing and presentation of endogenous antigen	1	1	0.0112224	0.117587	ncbi_427728(TAP2)
GO:0019885	antigen processing and presentation of endogenous peptide antigen via MHC class I	1	1	0.0112224	0.117587	ncbi_427728(TAP2)
GO:0030449	regulation of complement activation	1	1	0.0112224	0.117587	ncbi_396370(C3)
GO:0035740	CD8-positive, alpha-beta T cell proliferation	1	1	0.0112224	0.117587	ncbi_396384(IRF1)
GO:0046090	deoxyadenosine metabolic process	1	1	0.0112224	0.117587	ncbi_419194(ADA)
GO:0046102	inosine metabolic process	1	1	0.0112224	0.117587	ncbi_419194(ADA)
GO:0046122	purine deoxyribonucleoside metabolic process	1	1	0.0112224	0.117587	ncbi_419194(ADA)
GO:0061113	pancreas morphogenesis	1	1	0.0112224	0.117587	ncbi_395802(PROX1)
GO:0072575	epithelial cell proliferation involved in liver morphogenesis	1	1	0.0112224	0.117587	ncbi_395802(PROX1)
GO:0072576	liver morphogenesis	1	1	0.0112224	0.117587	ncbi_395802(PROX1)
GO:1901532	regulation of hematopoietic progenitor cell differentiation	1	1	0.0112224	0.117587	ncbi_395147(EIF2AK2)
GO:2000257	regulation of protein activation cascade	1	1	0.0112224	0.117587	ncbi_396370(C3)
GO:0003044	regulation of systemic arterial blood pressure mediated by a chemical signal	2	15	0.011906	0.122942	ncbi_419559(EDN2);ncbi_420854(EDN1)
GO:0048546	digestive tract morphogenesis	2	15	0.011906	0.122942	ncbi_395509(PDGFRA);ncbi_395852(ID2)
GO:0051403	stress-activated MAPK cascade	4	80	0.0123296	0.126401	ncbi_395147(EIF2AK2);ncbi_395742(FLT4);ncbi_422720(TLR3);ncbi_427756(CARD9)
GO:0043410	positive regulation of MAPK cascade	5	124	0.0126853	0.129061	ncbi_395509(PDGFRA);ncbi_395742(FLT4);ncbi_420854(EDN1);ncbi_422720(TLR3);ncbi_427756(CARD9)
GO:0043408	regulation of MAPK cascade	7	224	0.012843	0.129061	ncbi_395147(EIF2AK2);ncbi_395509(PDGFRA);ncbi_395742(FLT4);ncbi_420854(EDN1);ncbi_422720(TLR3);ncbi_427756(CARD9);ncbi_429089(CYR61)
GO:0031098	stress-activated protein kinase signaling cascade	4	81	0.0128608	0.129061	ncbi_395147(EIF2AK2);ncbi_395742(FLT4);ncbi_422720(TLR3);ncbi_427756(CARD9)
GO:0006940	regulation of smooth muscle contraction	2	16	0.0135081	0.132887	ncbi_419194(ADA);ncbi_419559(EDN2)
GO:0072348	sulfur compound transport	2	16	0.0135081	0.132887	ncbi_416147(LOC416147);ncbi_771137(SLC26A8)
GO:0043122	regulation of I-kappaB kinase/NF-kappaB signaling	5	126	0.0135218	0.132887	ncbi_417401(TRIM25);ncbi_422720(TLR3);ncbi_424044(STAT1);ncbi_426315(ZC3HAV1);ncbi_427756(CARD9)
GO:0008217	regulation of blood pressure	3	46	0.0146926	0.142428	ncbi_395852(ID2);ncbi_419559(EDN2);ncbi_420854(EDN1)
GO:0019882	antigen processing and presentation	3	46	0.0146926	0.142428	ncbi_107054704(LOC107054704);ncbi_427727(TAP1);ncbi_427728(TAP2)
GO:1902533	positive regulation of intracellular signal transduction	5	129	0.0148454	0.142628	ncbi_395509(PDGFRA);ncbi_395742(FLT4);ncbi_420854(EDN1);ncbi_422720(TLR3);ncbi_427756(CARD9)
GO:0000768	syncytium formation by plasma membrane fusion	2	17	0.0151982	0.142628	ncbi_396160(WNT1);ncbi_424044(STAT1)
GO:0006949	syncytium formation	2	17	0.0151982	0.142628	ncbi_396160(WNT1);ncbi_424044(STAT1)
GO:0051254	positive regulation of RNA metabolic process	5	130	0.0153052	0.142628	ncbi_373969(DLX5);ncbi_395147(EIF2AK2);ncbi_396385(IRF8);ncbi_417401(TRIM25);ncbi_422720(TLR3)
GO:0048598	embryonic morphogenesis	8	288	0.0154555	0.142628	ncbi_373969(DLX5);ncbi_395509(PDGFRA);ncbi_395802(PROX1);ncbi_395852(ID2);ncbi_396160(WNT1);ncbi_420854(EDN1);ncbi_426068(CELSR1);ncbi_772070(DLX6)
GO:0009612	response to mechanical stimulus	3	47	0.0155688	0.142628	ncbi_396384(IRF1);ncbi_417965(GRIN2B);ncbi_422720(TLR3)
GO:0030323	respiratory tube development	4	86	0.0157355	0.142628	ncbi_395509(PDGFRA);ncbi_395802(PROX1);ncbi_419194(ADA);ncbi_426068(CELSR1)
GO:0007249	I-kappaB kinase/NF-kappaB signaling	5	131	0.0157746	0.142628	ncbi_417401(TRIM25);ncbi_422720(TLR3);ncbi_424044(STAT1);ncbi_426315(ZC3HAV1);ncbi_427756(CARD9)
GO:0001932	regulation of protein phosphorylation	12	535	0.0163336	0.142628	ncbi_374246(NBN);ncbi_395147(EIF2AK2);ncbi_395509(PDGFRA);ncbi_395742(FLT4);ncbi_395802(PROX1);ncbi_396160(WNT1);ncbi_396370(C3);ncbi_420854(EDN1);ncbi_421297(ALK);ncbi_422720(TLR3);ncbi_427756(CARD9);ncbi_429089(CYR61)
GO:0045619	regulation of lymphocyte differentiation	3	48	0.016474	0.142628	ncbi_395852(ID2);ncbi_396384(IRF1);ncbi_419194(ADA)
GO:0002695	negative regulation of leukocyte activation	2	18	0.0169742	0.142628	ncbi_396384(IRF1);ncbi_428121(LRRC32)
GO:0034111	negative regulation of homotypic cell-cell adhesion	2	18	0.0169742	0.142628	ncbi_396384(IRF1);ncbi_428121(LRRC32)
GO:0050688	regulation of defense response to virus	2	18	0.0169742	0.142628	ncbi_100858653(DHX58);ncbi_768990(TMEM173)
GO:0001934	positive regulation of protein phosphorylation	8	293	0.0169768	0.142628	ncbi_374246(NBN);ncbi_395509(PDGFRA);ncbi_395742(FLT4);ncbi_420854(EDN1);ncbi_421297(ALK);ncbi_422720(TLR3);ncbi_427756(CARD9);ncbi_429089(CYR61)
GO:0070925	organelle assembly	3	49	0.0174081	0.142628	ncbi_395509(PDGFRA);ncbi_395802(PROX1);ncbi_415327(PATL2)
GO:0002697	regulation of immune effector process	4	89	0.0176398	0.142628	ncbi_100858653(DHX58);ncbi_396370(C3);ncbi_428650(RSAD2);ncbi_768990(TMEM173)
GO:0002237	response to molecule of bacterial origin	4	90	0.0183051	0.142628	ncbi_396385(IRF8);ncbi_421921(CMPK2);ncbi_424044(STAT1);ncbi_427756(CARD9)
GO:0051173	positive regulation of nitrogen compound metabolic process	6	187	0.0184985	0.142628	ncbi_373969(DLX5);ncbi_395147(EIF2AK2);ncbi_396385(IRF8);ncbi_417401(TRIM25);ncbi_422720(TLR3);ncbi_429089(CYR61)
GO:0000165	MAPK cascade	7	241	0.018511	0.142628	ncbi_395147(EIF2AK2);ncbi_395509(PDGFRA);ncbi_395742(FLT4);ncbi_420854(EDN1);ncbi_422720(TLR3);ncbi_427756(CARD9);ncbi_429089(CYR61)
GO:0023014	signal transduction by protein phosphorylation	7	241	0.018511	0.142628	ncbi_395147(EIF2AK2);ncbi_395509(PDGFRA);ncbi_395742(FLT4);ncbi_420854(EDN1);ncbi_422720(TLR3);ncbi_427756(CARD9);ncbi_429089(CYR61)
GO:0051607	defense response to virus	2	19	0.0188339	0.142628	ncbi_100858653(DHX58);ncbi_768990(TMEM173)
GO:0010604	positive regulation of macromolecule metabolic process	12	546	0.0188757	0.142628	ncbi_373969(DLX5);ncbi_374246(NBN);ncbi_395147(EIF2AK2);ncbi_395509(PDGFRA);ncbi_395742(FLT4);ncbi_396385(IRF8);ncbi_417401(TRIM25);ncbi_420854(EDN1);ncbi_421297(ALK);ncbi_422720(TLR3);ncbi_427756(CARD9);ncbi_429089(CYR61)
GO:0001775	cell activation	9	358	0.0188963	0.142628	ncbi_374209(ITGB3);ncbi_395509(PDGFRA);ncbi_395852(ID2);ncbi_396160(WNT1);ncbi_396384(IRF1);ncbi_419194(ADA);ncbi_419559(EDN2);ncbi_428121(LRRC32);ncbi_428650(RSAD2)
GO:0009790	embryo development	9	359	0.0192055	0.142628	ncbi_373969(DLX5);ncbi_395281(ID3);ncbi_395509(PDGFRA);ncbi_395802(PROX1);ncbi_395852(ID2);ncbi_396160(WNT1);ncbi_420854(EDN1);ncbi_426068(CELSR1);ncbi_772070(DLX6)
GO:1901565	organonitrogen compound catabolic process	3	51	0.0193637	0.142628	ncbi_100859903(HYAL3);ncbi_419125(SAMHD1);ncbi_419194(ADA)
GO:0009615	response to virus	2	20	0.0207752	0.142628	ncbi_100858653(DHX58);ncbi_768990(TMEM173)
GO:0002683	negative regulation of immune system process	4	94	0.0211217	0.142628	ncbi_100858653(DHX58);ncbi_396384(IRF1);ncbi_419194(ADA);ncbi_428121(LRRC32)
GO:0042886	amide transport	4	94	0.0211217	0.142628	ncbi_420854(EDN1);ncbi_422720(TLR3);ncbi_427727(TAP1);ncbi_427728(TAP2)
GO:0008016	regulation of heart contraction	3	53	0.021436	0.142628	ncbi_419194(ADA);ncbi_419559(EDN2);ncbi_420854(EDN1)
GO:0010628	positive regulation of gene expression	5	142	0.0215827	0.142628	ncbi_373969(DLX5);ncbi_395147(EIF2AK2);ncbi_396385(IRF8);ncbi_417401(TRIM25);ncbi_422720(TLR3)
GO:0050896	response to stimulus	49	3439	0.0219922	0.142628	ncbi_100858653(DHX58);ncbi_100859903(HYAL3);ncbi_101749333(KRT18);ncbi_112530026(GPR142);ncbi_373969(DLX5);ncbi_374209(ITGB3);ncbi_374246(NBN);ncbi_395147(EIF2AK2);ncbi_395429(POSTN);ncbi_395509(PDGFRA);ncbi_395742(FLT4);ncbi_395852(ID2);ncbi_395908(OASL);ncbi_396160(WNT1);ncbi_396330(IRF7);ncbi_396370(C3);ncbi_396384(IRF1);ncbi_396385(IRF8);ncbi_416229(ARL10);ncbi_416734(PAK5);ncbi_417401(TRIM25…
GO:0002520	immune system development	9	368	0.0221561	0.142628	ncbi_374246(NBN);ncbi_395147(EIF2AK2);ncbi_395509(PDGFRA);ncbi_395852(ID2);ncbi_396160(WNT1);ncbi_396384(IRF1);ncbi_419194(ADA);ncbi_420559(SAMD9L);ncbi_420628(SNX10)
GO:0042110	T cell activation	5	143	0.0221713	0.142628	ncbi_396160(WNT1);ncbi_396384(IRF1);ncbi_419194(ADA);ncbi_428121(LRRC32);ncbi_428650(RSAD2)
GO:0070489	T cell aggregation	5	143	0.0221713	0.142628	ncbi_396160(WNT1);ncbi_396384(IRF1);ncbi_419194(ADA);ncbi_428121(LRRC32);ncbi_428650(RSAD2)
GO:0071593	lymphocyte aggregation	5	143	0.0221713	0.142628	ncbi_396160(WNT1);ncbi_396384(IRF1);ncbi_419194(ADA);ncbi_428121(LRRC32);ncbi_428650(RSAD2)
GO:0001743	optic placode formation	1	2	0.02232	0.142628	ncbi_395802(PROX1)
GO:0002313	mature B cell differentiation involved in immune response	1	2	0.02232	0.142628	ncbi_419194(ADA)
GO:0002428	antigen processing and presentation of peptide antigen via MHC class Ib	1	2	0.02232	0.142628	ncbi_427728(TAP2)
GO:0002475	antigen processing and presentation via MHC class Ib	1	2	0.02232	0.142628	ncbi_427728(TAP2)
GO:0002477	antigen processing and presentation of exogenous peptide antigen via MHC class Ib	1	2	0.02232	0.142628	ncbi_427728(TAP2)
GO:0002524	hypersensitivity	1	2	0.02232	0.142628	ncbi_396370(C3)
GO:0002883	regulation of hypersensitivity	1	2	0.02232	0.142628	ncbi_396370(C3)
GO:0002920	regulation of humoral immune response	1	2	0.02232	0.142628	ncbi_396370(C3)
GO:0006266	DNA ligation	1	2	0.02232	0.142628	ncbi_769927(LOXL4)
GO:0009120	deoxyribonucleoside metabolic process	1	2	0.02232	0.142628	ncbi_419194(ADA)
GO:0009133	nucleoside diphosphate biosynthetic process	1	2	0.02232	0.142628	ncbi_421921(CMPK2)
GO:0009138	pyrimidine nucleoside diphosphate metabolic process	1	2	0.02232	0.142628	ncbi_421921(CMPK2)
GO:0009139	pyrimidine nucleoside diphosphate biosynthetic process	1	2	0.02232	0.142628	ncbi_421921(CMPK2)
GO:0009186	deoxyribonucleoside diphosphate metabolic process	1	2	0.02232	0.142628	ncbi_421921(CMPK2)
GO:0009189	deoxyribonucleoside diphosphate biosynthetic process	1	2	0.02232	0.142628	ncbi_421921(CMPK2)
GO:0009196	pyrimidine deoxyribonucleoside diphosphate metabolic process	1	2	0.02232	0.142628	ncbi_421921(CMPK2)
GO:0009197	pyrimidine deoxyribonucleoside diphosphate biosynthetic process	1	2	0.02232	0.142628	ncbi_421921(CMPK2)
GO:0016556	mRNA modification	1	2	0.02232	0.142628	ncbi_421434(CMTR1)
GO:0030581	symbiont intracellular protein transport in host	1	2	0.02232	0.142628	ncbi_427727(TAP1)
GO:0032607	interferon-alpha production	1	2	0.02232	0.142628	ncbi_422720(TLR3)
GO:0032647	regulation of interferon-alpha production	1	2	0.02232	0.142628	ncbi_422720(TLR3)
GO:0032727	positive regulation of interferon-alpha production	1	2	0.02232	0.142628	ncbi_422720(TLR3)
GO:0035812	renal sodium excretion	1	2	0.02232	0.142628	ncbi_420854(EDN1)
GO:0035813	regulation of renal sodium excretion	1	2	0.02232	0.142628	ncbi_420854(EDN1)
GO:0036451	cap mRNA methylation	1	2	0.02232	0.142628	ncbi_421434(CMTR1)
GO:0044036	cell wall macromolecule metabolic process	1	2	0.02232	0.142628	ncbi_418700(LYGL)
GO:0044062	regulation of excretion	1	2	0.02232	0.142628	ncbi_420854(EDN1)
GO:0046622	positive regulation of organ growth	1	2	0.02232	0.142628	ncbi_395802(PROX1)
GO:0051708	intracellular protein transport in other organism involved in symbiotic interaction	1	2	0.02232	0.142628	ncbi_427727(TAP1)
GO:0055078	sodium ion homeostasis	1	2	0.02232	0.142628	ncbi_420854(EDN1)
GO:0060024	rhythmic synaptic transmission	1	2	0.02232	0.142628	ncbi_420854(EDN1)
GO:0060441	epithelial tube branching involved in lung morphogenesis	1	2	0.02232	0.142628	ncbi_426068(CELSR1)
GO:0060448	dichotomous subdivision of terminal units involved in lung branching	1	2	0.02232	0.142628	ncbi_426068(CELSR1)
GO:0061438	renal system vasculature morphogenesis	1	2	0.02232	0.142628	ncbi_395509(PDGFRA)
GO:0061439	kidney vasculature morphogenesis	1	2	0.02232	0.142628	ncbi_395509(PDGFRA)
GO:0071554	cell wall organization or biogenesis	1	2	0.02232	0.142628	ncbi_418700(LYGL)
GO:0072102	glomerulus morphogenesis	1	2	0.02232	0.142628	ncbi_395509(PDGFRA)
GO:0072103	glomerulus vasculature morphogenesis	1	2	0.02232	0.142628	ncbi_395509(PDGFRA)
GO:0072104	glomerular capillary formation	1	2	0.02232	0.142628	ncbi_395509(PDGFRA)
GO:0080009	mRNA methylation	1	2	0.02232	0.142628	ncbi_421434(CMTR1)
GO:1902583	multi-organism intracellular transport	1	2	0.02232	0.142628	ncbi_427727(TAP1)
GO:0009617	response to bacterium	5	144	0.0227702	0.144855	ncbi_396385(IRF8);ncbi_421921(CMPK2);ncbi_424044(STAT1);ncbi_427728(TAP2);ncbi_427756(CARD9)
GO:0048863	stem cell differentiation	4	97	0.0233998	0.148198	ncbi_395282(ID1);ncbi_395509(PDGFRA);ncbi_395852(ID2);ncbi_420854(EDN1)
GO:0098542	defense response to other organism	3	55	0.0236253	0.148965	ncbi_100858653(DHX58);ncbi_427756(CARD9);ncbi_768990(TMEM173)
GO:1902531	regulation of intracellular signal transduction	12	565	0.0239553	0.149996	ncbi_100858653(DHX58);ncbi_395147(EIF2AK2);ncbi_395509(PDGFRA);ncbi_395742(FLT4);ncbi_417401(TRIM25);ncbi_419194(ADA);ncbi_420854(EDN1);ncbi_422720(TLR3);ncbi_424044(STAT1);ncbi_426315(ZC3HAV1);ncbi_427756(CARD9);ncbi_429089(CYR61)
GO:0070486	leukocyte aggregation	5	146	0.0239994	0.149996	ncbi_396160(WNT1);ncbi_396384(IRF1);ncbi_419194(ADA);ncbi_428121(LRRC32);ncbi_428650(RSAD2)
GO:0007162	negative regulation of cell adhesion	3	56	0.0247639	0.151603	ncbi_396160(WNT1);ncbi_396384(IRF1);ncbi_428121(LRRC32)
GO:0008277	regulation of G-protein coupled receptor protein signaling pathway	3	56	0.0247639	0.151603	ncbi_396370(C3);ncbi_419194(ADA);ncbi_420854(EDN1)
GO:0060047	heart contraction	3	56	0.0247639	0.151603	ncbi_419194(ADA);ncbi_419559(EDN2);ncbi_420854(EDN1)
GO:0035556	intracellular signal transduction	17	913	0.0248574	0.151603	ncbi_100858653(DHX58);ncbi_374246(NBN);ncbi_395147(EIF2AK2);ncbi_395509(PDGFRA);ncbi_395742(FLT4);ncbi_396160(WNT1);ncbi_416229(ARL10);ncbi_417401(TRIM25);ncbi_417965(GRIN2B);ncbi_419194(ADA);ncbi_420854(EDN1);ncbi_422720(TLR3);ncbi_424044(STAT1);ncbi_426068(CELSR1);ncbi_426315(ZC3HAV1);ncbi_427756(CARD9);ncbi_429089(CYR61)
GO:0030183	B cell differentiation	2	22	0.0248949	0.151603	ncbi_395852(ID2);ncbi_419194(ADA)
GO:0050854	regulation of antigen receptor-mediated signaling pathway	2	22	0.0248949	0.151603	ncbi_419194(ADA);ncbi_423129(LPXN)
GO:0034097	response to cytokine	6	201	0.0253414	0.153666	ncbi_100859903(HYAL3);ncbi_395147(EIF2AK2);ncbi_396330(IRF7);ncbi_396384(IRF1);ncbi_424044(STAT1);ncbi_768990(TMEM173)
GO:0006874	cellular calcium ion homeostasis	4	101	0.0266618	0.160308	ncbi_395509(PDGFRA);ncbi_419559(EDN2);ncbi_420854(EDN1);ncbi_431664(RXFP3)
GO:0055074	calcium ion homeostasis	4	101	0.0266618	0.160308	ncbi_395509(PDGFRA);ncbi_419559(EDN2);ncbi_420854(EDN1);ncbi_431664(RXFP3)
GO:0009966	regulation of signal transduction	19	1070	0.0277865	0.166369	ncbi_100858653(DHX58);ncbi_373969(DLX5);ncbi_395147(EIF2AK2);ncbi_395509(PDGFRA);ncbi_395742(FLT4);ncbi_396160(WNT1);ncbi_396330(IRF7);ncbi_396370(C3);ncbi_396384(IRF1);ncbi_417401(TRIM25);ncbi_419194(ADA);ncbi_420854(EDN1);ncbi_422720(TLR3);ncbi_423129(LPXN);ncbi_424044(STAT1);ncbi_426315(ZC3HAV1);ncbi_427756(CARD9);ncbi_428650(RSAD2);ncbi_429089(CYR61)
GO:0090257	regulation of muscle system process	3	59	0.0283547	0.167058	ncbi_419194(ADA);ncbi_419559(EDN2);ncbi_420854(EDN1)
GO:0030334	regulation of cell migration	7	264	0.0287152	0.167058	ncbi_374209(ITGB3);ncbi_395509(PDGFRA);ncbi_395742(FLT4);ncbi_395802(PROX1);ncbi_419559(EDN2);ncbi_420854(EDN1);ncbi_429089(CYR61)
GO:0002706	regulation of lymphocyte mediated immunity	2	24	0.0293173	0.167058	ncbi_396370(C3);ncbi_428650(RSAD2)
GO:0016064	immunoglobulin mediated immune response	2	24	0.0293173	0.167058	ncbi_374246(NBN);ncbi_396370(C3)
GO:0007159	leukocyte cell-cell adhesion	5	154	0.0293424	0.167058	ncbi_396160(WNT1);ncbi_396384(IRF1);ncbi_419194(ADA);ncbi_428121(LRRC32);ncbi_428650(RSAD2)
GO:2000145	regulation of cell motility	7	268	0.0308155	0.167058	ncbi_374209(ITGB3);ncbi_395509(PDGFRA);ncbi_395742(FLT4);ncbi_395802(PROX1);ncbi_419559(EDN2);ncbi_420854(EDN1);ncbi_429089(CYR61)
GO:0072503	cellular divalent inorganic cation homeostasis	4	106	0.0311056	0.167058	ncbi_395509(PDGFRA);ncbi_419559(EDN2);ncbi_420854(EDN1);ncbi_431664(RXFP3)
GO:1903706	regulation of hemopoiesis	4	106	0.0311056	0.167058	ncbi_395147(EIF2AK2);ncbi_395852(ID2);ncbi_396384(IRF1);ncbi_419194(ADA)
GO:0042327	positive regulation of phosphorylation	8	329	0.031269	0.167058	ncbi_374246(NBN);ncbi_395509(PDGFRA);ncbi_395742(FLT4);ncbi_420854(EDN1);ncbi_421297(ALK);ncbi_422720(TLR3);ncbi_427756(CARD9);ncbi_429089(CYR61)
GO:0042692	muscle cell differentiation	5	157	0.0315254	0.167058	ncbi_395281(ID3);ncbi_395509(PDGFRA);ncbi_395802(PROX1);ncbi_395852(ID2);ncbi_396160(WNT1)
GO:0009166	nucleotide catabolic process	2	25	0.0316373	0.167058	ncbi_419125(SAMHD1);ncbi_419194(ADA)
GO:0032680	regulation of tumor necrosis factor production	2	25	0.0316373	0.167058	ncbi_422720(TLR3);ncbi_427756(CARD9)
GO:0050866	negative regulation of cell activation	2	25	0.0316373	0.167058	ncbi_396384(IRF1);ncbi_428121(LRRC32)
GO:0070228	regulation of lymphocyte apoptotic process	2	25	0.0316373	0.167058	ncbi_419194(ADA);ncbi_419239(BIRC7)
GO:2000106	regulation of leukocyte apoptotic process	2	25	0.0316373	0.167058	ncbi_419194(ADA);ncbi_419239(BIRC7)
GO:0048583	regulation of response to stimulus	22	1311	0.0319975	0.167058	ncbi_100858653(DHX58);ncbi_373969(DLX5);ncbi_395147(EIF2AK2);ncbi_395509(PDGFRA);ncbi_395742(FLT4);ncbi_396160(WNT1);ncbi_396330(IRF7);ncbi_396370(C3);ncbi_396384(IRF1);ncbi_417401(TRIM25);ncbi_419125(SAMHD1);ncbi_419194(ADA);ncbi_420854(EDN1);ncbi_422720(TLR3);ncbi_423129(LPXN);ncbi_424044(STAT1);ncbi_426315(ZC3HAV1);ncbi_427756(CARD9);ncbi_428121(LRRC32);ncbi_428650(RSAD2);ncbi_429089(CYR61);nc…
GO:0072507	divalent inorganic cation homeostasis	4	107	0.0320437	0.167058	ncbi_395509(PDGFRA);ncbi_419559(EDN2);ncbi_420854(EDN1);ncbi_431664(RXFP3)
GO:0034109	homotypic cell-cell adhesion	5	158	0.0322751	0.167058	ncbi_396160(WNT1);ncbi_396384(IRF1);ncbi_419194(ADA);ncbi_428121(LRRC32);ncbi_428650(RSAD2)
GO:0051270	regulation of cellular component movement	7	271	0.0324573	0.167058	ncbi_374209(ITGB3);ncbi_395509(PDGFRA);ncbi_395742(FLT4);ncbi_395802(PROX1);ncbi_419559(EDN2);ncbi_420854(EDN1);ncbi_429089(CYR61)
GO:0000270	peptidoglycan metabolic process	1	3	0.0332943	0.167058	ncbi_418700(LYGL)
GO:0001889	liver development	1	3	0.0332943	0.167058	ncbi_395802(PROX1)
GO:0002335	mature B cell differentiation	1	3	0.0332943	0.167058	ncbi_419194(ADA)
GO:0002438	acute inflammatory response to antigenic stimulus	1	3	0.0332943	0.167058	ncbi_396370(C3)
GO:0002634	regulation of germinal center formation	1	3	0.0332943	0.167058	ncbi_419194(ADA)
GO:0002724	regulation of T cell cytokine production	1	3	0.0332943	0.167058	ncbi_428650(RSAD2)
GO:0002726	positive regulation of T cell cytokine production	1	3	0.0332943	0.167058	ncbi_428650(RSAD2)
GO:0002864	regulation of acute inflammatory response to antigenic stimulus	1	3	0.0332943	0.167058	ncbi_396370(C3)
GO:0006379	mRNA cleavage	1	3	0.0332943	0.167058	ncbi_419872(MOV10)
GO:0006956	complement activation	1	3	0.0332943	0.167058	ncbi_396370(C3)
GO:0007588	excretion	1	3	0.0332943	0.167058	ncbi_420854(EDN1)
GO:0034238	macrophage fusion	1	3	0.0332943	0.167058	ncbi_424044(STAT1)
GO:0034239	regulation of macrophage fusion	1	3	0.0332943	0.167058	ncbi_424044(STAT1)
GO:0034250	positive regulation of cellular amide metabolic process	1	3	0.0332943	0.167058	ncbi_429089(CYR61)
GO:0039531	regulation of viral-induced cytoplasmic pattern recognition receptor signaling pathway	1	3	0.0332943	0.167058	ncbi_100858653(DHX58)
GO:0039532	negative regulation of viral-induced cytoplasmic pattern recognition receptor signaling pathway	1	3	0.0332943	0.167058	ncbi_100858653(DHX58)
GO:0042089	cytokine biosynthetic process	1	3	0.0332943	0.167058	ncbi_396330(IRF7)
GO:0042107	cytokine metabolic process	1	3	0.0332943	0.167058	ncbi_396330(IRF7)
GO:0043277	apoptotic cell clearance	1	3	0.0332943	0.167058	ncbi_396370(C3)
GO:0046085	adenosine metabolic process	1	3	0.0332943	0.167058	ncbi_419194(ADA)
GO:0046620	regulation of organ growth	1	3	0.0332943	0.167058	ncbi_395802(PROX1)
GO:0050974	detection of mechanical stimulus involved in sensory perception	1	3	0.0332943	0.167058	ncbi_417965(GRIN2B)
GO:0050982	detection of mechanical stimulus	1	3	0.0332943	0.167058	ncbi_417965(GRIN2B)
GO:0055003	cardiac myofibril assembly	1	3	0.0332943	0.167058	ncbi_395802(PROX1)
GO:0060142	regulation of syncytium formation by plasma membrane fusion	1	3	0.0332943	0.167058	ncbi_424044(STAT1)
GO:0061008	hepaticobiliary system development	1	3	0.0332943	0.167058	ncbi_395802(PROX1)
GO:0098801	regulation of renal system process	1	3	0.0332943	0.167058	ncbi_420854(EDN1)
GO:0045944	positive regulation of transcription from RNA polymerase II promoter	2	26	0.0340272	0.169541	ncbi_373969(DLX5);ncbi_396385(IRF8)
GO:1903555	regulation of tumor necrosis factor superfamily cytokine production	2	26	0.0340272	0.169541	ncbi_422720(TLR3);ncbi_427756(CARD9)
GO:0030155	regulation of cell adhesion	6	216	0.0343618	0.170612	ncbi_396160(WNT1);ncbi_396384(IRF1);ncbi_419194(ADA);ncbi_423129(LPXN);ncbi_428121(LRRC32);ncbi_429089(CYR61)
GO:0050865	regulation of cell activation	5	162	0.0353858	0.174798	ncbi_395509(PDGFRA);ncbi_395852(ID2);ncbi_396384(IRF1);ncbi_419194(ADA);ncbi_428121(LRRC32)
GO:0006468	protein phosphorylation	13	668	0.035573	0.174798	ncbi_374246(NBN);ncbi_395147(EIF2AK2);ncbi_395509(PDGFRA);ncbi_395742(FLT4);ncbi_395802(PROX1);ncbi_396160(WNT1);ncbi_396370(C3);ncbi_396405(CAMKK2);ncbi_420854(EDN1);ncbi_421297(ALK);ncbi_422720(TLR3);ncbi_427756(CARD9);ncbi_429089(CYR61)
GO:0031325	positive regulation of cellular metabolic process	13	668	0.035573	0.174798	ncbi_373969(DLX5);ncbi_374246(NBN);ncbi_395147(EIF2AK2);ncbi_395509(PDGFRA);ncbi_395742(FLT4);ncbi_396385(IRF8);ncbi_417401(TRIM25);ncbi_420854(EDN1);ncbi_421297(ALK);ncbi_422720(TLR3);ncbi_426315(ZC3HAV1);ncbi_427756(CARD9);ncbi_429089(CYR61)
GO:0043901	negative regulation of multi-organism process	2	27	0.0364853	0.178054	ncbi_100858653(DHX58);ncbi_419194(ADA)
GO:0051341	regulation of oxidoreductase activity	2	27	0.0364853	0.178054	ncbi_419559(EDN2);ncbi_420854(EDN1)
GO:0043170	macromolecule metabolic process	57	4235	0.0367703	0.178542	ncbi_100858732(STAT2);ncbi_100859302(LOC100859302);ncbi_100859903(HYAL3);ncbi_112533547(LOC112533547);ncbi_373969(DLX5);ncbi_374246(NBN);ncbi_395147(EIF2AK2);ncbi_395243(IRF9);ncbi_395281(ID3);ncbi_395282(ID1);ncbi_395509(PDGFRA);ncbi_395742(FLT4);ncbi_395802(PROX1);ncbi_395852(ID2);ncbi_396160(WNT1);ncbi_396330(IRF7);ncbi_396370(C3);ncbi_396384(IRF1);ncbi_396385(IRF8);ncbi_396405(CAMKK2);ncbi_41…
GO:0010468	regulation of gene expression	27	1717	0.036836	0.178542	ncbi_100858732(STAT2);ncbi_112533547(LOC112533547);ncbi_373969(DLX5);ncbi_395147(EIF2AK2);ncbi_395243(IRF9);ncbi_395281(ID3);ncbi_395282(ID1);ncbi_395802(PROX1);ncbi_395852(ID2);ncbi_396160(WNT1);ncbi_396330(IRF7);ncbi_396370(C3);ncbi_396384(IRF1);ncbi_396385(IRF8);ncbi_415724(TOX3);ncbi_417401(TRIM25);ncbi_419265(HELZ2);ncbi_419813(ETV7);ncbi_419872(MOV10);ncbi_422720(TLR3);ncbi_423315(NPAS3);nc…
GO:0009891	positive regulation of biosynthetic process	6	220	0.0370782	0.179107	ncbi_373969(DLX5);ncbi_395147(EIF2AK2);ncbi_396385(IRF8);ncbi_417401(TRIM25);ncbi_420854(EDN1);ncbi_422720(TLR3)
GO:0003015	heart process	3	66	0.0377482	0.181727	ncbi_419194(ADA);ncbi_419559(EDN2);ncbi_420854(EDN1)
GO:0023051	regulation of signaling	20	1186	0.0389538	0.18654	ncbi_100858653(DHX58);ncbi_373969(DLX5);ncbi_395147(EIF2AK2);ncbi_395509(PDGFRA);ncbi_395742(FLT4);ncbi_396160(WNT1);ncbi_396330(IRF7);ncbi_396370(C3);ncbi_396384(IRF1);ncbi_417401(TRIM25);ncbi_417965(GRIN2B);ncbi_419194(ADA);ncbi_420854(EDN1);ncbi_422720(TLR3);ncbi_423129(LPXN);ncbi_424044(STAT1);ncbi_426315(ZC3HAV1);ncbi_427756(CARD9);ncbi_428650(RSAD2);ncbi_429089(CYR61)
GO:0010517	regulation of phospholipase activity	2	28	0.0390099	0.18654	ncbi_395509(PDGFRA);ncbi_429089(CYR61)
GO:0048534	hematopoietic or lymphoid organ development	8	345	0.0397123	0.189264	ncbi_395147(EIF2AK2);ncbi_395509(PDGFRA);ncbi_395852(ID2);ncbi_396160(WNT1);ncbi_396384(IRF1);ncbi_419194(ADA);ncbi_420559(SAMD9L);ncbi_420628(SNX10)
GO:0001822	kidney development	3	68	0.04069	0.193277	ncbi_395281(ID3);ncbi_395509(PDGFRA);ncbi_395852(ID2)
GO:0031032	actomyosin structure organization	2	29	0.041599	0.196287	ncbi_395509(PDGFRA);ncbi_395802(PROX1)
GO:0048806	genitalia development	2	29	0.041599	0.196287	ncbi_395509(PDGFRA);ncbi_420033(KLHL10)
GO:0042325	regulation of phosphorylation	12	615	0.0420975	0.196441	ncbi_374246(NBN);ncbi_395147(EIF2AK2);ncbi_395509(PDGFRA);ncbi_395742(FLT4);ncbi_395802(PROX1);ncbi_396160(WNT1);ncbi_396370(C3);ncbi_420854(EDN1);ncbi_421297(ALK);ncbi_422720(TLR3);ncbi_427756(CARD9);ncbi_429089(CYR61)
GO:0051091	positive regulation of sequence-specific DNA binding transcription factor activity	3	69	0.0422032	0.196441	ncbi_395147(EIF2AK2);ncbi_417401(TRIM25);ncbi_422720(TLR3)
GO:0035295	tube development	7	289	0.0435483	0.196441	ncbi_395509(PDGFRA);ncbi_395802(PROX1);ncbi_395852(ID2);ncbi_396160(WNT1);ncbi_419194(ADA);ncbi_424044(STAT1);ncbi_426068(CELSR1)
GO:0010646	regulation of cell communication	20	1201	0.0436153	0.196441	ncbi_100858653(DHX58);ncbi_373969(DLX5);ncbi_395147(EIF2AK2);ncbi_395509(PDGFRA);ncbi_395742(FLT4);ncbi_396160(WNT1);ncbi_396330(IRF7);ncbi_396370(C3);ncbi_396384(IRF1);ncbi_417401(TRIM25);ncbi_417965(GRIN2B);ncbi_419194(ADA);ncbi_420854(EDN1);ncbi_422720(TLR3);ncbi_423129(LPXN);ncbi_424044(STAT1);ncbi_426315(ZC3HAV1);ncbi_427756(CARD9);ncbi_428650(RSAD2);ncbi_429089(CYR61)
GO:0071363	cellular response to growth factor stimulus	5	172	0.0439547	0.196441	ncbi_373969(DLX5);ncbi_395742(FLT4);ncbi_395852(ID2);ncbi_396160(WNT1);ncbi_429089(CYR61)
GO:0002369	T cell cytokine production	1	4	0.0441466	0.196441	ncbi_428650(RSAD2)
GO:0009113	purine nucleobase biosynthetic process	1	4	0.0441466	0.196441	ncbi_419194(ADA)
GO:0014820	tonic smooth muscle contraction	1	4	0.0441466	0.196441	ncbi_419559(EDN2)
GO:0032735	positive regulation of interleukin-12 production	1	4	0.0441466	0.196441	ncbi_396384(IRF1)
GO:0038061	NIK/NF-kappaB signaling	1	4	0.0441466	0.196441	ncbi_395147(EIF2AK2)
GO:0043330	response to exogenous dsRNA	1	4	0.0441466	0.196441	ncbi_768990(TMEM173)
GO:0046633	alpha-beta T cell proliferation	1	4	0.0441466	0.196441	ncbi_396384(IRF1)
GO:0060425	lung morphogenesis	1	4	0.0441466	0.196441	ncbi_426068(CELSR1)
GO:0060746	parental behavior	1	4	0.0441466	0.196441	ncbi_423315(NPAS3)
GO:1901222	regulation of NIK/NF-kappaB signaling	1	4	0.0441466	0.196441	ncbi_395147(EIF2AK2)
GO:0007165	signal transduction	35	2391	0.0441506	0.196441	ncbi_100858653(DHX58);ncbi_101749333(KRT18);ncbi_112530026(GPR142);ncbi_373969(DLX5);ncbi_374209(ITGB3);ncbi_374246(NBN);ncbi_395147(EIF2AK2);ncbi_395429(POSTN);ncbi_395509(PDGFRA);ncbi_395742(FLT4);ncbi_396160(WNT1);ncbi_396330(IRF7);ncbi_396370(C3);ncbi_396384(IRF1);ncbi_416229(ARL10);ncbi_416734(PAK5);ncbi_417401(TRIM25);ncbi_417965(GRIN2B);ncbi_419192(WISP2);ncbi_419194(ADA);ncbi_419559(EDN2)…
GO:0022408	negative regulation of cell-cell adhesion	2	30	0.044251	0.196441	ncbi_396384(IRF1);ncbi_428121(LRRC32)
GO:0030203	glycosaminoglycan metabolic process	2	30	0.044251	0.196441	ncbi_100859903(HYAL3);ncbi_418700(LYGL)
GO:1901292	nucleoside phosphate catabolic process	2	30	0.044251	0.196441	ncbi_419125(SAMHD1);ncbi_419194(ADA)
GO:0045321	leukocyte activation	7	291	0.0449155	0.198772	ncbi_395852(ID2);ncbi_396160(WNT1);ncbi_396384(IRF1);ncbi_419194(ADA);ncbi_419559(EDN2);ncbi_428121(LRRC32);ncbi_428650(RSAD2)
GO:0019932	second-messenger-mediated signaling	3	71	0.0453137	0.199914	ncbi_419194(ADA);ncbi_419559(EDN2);ncbi_420854(EDN1)
GO:0030097	hemopoiesis	7	293	0.0463102	0.203679	ncbi_395147(EIF2AK2);ncbi_395509(PDGFRA);ncbi_395852(ID2);ncbi_396160(WNT1);ncbi_396384(IRF1);ncbi_419194(ADA);ncbi_420628(SNX10)
GO:0072001	renal system development	3	72	0.0469107	0.20466	ncbi_395281(ID3);ncbi_395509(PDGFRA);ncbi_395852(ID2)
GO:0002831	regulation of response to biotic stimulus	2	31	0.0469641	0.20466	ncbi_100858653(DHX58);ncbi_768990(TMEM173)
GO:0046434	organophosphate catabolic process	2	31	0.0469641	0.20466	ncbi_419125(SAMHD1);ncbi_419194(ADA)
GO:0065009	regulation of molecular function	17	987	0.0473591	0.205752	ncbi_395147(EIF2AK2);ncbi_395281(ID3);ncbi_395509(PDGFRA);ncbi_395802(PROX1);ncbi_395852(ID2);ncbi_396160(WNT1);ncbi_396370(C3);ncbi_417401(TRIM25);ncbi_418146(IQSEC3);ncbi_418698(MITD1);ncbi_419559(EDN2);ncbi_420854(EDN1);ncbi_421297(ALK);ncbi_422720(TLR3);ncbi_428156(FOXS1);ncbi_429089(CYR61);ncbi_768990(TMEM173)
GO:0031401	positive regulation of protein modification process	8	358	0.0476112	0.205992	ncbi_374246(NBN);ncbi_395509(PDGFRA);ncbi_395742(FLT4);ncbi_420854(EDN1);ncbi_421297(ALK);ncbi_422720(TLR3);ncbi_427756(CARD9);ncbi_429089(CYR61)
GO:0031328	positive regulation of cellular biosynthetic process	5	176	0.0477034	0.205992	ncbi_373969(DLX5);ncbi_395147(EIF2AK2);ncbi_396385(IRF8);ncbi_417401(TRIM25);ncbi_422720(TLR3)
GO:0009893	positive regulation of metabolic process	14	771	0.0486196	0.208897	ncbi_373969(DLX5);ncbi_374246(NBN);ncbi_395147(EIF2AK2);ncbi_395509(PDGFRA);ncbi_395742(FLT4);ncbi_396385(IRF8);ncbi_417401(TRIM25);ncbi_419559(EDN2);ncbi_420854(EDN1);ncbi_421297(ALK);ncbi_422720(TLR3);ncbi_426315(ZC3HAV1);ncbi_427756(CARD9);ncbi_429089(CYR61)
GO:1901698	response to nitrogen compound	5	177	0.0486694	0.208897	ncbi_395509(PDGFRA);ncbi_422720(TLR3);ncbi_424044(STAT1);ncbi_427756(CARD9);ncbi_768990(TMEM173)
GO:0003073	regulation of systemic arterial blood pressure	2	32	0.0497368	0.212837	ncbi_419559(EDN2);ncbi_420854(EDN1)
GO:0014031	mesenchymal cell development	3	74	0.0501873	0.213483	ncbi_395282(ID1);ncbi_395852(ID2);ncbi_420854(EDN1)
GO:0048864	stem cell development	3	74	0.0501873	0.213483	ncbi_395282(ID1);ncbi_395852(ID2);ncbi_420854(EDN1)
GO:0012501	programmed cell death	14	779	0.0522126	0.217093	ncbi_101749333(KRT18);ncbi_395147(EIF2AK2);ncbi_395742(FLT4);ncbi_396160(WNT1);ncbi_396384(IRF1);ncbi_415724(TOX3);ncbi_416734(PAK5);ncbi_419194(ADA);ncbi_419239(BIRC7);ncbi_423901(CASP7);ncbi_424185(IFIH1);ncbi_427756(CARD9);ncbi_429089(CYR61);ncbi_768990(TMEM173)
GO:0048731	system development	25	1621	0.0545018	0.217093	ncbi_100859903(HYAL3);ncbi_373969(DLX5);ncbi_374209(ITGB3);ncbi_374246(NBN);ncbi_395147(EIF2AK2);ncbi_395281(ID3);ncbi_395282(ID1);ncbi_395509(PDGFRA);ncbi_395742(FLT4);ncbi_395802(PROX1);ncbi_395852(ID2);ncbi_396160(WNT1);ncbi_396370(C3);ncbi_396384(IRF1);ncbi_419194(ADA);ncbi_420033(KLHL10);ncbi_420559(SAMD9L);ncbi_420628(SNX10);ncbi_420854(EDN1);ncbi_422395(FMR1);ncbi_422992(IFITM5);ncbi_42404…
GO:0000060	protein import into nucleus, translocation	1	5	0.0548782	0.217093	ncbi_768990(TMEM173)
GO:0002467	germinal center formation	1	5	0.0548782	0.217093	ncbi_419194(ADA)
GO:0010603	regulation of cytoplasmic mRNA processing body assembly	1	5	0.0548782	0.217093	ncbi_415327(PATL2)
GO:0032608	interferon-beta production	1	5	0.0548782	0.217093	ncbi_422720(TLR3)
GO:0032615	interleukin-12 production	1	5	0.0548782	0.217093	ncbi_396384(IRF1)
GO:0032648	regulation of interferon-beta production	1	5	0.0548782	0.217093	ncbi_422720(TLR3)
GO:0032655	regulation of interleukin-12 production	1	5	0.0548782	0.217093	ncbi_396384(IRF1)
GO:0032728	positive regulation of interferon-beta production	1	5	0.0548782	0.217093	ncbi_422720(TLR3)
GO:0033158	regulation of protein import into nucleus, translocation	1	5	0.0548782	0.217093	ncbi_768990(TMEM173)
GO:0033962	cytoplasmic mRNA processing body assembly	1	5	0.0548782	0.217093	ncbi_415327(PATL2)
GO:0035809	regulation of urine volume	1	5	0.0548782	0.217093	ncbi_420854(EDN1)
GO:0036037	CD8-positive, alpha-beta T cell activation	1	5	0.0548782	0.217093	ncbi_396384(IRF1)
GO:0039528	cytoplasmic pattern recognition receptor signaling pathway in response to virus	1	5	0.0548782	0.217093	ncbi_100858653(DHX58)
GO:0042130	negative regulation of T cell proliferation	1	5	0.0548782	0.217093	ncbi_428121(LRRC32)
GO:0045581	negative regulation of T cell differentiation	1	5	0.0548782	0.217093	ncbi_396384(IRF1)
GO:0045620	negative regulation of lymphocyte differentiation	1	5	0.0548782	0.217093	ncbi_396384(IRF1)
GO:0050672	negative regulation of lymphocyte proliferation	1	5	0.0548782	0.217093	ncbi_428121(LRRC32)
GO:0050687	negative regulation of defense response to virus	1	5	0.0548782	0.217093	ncbi_100858653(DHX58)
GO:0072497	mesenchymal stem cell differentiation	1	5	0.0548782	0.217093	ncbi_395509(PDGFRA)
GO:0080184	response to phenylpropanoid	1	5	0.0548782	0.217093	ncbi_418167(USP18)
GO:0098586	cellular response to virus	1	5	0.0548782	0.217093	ncbi_100858653(DHX58)
GO:0010562	positive regulation of phosphorus metabolic process	8	369	0.0550521	0.217093	ncbi_374246(NBN);ncbi_395509(PDGFRA);ncbi_395742(FLT4);ncbi_420854(EDN1);ncbi_421297(ALK);ncbi_422720(TLR3);ncbi_427756(CARD9);ncbi_429089(CYR61)
GO:0045937	positive regulation of phosphate metabolic process	8	369	0.0550521	0.217093	ncbi_374246(NBN);ncbi_395509(PDGFRA);ncbi_395742(FLT4);ncbi_420854(EDN1);ncbi_421297(ALK);ncbi_422720(TLR3);ncbi_427756(CARD9);ncbi_429089(CYR61)
GO:0046631	alpha-beta T cell activation	2	34	0.0554539	0.217093	ncbi_396384(IRF1);ncbi_428650(RSAD2)
GO:0048754	branching morphogenesis of an epithelial tube	2	34	0.0554539	0.217093	ncbi_396160(WNT1);ncbi_426068(CELSR1)
GO:0060191	regulation of lipase activity	2	34	0.0554539	0.217093	ncbi_395509(PDGFRA);ncbi_429089(CYR61)
GO:1902107	positive regulation of leukocyte differentiation	2	34	0.0554539	0.217093	ncbi_395852(ID2);ncbi_419194(ADA)
GO:0045935	positive regulation of nucleobase-containing compound metabolic process	5	184	0.0557564	0.217679	ncbi_373969(DLX5);ncbi_395147(EIF2AK2);ncbi_396385(IRF8);ncbi_417401(TRIM25);ncbi_422720(TLR3)
GO:0031326	regulation of cellular biosynthetic process	22	1394	0.0574167	0.223549	ncbi_373969(DLX5);ncbi_395147(EIF2AK2);ncbi_395281(ID3);ncbi_395282(ID1);ncbi_395509(PDGFRA);ncbi_395802(PROX1);ncbi_395852(ID2);ncbi_396160(WNT1);ncbi_396330(IRF7);ncbi_396370(C3);ncbi_396384(IRF1);ncbi_396385(IRF8);ncbi_415724(TOX3);ncbi_417401(TRIM25);ncbi_419265(HELZ2);ncbi_420854(EDN1);ncbi_422720(TLR3);ncbi_423129(LPXN);ncbi_424044(STAT1);ncbi_428156(FOXS1);ncbi_429089(CYR61);ncbi_768990(TM…
GO:0060255	regulation of macromolecule metabolic process	34	2360	0.0582084	0.22551	ncbi_100858732(STAT2);ncbi_112533547(LOC112533547);ncbi_373969(DLX5);ncbi_374246(NBN);ncbi_395147(EIF2AK2);ncbi_395243(IRF9);ncbi_395281(ID3);ncbi_395282(ID1);ncbi_395509(PDGFRA);ncbi_395742(FLT4);ncbi_395802(PROX1);ncbi_395852(ID2);ncbi_396160(WNT1);ncbi_396330(IRF7);ncbi_396370(C3);ncbi_396384(IRF1);ncbi_396385(IRF8);ncbi_415724(TOX3);ncbi_417401(TRIM25);ncbi_419265(HELZ2);ncbi_419813(ETV7);ncb…
GO:0003279	cardiac septum development	2	35	0.0583953	0.22551	ncbi_395802(PROX1);ncbi_429089(CYR61)
GO:0060411	cardiac septum morphogenesis	2	35	0.0583953	0.22551	ncbi_395802(PROX1);ncbi_429089(CYR61)
GO:0044093	positive regulation of molecular function	8	374	0.058669	0.225955	ncbi_395147(EIF2AK2);ncbi_395509(PDGFRA);ncbi_396160(WNT1);ncbi_417401(TRIM25);ncbi_419559(EDN2);ncbi_420854(EDN1);ncbi_421297(ALK);ncbi_422720(TLR3)
GO:0006139	nucleobase-containing compound metabolic process	31	2118	0.0594786	0.228455	ncbi_373969(DLX5);ncbi_374246(NBN);ncbi_395147(EIF2AK2);ncbi_395281(ID3);ncbi_395282(ID1);ncbi_395509(PDGFRA);ncbi_395802(PROX1);ncbi_395852(ID2);ncbi_396160(WNT1);ncbi_396330(IRF7);ncbi_396384(IRF1);ncbi_396385(IRF8);ncbi_415724(TOX3);ncbi_417401(TRIM25);ncbi_419125(SAMHD1);ncbi_419194(ADA);ncbi_419265(HELZ2);ncbi_419872(MOV10);ncbi_420034(NT5C3B);ncbi_420854(EDN1);ncbi_421434(CMTR1);ncbi_421921…
GO:0050886	endocrine process	2	36	0.0613897	0.234483	ncbi_419559(EDN2);ncbi_420854(EDN1)
GO:0030098	lymphocyte differentiation	4	133	0.0622667	0.234483	ncbi_395852(ID2);ncbi_396160(WNT1);ncbi_396384(IRF1);ncbi_419194(ADA)
GO:0051249	regulation of lymphocyte activation	4	133	0.0622667	0.234483	ncbi_395852(ID2);ncbi_396384(IRF1);ncbi_419194(ADA);ncbi_428121(LRRC32)
GO:0030217	T cell differentiation	3	81	0.0625033	0.234483	ncbi_396160(WNT1);ncbi_396384(IRF1);ncbi_419194(ADA)
GO:0010556	regulation of macromolecule biosynthetic process	21	1330	0.0628064	0.234483	ncbi_373969(DLX5);ncbi_395147(EIF2AK2);ncbi_395281(ID3);ncbi_395282(ID1);ncbi_395509(PDGFRA);ncbi_395802(PROX1);ncbi_395852(ID2);ncbi_396160(WNT1);ncbi_396330(IRF7);ncbi_396384(IRF1);ncbi_396385(IRF8);ncbi_415724(TOX3);ncbi_417401(TRIM25);ncbi_419265(HELZ2);ncbi_420854(EDN1);ncbi_422720(TLR3);ncbi_423129(LPXN);ncbi_424044(STAT1);ncbi_428156(FOXS1);ncbi_429089(CYR61);ncbi_768990(TMEM173)
GO:0001655	urogenital system development	3	82	0.0643678	0.234483	ncbi_395281(ID3);ncbi_395509(PDGFRA);ncbi_395852(ID2)
GO:0048511	rhythmic process	3	82	0.0643678	0.234483	ncbi_395281(ID3);ncbi_395802(PROX1);ncbi_395852(ID2)
GO:0050678	regulation of epithelial cell proliferation	3	82	0.0643678	0.234483	ncbi_395742(FLT4);ncbi_395802(PROX1);ncbi_424044(STAT1)
GO:0006937	regulation of muscle contraction	2	37	0.0644356	0.234483	ncbi_419194(ADA);ncbi_419559(EDN2)
GO:0045580	regulation of T cell differentiation	2	37	0.0644356	0.234483	ncbi_396384(IRF1);ncbi_419194(ADA)
GO:0046649	lymphocyte activation	6	253	0.0647547	0.234483	ncbi_395852(ID2);ncbi_396160(WNT1);ncbi_396384(IRF1);ncbi_419194(ADA);ncbi_428121(LRRC32);ncbi_428650(RSAD2)
GO:0006693	prostaglandin metabolic process	1	6	0.0654906	0.234483	ncbi_420854(EDN1)
GO:0006893	Golgi to plasma membrane transport	1	6	0.0654906	0.234483	ncbi_101749333(KRT18)
GO:0010224	response to UV-B	1	6	0.0654906	0.234483	ncbi_100859903(HYAL3)
GO:0032945	negative regulation of mononuclear cell proliferation	1	6	0.0654906	0.234483	ncbi_428121(LRRC32)
GO:0035112	genitalia morphogenesis	1	6	0.0654906	0.234483	ncbi_420033(KLHL10)
GO:0035265	organ growth	1	6	0.0654906	0.234483	ncbi_395802(PROX1)
GO:0043001	Golgi to plasma membrane protein transport	1	6	0.0654906	0.234483	ncbi_101749333(KRT18)
GO:0044766	multi-organism transport	1	6	0.0654906	0.234483	ncbi_427727(TAP1)
GO:0046148	pigment biosynthetic process	1	6	0.0654906	0.234483	ncbi_419194(ADA)
GO:0050691	regulation of defense response to virus by host	1	6	0.0654906	0.234483	ncbi_768990(TMEM173)
GO:0070233	negative regulation of T cell apoptotic process	1	6	0.0654906	0.234483	ncbi_419194(ADA)
GO:0072659	protein localization to plasma membrane	1	6	0.0654906	0.234483	ncbi_101749333(KRT18)
GO:0090002	establishment of protein localization to plasma membrane	1	6	0.0654906	0.234483	ncbi_101749333(KRT18)
GO:1902115	regulation of organelle assembly	1	6	0.0654906	0.234483	ncbi_415327(PATL2)
GO:1902579	multi-organism localization	1	6	0.0654906	0.234483	ncbi_427727(TAP1)
GO:1990778	protein localization to cell periphery	1	6	0.0654906	0.234483	ncbi_101749333(KRT18)
GO:0048762	mesenchymal cell differentiation	3	83	0.0662578	0.236635	ncbi_395282(ID1);ncbi_395852(ID2);ncbi_420854(EDN1)
GO:2001141	regulation of RNA biosynthetic process	19	1185	0.0669344	0.238454	ncbi_373969(DLX5);ncbi_395147(EIF2AK2);ncbi_395281(ID3);ncbi_395282(ID1);ncbi_395802(PROX1);ncbi_395852(ID2);ncbi_396160(WNT1);ncbi_396330(IRF7);ncbi_396384(IRF1);ncbi_396385(IRF8);ncbi_415724(TOX3);ncbi_417401(TRIM25);ncbi_419265(HELZ2);ncbi_422720(TLR3);ncbi_423129(LPXN);ncbi_424044(STAT1);ncbi_428156(FOXS1);ncbi_429089(CYR61);ncbi_768990(TMEM173)
GO:0002703	regulation of leukocyte mediated immunity	2	38	0.0675315	0.23879	ncbi_396370(C3);ncbi_428650(RSAD2)
GO:0070227	lymphocyte apoptotic process	2	38	0.0675315	0.23879	ncbi_419194(ADA);ncbi_419239(BIRC7)
GO:1903708	positive regulation of hemopoiesis	2	38	0.0675315	0.23879	ncbi_395852(ID2);ncbi_419194(ADA)
GO:0009889	regulation of biosynthetic process	22	1422	0.0686292	0.241514	ncbi_373969(DLX5);ncbi_395147(EIF2AK2);ncbi_395281(ID3);ncbi_395282(ID1);ncbi_395509(PDGFRA);ncbi_395802(PROX1);ncbi_395852(ID2);ncbi_396160(WNT1);ncbi_396330(IRF7);ncbi_396370(C3);ncbi_396384(IRF1);ncbi_396385(IRF8);ncbi_415724(TOX3);ncbi_417401(TRIM25);ncbi_419265(HELZ2);ncbi_420854(EDN1);ncbi_422720(TLR3);ncbi_423129(LPXN);ncbi_424044(STAT1);ncbi_428156(FOXS1);ncbi_429089(CYR61);ncbi_768990(TM…
GO:0048513	animal organ development	18	1112	0.0686409	0.241514	ncbi_100859903(HYAL3);ncbi_373969(DLX5);ncbi_395147(EIF2AK2);ncbi_395281(ID3);ncbi_395282(ID1);ncbi_395509(PDGFRA);ncbi_395802(PROX1);ncbi_395852(ID2);ncbi_396160(WNT1);ncbi_396384(IRF1);ncbi_419194(ADA);ncbi_420033(KLHL10);ncbi_420559(SAMD9L);ncbi_420628(SNX10);ncbi_420854(EDN1);ncbi_422992(IFITM5);ncbi_426068(CELSR1);ncbi_429089(CYR61)
GO:0001649	osteoblast differentiation	2	39	0.070676	0.247477	ncbi_395281(ID3);ncbi_395852(ID2)
GO:0008219	cell death	14	815	0.070683	0.247477	ncbi_101749333(KRT18);ncbi_395147(EIF2AK2);ncbi_395742(FLT4);ncbi_396160(WNT1);ncbi_396384(IRF1);ncbi_415724(TOX3);ncbi_416734(PAK5);ncbi_419194(ADA);ncbi_419239(BIRC7);ncbi_423901(CASP7);ncbi_424185(IFIH1);ncbi_427756(CARD9);ncbi_429089(CYR61);ncbi_768990(TMEM173)
GO:0016265	death	14	820	0.0735559	0.250972	ncbi_101749333(KRT18);ncbi_395147(EIF2AK2);ncbi_395742(FLT4);ncbi_396160(WNT1);ncbi_396384(IRF1);ncbi_415724(TOX3);ncbi_416734(PAK5);ncbi_419194(ADA);ncbi_419239(BIRC7);ncbi_423901(CASP7);ncbi_424185(IFIH1);ncbi_427756(CARD9);ncbi_429089(CYR61);ncbi_768990(TMEM173)
GO:0003012	muscle system process	4	141	0.0738012	0.250972	ncbi_419194(ADA);ncbi_419559(EDN2);ncbi_420854(EDN1);ncbi_771476(LMOD1)
GO:0009611	response to wounding	4	141	0.0738012	0.250972	ncbi_374209(ITGB3);ncbi_395509(PDGFRA);ncbi_396370(C3);ncbi_426068(CELSR1)
GO:0035150	regulation of tube size	2	40	0.0738676	0.250972	ncbi_419559(EDN2);ncbi_420854(EDN1)
GO:0050880	regulation of blood vessel size	2	40	0.0738676	0.250972	ncbi_419559(EDN2);ncbi_420854(EDN1)
GO:0071887	leukocyte apoptotic process	2	40	0.0738676	0.250972	ncbi_419194(ADA);ncbi_419239(BIRC7)
GO:0034654	nucleobase-containing compound biosynthetic process	22	1435	0.074329	0.250972	ncbi_373969(DLX5);ncbi_395147(EIF2AK2);ncbi_395281(ID3);ncbi_395282(ID1);ncbi_395802(PROX1);ncbi_395852(ID2);ncbi_396160(WNT1);ncbi_396330(IRF7);ncbi_396384(IRF1);ncbi_396385(IRF8);ncbi_415724(TOX3);ncbi_417401(TRIM25);ncbi_419194(ADA);ncbi_419265(HELZ2);ncbi_420854(EDN1);ncbi_421921(CMPK2);ncbi_422720(TLR3);ncbi_423129(LPXN);ncbi_424044(STAT1);ncbi_428156(FOXS1);ncbi_429089(CYR61);ncbi_768990(TM…
GO:0007275	multicellular organism development	26	1757	0.0757379	0.250972	ncbi_100859903(HYAL3);ncbi_373969(DLX5);ncbi_374209(ITGB3);ncbi_374246(NBN);ncbi_395147(EIF2AK2);ncbi_395281(ID3);ncbi_395282(ID1);ncbi_395509(PDGFRA);ncbi_395742(FLT4);ncbi_395802(PROX1);ncbi_395852(ID2);ncbi_396160(WNT1);ncbi_396370(C3);ncbi_396384(IRF1);ncbi_419194(ADA);ncbi_420033(KLHL10);ncbi_420559(SAMD9L);ncbi_420628(SNX10);ncbi_420854(EDN1);ncbi_422395(FMR1);ncbi_422992(IFITM5);ncbi_42404…
GO:0002720	positive regulation of cytokine production involved in immune response	1	7	0.0759849	0.250972	ncbi_428650(RSAD2)
GO:0003128	heart field specification	1	7	0.0759849	0.250972	ncbi_395852(ID2)
GO:0003171	atrioventricular valve development	1	7	0.0759849	0.250972	ncbi_429089(CYR61)
GO:0006906	vesicle fusion	1	7	0.0759849	0.250972	ncbi_420559(SAMD9L)
GO:0034123	positive regulation of toll-like receptor signaling pathway	1	7	0.0759849	0.250972	ncbi_428650(RSAD2)
GO:0043101	purine-containing compound salvage	1	7	0.0759849	0.250972	ncbi_419194(ADA)
GO:0044117	growth of symbiont in host	1	7	0.0759849	0.250972	ncbi_396385(IRF8)
GO:0044126	regulation of growth of symbiont in host	1	7	0.0759849	0.250972	ncbi_396385(IRF8)
GO:0046112	nucleobase biosynthetic process	1	7	0.0759849	0.250972	ncbi_419194(ADA)
GO:0050853	B cell receptor signaling pathway	1	7	0.0759849	0.250972	ncbi_423129(LPXN)
GO:0050855	regulation of B cell receptor signaling pathway	1	7	0.0759849	0.250972	ncbi_423129(LPXN)
GO:0070528	protein kinase C signaling	1	7	0.0759849	0.250972	ncbi_395742(FLT4)
GO:0070664	negative regulation of leukocyte proliferation	1	7	0.0759849	0.250972	ncbi_428121(LRRC32)
GO:0072376	protein activation cascade	1	7	0.0759849	0.250972	ncbi_396370(C3)
GO:0090036	regulation of protein kinase C signaling	1	7	0.0759849	0.250972	ncbi_395742(FLT4)
GO:0050863	regulation of T cell activation	3	88	0.076084	0.250972	ncbi_396384(IRF1);ncbi_419194(ADA);ncbi_428121(LRRC32)
GO:1903037	regulation of leukocyte cell-cell adhesion	3	88	0.076084	0.250972	ncbi_396384(IRF1);ncbi_419194(ADA);ncbi_428121(LRRC32)
GO:0070848	response to growth factor	5	202	0.0765856	0.251175	ncbi_373969(DLX5);ncbi_395742(FLT4);ncbi_395852(ID2);ncbi_396160(WNT1);ncbi_429089(CYR61)
GO:0046483	heterocycle metabolic process	31	2167	0.0769261	0.251175	ncbi_373969(DLX5);ncbi_374246(NBN);ncbi_395147(EIF2AK2);ncbi_395281(ID3);ncbi_395282(ID1);ncbi_395509(PDGFRA);ncbi_395802(PROX1);ncbi_395852(ID2);ncbi_396160(WNT1);ncbi_396330(IRF7);ncbi_396384(IRF1);ncbi_396385(IRF8);ncbi_415724(TOX3);ncbi_417401(TRIM25);ncbi_419125(SAMHD1);ncbi_419194(ADA);ncbi_419265(HELZ2);ncbi_419872(MOV10);ncbi_420034(NT5C3B);ncbi_420854(EDN1);ncbi_421434(CMTR1);ncbi_421921…
GO:0019219	regulation of nucleobase-containing compound metabolic process	21	1362	0.0769426	0.251175	ncbi_373969(DLX5);ncbi_395147(EIF2AK2);ncbi_395281(ID3);ncbi_395282(ID1);ncbi_395509(PDGFRA);ncbi_395802(PROX1);ncbi_395852(ID2);ncbi_396160(WNT1);ncbi_396330(IRF7);ncbi_396384(IRF1);ncbi_396385(IRF8);ncbi_415724(TOX3);ncbi_417401(TRIM25);ncbi_419265(HELZ2);ncbi_420854(EDN1);ncbi_422720(TLR3);ncbi_423129(LPXN);ncbi_424044(STAT1);ncbi_428156(FOXS1);ncbi_429089(CYR61);ncbi_768990(TMEM173)
GO:0006821	chloride transport	2	41	0.0771049	0.251175	ncbi_771137(SLC26A8);ncbi_771694(BEST4)
GO:0032640	tumor necrosis factor production	2	41	0.0771049	0.251175	ncbi_422720(TLR3);ncbi_427756(CARD9)
GO:0098602	single organism cell adhesion	6	265	0.0772032	0.251175	ncbi_396160(WNT1);ncbi_396384(IRF1);ncbi_419194(ADA);ncbi_428121(LRRC32);ncbi_428650(RSAD2);ncbi_429089(CYR61)
GO:0051146	striated muscle cell differentiation	3	89	0.0781228	0.253588	ncbi_395509(PDGFRA);ncbi_395802(PROX1);ncbi_396160(WNT1)
GO:0007204	positive regulation of cytosolic calcium ion concentration	2	42	0.0803864	0.259164	ncbi_420854(EDN1);ncbi_431664(RXFP3)
GO:0032496	response to lipopolysaccharide	2	42	0.0803864	0.259164	ncbi_396385(IRF8);ncbi_421921(CMPK2)
GO:0050864	regulation of B cell activation	2	42	0.0803864	0.259164	ncbi_395852(ID2);ncbi_419194(ADA)
GO:0032270	positive regulation of cellular protein metabolic process	8	401	0.080789	0.259415	ncbi_374246(NBN);ncbi_395509(PDGFRA);ncbi_395742(FLT4);ncbi_420854(EDN1);ncbi_421297(ALK);ncbi_422720(TLR3);ncbi_427756(CARD9);ncbi_429089(CYR61)
GO:0019438	aromatic compound biosynthetic process	22	1449	0.0808281	0.259415	ncbi_373969(DLX5);ncbi_395147(EIF2AK2);ncbi_395281(ID3);ncbi_395282(ID1);ncbi_395802(PROX1);ncbi_395852(ID2);ncbi_396160(WNT1);ncbi_396330(IRF7);ncbi_396384(IRF1);ncbi_396385(IRF8);ncbi_415724(TOX3);ncbi_417401(TRIM25);ncbi_419194(ADA);ncbi_419265(HELZ2);ncbi_420854(EDN1);ncbi_421921(CMPK2);ncbi_422720(TLR3);ncbi_423129(LPXN);ncbi_424044(STAT1);ncbi_428156(FOXS1);ncbi_429089(CYR61);ncbi_768990(TM…
GO:0032502	developmental process	35	2515	0.0832245	0.262402	ncbi_100859903(HYAL3);ncbi_101749333(KRT18);ncbi_373969(DLX5);ncbi_374209(ITGB3);ncbi_374246(NBN);ncbi_395147(EIF2AK2);ncbi_395281(ID3);ncbi_395282(ID1);ncbi_395429(POSTN);ncbi_395509(PDGFRA);ncbi_395742(FLT4);ncbi_395802(PROX1);ncbi_395852(ID2);ncbi_396160(WNT1);ncbi_396370(C3);ncbi_396384(IRF1);ncbi_396385(IRF8);ncbi_417965(GRIN2B);ncbi_419194(ADA);ncbi_419559(EDN2);ncbi_420033(KLHL10);ncbi_420…
GO:0030168	platelet activation	2	43	0.0837108	0.262402	ncbi_374209(ITGB3);ncbi_395509(PDGFRA)
GO:0031348	negative regulation of defense response	2	43	0.0837108	0.262402	ncbi_100858653(DHX58);ncbi_419194(ADA)
GO:0018130	heterocycle biosynthetic process	22	1455	0.0837298	0.262402	ncbi_373969(DLX5);ncbi_395147(EIF2AK2);ncbi_395281(ID3);ncbi_395282(ID1);ncbi_395802(PROX1);ncbi_395852(ID2);ncbi_396160(WNT1);ncbi_396330(IRF7);ncbi_396384(IRF1);ncbi_396385(IRF8);ncbi_415724(TOX3);ncbi_417401(TRIM25);ncbi_419194(ADA);ncbi_419265(HELZ2);ncbi_420854(EDN1);ncbi_421921(CMPK2);ncbi_422720(TLR3);ncbi_423129(LPXN);ncbi_424044(STAT1);ncbi_428156(FOXS1);ncbi_429089(CYR61);ncbi_768990(TM…
GO:0051247	positive regulation of protein metabolic process	8	405	0.084441	0.262402	ncbi_374246(NBN);ncbi_395509(PDGFRA);ncbi_395742(FLT4);ncbi_420854(EDN1);ncbi_421297(ALK);ncbi_422720(TLR3);ncbi_427756(CARD9);ncbi_429089(CYR61)
GO:0002694	regulation of leukocyte activation	4	148	0.084724	0.262402	ncbi_395852(ID2);ncbi_396384(IRF1);ncbi_419194(ADA);ncbi_428121(LRRC32)
GO:0040011	locomotion	12	690	0.0847322	0.262402	ncbi_373969(DLX5);ncbi_374209(ITGB3);ncbi_395509(PDGFRA);ncbi_395742(FLT4);ncbi_395802(PROX1);ncbi_395852(ID2);ncbi_417401(TRIM25);ncbi_418528(TMPRSS2);ncbi_419559(EDN2);ncbi_420854(EDN1);ncbi_429089(CYR61);ncbi_771137(SLC26A8)
GO:0006725	cellular aromatic compound metabolic process	31	2187	0.0850094	0.262402	ncbi_373969(DLX5);ncbi_374246(NBN);ncbi_395147(EIF2AK2);ncbi_395281(ID3);ncbi_395282(ID1);ncbi_395509(PDGFRA);ncbi_395802(PROX1);ncbi_395852(ID2);ncbi_396160(WNT1);ncbi_396330(IRF7);ncbi_396384(IRF1);ncbi_396385(IRF8);ncbi_415724(TOX3);ncbi_417401(TRIM25);ncbi_419125(SAMHD1);ncbi_419194(ADA);ncbi_419265(HELZ2);ncbi_419872(MOV10);ncbi_420034(NT5C3B);ncbi_420854(EDN1);ncbi_421434(CMTR1);ncbi_421921…
GO:0006820	anion transport	5	209	0.085687	0.262402	ncbi_416147(LOC416147);ncbi_422649(SLC4A4);ncbi_770511(GABRA2);ncbi_771137(SLC26A8);ncbi_771694(BEST4)
GO:0001755	neural crest cell migration	1	8	0.0863625	0.262402	ncbi_395852(ID2)
GO:0002886	regulation of myeloid leukocyte mediated immunity	1	8	0.0863625	0.262402	ncbi_396370(C3)
GO:0006027	glycosaminoglycan catabolic process	1	8	0.0863625	0.262402	ncbi_100859903(HYAL3)
GO:0006959	humoral immune response	1	8	0.0863625	0.262402	ncbi_396370(C3)
GO:0031572	G2 DNA damage checkpoint	1	8	0.0863625	0.262402	ncbi_374246(NBN)
GO:0033057	multicellular organism reproductive behavior	1	8	0.0863625	0.262402	ncbi_423315(NPAS3)
GO:0044110	growth involved in symbiotic interaction	1	8	0.0863625	0.262402	ncbi_396385(IRF8)
GO:0044116	growth of symbiont involved in interaction with host	1	8	0.0863625	0.262402	ncbi_396385(IRF8)
GO:0048008	platelet-derived growth factor receptor signaling pathway	1	8	0.0863625	0.262402	ncbi_395509(PDGFRA)
GO:0060788	ectodermal placode formation	1	8	0.0863625	0.262402	ncbi_395802(PROX1)
GO:0061437	renal system vasculature development	1	8	0.0863625	0.262402	ncbi_395509(PDGFRA)
GO:0061440	kidney vasculature development	1	8	0.0863625	0.262402	ncbi_395509(PDGFRA)
GO:0071696	ectodermal placode development	1	8	0.0863625	0.262402	ncbi_395802(PROX1)
GO:0071697	ectodermal placode morphogenesis	1	8	0.0863625	0.262402	ncbi_395802(PROX1)
GO:0072012	glomerulus vasculature development	1	8	0.0863625	0.262402	ncbi_395509(PDGFRA)
GO:0090174	organelle membrane fusion	1	8	0.0863625	0.262402	ncbi_420559(SAMD9L)
GO:0044700	single organism signaling	35	2524	0.0868043	0.262693	ncbi_100858653(DHX58);ncbi_101749333(KRT18);ncbi_112530026(GPR142);ncbi_373969(DLX5);ncbi_374209(ITGB3);ncbi_374246(NBN);ncbi_395147(EIF2AK2);ncbi_395429(POSTN);ncbi_395509(PDGFRA);ncbi_395742(FLT4);ncbi_396160(WNT1);ncbi_396330(IRF7);ncbi_396370(C3);ncbi_396384(IRF1);ncbi_416229(ARL10);ncbi_416734(PAK5);ncbi_417401(TRIM25);ncbi_417965(GRIN2B);ncbi_419192(WISP2);ncbi_419194(ADA);ncbi_419559(EDN2)…
GO:0051252	regulation of RNA metabolic process	19	1225	0.0868762	0.262693	ncbi_373969(DLX5);ncbi_395147(EIF2AK2);ncbi_395281(ID3);ncbi_395282(ID1);ncbi_395802(PROX1);ncbi_395852(ID2);ncbi_396160(WNT1);ncbi_396330(IRF7);ncbi_396384(IRF1);ncbi_396385(IRF8);ncbi_415724(TOX3);ncbi_417401(TRIM25);ncbi_419265(HELZ2);ncbi_422720(TLR3);ncbi_423129(LPXN);ncbi_424044(STAT1);ncbi_428156(FOXS1);ncbi_429089(CYR61);ncbi_768990(TMEM173)
GO:0071706	tumor necrosis factor superfamily cytokine production	2	44	0.0870767	0.262693	ncbi_422720(TLR3);ncbi_427756(CARD9)
GO:0006355	regulation of transcription, DNA-templated	18	1149	0.0879007	0.262693	ncbi_373969(DLX5);ncbi_395147(EIF2AK2);ncbi_395281(ID3);ncbi_395282(ID1);ncbi_395802(PROX1);ncbi_395852(ID2);ncbi_396160(WNT1);ncbi_396330(IRF7);ncbi_396384(IRF1);ncbi_396385(IRF8);ncbi_415724(TOX3);ncbi_417401(TRIM25);ncbi_419265(HELZ2);ncbi_422720(TLR3);ncbi_424044(STAT1);ncbi_428156(FOXS1);ncbi_429089(CYR61);ncbi_768990(TMEM173)
GO:0010467	gene expression	31	2194	0.0879752	0.262693	ncbi_100858732(STAT2);ncbi_112533547(LOC112533547);ncbi_373969(DLX5);ncbi_395147(EIF2AK2);ncbi_395243(IRF9);ncbi_395281(ID3);ncbi_395282(ID1);ncbi_395802(PROX1);ncbi_395852(ID2);ncbi_396160(WNT1);ncbi_396330(IRF7);ncbi_396370(C3);ncbi_396384(IRF1);ncbi_396385(IRF8);ncbi_415724(TOX3);ncbi_417401(TRIM25);ncbi_418528(TMPRSS2);ncbi_419265(HELZ2);ncbi_419813(ETV7);ncbi_419872(MOV10);ncbi_421434(CMTR1)…
GO:0023052	signaling	35	2527	0.0880215	0.262693	ncbi_100858653(DHX58);ncbi_101749333(KRT18);ncbi_112530026(GPR142);ncbi_373969(DLX5);ncbi_374209(ITGB3);ncbi_374246(NBN);ncbi_395147(EIF2AK2);ncbi_395429(POSTN);ncbi_395509(PDGFRA);ncbi_395742(FLT4);ncbi_396160(WNT1);ncbi_396330(IRF7);ncbi_396370(C3);ncbi_396384(IRF1);ncbi_416229(ARL10);ncbi_416734(PAK5);ncbi_417401(TRIM25);ncbi_417965(GRIN2B);ncbi_419192(WISP2);ncbi_419194(ADA);ncbi_419559(EDN2)…
GO:0009628	response to abiotic stimulus	7	341	0.0882914	0.262693	ncbi_100859903(HYAL3);ncbi_395852(ID2);ncbi_396384(IRF1);ncbi_417965(GRIN2B);ncbi_422720(TLR3);ncbi_423901(CASP7);ncbi_424046(NABP1)
GO:1903506	regulation of nucleic acid-templated transcription	18	1150	0.0884664	0.262693	ncbi_373969(DLX5);ncbi_395147(EIF2AK2);ncbi_395281(ID3);ncbi_395282(ID1);ncbi_395802(PROX1);ncbi_395852(ID2);ncbi_396160(WNT1);ncbi_396330(IRF7);ncbi_396384(IRF1);ncbi_396385(IRF8);ncbi_415724(TOX3);ncbi_417401(TRIM25);ncbi_419265(HELZ2);ncbi_422720(TLR3);ncbi_424044(STAT1);ncbi_428156(FOXS1);ncbi_429089(CYR61);ncbi_768990(TMEM173)
GO:0035108	limb morphogenesis	3	94	0.0886703	0.262693	ncbi_373969(DLX5);ncbi_395852(ID2);ncbi_772070(DLX6)
GO:0046651	lymphocyte proliferation	3	94	0.0886703	0.262693	ncbi_396384(IRF1);ncbi_419194(ADA);ncbi_428121(LRRC32)
GO:0060173	limb development	3	94	0.0886703	0.262693	ncbi_373969(DLX5);ncbi_395852(ID2);ncbi_772070(DLX6)
GO:1903522	regulation of blood circulation	3	94	0.0886703	0.262693	ncbi_419194(ADA);ncbi_419559(EDN2);ncbi_420854(EDN1)
GO:0072089	stem cell proliferation	2	45	0.0904828	0.267506	ncbi_395147(EIF2AK2);ncbi_396160(WNT1)
GO:0010927	cellular component assembly involved in morphogenesis	3	95	0.0908487	0.268032	ncbi_395509(PDGFRA);ncbi_395802(PROX1);ncbi_420628(SNX10)
GO:0002521	leukocyte differentiation	5	213	0.0911344	0.268319	ncbi_395852(ID2);ncbi_396160(WNT1);ncbi_396384(IRF1);ncbi_419194(ADA);ncbi_420628(SNX10)
GO:0016310	phosphorylation	13	775	0.0924795	0.269452	ncbi_374246(NBN);ncbi_395147(EIF2AK2);ncbi_395509(PDGFRA);ncbi_395742(FLT4);ncbi_395802(PROX1);ncbi_396160(WNT1);ncbi_396370(C3);ncbi_396405(CAMKK2);ncbi_420854(EDN1);ncbi_421297(ALK);ncbi_422720(TLR3);ncbi_427756(CARD9);ncbi_429089(CYR61)
GO:0051716	cellular response to stimulus	37	2707	0.0928651	0.269452	ncbi_100858653(DHX58);ncbi_101749333(KRT18);ncbi_112530026(GPR142);ncbi_373969(DLX5);ncbi_374209(ITGB3);ncbi_374246(NBN);ncbi_395147(EIF2AK2);ncbi_395429(POSTN);ncbi_395509(PDGFRA);ncbi_395742(FLT4);ncbi_395852(ID2);ncbi_396160(WNT1);ncbi_396330(IRF7);ncbi_396370(C3);ncbi_396384(IRF1);ncbi_416229(ARL10);ncbi_416734(PAK5);ncbi_417401(TRIM25);ncbi_417965(GRIN2B);ncbi_419192(WISP2);ncbi_419194(ADA);…
GO:0006936	muscle contraction	3	96	0.0930495	0.269452	ncbi_419194(ADA);ncbi_419559(EDN2);ncbi_420854(EDN1)
GO:0007219	Notch signaling pathway	2	46	0.0939278	0.269452	ncbi_395429(POSTN);ncbi_396160(WNT1)
GO:0080135	regulation of cellular response to stress	4	154	0.0946827	0.269452	ncbi_395147(EIF2AK2);ncbi_395742(FLT4);ncbi_422720(TLR3);ncbi_427756(CARD9)
GO:1902105	regulation of leukocyte differentiation	3	97	0.0952723	0.269452	ncbi_395852(ID2);ncbi_396384(IRF1);ncbi_419194(ADA)
GO:1901362	organic cyclic compound biosynthetic process	22	1480	0.0965845	0.269452	ncbi_373969(DLX5);ncbi_395147(EIF2AK2);ncbi_395281(ID3);ncbi_395282(ID1);ncbi_395802(PROX1);ncbi_395852(ID2);ncbi_396160(WNT1);ncbi_396330(IRF7);ncbi_396384(IRF1);ncbi_396385(IRF8);ncbi_415724(TOX3);ncbi_417401(TRIM25);ncbi_419194(ADA);ncbi_419265(HELZ2);ncbi_420854(EDN1);ncbi_421921(CMPK2);ncbi_422720(TLR3);ncbi_423129(LPXN);ncbi_424044(STAT1);ncbi_428156(FOXS1);ncbi_429089(CYR61);ncbi_768990(TM…
GO:0002437	inflammatory response to antigenic stimulus	1	9	0.0966247	0.269452	ncbi_396370(C3)
GO:0002709	regulation of T cell mediated immunity	1	9	0.0966247	0.269452	ncbi_428650(RSAD2)
GO:0002711	positive regulation of T cell mediated immunity	1	9	0.0966247	0.269452	ncbi_428650(RSAD2)
GO:0002832	negative regulation of response to biotic stimulus	1	9	0.0966247	0.269452	ncbi_100858653(DHX58)
GO:0002861	regulation of inflammatory response to antigenic stimulus	1	9	0.0966247	0.269452	ncbi_396370(C3)
GO:0010092	specification of organ identity	1	9	0.0966247	0.269452	ncbi_395852(ID2)
GO:0010226	response to lithium ion	1	9	0.0966247	0.269452	ncbi_395852(ID2)
GO:0010737	protein kinase A signaling	1	9	0.0966247	0.269452	ncbi_417965(GRIN2B)
GO:0014032	neural crest cell development	1	9	0.0966247	0.269452	ncbi_395852(ID2)
GO:0019076	viral release from host cell	1	9	0.0966247	0.269452	ncbi_417401(TRIM25)
GO:0032729	positive regulation of interferon-gamma production	1	9	0.0966247	0.269452	ncbi_422720(TLR3)
GO:0033081	regulation of T cell differentiation in thymus	1	9	0.0966247	0.269452	ncbi_419194(ADA)
GO:0044705	multi-organism reproductive behavior	1	9	0.0966247	0.269452	ncbi_423315(NPAS3)
GO:0045577	regulation of B cell differentiation	1	9	0.0966247	0.269452	ncbi_395852(ID2)
GO:0048639	positive regulation of developmental growth	1	9	0.0966247	0.269452	ncbi_395802(PROX1)
GO:0060600	dichotomous subdivision of an epithelial terminal unit	1	9	0.0966247	0.269452	ncbi_426068(CELSR1)
GO:0060850	regulation of transcription involved in cell fate commitment	1	9	0.0966247	0.269452	ncbi_395802(PROX1)
GO:0070232	regulation of T cell apoptotic process	1	9	0.0966247	0.269452	ncbi_419194(ADA)
GO:1902186	regulation of viral release from host cell	1	9	0.0966247	0.269452	ncbi_417401(TRIM25)
GO:2000398	regulation of thymocyte aggregation	1	9	0.0966247	0.269452	ncbi_419194(ADA)
GO:0050905	neuromuscular process	2	47	0.0974104	0.271113	ncbi_374246(NBN);ncbi_428156(FOXS1)
GO:0032101	regulation of response to external stimulus	4	156	0.0981211	0.272559	ncbi_100858653(DHX58);ncbi_395509(PDGFRA);ncbi_396370(C3);ncbi_768990(TMEM173)
GO:0030900	forebrain development	3	99	0.0997832	0.276099	ncbi_395802(PROX1);ncbi_395852(ID2);ncbi_396160(WNT1)
GO:0060485	mesenchyme development	3	99	0.0997832	0.276099	ncbi_395282(ID1);ncbi_395852(ID2);ncbi_420854(EDN1)
GO:0050793	regulation of developmental process	14	861	0.10005	0.276301	ncbi_395147(EIF2AK2);ncbi_395281(ID3);ncbi_395742(FLT4);ncbi_395802(PROX1);ncbi_395852(ID2);ncbi_396160(WNT1);ncbi_396370(C3);ncbi_396384(IRF1);ncbi_419194(ADA);ncbi_420854(EDN1);ncbi_424044(STAT1);ncbi_426068(CELSR1);ncbi_428156(FOXS1);ncbi_429089(CYR61)
GO:0006022	aminoglycan metabolic process	2	48	0.100929	0.27819	ncbi_100859903(HYAL3);ncbi_418700(LYGL)
GO:0035239	tube morphogenesis	4	158	0.101618	0.279547	ncbi_395509(PDGFRA);ncbi_395852(ID2);ncbi_396160(WNT1);ncbi_426068(CELSR1)
GO:0051090	regulation of sequence-specific DNA binding transcription factor activity	3	100	0.102071	0.280252	ncbi_395147(EIF2AK2);ncbi_417401(TRIM25);ncbi_422720(TLR3)
GO:0019220	regulation of phosphate metabolic process	12	715	0.103503	0.282809	ncbi_374246(NBN);ncbi_395147(EIF2AK2);ncbi_395509(PDGFRA);ncbi_395742(FLT4);ncbi_395802(PROX1);ncbi_396160(WNT1);ncbi_396370(C3);ncbi_420854(EDN1);ncbi_421297(ALK);ncbi_422720(TLR3);ncbi_427756(CARD9);ncbi_429089(CYR61)
GO:0007154	cell communication	35	2564	0.104036	0.282809	ncbi_100858653(DHX58);ncbi_101749333(KRT18);ncbi_112530026(GPR142);ncbi_373969(DLX5);ncbi_374209(ITGB3);ncbi_374246(NBN);ncbi_395147(EIF2AK2);ncbi_395429(POSTN);ncbi_395509(PDGFRA);ncbi_395742(FLT4);ncbi_396160(WNT1);ncbi_396330(IRF7);ncbi_396370(C3);ncbi_396384(IRF1);ncbi_416229(ARL10);ncbi_416734(PAK5);ncbi_417401(TRIM25);ncbi_417965(GRIN2B);ncbi_419192(WISP2);ncbi_419194(ADA);ncbi_419559(EDN2)…
GO:0048738	cardiac muscle tissue development	2	49	0.104484	0.282809	ncbi_395802(PROX1);ncbi_395852(ID2)
GO:0034110	regulation of homotypic cell-cell adhesion	3	102	0.106708	0.282809	ncbi_396384(IRF1);ncbi_419194(ADA);ncbi_428121(LRRC32)
GO:0051174	regulation of phosphorus metabolic process	12	719	0.106724	0.282809	ncbi_374246(NBN);ncbi_395147(EIF2AK2);ncbi_395509(PDGFRA);ncbi_395742(FLT4);ncbi_395802(PROX1);ncbi_396160(WNT1);ncbi_396370(C3);ncbi_420854(EDN1);ncbi_421297(ALK);ncbi_422720(TLR3);ncbi_427756(CARD9);ncbi_429089(CYR61)
GO:0001961	positive regulation of cytokine-mediated signaling pathway	1	10	0.106773	0.282809	ncbi_396330(IRF7)
GO:0006144	purine nucleobase metabolic process	1	10	0.106773	0.282809	ncbi_419194(ADA)
GO:0008105	asymmetric protein localization	1	10	0.106773	0.282809	ncbi_426068(CELSR1)
GO:0009582	detection of abiotic stimulus	1	10	0.106773	0.282809	ncbi_417965(GRIN2B)
GO:0010591	regulation of lamellipodium assembly	1	10	0.106773	0.282809	ncbi_396160(WNT1)
GO:0014033	neural crest cell differentiation	1	10	0.106773	0.282809	ncbi_395852(ID2)
GO:0032609	interferon-gamma production	1	10	0.106773	0.282809	ncbi_422720(TLR3)
GO:0032649	regulation of interferon-gamma production	1	10	0.106773	0.282809	ncbi_422720(TLR3)
GO:0040019	positive regulation of embryonic development	1	10	0.106773	0.282809	ncbi_396160(WNT1)
GO:0042787	protein ubiquitination involved in ubiquitin-dependent protein catabolic process	1	10	0.106773	0.282809	ncbi_396160(WNT1)
GO:0044706	multi-multicellular organism process	1	10	0.106773	0.282809	ncbi_423315(NPAS3)
GO:0051048	negative regulation of secretion	1	10	0.106773	0.282809	ncbi_419194(ADA)
GO:0060070	canonical Wnt signaling pathway	1	10	0.106773	0.282809	ncbi_396160(WNT1)
GO:1902743	regulation of lamellipodium organization	1	10	0.106773	0.282809	ncbi_396160(WNT1)
GO:0003007	heart morphogenesis	3	103	0.109058	0.287791	ncbi_395802(PROX1);ncbi_395852(ID2);ncbi_429089(CYR61)
GO:0032943	mononuclear cell proliferation	3	103	0.109058	0.287791	ncbi_396384(IRF1);ncbi_419194(ADA);ncbi_428121(LRRC32)
GO:0022610	biological adhesion	10	574	0.10939	0.288136	ncbi_374209(ITGB3);ncbi_395429(POSTN);ncbi_396160(WNT1);ncbi_396384(IRF1);ncbi_419194(ADA);ncbi_423129(LPXN);ncbi_426068(CELSR1);ncbi_428121(LRRC32);ncbi_428650(RSAD2);ncbi_429089(CYR61)
GO:0014070	response to organic cyclic compound	5	226	0.110043	0.288786	ncbi_418167(USP18);ncbi_422720(TLR3);ncbi_424044(STAT1);ncbi_427756(CARD9);ncbi_768990(TMEM173)
GO:0016337	single organismal cell-cell adhesion	5	226	0.110043	0.288786	ncbi_396160(WNT1);ncbi_396384(IRF1);ncbi_419194(ADA);ncbi_428121(LRRC32);ncbi_428650(RSAD2)
GO:0050673	epithelial cell proliferation	3	104	0.111427	0.29144	ncbi_395742(FLT4);ncbi_395802(PROX1);ncbi_424044(STAT1)
GO:0071310	cellular response to organic substance	8	432	0.111615	0.29144	ncbi_373969(DLX5);ncbi_395742(FLT4);ncbi_395852(ID2);ncbi_396160(WNT1);ncbi_396330(IRF7);ncbi_396384(IRF1);ncbi_424044(STAT1);ncbi_429089(CYR61)
GO:0031399	regulation of protein modification process	12	725	0.111667	0.29144	ncbi_374246(NBN);ncbi_395147(EIF2AK2);ncbi_395509(PDGFRA);ncbi_395742(FLT4);ncbi_395802(PROX1);ncbi_396160(WNT1);ncbi_396370(C3);ncbi_420854(EDN1);ncbi_421297(ALK);ncbi_422720(TLR3);ncbi_427756(CARD9);ncbi_429089(CYR61)
GO:0008015	blood circulation	4	164	0.112448	0.292533	ncbi_395852(ID2);ncbi_419194(ADA);ncbi_419559(EDN2);ncbi_420854(EDN1)
GO:0035107	appendage morphogenesis	3	105	0.113817	0.292533	ncbi_373969(DLX5);ncbi_395852(ID2);ncbi_772070(DLX6)
GO:0007155	cell adhesion	9	506	0.114042	0.292533	ncbi_374209(ITGB3);ncbi_396160(WNT1);ncbi_396384(IRF1);ncbi_419194(ADA);ncbi_423129(LPXN);ncbi_426068(CELSR1);ncbi_428121(LRRC32);ncbi_428650(RSAD2);ncbi_429089(CYR61)
GO:0008645	hexose transport	2	52	0.115345	0.292533	ncbi_396370(C3);ncbi_420854(EDN1)
GO:0019221	cytokine-mediated signaling pathway	3	106	0.116226	0.292533	ncbi_396330(IRF7);ncbi_396384(IRF1);ncbi_424044(STAT1)
GO:0001562	response to protozoan	1	11	0.116808	0.292533	ncbi_396385(IRF8)
GO:0002712	regulation of B cell mediated immunity	1	11	0.116808	0.292533	ncbi_396370(C3)
GO:0002889	regulation of immunoglobulin mediated immune response	1	11	0.116808	0.292533	ncbi_396370(C3)
GO:0006692	prostanoid metabolic process	1	11	0.116808	0.292533	ncbi_420854(EDN1)
GO:0009581	detection of external stimulus	1	11	0.116808	0.292533	ncbi_417965(GRIN2B)
GO:0010894	negative regulation of steroid biosynthetic process	1	11	0.116808	0.292533	ncbi_395802(PROX1)
GO:0019098	reproductive behavior	1	11	0.116808	0.292533	ncbi_423315(NPAS3)
GO:0030032	lamellipodium assembly	1	11	0.116808	0.292533	ncbi_396160(WNT1)
GO:0043094	cellular metabolic compound salvage	1	11	0.116808	0.292533	ncbi_419194(ADA)
GO:0044801	single-organism membrane fusion	1	11	0.116808	0.292533	ncbi_420559(SAMD9L)
GO:0050852	T cell receptor signaling pathway	1	11	0.116808	0.292533	ncbi_419194(ADA)
GO:0050856	regulation of T cell receptor signaling pathway	1	11	0.116808	0.292533	ncbi_419194(ADA)
GO:0051055	negative regulation of lipid biosynthetic process	1	11	0.116808	0.292533	ncbi_395802(PROX1)
GO:0060561	apoptotic process involved in morphogenesis	1	11	0.116808	0.292533	ncbi_429089(CYR61)
GO:0060760	positive regulation of response to cytokine stimulus	1	11	0.116808	0.292533	ncbi_396330(IRF7)
GO:0060914	heart formation	1	11	0.116808	0.292533	ncbi_395852(ID2)
GO:0097581	lamellipodium organization	1	11	0.116808	0.292533	ncbi_396160(WNT1)
GO:1902742	apoptotic process involved in development	1	11	0.116808	0.292533	ncbi_429089(CYR61)
GO:0070661	leukocyte proliferation	3	107	0.118654	0.296636	ncbi_396384(IRF1);ncbi_419194(ADA);ncbi_428121(LRRC32)
GO:2000112	regulation of cellular macromolecule biosynthetic process	19	1278	0.118917	0.296773	ncbi_373969(DLX5);ncbi_395147(EIF2AK2);ncbi_395281(ID3);ncbi_395282(ID1);ncbi_395509(PDGFRA);ncbi_395802(PROX1);ncbi_395852(ID2);ncbi_396160(WNT1);ncbi_396330(IRF7);ncbi_396384(IRF1);ncbi_396385(IRF8);ncbi_415724(TOX3);ncbi_417401(TRIM25);ncbi_419265(HELZ2);ncbi_422720(TLR3);ncbi_424044(STAT1);ncbi_428156(FOXS1);ncbi_429089(CYR61);ncbi_768990(TMEM173)
GO:0051094	positive regulation of developmental process	6	299	0.119296	0.297197	ncbi_395802(PROX1);ncbi_395852(ID2);ncbi_396160(WNT1);ncbi_419194(ADA);ncbi_420854(EDN1);ncbi_429089(CYR61)
GO:0032774	RNA biosynthetic process	19	1281	0.120926	0.300644	ncbi_373969(DLX5);ncbi_395147(EIF2AK2);ncbi_395281(ID3);ncbi_395282(ID1);ncbi_395802(PROX1);ncbi_395852(ID2);ncbi_396160(WNT1);ncbi_396330(IRF7);ncbi_396384(IRF1);ncbi_396385(IRF8);ncbi_415724(TOX3);ncbi_417401(TRIM25);ncbi_419265(HELZ2);ncbi_422720(TLR3);ncbi_423129(LPXN);ncbi_424044(STAT1);ncbi_428156(FOXS1);ncbi_429089(CYR61);ncbi_768990(TMEM173)
GO:0051301	cell division	3	108	0.121102	0.300644	ncbi_420559(SAMD9L);ncbi_420854(EDN1);ncbi_431664(RXFP3)
GO:0010564	regulation of cell cycle process	4	169	0.121852	0.30198	ncbi_395802(PROX1);ncbi_395852(ID2);ncbi_420854(EDN1);ncbi_431664(RXFP3)
GO:0015749	monosaccharide transport	2	54	0.122739	0.303652	ncbi_396370(C3);ncbi_420854(EDN1)
GO:0008285	negative regulation of cell proliferation	3	109	0.123568	0.30454	ncbi_395147(EIF2AK2);ncbi_395852(ID2);ncbi_428121(LRRC32)
GO:0043062	extracellular structure organization	3	109	0.123568	0.30454	ncbi_395429(POSTN);ncbi_395509(PDGFRA);ncbi_429089(CYR61)
GO:0070887	cellular response to chemical stimulus	9	516	0.124459	0.30454	ncbi_373969(DLX5);ncbi_395742(FLT4);ncbi_395852(ID2);ncbi_396160(WNT1);ncbi_396330(IRF7);ncbi_396384(IRF1);ncbi_419559(EDN2);ncbi_424044(STAT1);ncbi_429089(CYR61)
GO:0051171	regulation of nitrogen compound metabolic process	21	1448	0.125329	0.30454	ncbi_373969(DLX5);ncbi_395147(EIF2AK2);ncbi_395281(ID3);ncbi_395282(ID1);ncbi_395509(PDGFRA);ncbi_395802(PROX1);ncbi_395852(ID2);ncbi_396160(WNT1);ncbi_396330(IRF7);ncbi_396384(IRF1);ncbi_396385(IRF8);ncbi_415724(TOX3);ncbi_417401(TRIM25);ncbi_419265(HELZ2);ncbi_420854(EDN1);ncbi_422720(TLR3);ncbi_423129(LPXN);ncbi_424044(STAT1);ncbi_428156(FOXS1);ncbi_429089(CYR61);ncbi_768990(TMEM173)
GO:0071345	cellular response to cytokine stimulus	3	110	0.126052	0.30454	ncbi_396330(IRF7);ncbi_396384(IRF1);ncbi_424044(STAT1)
GO:0003018	vascular process in circulatory system	2	55	0.126479	0.30454	ncbi_419559(EDN2);ncbi_420854(EDN1)
GO:1901360	organic cyclic compound metabolic process	31	2273	0.126532	0.30454	ncbi_373969(DLX5);ncbi_374246(NBN);ncbi_395147(EIF2AK2);ncbi_395281(ID3);ncbi_395282(ID1);ncbi_395509(PDGFRA);ncbi_395802(PROX1);ncbi_395852(ID2);ncbi_396160(WNT1);ncbi_396330(IRF7);ncbi_396384(IRF1);ncbi_396385(IRF8);ncbi_415724(TOX3);ncbi_417401(TRIM25);ncbi_419125(SAMHD1);ncbi_419194(ADA);ncbi_419265(HELZ2);ncbi_419872(MOV10);ncbi_420034(NT5C3B);ncbi_420854(EDN1);ncbi_421434(CMTR1);ncbi_421921…
GO:0002312	B cell activation involved in immune response	1	12	0.126731	0.30454	ncbi_419194(ADA)
GO:0002444	myeloid leukocyte mediated immunity	1	12	0.126731	0.30454	ncbi_396370(C3)
GO:0002753	cytoplasmic pattern recognition receptor signaling pathway	1	12	0.126731	0.30454	ncbi_100858653(DHX58)
GO:0006892	post-Golgi vesicle-mediated transport	1	12	0.126731	0.30454	ncbi_101749333(KRT18)
GO:0009648	photoperiodism	1	12	0.126731	0.30454	ncbi_395852(ID2)
GO:0032623	interleukin-2 production	1	12	0.126731	0.30454	ncbi_427756(CARD9)
GO:0032663	regulation of interleukin-2 production	1	12	0.126731	0.30454	ncbi_427756(CARD9)
GO:0045686	negative regulation of glial cell differentiation	1	12	0.126731	0.30454	ncbi_395852(ID2)
GO:0045939	negative regulation of steroid metabolic process	1	12	0.126731	0.30454	ncbi_395802(PROX1)
GO:0051084	'de novo' posttranslational protein folding	1	12	0.126731	0.30454	ncbi_417192(TOR1BL)
GO:0010720	positive regulation of cell development	3	111	0.128555	0.308401	ncbi_395802(PROX1);ncbi_395852(ID2);ncbi_420854(EDN1)
GO:0006875	cellular metal ion homeostasis	4	173	0.129611	0.309367	ncbi_395509(PDGFRA);ncbi_419559(EDN2);ncbi_420854(EDN1);ncbi_431664(RXFP3)
GO:0006897	endocytosis	4	173	0.129611	0.309367	ncbi_396370(C3);ncbi_396385(IRF8);ncbi_418528(TMPRSS2);ncbi_769927(LOXL4)
GO:0090304	nucleic acid metabolic process	26	1863	0.129718	0.309367	ncbi_373969(DLX5);ncbi_374246(NBN);ncbi_395147(EIF2AK2);ncbi_395281(ID3);ncbi_395282(ID1);ncbi_395509(PDGFRA);ncbi_395802(PROX1);ncbi_395852(ID2);ncbi_396160(WNT1);ncbi_396330(IRF7);ncbi_396384(IRF1);ncbi_396385(IRF8);ncbi_415724(TOX3);ncbi_417401(TRIM25);ncbi_419265(HELZ2);ncbi_419872(MOV10);ncbi_421434(CMTR1);ncbi_422633(CL2);ncbi_422720(TLR3);ncbi_423129(LPXN);ncbi_424044(STAT1);ncbi_424046(NA…
GO:0002440	production of molecular mediator of immune response	2	56	0.130247	0.309367	ncbi_374246(NBN);ncbi_428650(RSAD2)
GO:0048638	regulation of developmental growth	2	56	0.130247	0.309367	ncbi_395802(PROX1);ncbi_428156(FOXS1)
GO:0006351	transcription, DNA-templated	18	1218	0.132664	0.309367	ncbi_373969(DLX5);ncbi_395147(EIF2AK2);ncbi_395281(ID3);ncbi_395282(ID1);ncbi_395802(PROX1);ncbi_395852(ID2);ncbi_396160(WNT1);ncbi_396330(IRF7);ncbi_396384(IRF1);ncbi_396385(IRF8);ncbi_415724(TOX3);ncbi_417401(TRIM25);ncbi_419265(HELZ2);ncbi_422720(TLR3);ncbi_424044(STAT1);ncbi_428156(FOXS1);ncbi_429089(CYR61);ncbi_768990(TMEM173)
GO:0097659	nucleic acid-templated transcription	18	1218	0.132664	0.309367	ncbi_373969(DLX5);ncbi_395147(EIF2AK2);ncbi_395281(ID3);ncbi_395282(ID1);ncbi_395802(PROX1);ncbi_395852(ID2);ncbi_396160(WNT1);ncbi_396330(IRF7);ncbi_396384(IRF1);ncbi_396385(IRF8);ncbi_415724(TOX3);ncbi_417401(TRIM25);ncbi_419265(HELZ2);ncbi_422720(TLR3);ncbi_424044(STAT1);ncbi_428156(FOXS1);ncbi_429089(CYR61);ncbi_768990(TMEM173)
GO:0044767	single-organism developmental process	32	2370	0.133777	0.309367	ncbi_100859903(HYAL3);ncbi_373969(DLX5);ncbi_374209(ITGB3);ncbi_374246(NBN);ncbi_395147(EIF2AK2);ncbi_395281(ID3);ncbi_395282(ID1);ncbi_395509(PDGFRA);ncbi_395742(FLT4);ncbi_395802(PROX1);ncbi_395852(ID2);ncbi_396160(WNT1);ncbi_396370(C3);ncbi_396384(IRF1);ncbi_396385(IRF8);ncbi_417965(GRIN2B);ncbi_419194(ADA);ncbi_419559(EDN2);ncbi_420033(KLHL10);ncbi_420559(SAMD9L);ncbi_420628(SNX10);ncbi_42085…
GO:0001837	epithelial to mesenchymal transition	2	57	0.13404	0.309367	ncbi_395282(ID1);ncbi_395852(ID2)
GO:0010594	regulation of endothelial cell migration	2	57	0.13404	0.309367	ncbi_395742(FLT4);ncbi_395802(PROX1)
GO:0016485	protein processing	2	57	0.13404	0.309367	ncbi_396370(C3);ncbi_418528(TMPRSS2)
GO:0030509	BMP signaling pathway	2	57	0.13404	0.309367	ncbi_396160(WNT1);ncbi_429089(CYR61)
GO:0030510	regulation of BMP signaling pathway	2	57	0.13404	0.309367	ncbi_396160(WNT1);ncbi_429089(CYR61)
GO:0051604	protein maturation	2	57	0.13404	0.309367	ncbi_396370(C3);ncbi_418528(TMPRSS2)
GO:0071772	response to BMP	2	57	0.13404	0.309367	ncbi_396160(WNT1);ncbi_429089(CYR61)
GO:0071773	cellular response to BMP stimulus	2	57	0.13404	0.309367	ncbi_396160(WNT1);ncbi_429089(CYR61)
GO:0044092	negative regulation of molecular function	5	242	0.135721	0.309367	ncbi_395281(ID3);ncbi_395802(PROX1);ncbi_395852(ID2);ncbi_396370(C3);ncbi_428156(FOXS1)
GO:0019222	regulation of metabolic process	38	2883	0.135913	0.309367	ncbi_100858732(STAT2);ncbi_112533547(LOC112533547);ncbi_373969(DLX5);ncbi_374246(NBN);ncbi_395147(EIF2AK2);ncbi_395243(IRF9);ncbi_395281(ID3);ncbi_395282(ID1);ncbi_395509(PDGFRA);ncbi_395742(FLT4);ncbi_395802(PROX1);ncbi_395852(ID2);ncbi_396160(WNT1);ncbi_396330(IRF7);ncbi_396370(C3);ncbi_396384(IRF1);ncbi_396385(IRF8);ncbi_415724(TOX3);ncbi_417401(TRIM25);ncbi_418146(IQSEC3);ncbi_419265(HELZ2);n…
GO:0002456	T cell mediated immunity	1	13	0.136545	0.309367	ncbi_428650(RSAD2)
GO:0002673	regulation of acute inflammatory response	1	13	0.136545	0.309367	ncbi_396370(C3)
GO:0006026	aminoglycan catabolic process	1	13	0.136545	0.309367	ncbi_100859903(HYAL3)
GO:0010611	regulation of cardiac muscle hypertrophy	1	13	0.136545	0.309367	ncbi_420854(EDN1)
GO:0014743	regulation of muscle hypertrophy	1	13	0.136545	0.309367	ncbi_420854(EDN1)
GO:0022612	gland morphogenesis	1	13	0.136545	0.309367	ncbi_395802(PROX1)
GO:0032722	positive regulation of chemokine production	1	13	0.136545	0.309367	ncbi_422720(TLR3)
GO:0033077	T cell differentiation in thymus	1	13	0.136545	0.309367	ncbi_419194(ADA)
GO:0036075	replacement ossification	1	13	0.136545	0.309367	ncbi_373969(DLX5)
GO:0044380	protein localization to cytoskeleton	1	13	0.136545	0.309367	ncbi_420628(SNX10)
GO:0051705	multi-organism behavior	1	13	0.136545	0.309367	ncbi_423315(NPAS3)
GO:0061025	membrane fusion	1	13	0.136545	0.309367	ncbi_420559(SAMD9L)
GO:0070613	regulation of protein processing	1	13	0.136545	0.309367	ncbi_396370(C3)
GO:0071156	regulation of cell cycle arrest	1	13	0.136545	0.309367	ncbi_395852(ID2)
GO:0071594	thymocyte aggregation	1	13	0.136545	0.309367	ncbi_419194(ADA)
GO:1903317	regulation of protein maturation	1	13	0.136545	0.309367	ncbi_396370(C3)
GO:0042221	response to chemical	19	1304	0.137025	0.309367	ncbi_100859903(HYAL3);ncbi_373969(DLX5);ncbi_395147(EIF2AK2);ncbi_395509(PDGFRA);ncbi_395742(FLT4);ncbi_395852(ID2);ncbi_396160(WNT1);ncbi_396330(IRF7);ncbi_396384(IRF1);ncbi_396385(IRF8);ncbi_417965(GRIN2B);ncbi_418167(USP18);ncbi_419559(EDN2);ncbi_421921(CMPK2);ncbi_422720(TLR3);ncbi_424044(STAT1);ncbi_427756(CARD9);ncbi_429089(CYR61);ncbi_768990(TMEM173)
GO:0061061	muscle structure development	5	243	0.13741	0.309367	ncbi_395281(ID3);ncbi_395509(PDGFRA);ncbi_395802(PROX1);ncbi_395852(ID2);ncbi_396160(WNT1)
GO:0006357	regulation of transcription from RNA polymerase II promoter	11	678	0.137679	0.309367	ncbi_373969(DLX5);ncbi_395802(PROX1);ncbi_396160(WNT1);ncbi_396330(IRF7);ncbi_396384(IRF1);ncbi_396385(IRF8);ncbi_419265(HELZ2);ncbi_422720(TLR3);ncbi_424044(STAT1);ncbi_429089(CYR61);ncbi_768990(TMEM173)
GO:0007596	blood coagulation	2	58	0.137858	0.309367	ncbi_374209(ITGB3);ncbi_395509(PDGFRA)
GO:0008643	carbohydrate transport	2	58	0.137858	0.309367	ncbi_396370(C3);ncbi_420854(EDN1)
GO:0021953	central nervous system neuron differentiation	2	58	0.137858	0.309367	ncbi_395802(PROX1);ncbi_554220(OTP)
GO:0050851	antigen receptor-mediated signaling pathway	2	58	0.137858	0.309367	ncbi_419194(ADA);ncbi_423129(LPXN)
GO:0098609	cell-cell adhesion	6	313	0.139415	0.312369	ncbi_396160(WNT1);ncbi_396384(IRF1);ncbi_419194(ADA);ncbi_426068(CELSR1);ncbi_428121(LRRC32);ncbi_428650(RSAD2)
GO:0003206	cardiac chamber morphogenesis	2	59	0.1417	0.315998	ncbi_395802(PROX1);ncbi_429089(CYR61)
GO:0055002	striated muscle cell development	2	59	0.1417	0.315998	ncbi_395509(PDGFRA);ncbi_395802(PROX1)
GO:0061138	morphogenesis of a branching epithelium	2	59	0.1417	0.315998	ncbi_396160(WNT1);ncbi_426068(CELSR1)
GO:0006366	transcription from RNA polymerase II promoter	11	683	0.142697	0.317725	ncbi_373969(DLX5);ncbi_395802(PROX1);ncbi_396160(WNT1);ncbi_396330(IRF7);ncbi_396384(IRF1);ncbi_396385(IRF8);ncbi_419265(HELZ2);ncbi_422720(TLR3);ncbi_424044(STAT1);ncbi_429089(CYR61);ncbi_768990(TMEM173)
GO:0009416	response to light stimulus	3	117	0.143934	0.318174	ncbi_100859903(HYAL3);ncbi_395852(ID2);ncbi_423901(CASP7)
GO:0006753	nucleoside phosphate metabolic process	5	247	0.144257	0.318174	ncbi_419125(SAMHD1);ncbi_419194(ADA);ncbi_420034(NT5C3B);ncbi_420854(EDN1);ncbi_421921(CMPK2)
GO:0032879	regulation of localization	12	762	0.145093	0.318174	ncbi_374209(ITGB3);ncbi_395509(PDGFRA);ncbi_395742(FLT4);ncbi_395802(PROX1);ncbi_396370(C3);ncbi_419194(ADA);ncbi_419559(EDN2);ncbi_420854(EDN1);ncbi_422720(TLR3);ncbi_428650(RSAD2);ncbi_429089(CYR61);ncbi_768990(TMEM173)
GO:0003300	cardiac muscle hypertrophy	1	14	0.146248	0.318174	ncbi_420854(EDN1)
GO:0007215	glutamate receptor signaling pathway	1	14	0.146248	0.318174	ncbi_417965(GRIN2B)
GO:0021533	cell differentiation in hindbrain	1	14	0.146248	0.318174	ncbi_395802(PROX1)
GO:0030803	negative regulation of cyclic nucleotide biosynthetic process	1	14	0.146248	0.318174	ncbi_420854(EDN1)
GO:0030809	negative regulation of nucleotide biosynthetic process	1	14	0.146248	0.318174	ncbi_420854(EDN1)
GO:0032835	glomerulus development	1	14	0.146248	0.318174	ncbi_395509(PDGFRA)
GO:0045582	positive regulation of T cell differentiation	1	14	0.146248	0.318174	ncbi_419194(ADA)
GO:0045621	positive regulation of lymphocyte differentiation	1	14	0.146248	0.318174	ncbi_419194(ADA)
GO:0045687	positive regulation of glial cell differentiation	1	14	0.146248	0.318174	ncbi_395852(ID2)
GO:0048284	organelle fusion	1	14	0.146248	0.318174	ncbi_420559(SAMD9L)
GO:0070229	negative regulation of lymphocyte apoptotic process	1	14	0.146248	0.318174	ncbi_419194(ADA)
GO:2000107	negative regulation of leukocyte apoptotic process	1	14	0.146248	0.318174	ncbi_419194(ADA)
GO:0043254	regulation of protein complex assembly	3	118	0.146555	0.318354	ncbi_395147(EIF2AK2);ncbi_396160(WNT1);ncbi_771476(LMOD1)
GO:0009059	macromolecule biosynthetic process	25	1808	0.147137	0.319132	ncbi_100859302(LOC100859302);ncbi_373969(DLX5);ncbi_395147(EIF2AK2);ncbi_395281(ID3);ncbi_395282(ID1);ncbi_395509(PDGFRA);ncbi_395802(PROX1);ncbi_395852(ID2);ncbi_396160(WNT1);ncbi_396330(IRF7);ncbi_396384(IRF1);ncbi_396385(IRF8);ncbi_415724(TOX3);ncbi_417401(TRIM25);ncbi_418624(PIGA);ncbi_419265(HELZ2);ncbi_420854(EDN1);ncbi_422720(TLR3);ncbi_423129(LPXN);ncbi_423315(NPAS3);ncbi_424044(STAT1);nc…
GO:0003013	circulatory system process	4	182	0.147799	0.319596	ncbi_395852(ID2);ncbi_419194(ADA);ncbi_419559(EDN2);ncbi_420854(EDN1)
GO:0009314	response to radiation	4	182	0.147799	0.319596	ncbi_100859903(HYAL3);ncbi_395852(ID2);ncbi_423901(CASP7);ncbi_424046(NABP1)
GO:0055001	muscle cell development	2	61	0.149453	0.322334	ncbi_395509(PDGFRA);ncbi_395802(PROX1)
GO:0044249	cellular biosynthetic process	28	2061	0.149518	0.322334	ncbi_100859302(LOC100859302);ncbi_373969(DLX5);ncbi_395147(EIF2AK2);ncbi_395281(ID3);ncbi_395282(ID1);ncbi_395509(PDGFRA);ncbi_395802(PROX1);ncbi_395852(ID2);ncbi_396160(WNT1);ncbi_396330(IRF7);ncbi_396370(C3);ncbi_396384(IRF1);ncbi_396385(IRF8);ncbi_415724(TOX3);ncbi_417401(TRIM25);ncbi_418624(PIGA);ncbi_419194(ADA);ncbi_419265(HELZ2);ncbi_420854(EDN1);ncbi_421921(CMPK2);ncbi_422720(TLR3);ncbi_4…
GO:1903034	regulation of response to wounding	2	62	0.153361	0.33012	ncbi_395509(PDGFRA);ncbi_396370(C3)
GO:0001709	cell fate determination	1	15	0.155844	0.330966	ncbi_396160(WNT1)
GO:0003229	ventricular cardiac muscle tissue development	1	15	0.155844	0.330966	ncbi_395852(ID2)
GO:0006690	icosanoid metabolic process	1	15	0.155844	0.330966	ncbi_420854(EDN1)
GO:0014015	positive regulation of gliogenesis	1	15	0.155844	0.330966	ncbi_395852(ID2)
GO:0030218	erythrocyte differentiation	1	15	0.155844	0.330966	ncbi_395852(ID2)
GO:0034101	erythrocyte homeostasis	1	15	0.155844	0.330966	ncbi_395852(ID2)
GO:0045833	negative regulation of lipid metabolic process	1	15	0.155844	0.330966	ncbi_395802(PROX1)
GO:0055013	cardiac muscle cell development	1	15	0.155844	0.330966	ncbi_395802(PROX1)
GO:1901568	fatty acid derivative metabolic process	1	15	0.155844	0.330966	ncbi_420854(EDN1)
GO:0048736	appendage development	3	122	0.157194	0.333335	ncbi_373969(DLX5);ncbi_395852(ID2);ncbi_772070(DLX6)
GO:0045597	positive regulation of cell differentiation	5	256	0.160191	0.338858	ncbi_395802(PROX1);ncbi_395852(ID2);ncbi_419194(ADA);ncbi_420854(EDN1);ncbi_429089(CYR61)
GO:0009653	anatomical structure morphogenesis	17	1173	0.160274	0.338858	ncbi_373969(DLX5);ncbi_374209(ITGB3);ncbi_395282(ID1);ncbi_395509(PDGFRA);ncbi_395742(FLT4);ncbi_395802(PROX1);ncbi_395852(ID2);ncbi_396160(WNT1);ncbi_396370(C3);ncbi_419194(ADA);ncbi_420033(KLHL10);ncbi_420628(SNX10);ncbi_420854(EDN1);ncbi_424044(STAT1);ncbi_426068(CELSR1);ncbi_429089(CYR61);ncbi_772070(DLX6)
GO:0050817	coagulation	2	64	0.161236	0.340388	ncbi_374209(ITGB3);ncbi_395509(PDGFRA)
GO:0048589	developmental growth	3	124	0.162602	0.342763	ncbi_395802(PROX1);ncbi_395852(ID2);ncbi_428156(FOXS1)
GO:0006807	nitrogen compound metabolic process	33	2504	0.163178	0.34344	ncbi_100859903(HYAL3);ncbi_373969(DLX5);ncbi_374246(NBN);ncbi_395147(EIF2AK2);ncbi_395281(ID3);ncbi_395282(ID1);ncbi_395509(PDGFRA);ncbi_395802(PROX1);ncbi_395852(ID2);ncbi_396160(WNT1);ncbi_396330(IRF7);ncbi_396384(IRF1);ncbi_396385(IRF8);ncbi_415724(TOX3);ncbi_417401(TRIM25);ncbi_418700(LYGL);ncbi_419125(SAMHD1);ncbi_419194(ADA);ncbi_419265(HELZ2);ncbi_419872(MOV10);ncbi_420034(NT5C3B);ncbi_420…
GO:0030003	cellular cation homeostasis	4	190	0.164753	0.34344	ncbi_395509(PDGFRA);ncbi_419559(EDN2);ncbi_420854(EDN1);ncbi_431664(RXFP3)
GO:0034641	cellular nitrogen compound metabolic process	31	2337	0.164787	0.34344	ncbi_373969(DLX5);ncbi_374246(NBN);ncbi_395147(EIF2AK2);ncbi_395281(ID3);ncbi_395282(ID1);ncbi_395509(PDGFRA);ncbi_395802(PROX1);ncbi_395852(ID2);ncbi_396160(WNT1);ncbi_396330(IRF7);ncbi_396384(IRF1);ncbi_396385(IRF8);ncbi_415724(TOX3);ncbi_417401(TRIM25);ncbi_419125(SAMHD1);ncbi_419194(ADA);ncbi_419265(HELZ2);ncbi_419872(MOV10);ncbi_420034(NT5C3B);ncbi_420854(EDN1);ncbi_421434(CMTR1);ncbi_421921…
GO:0042113	B cell activation	2	65	0.165202	0.34344	ncbi_395852(ID2);ncbi_419194(ADA)
GO:0001510	RNA methylation	1	16	0.165333	0.34344	ncbi_421434(CMTR1)
GO:0002702	positive regulation of production of molecular mediator of immune response	1	16	0.165333	0.34344	ncbi_428650(RSAD2)
GO:0010623	developmental programmed cell death	1	16	0.165333	0.34344	ncbi_429089(CYR61)
GO:0014014	negative regulation of gliogenesis	1	16	0.165333	0.34344	ncbi_395852(ID2)
GO:0032465	regulation of cytokinesis	1	16	0.165333	0.34344	ncbi_431664(RXFP3)
GO:0042440	pigment metabolic process	1	16	0.165333	0.34344	ncbi_419194(ADA)
GO:0042098	T cell proliferation	2	66	0.169185	0.35093	ncbi_396384(IRF1);ncbi_428121(LRRC32)
GO:0051098	regulation of binding	3	127	0.170819	0.353804	ncbi_395852(ID2);ncbi_418698(MITD1);ncbi_768990(TMEM173)
GO:0051241	negative regulation of multicellular organismal process	4	193	0.171287	0.354258	ncbi_100858653(DHX58);ncbi_395852(ID2);ncbi_396384(IRF1);ncbi_428121(LRRC32)
GO:0006458	'de novo' protein folding	1	17	0.174717	0.35466	ncbi_417192(TOR1BL)
GO:0010543	regulation of platelet activation	1	17	0.174717	0.35466	ncbi_395509(PDGFRA)
GO:0014897	striated muscle hypertrophy	1	17	0.174717	0.35466	ncbi_420854(EDN1)
GO:0030800	negative regulation of cyclic nucleotide metabolic process	1	17	0.174717	0.35466	ncbi_420854(EDN1)
GO:0042307	positive regulation of protein import into nucleus	1	17	0.174717	0.35466	ncbi_768990(TMEM173)
GO:0043551	regulation of phosphatidylinositol 3-kinase activity	1	17	0.174717	0.35466	ncbi_395509(PDGFRA)
GO:0045980	negative regulation of nucleotide metabolic process	1	17	0.174717	0.35466	ncbi_420854(EDN1)
GO:0051701	interaction with host	1	17	0.174717	0.35466	ncbi_427727(TAP1)
GO:0070231	T cell apoptotic process	1	17	0.174717	0.35466	ncbi_419194(ADA)
GO:0090316	positive regulation of intracellular protein transport	1	17	0.174717	0.35466	ncbi_768990(TMEM173)
GO:1900182	positive regulation of protein localization to nucleus	1	17	0.174717	0.35466	ncbi_768990(TMEM173)
GO:1903829	positive regulation of cellular protein localization	1	17	0.174717	0.35466	ncbi_768990(TMEM173)
GO:1904591	positive regulation of protein import	1	17	0.174717	0.35466	ncbi_768990(TMEM173)
GO:0003205	cardiac chamber development	2	68	0.177199	0.357662	ncbi_395802(PROX1);ncbi_429089(CYR61)
GO:0007611	learning or memory	2	68	0.177199	0.357662	ncbi_416734(PAK5);ncbi_417965(GRIN2B)
GO:0043393	regulation of protein binding	2	68	0.177199	0.357662	ncbi_418698(MITD1);ncbi_768990(TMEM173)
GO:0050890	cognition	2	68	0.177199	0.357662	ncbi_416734(PAK5);ncbi_417965(GRIN2B)
GO:0044271	cellular nitrogen compound biosynthetic process	22	1605	0.179773	0.362057	ncbi_373969(DLX5);ncbi_395147(EIF2AK2);ncbi_395281(ID3);ncbi_395282(ID1);ncbi_395802(PROX1);ncbi_395852(ID2);ncbi_396160(WNT1);ncbi_396330(IRF7);ncbi_396384(IRF1);ncbi_396385(IRF8);ncbi_415724(TOX3);ncbi_417401(TRIM25);ncbi_419194(ADA);ncbi_419265(HELZ2);ncbi_420854(EDN1);ncbi_421921(CMPK2);ncbi_422720(TLR3);ncbi_423129(LPXN);ncbi_424044(STAT1);ncbi_428156(FOXS1);ncbi_429089(CYR61);ncbi_768990(TM…
GO:0006873	cellular ion homeostasis	4	197	0.180139	0.362057	ncbi_395509(PDGFRA);ncbi_419559(EDN2);ncbi_420854(EDN1);ncbi_431664(RXFP3)
GO:0044087	regulation of cellular component biogenesis	4	197	0.180139	0.362057	ncbi_395147(EIF2AK2);ncbi_396160(WNT1);ncbi_415327(PATL2);ncbi_771476(LMOD1)
GO:0002526	acute inflammatory response	1	18	0.183996	0.363798	ncbi_396370(C3)
GO:0002708	positive regulation of lymphocyte mediated immunity	1	18	0.183996	0.363798	ncbi_428650(RSAD2)
GO:0006909	phagocytosis	1	18	0.183996	0.363798	ncbi_396370(C3)
GO:0007050	cell cycle arrest	1	18	0.183996	0.363798	ncbi_395852(ID2)
GO:0032635	interleukin-6 production	1	18	0.183996	0.363798	ncbi_427756(CARD9)
GO:0032675	regulation of interleukin-6 production	1	18	0.183996	0.363798	ncbi_427756(CARD9)
GO:0033555	multicellular organismal response to stress	1	18	0.183996	0.363798	ncbi_417965(GRIN2B)
GO:0033559	unsaturated fatty acid metabolic process	1	18	0.183996	0.363798	ncbi_420854(EDN1)
GO:0051693	actin filament capping	1	18	0.183996	0.363798	ncbi_771476(LMOD1)
GO:0055006	cardiac cell development	1	18	0.183996	0.363798	ncbi_395802(PROX1)
GO:0070555	response to interleukin-1	1	18	0.183996	0.363798	ncbi_100859903(HYAL3)
GO:2000026	regulation of multicellular organismal development	8	490	0.184069	0.363798	ncbi_395147(EIF2AK2);ncbi_395852(ID2);ncbi_396160(WNT1);ncbi_396370(C3);ncbi_396384(IRF1);ncbi_419194(ADA);ncbi_424044(STAT1);ncbi_426068(CELSR1)
GO:0006796	phosphate-containing compound metabolic process	19	1364	0.184703	0.364179	ncbi_374246(NBN);ncbi_395147(EIF2AK2);ncbi_395509(PDGFRA);ncbi_395742(FLT4);ncbi_395802(PROX1);ncbi_396160(WNT1);ncbi_396370(C3);ncbi_396405(CAMKK2);ncbi_416734(PAK5);ncbi_419125(SAMHD1);ncbi_419194(ADA);ncbi_420034(NT5C3B);ncbi_420449(PTPRN2);ncbi_420854(EDN1);ncbi_421297(ALK);ncbi_421921(CMPK2);ncbi_422720(TLR3);ncbi_427756(CARD9);ncbi_429089(CYR61)
GO:0022407	regulation of cell-cell adhesion	3	132	0.184773	0.364179	ncbi_396384(IRF1);ncbi_419194(ADA);ncbi_428121(LRRC32)
GO:0016477	cell migration	8	493	0.188291	0.370601	ncbi_374209(ITGB3);ncbi_395509(PDGFRA);ncbi_395742(FLT4);ncbi_395802(PROX1);ncbi_395852(ID2);ncbi_419559(EDN2);ncbi_420854(EDN1);ncbi_429089(CYR61)
GO:0006915	apoptotic process	11	725	0.188595	0.370688	ncbi_101749333(KRT18);ncbi_395147(EIF2AK2);ncbi_395742(FLT4);ncbi_415724(TOX3);ncbi_416734(PAK5);ncbi_419194(ADA);ncbi_419239(BIRC7);ncbi_423901(CASP7);ncbi_424185(IFIH1);ncbi_427756(CARD9);ncbi_429089(CYR61)
GO:0043542	endothelial cell migration	2	71	0.18933	0.370919	ncbi_395742(FLT4);ncbi_395802(PROX1)
GO:0051302	regulation of cell division	2	71	0.18933	0.370919	ncbi_420854(EDN1);ncbi_431664(RXFP3)
GO:0055086	nucleobase-containing small molecule metabolic process	5	272	0.190186	0.370919	ncbi_419125(SAMHD1);ncbi_419194(ADA);ncbi_420034(NT5C3B);ncbi_420854(EDN1);ncbi_421921(CMPK2)
GO:0002204	somatic recombination of immunoglobulin genes involved in immune response	1	19	0.193171	0.370919	ncbi_374246(NBN)
GO:0002208	somatic diversification of immunoglobulins involved in immune response	1	19	0.193171	0.370919	ncbi_374246(NBN)
GO:0002821	positive regulation of adaptive immune response	1	19	0.193171	0.370919	ncbi_428650(RSAD2)
GO:0002824	positive regulation of adaptive immune response based on somatic recombination of immune receptors built from immunoglobulin superfamily domains	1	19	0.193171	0.370919	ncbi_428650(RSAD2)
GO:0003170	heart valve development	1	19	0.193171	0.370919	ncbi_429089(CYR61)
GO:0021988	olfactory lobe development	1	19	0.193171	0.370919	ncbi_395852(ID2)
GO:0032642	regulation of chemokine production	1	19	0.193171	0.370919	ncbi_422720(TLR3)
GO:0042345	regulation of NF-kappaB import into nucleus	1	19	0.193171	0.370919	ncbi_422720(TLR3)
GO:0042348	NF-kappaB import into nucleus	1	19	0.193171	0.370919	ncbi_422720(TLR3)
GO:0050848	regulation of calcium-mediated signaling	1	19	0.193171	0.370919	ncbi_419194(ADA)
GO:0055007	cardiac muscle cell differentiation	1	19	0.193171	0.370919	ncbi_395802(PROX1)
GO:0060071	Wnt signaling pathway, planar cell polarity pathway	1	19	0.193171	0.370919	ncbi_426068(CELSR1)
GO:0060491	regulation of cell projection assembly	1	19	0.193171	0.370919	ncbi_396160(WNT1)
GO:0090175	regulation of establishment of planar polarity	1	19	0.193171	0.370919	ncbi_426068(CELSR1)
GO:0001818	negative regulation of cytokine production	2	72	0.193399	0.370919	ncbi_100858653(DHX58);ncbi_428121(LRRC32)
GO:0006793	phosphorus metabolic process	19	1377	0.196074	0.375545	ncbi_374246(NBN);ncbi_395147(EIF2AK2);ncbi_395509(PDGFRA);ncbi_395742(FLT4);ncbi_395802(PROX1);ncbi_396160(WNT1);ncbi_396370(C3);ncbi_396405(CAMKK2);ncbi_416734(PAK5);ncbi_419125(SAMHD1);ncbi_419194(ADA);ncbi_420034(NT5C3B);ncbi_420449(PTPRN2);ncbi_420854(EDN1);ncbi_421297(ALK);ncbi_421921(CMPK2);ncbi_422720(TLR3);ncbi_427756(CARD9);ncbi_429089(CYR61)
GO:0048870	cell motility	9	576	0.197052	0.376406	ncbi_374209(ITGB3);ncbi_395509(PDGFRA);ncbi_395742(FLT4);ncbi_395802(PROX1);ncbi_395852(ID2);ncbi_419559(EDN2);ncbi_420854(EDN1);ncbi_429089(CYR61);ncbi_771137(SLC26A8)
GO:0051674	localization of cell	9	576	0.197052	0.376406	ncbi_374209(ITGB3);ncbi_395509(PDGFRA);ncbi_395742(FLT4);ncbi_395802(PROX1);ncbi_395852(ID2);ncbi_419559(EDN2);ncbi_420854(EDN1);ncbi_429089(CYR61);ncbi_771137(SLC26A8)
GO:0008406	gonad development	2	73	0.197479	0.376718	ncbi_395509(PDGFRA);ncbi_420033(KLHL10)
GO:0055065	metal ion homeostasis	4	205	0.198292	0.377762	ncbi_395509(PDGFRA);ncbi_419559(EDN2);ncbi_420854(EDN1);ncbi_431664(RXFP3)
GO:0040017	positive regulation of locomotion	2	74	0.201571	0.380712	ncbi_418528(TMPRSS2);ncbi_419559(EDN2)
GO:0065007	biological regulation	64	5289	0.201875	0.380712	ncbi_100858653(DHX58);ncbi_100858732(STAT2);ncbi_101749333(KRT18);ncbi_112530026(GPR142);ncbi_112533547(LOC112533547);ncbi_373969(DLX5);ncbi_374209(ITGB3);ncbi_374246(NBN);ncbi_395147(EIF2AK2);ncbi_395243(IRF9);ncbi_395281(ID3);ncbi_395282(ID1);ncbi_395429(POSTN);ncbi_395509(PDGFRA);ncbi_395742(FLT4);ncbi_395802(PROX1);ncbi_395852(ID2);ncbi_395908(OASL);ncbi_396160(WNT1);ncbi_396330(IRF7);ncbi_39…
GO:0002381	immunoglobulin production involved in immunoglobulin mediated immune response	1	20	0.202245	0.380712	ncbi_374246(NBN)
GO:0021879	forebrain neuron differentiation	1	20	0.202245	0.380712	ncbi_395802(PROX1)
GO:0032602	chemokine production	1	20	0.202245	0.380712	ncbi_422720(TLR3)
GO:0035710	CD4-positive, alpha-beta T cell activation	1	20	0.202245	0.380712	ncbi_428650(RSAD2)
GO:0043502	regulation of muscle adaptation	1	20	0.202245	0.380712	ncbi_420854(EDN1)
GO:0050810	regulation of steroid biosynthetic process	1	20	0.202245	0.380712	ncbi_395802(PROX1)
GO:0090068	positive regulation of cell cycle process	1	20	0.202245	0.380712	ncbi_395802(PROX1)
GO:0003002	regionalization	4	207	0.202917	0.381473	ncbi_395852(ID2);ncbi_396160(WNT1);ncbi_420854(EDN1);ncbi_426068(CELSR1)
GO:0071704	organic substance metabolic process	61	5024	0.205097	0.385063	ncbi_100858732(STAT2);ncbi_100859302(LOC100859302);ncbi_100859903(HYAL3);ncbi_112533547(LOC112533547);ncbi_373969(DLX5);ncbi_374246(NBN);ncbi_395147(EIF2AK2);ncbi_395243(IRF9);ncbi_395281(ID3);ncbi_395282(ID1);ncbi_395509(PDGFRA);ncbi_395742(FLT4);ncbi_395802(PROX1);ncbi_395852(ID2);ncbi_396160(WNT1);ncbi_396330(IRF7);ncbi_396370(C3);ncbi_396384(IRF1);ncbi_396385(IRF8);ncbi_396405(CAMKK2);ncbi_41…
GO:0045137	development of primary sexual characteristics	2	75	0.205672	0.385636	ncbi_395509(PDGFRA);ncbi_420033(KLHL10)
GO:0001763	morphogenesis of a branching structure	2	76	0.209783	0.389372	ncbi_396160(WNT1);ncbi_426068(CELSR1)
GO:0002262	myeloid cell homeostasis	1	21	0.211217	0.389372	ncbi_395852(ID2)
GO:0002718	regulation of cytokine production involved in immune response	1	21	0.211217	0.389372	ncbi_428650(RSAD2)
GO:0002763	positive regulation of myeloid leukocyte differentiation	1	21	0.211217	0.389372	ncbi_395852(ID2)
GO:0010518	positive regulation of phospholipase activity	1	21	0.211217	0.389372	ncbi_395509(PDGFRA)
GO:0016445	somatic diversification of immunoglobulins	1	21	0.211217	0.389372	ncbi_374246(NBN)
GO:0016447	somatic recombination of immunoglobulin gene segments	1	21	0.211217	0.389372	ncbi_374246(NBN)
GO:0021872	forebrain generation of neurons	1	21	0.211217	0.389372	ncbi_395802(PROX1)
GO:0030835	negative regulation of actin filament depolymerization	1	21	0.211217	0.389372	ncbi_771476(LMOD1)
GO:0030837	negative regulation of actin filament polymerization	1	21	0.211217	0.389372	ncbi_771476(LMOD1)
GO:0032272	negative regulation of protein polymerization	1	21	0.211217	0.389372	ncbi_771476(LMOD1)
GO:0060193	positive regulation of lipase activity	1	21	0.211217	0.389372	ncbi_395509(PDGFRA)
GO:1903725	regulation of phospholipid metabolic process	1	21	0.211217	0.389372	ncbi_395509(PDGFRA)
GO:0055082	cellular chemical homeostasis	4	211	0.212263	0.390795	ncbi_395509(PDGFRA);ncbi_419559(EDN2);ncbi_420854(EDN1);ncbi_431664(RXFP3)
GO:0009058	biosynthetic process	28	2153	0.21487	0.395083	ncbi_100859302(LOC100859302);ncbi_373969(DLX5);ncbi_395147(EIF2AK2);ncbi_395281(ID3);ncbi_395282(ID1);ncbi_395509(PDGFRA);ncbi_395802(PROX1);ncbi_395852(ID2);ncbi_396160(WNT1);ncbi_396330(IRF7);ncbi_396370(C3);ncbi_396384(IRF1);ncbi_396385(IRF8);ncbi_415724(TOX3);ncbi_417401(TRIM25);ncbi_418624(PIGA);ncbi_419194(ADA);ncbi_419265(HELZ2);ncbi_420854(EDN1);ncbi_421921(CMPK2);ncbi_422720(TLR3);ncbi_4…
GO:0050878	regulation of body fluid levels	3	143	0.216453	0.397482	ncbi_374209(ITGB3);ncbi_395509(PDGFRA);ncbi_420854(EDN1)
GO:0009887	organ morphogenesis	6	361	0.218942	0.398005	ncbi_395509(PDGFRA);ncbi_395802(PROX1);ncbi_395852(ID2);ncbi_420033(KLHL10);ncbi_426068(CELSR1);ncbi_429089(CYR61)
GO:0045595	regulation of cell differentiation	9	592	0.219035	0.398005	ncbi_395147(EIF2AK2);ncbi_395281(ID3);ncbi_395802(PROX1);ncbi_395852(ID2);ncbi_396160(WNT1);ncbi_396384(IRF1);ncbi_419194(ADA);ncbi_420854(EDN1);ncbi_429089(CYR61)
GO:0007507	heart development	3	144	0.219391	0.398005	ncbi_395802(PROX1);ncbi_395852(ID2);ncbi_429089(CYR61)
GO:0001736	establishment of planar polarity	1	22	0.22009	0.398005	ncbi_426068(CELSR1)
GO:0007164	establishment of tissue polarity	1	22	0.22009	0.398005	ncbi_426068(CELSR1)
GO:0010883	regulation of lipid storage	1	22	0.22009	0.398005	ncbi_396370(C3)
GO:0014896	muscle hypertrophy	1	22	0.22009	0.398005	ncbi_420854(EDN1)
GO:0030324	lung development	1	22	0.22009	0.398005	ncbi_426068(CELSR1)
GO:0043242	negative regulation of protein complex disassembly	1	22	0.22009	0.398005	ncbi_771476(LMOD1)
GO:0043550	regulation of lipid kinase activity	1	22	0.22009	0.398005	ncbi_395509(PDGFRA)
GO:0050727	regulation of inflammatory response	1	22	0.22009	0.398005	ncbi_396370(C3)
GO:1901880	negative regulation of protein depolymerization	1	22	0.22009	0.398005	ncbi_771476(LMOD1)
GO:0034645	cellular macromolecule biosynthetic process	23	1738	0.220834	0.398845	ncbi_100859302(LOC100859302);ncbi_373969(DLX5);ncbi_395147(EIF2AK2);ncbi_395281(ID3);ncbi_395282(ID1);ncbi_395509(PDGFRA);ncbi_395802(PROX1);ncbi_395852(ID2);ncbi_396160(WNT1);ncbi_396330(IRF7);ncbi_396384(IRF1);ncbi_396385(IRF8);ncbi_415724(TOX3);ncbi_417401(TRIM25);ncbi_418624(PIGA);ncbi_419265(HELZ2);ncbi_422720(TLR3);ncbi_423315(NPAS3);ncbi_424044(STAT1);ncbi_428156(FOXS1);ncbi_429089(CYR61);…
GO:0050789	regulation of biological process	61	5053	0.224101	0.404232	ncbi_100858653(DHX58);ncbi_100858732(STAT2);ncbi_101749333(KRT18);ncbi_112530026(GPR142);ncbi_112533547(LOC112533547);ncbi_373969(DLX5);ncbi_374209(ITGB3);ncbi_374246(NBN);ncbi_395147(EIF2AK2);ncbi_395243(IRF9);ncbi_395281(ID3);ncbi_395282(ID1);ncbi_395429(POSTN);ncbi_395509(PDGFRA);ncbi_395742(FLT4);ncbi_395802(PROX1);ncbi_395852(ID2);ncbi_395908(OASL);ncbi_396160(WNT1);ncbi_396330(IRF7);ncbi_39…
GO:1901576	organic substance biosynthetic process	27	2083	0.226786	0.408559	ncbi_100859302(LOC100859302);ncbi_373969(DLX5);ncbi_395147(EIF2AK2);ncbi_395281(ID3);ncbi_395282(ID1);ncbi_395509(PDGFRA);ncbi_395802(PROX1);ncbi_395852(ID2);ncbi_396160(WNT1);ncbi_396330(IRF7);ncbi_396384(IRF1);ncbi_396385(IRF8);ncbi_415724(TOX3);ncbi_417401(TRIM25);ncbi_418624(PIGA);ncbi_419194(ADA);ncbi_419265(HELZ2);ncbi_420854(EDN1);ncbi_421921(CMPK2);ncbi_422720(TLR3);ncbi_423129(LPXN);ncbi…
GO:0003014	renal system process	1	23	0.228864	0.410227	ncbi_420854(EDN1)
GO:0031016	pancreas development	1	23	0.228864	0.410227	ncbi_395802(PROX1)
GO:0045446	endothelial cell differentiation	1	23	0.228864	0.410227	ncbi_395802(PROX1)
GO:0060541	respiratory system development	1	23	0.228864	0.410227	ncbi_426068(CELSR1)
GO:0016070	RNA metabolic process	21	1581	0.230359	0.411522	ncbi_373969(DLX5);ncbi_395147(EIF2AK2);ncbi_395281(ID3);ncbi_395282(ID1);ncbi_395802(PROX1);ncbi_395852(ID2);ncbi_396160(WNT1);ncbi_396330(IRF7);ncbi_396384(IRF1);ncbi_396385(IRF8);ncbi_415724(TOX3);ncbi_417401(TRIM25);ncbi_419265(HELZ2);ncbi_419872(MOV10);ncbi_421434(CMTR1);ncbi_422720(TLR3);ncbi_423129(LPXN);ncbi_424044(STAT1);ncbi_428156(FOXS1);ncbi_429089(CYR61);ncbi_768990(TMEM173)
GO:0000075	cell cycle checkpoint	2	81	0.230452	0.411522	ncbi_374246(NBN);ncbi_424046(NABP1)
GO:0045765	regulation of angiogenesis	2	81	0.230452	0.411522	ncbi_396370(C3);ncbi_424044(STAT1)
GO:0002429	immune response-activating cell surface receptor signaling pathway	2	82	0.234604	0.418412	ncbi_419194(ADA);ncbi_423129(LPXN)
GO:0044260	cellular macromolecule metabolic process	44	3563	0.235724	0.418928	ncbi_100859302(LOC100859302);ncbi_373969(DLX5);ncbi_374246(NBN);ncbi_395147(EIF2AK2);ncbi_395281(ID3);ncbi_395282(ID1);ncbi_395509(PDGFRA);ncbi_395742(FLT4);ncbi_395802(PROX1);ncbi_395852(ID2);ncbi_396160(WNT1);ncbi_396330(IRF7);ncbi_396370(C3);ncbi_396384(IRF1);ncbi_396385(IRF8);ncbi_396405(CAMKK2);ncbi_415724(TOX3);ncbi_416734(PAK5);ncbi_417401(TRIM25);ncbi_418167(USP18);ncbi_418624(PIGA);ncbi_…
GO:1901700	response to oxygen-containing compound	5	295	0.236473	0.418928	ncbi_395509(PDGFRA);ncbi_396385(IRF8);ncbi_417965(GRIN2B);ncbi_421921(CMPK2);ncbi_427756(CARD9)
GO:0001503	ossification	3	150	0.237183	0.418928	ncbi_373969(DLX5);ncbi_395281(ID3);ncbi_395852(ID2)
GO:0044057	regulation of system process	3	150	0.237183	0.418928	ncbi_419194(ADA);ncbi_419559(EDN2);ncbi_420854(EDN1)
GO:0002478	antigen processing and presentation of exogenous peptide antigen	1	24	0.237539	0.418928	ncbi_427728(TAP2)
GO:0002698	negative regulation of immune effector process	1	24	0.237539	0.418928	ncbi_100858653(DHX58)
GO:0006835	dicarboxylic acid transport	1	24	0.237539	0.418928	ncbi_771137(SLC26A8)
GO:0045661	regulation of myoblast differentiation	1	24	0.237539	0.418928	ncbi_395281(ID3)
GO:0046824	positive regulation of nucleocytoplasmic transport	1	24	0.237539	0.418928	ncbi_768990(TMEM173)
GO:0048856	anatomical structure development	28	2183	0.23898	0.420589	ncbi_100859903(HYAL3);ncbi_373969(DLX5);ncbi_374209(ITGB3);ncbi_374246(NBN);ncbi_395147(EIF2AK2);ncbi_395281(ID3);ncbi_395282(ID1);ncbi_395429(POSTN);ncbi_395509(PDGFRA);ncbi_395742(FLT4);ncbi_395802(PROX1);ncbi_395852(ID2);ncbi_396160(WNT1);ncbi_396370(C3);ncbi_396384(IRF1);ncbi_419194(ADA);ncbi_420033(KLHL10);ncbi_420559(SAMD9L);ncbi_420628(SNX10);ncbi_420854(EDN1);ncbi_421297(ALK);ncbi_422395(…
GO:0019637	organophosphate metabolic process	6	372	0.239072	0.420589	ncbi_395509(PDGFRA);ncbi_419125(SAMHD1);ncbi_419194(ADA);ncbi_420034(NT5C3B);ncbi_420854(EDN1);ncbi_421921(CMPK2)
GO:1901293	nucleoside phosphate biosynthetic process	3	151	0.240174	0.422007	ncbi_419194(ADA);ncbi_420854(EDN1);ncbi_421921(CMPK2)
GO:0050670	regulation of lymphocyte proliferation	2	84	0.242922	0.42631	ncbi_419194(ADA);ncbi_428121(LRRC32)
GO:0022402	cell cycle process	7	453	0.245774	0.429375	ncbi_374246(NBN);ncbi_395802(PROX1);ncbi_395852(ID2);ncbi_396384(IRF1);ncbi_420854(EDN1);ncbi_424046(NABP1);ncbi_431664(RXFP3)
GO:0007569	cell aging	1	25	0.246119	0.429375	ncbi_395852(ID2)
GO:0019915	lipid storage	1	25	0.246119	0.429375	ncbi_396370(C3)
GO:0045639	positive regulation of myeloid cell differentiation	1	25	0.246119	0.429375	ncbi_395852(ID2)
GO:0051046	regulation of secretion	3	153	0.246175	0.429375	ncbi_419194(ADA);ncbi_420854(EDN1);ncbi_428650(RSAD2)
GO:0042060	wound healing	2	85	0.247086	0.429911	ncbi_374209(ITGB3);ncbi_395509(PDGFRA)
GO:1901342	regulation of vasculature development	2	85	0.247086	0.429911	ncbi_396370(C3);ncbi_424044(STAT1)
GO:0009117	nucleotide metabolic process	4	226	0.24832	0.431531	ncbi_419125(SAMHD1);ncbi_419194(ADA);ncbi_420854(EDN1);ncbi_421921(CMPK2)
GO:0048017	inositol lipid-mediated signaling	2	86	0.251252	0.435565	ncbi_395509(PDGFRA);ncbi_420854(EDN1)
GO:0048871	multicellular organismal homeostasis	2	86	0.251252	0.435565	ncbi_419559(EDN2);ncbi_420033(KLHL10)
GO:0002244	hematopoietic progenitor cell differentiation	1	26	0.254602	0.439235	ncbi_395147(EIF2AK2)
GO:0008361	regulation of cell size	1	26	0.254602	0.439235	ncbi_420854(EDN1)
GO:0019884	antigen processing and presentation of exogenous antigen	1	26	0.254602	0.439235	ncbi_427728(TAP2)
GO:0045807	positive regulation of endocytosis	1	26	0.254602	0.439235	ncbi_396370(C3)
GO:0010632	regulation of epithelial cell migration	2	87	0.255422	0.439584	ncbi_395742(FLT4);ncbi_395802(PROX1)
GO:0060562	epithelial tube morphogenesis	2	87	0.255422	0.439584	ncbi_396160(WNT1);ncbi_426068(CELSR1)
GO:0071705	nitrogen compound transport	4	230	0.258163	0.442844	ncbi_420854(EDN1);ncbi_422720(TLR3);ncbi_427727(TAP1);ncbi_427728(TAP2)
GO:0007420	brain development	3	157	0.258248	0.442844	ncbi_395802(PROX1);ncbi_395852(ID2);ncbi_396160(WNT1)
GO:0060322	head development	3	157	0.258248	0.442844	ncbi_395802(PROX1);ncbi_395852(ID2);ncbi_396160(WNT1)
GO:0002367	cytokine production involved in immune response	1	27	0.262991	0.449356	ncbi_428650(RSAD2)
GO:0021782	glial cell development	1	27	0.262991	0.449356	ncbi_395852(ID2)
GO:0072091	regulation of stem cell proliferation	1	27	0.262991	0.449356	ncbi_395147(EIF2AK2)
GO:0032944	regulation of mononuclear cell proliferation	2	89	0.263764	0.450136	ncbi_419194(ADA);ncbi_428121(LRRC32)
GO:0003008	system process	10	705	0.266094	0.453569	ncbi_374246(NBN);ncbi_395852(ID2);ncbi_416734(PAK5);ncbi_417965(GRIN2B);ncbi_419194(ADA);ncbi_419559(EDN2);ncbi_420854(EDN1);ncbi_428156(FOXS1);ncbi_771476(LMOD1);ncbi_771694(BEST4)
GO:0002573	myeloid leukocyte differentiation	2	90	0.267936	0.453737	ncbi_395852(ID2);ncbi_420628(SNX10)
GO:0015833	peptide transport	2	90	0.267936	0.453737	ncbi_420854(EDN1);ncbi_422720(TLR3)
GO:0001738	morphogenesis of a polarized epithelium	1	28	0.271287	0.453737	ncbi_426068(CELSR1)
GO:0002705	positive regulation of leukocyte mediated immunity	1	28	0.271287	0.453737	ncbi_428650(RSAD2)
GO:0030902	hindbrain development	1	28	0.271287	0.453737	ncbi_395802(PROX1)
GO:0034968	histone lysine methylation	1	28	0.271287	0.453737	ncbi_418866(SETDB2)
GO:0035264	multicellular organism growth	1	28	0.271287	0.453737	ncbi_428156(FOXS1)
GO:0035567	non-canonical Wnt signaling pathway	1	28	0.271287	0.453737	ncbi_426068(CELSR1)
GO:0040014	regulation of multicellular organism growth	1	28	0.271287	0.453737	ncbi_428156(FOXS1)
GO:0043500	muscle adaptation	1	28	0.271287	0.453737	ncbi_420854(EDN1)
GO:0045685	regulation of glial cell differentiation	1	28	0.271287	0.453737	ncbi_395852(ID2)
GO:0050870	positive regulation of T cell activation	1	28	0.271287	0.453737	ncbi_419194(ADA)
GO:0051222	positive regulation of protein transport	1	28	0.271287	0.453737	ncbi_768990(TMEM173)
GO:0051899	membrane depolarization	1	28	0.271287	0.453737	ncbi_417965(GRIN2B)
GO:1903039	positive regulation of leukocyte cell-cell adhesion	1	28	0.271287	0.453737	ncbi_419194(ADA)
GO:1904951	positive regulation of establishment of protein localization	1	28	0.271287	0.453737	ncbi_768990(TMEM173)
GO:0042391	regulation of membrane potential	2	91	0.272108	0.454045	ncbi_417965(GRIN2B);ncbi_771694(BEST4)
GO:0070663	regulation of leukocyte proliferation	2	91	0.272108	0.454045	ncbi_419194(ADA);ncbi_428121(LRRC32)
GO:0001667	ameboidal-type cell migration	3	162	0.273452	0.455753	ncbi_395742(FLT4);ncbi_395802(PROX1);ncbi_395852(ID2)
GO:0002768	immune response-regulating cell surface receptor signaling pathway	2	92	0.27628	0.459392	ncbi_419194(ADA);ncbi_423129(LPXN)
GO:0019216	regulation of lipid metabolic process	2	92	0.27628	0.459392	ncbi_395509(PDGFRA);ncbi_395802(PROX1)
GO:0002377	immunoglobulin production	1	29	0.27949	0.460432	ncbi_374246(NBN)
GO:0009636	response to toxic substance	1	29	0.27949	0.460432	ncbi_100859903(HYAL3)
GO:0030042	actin filament depolymerization	1	29	0.27949	0.460432	ncbi_771476(LMOD1)
GO:0030834	regulation of actin filament depolymerization	1	29	0.27949	0.460432	ncbi_771476(LMOD1)
GO:0031333	negative regulation of protein complex assembly	1	29	0.27949	0.460432	ncbi_771476(LMOD1)
GO:0045787	positive regulation of cell cycle	1	29	0.27949	0.460432	ncbi_395802(PROX1)
GO:0048645	organ formation	1	29	0.27949	0.460432	ncbi_395852(ID2)
GO:1902106	negative regulation of leukocyte differentiation	1	29	0.27949	0.460432	ncbi_396384(IRF1)
GO:0044712	single-organism catabolic process	2	93	0.280451	0.461172	ncbi_419125(SAMHD1);ncbi_419194(ADA)
GO:0055080	cation homeostasis	4	239	0.280587	0.461172	ncbi_395509(PDGFRA);ncbi_419559(EDN2);ncbi_420854(EDN1);ncbi_431664(RXFP3)
GO:0006928	movement of cell or subcellular component	10	717	0.283339	0.465158	ncbi_373969(DLX5);ncbi_374209(ITGB3);ncbi_395509(PDGFRA);ncbi_395742(FLT4);ncbi_395802(PROX1);ncbi_395852(ID2);ncbi_419559(EDN2);ncbi_420854(EDN1);ncbi_429089(CYR61);ncbi_771137(SLC26A8)
GO:0016055	Wnt signaling pathway	3	166	0.285686	0.465447	ncbi_373969(DLX5);ncbi_396160(WNT1);ncbi_426068(CELSR1)
GO:0090066	regulation of anatomical structure size	3	166	0.285686	0.465447	ncbi_419559(EDN2);ncbi_420854(EDN1);ncbi_771476(LMOD1)
GO:0080090	regulation of primary metabolic process	26	2067	0.287155	0.465447	ncbi_373969(DLX5);ncbi_374246(NBN);ncbi_395147(EIF2AK2);ncbi_395281(ID3);ncbi_395282(ID1);ncbi_395509(PDGFRA);ncbi_395742(FLT4);ncbi_395802(PROX1);ncbi_395852(ID2);ncbi_396160(WNT1);ncbi_396330(IRF7);ncbi_396370(C3);ncbi_396384(IRF1);ncbi_396385(IRF8);ncbi_415724(TOX3);ncbi_417401(TRIM25);ncbi_419265(HELZ2);ncbi_420854(EDN1);ncbi_421297(ALK);ncbi_422720(TLR3);ncbi_423129(LPXN);ncbi_424044(STAT1);…
GO:0002067	glandular epithelial cell differentiation	1	30	0.287602	0.465447	ncbi_395802(PROX1)
GO:0002285	lymphocyte activation involved in immune response	1	30	0.287602	0.465447	ncbi_419194(ADA)
GO:0002562	somatic diversification of immune receptors via germline recombination within a single locus	1	30	0.287602	0.465447	ncbi_374246(NBN)
GO:0009112	nucleobase metabolic process	1	30	0.287602	0.465447	ncbi_419194(ADA)
GO:0009132	nucleoside diphosphate metabolic process	1	30	0.287602	0.465447	ncbi_421921(CMPK2)
GO:0045445	myoblast differentiation	1	30	0.287602	0.465447	ncbi_395281(ID3)
GO:0055008	cardiac muscle tissue morphogenesis	1	30	0.287602	0.465447	ncbi_395802(PROX1)
GO:1901879	regulation of protein depolymerization	1	30	0.287602	0.465447	ncbi_771476(LMOD1)
GO:1903707	negative regulation of hemopoiesis	1	30	0.287602	0.465447	ncbi_396384(IRF1)
GO:0007610	behavior	5	319	0.28776	0.465447	ncbi_395852(ID2);ncbi_416734(PAK5);ncbi_417965(GRIN2B);ncbi_423315(NPAS3);ncbi_426068(CELSR1)
GO:0042306	regulation of protein import into nucleus	2	96	0.292952	0.471879	ncbi_422720(TLR3);ncbi_768990(TMEM173)
GO:1900180	regulation of protein localization to nucleus	2	96	0.292952	0.471879	ncbi_422720(TLR3);ncbi_768990(TMEM173)
GO:1904589	regulation of protein import	2	96	0.292952	0.471879	ncbi_422720(TLR3);ncbi_768990(TMEM173)
GO:0007167	enzyme linked receptor protein signaling pathway	6	401	0.29458	0.471879	ncbi_373969(DLX5);ncbi_395509(PDGFRA);ncbi_395742(FLT4);ncbi_396160(WNT1);ncbi_421297(ALK);ncbi_429089(CYR61)
GO:0009127	purine nucleoside monophosphate biosynthetic process	1	31	0.295623	0.471879	ncbi_419194(ADA)
GO:0016444	somatic cell DNA recombination	1	31	0.295623	0.471879	ncbi_374246(NBN)
GO:0030193	regulation of blood coagulation	1	31	0.295623	0.471879	ncbi_395509(PDGFRA)
GO:0030888	regulation of B cell proliferation	1	31	0.295623	0.471879	ncbi_419194(ADA)
GO:0045995	regulation of embryonic development	1	31	0.295623	0.471879	ncbi_396160(WNT1)
GO:0051100	negative regulation of binding	1	31	0.295623	0.471879	ncbi_395852(ID2)
GO:1900046	regulation of hemostasis	1	31	0.295623	0.471879	ncbi_395509(PDGFRA)
GO:0043085	positive regulation of catalytic activity	4	245	0.295711	0.471879	ncbi_395509(PDGFRA);ncbi_419559(EDN2);ncbi_420854(EDN1);ncbi_421297(ALK)
GO:1903533	regulation of protein targeting	2	97	0.297113	0.473587	ncbi_422720(TLR3);ncbi_768990(TMEM173)
GO:0007178	transmembrane receptor protein serine/threonine kinase signaling pathway	3	170	0.297967	0.474417	ncbi_373969(DLX5);ncbi_396160(WNT1);ncbi_429089(CYR61)
GO:0007548	sex differentiation	2	98	0.301272	0.477446	ncbi_395509(PDGFRA);ncbi_420033(KLHL10)
GO:0045165	cell fate commitment	2	98	0.301272	0.477446	ncbi_395802(PROX1);ncbi_396160(WNT1)
GO:0098771	inorganic ion homeostasis	4	248	0.303315	0.477446	ncbi_395509(PDGFRA);ncbi_419559(EDN2);ncbi_420854(EDN1);ncbi_431664(RXFP3)
GO:0000725	recombinational repair	1	32	0.303555	0.477446	ncbi_374246(NBN)
GO:0000910	cytokinesis	1	32	0.303555	0.477446	ncbi_431664(RXFP3)
GO:0002200	somatic diversification of immune receptors	1	32	0.303555	0.477446	ncbi_374246(NBN)
GO:0031503	protein complex localization	1	32	0.303555	0.477446	ncbi_422720(TLR3)
GO:0042100	B cell proliferation	1	32	0.303555	0.477446	ncbi_419194(ADA)
GO:0043200	response to amino acid	1	32	0.303555	0.477446	ncbi_395509(PDGFRA)
GO:0043406	positive regulation of MAP kinase activity	1	32	0.303555	0.477446	ncbi_420854(EDN1)
GO:0045744	negative regulation of G-protein coupled receptor protein signaling pathway	1	32	0.303555	0.477446	ncbi_419194(ADA)
GO:0045596	negative regulation of cell differentiation	3	172	0.304122	0.477809	ncbi_395852(ID2);ncbi_396160(WNT1);ncbi_396384(IRF1)
GO:0043414	macromolecule methylation	2	99	0.305426	0.47933	ncbi_418866(SETDB2);ncbi_421434(CMTR1)
GO:0032259	methylation	2	100	0.309576	0.484965	ncbi_418866(SETDB2);ncbi_421434(CMTR1)
GO:0010827	regulation of glucose transport	1	33	0.311398	0.484965	ncbi_396370(C3)
GO:0019722	calcium-mediated signaling	1	33	0.311398	0.484965	ncbi_419194(ADA)
GO:0043244	regulation of protein complex disassembly	1	33	0.311398	0.484965	ncbi_771476(LMOD1)
GO:0048704	embryonic skeletal system morphogenesis	1	33	0.311398	0.484965	ncbi_395509(PDGFRA)
GO:0050768	negative regulation of neurogenesis	1	33	0.311398	0.484965	ncbi_395852(ID2)
GO:0051961	negative regulation of nervous system development	1	33	0.311398	0.484965	ncbi_395852(ID2)
GO:0016192	vesicle-mediated transport	6	411	0.314345	0.48902	ncbi_101749333(KRT18);ncbi_396370(C3);ncbi_396385(IRF8);ncbi_418528(TMPRSS2);ncbi_420559(SAMD9L);ncbi_769927(LOXL4)
GO:0031323	regulation of cellular metabolic process	27	2186	0.317826	0.491139	ncbi_373969(DLX5);ncbi_374246(NBN);ncbi_395147(EIF2AK2);ncbi_395281(ID3);ncbi_395282(ID1);ncbi_395509(PDGFRA);ncbi_395742(FLT4);ncbi_395802(PROX1);ncbi_395852(ID2);ncbi_396160(WNT1);ncbi_396330(IRF7);ncbi_396370(C3);ncbi_396384(IRF1);ncbi_396385(IRF8);ncbi_415724(TOX3);ncbi_417401(TRIM25);ncbi_419265(HELZ2);ncbi_420854(EDN1);ncbi_421297(ALK);ncbi_422720(TLR3);ncbi_423129(LPXN);ncbi_424044(STAT1);…
GO:0048608	reproductive structure development	2	102	0.317862	0.491139	ncbi_395509(PDGFRA);ncbi_420033(KLHL10)
GO:0061458	reproductive system development	2	102	0.317862	0.491139	ncbi_395509(PDGFRA);ncbi_420033(KLHL10)
GO:0000079	regulation of cyclin-dependent protein serine/threonine kinase activity	1	34	0.319154	0.491139	ncbi_395802(PROX1)
GO:0002700	regulation of production of molecular mediator of immune response	1	34	0.319154	0.491139	ncbi_428650(RSAD2)
GO:0032392	DNA geometric change	1	34	0.319154	0.491139	ncbi_374246(NBN)
GO:0040013	negative regulation of locomotion	1	34	0.319154	0.491139	ncbi_417401(TRIM25)
GO:0046890	regulation of lipid biosynthetic process	1	34	0.319154	0.491139	ncbi_395802(PROX1)
GO:0051261	protein depolymerization	1	34	0.319154	0.491139	ncbi_771476(LMOD1)
GO:1904029	regulation of cyclin-dependent protein kinase activity	1	34	0.319154	0.491139	ncbi_395802(PROX1)
GO:0090407	organophosphate biosynthetic process	3	177	0.319532	0.491189	ncbi_419194(ADA);ncbi_420854(EDN1);ncbi_421921(CMPK2)
GO:0043412	macromolecule modification	23	1844	0.320576	0.492263	ncbi_374246(NBN);ncbi_395147(EIF2AK2);ncbi_395509(PDGFRA);ncbi_395742(FLT4);ncbi_395802(PROX1);ncbi_396160(WNT1);ncbi_396370(C3);ncbi_396405(CAMKK2);ncbi_416734(PAK5);ncbi_418167(USP18);ncbi_418624(PIGA);ncbi_418866(SETDB2);ncbi_419239(BIRC7);ncbi_419873(PPM1J);ncbi_420449(PTPRN2);ncbi_420854(EDN1);ncbi_421297(ALK);ncbi_421434(CMTR1);ncbi_422720(TLR3);ncbi_424185(IFIH1);ncbi_424930(B3GNT7);ncbi_4…
GO:0007389	pattern specification process	4	255	0.321143	0.492323	ncbi_395852(ID2);ncbi_396160(WNT1);ncbi_420854(EDN1);ncbi_426068(CELSR1)
GO:0022607	cellular component assembly	11	826	0.321404	0.492323	ncbi_374209(ITGB3);ncbi_395147(EIF2AK2);ncbi_395509(PDGFRA);ncbi_395802(PROX1);ncbi_396160(WNT1);ncbi_415327(PATL2);ncbi_418166(TUBA8A);ncbi_419125(SAMHD1);ncbi_420628(SNX10);ncbi_428652(KCNF1);ncbi_771476(LMOD1)
GO:0031589	cell-substrate adhesion	2	103	0.321996	0.492323	ncbi_374209(ITGB3);ncbi_429089(CYR61)
GO:0090287	regulation of cellular response to growth factor stimulus	2	103	0.321996	0.492323	ncbi_396160(WNT1);ncbi_429089(CYR61)
GO:0030029	actin filament-based process	4	257	0.326254	0.495451	ncbi_395509(PDGFRA);ncbi_395802(PROX1);ncbi_426068(CELSR1);ncbi_771476(LMOD1)
GO:0003158	endothelium development	1	35	0.326824	0.495451	ncbi_395802(PROX1)
GO:0009953	dorsal/ventral pattern formation	1	35	0.326824	0.495451	ncbi_396160(WNT1)
GO:0019218	regulation of steroid metabolic process	1	35	0.326824	0.495451	ncbi_395802(PROX1)
GO:0021515	cell differentiation in spinal cord	1	35	0.326824	0.495451	ncbi_396160(WNT1)
GO:0042990	regulation of transcription factor import into nucleus	1	35	0.326824	0.495451	ncbi_422720(TLR3)
GO:0055067	monovalent inorganic cation homeostasis	1	35	0.326824	0.495451	ncbi_420854(EDN1)
GO:1903651	positive regulation of cytoplasmic transport	1	35	0.326824	0.495451	ncbi_768990(TMEM173)
GO:0040007	growth	6	418	0.328316	0.497185	ncbi_395802(PROX1);ncbi_395852(ID2);ncbi_396385(IRF8);ncbi_416734(PAK5);ncbi_428156(FOXS1);ncbi_429089(CYR61)
GO:0042981	regulation of apoptotic process	8	585	0.334134	0.501084	ncbi_101749333(KRT18);ncbi_395147(EIF2AK2);ncbi_395742(FLT4);ncbi_415724(TOX3);ncbi_419194(ADA);ncbi_419239(BIRC7);ncbi_423901(CASP7);ncbi_429089(CYR61)
GO:0046822	regulation of nucleocytoplasmic transport	2	106	0.334363	0.501084	ncbi_422720(TLR3);ncbi_768990(TMEM173)
GO:0050804	modulation of synaptic transmission	2	106	0.334363	0.501084	ncbi_417965(GRIN2B);ncbi_420854(EDN1)
GO:0000082	G1/S transition of mitotic cell cycle	1	36	0.334407	0.501084	ncbi_395852(ID2)
GO:0006497	protein lipidation	1	36	0.334407	0.501084	ncbi_418624(PIGA)
GO:0042158	lipoprotein biosynthetic process	1	36	0.334407	0.501084	ncbi_418624(PIGA)
GO:0042991	transcription factor import into nucleus	1	36	0.334407	0.501084	ncbi_422720(TLR3)
GO:0045927	positive regulation of growth	1	36	0.334407	0.501084	ncbi_395802(PROX1)
GO:0048706	embryonic skeletal system development	1	36	0.334407	0.501084	ncbi_395509(PDGFRA)
GO:0060415	muscle tissue morphogenesis	1	36	0.334407	0.501084	ncbi_395802(PROX1)
GO:0006464	cellular protein modification process	22	1772	0.334952	0.501373	ncbi_374246(NBN);ncbi_395147(EIF2AK2);ncbi_395509(PDGFRA);ncbi_395742(FLT4);ncbi_395802(PROX1);ncbi_396160(WNT1);ncbi_396370(C3);ncbi_396405(CAMKK2);ncbi_416734(PAK5);ncbi_418167(USP18);ncbi_418624(PIGA);ncbi_418866(SETDB2);ncbi_419239(BIRC7);ncbi_419873(PPM1J);ncbi_420449(PTPRN2);ncbi_420854(EDN1);ncbi_421297(ALK);ncbi_422720(TLR3);ncbi_424185(IFIH1);ncbi_424930(B3GNT7);ncbi_427756(CARD9);ncbi_4…
GO:0007186	G-protein coupled receptor signaling pathway	4	261	0.336494	0.503152	ncbi_396370(C3);ncbi_419194(ADA);ncbi_420854(EDN1);ncbi_770511(GABRA2)
GO:0022603	regulation of anatomical structure morphogenesis	5	343	0.340935	0.50699	ncbi_395742(FLT4);ncbi_396370(C3);ncbi_419194(ADA);ncbi_424044(STAT1);ncbi_426068(CELSR1)
GO:0015758	glucose transport	1	37	0.341907	0.50699	ncbi_396370(C3)
GO:0034112	positive regulation of homotypic cell-cell adhesion	1	37	0.341907	0.50699	ncbi_419194(ADA)
GO:0034612	response to tumor necrosis factor	1	37	0.341907	0.50699	ncbi_100859903(HYAL3)
GO:0042742	defense response to bacterium	1	37	0.341907	0.50699	ncbi_427756(CARD9)
GO:0044843	cell cycle G1/S phase transition	1	37	0.341907	0.50699	ncbi_395852(ID2)
GO:0050818	regulation of coagulation	1	37	0.341907	0.50699	ncbi_395509(PDGFRA)
GO:0090501	RNA phosphodiester bond hydrolysis	1	37	0.341907	0.50699	ncbi_419872(MOV10)
GO:0043067	regulation of programmed cell death	8	591	0.344409	0.510169	ncbi_101749333(KRT18);ncbi_395147(EIF2AK2);ncbi_395742(FLT4);ncbi_415724(TOX3);ncbi_419194(ADA);ncbi_419239(BIRC7);ncbi_423901(CASP7);ncbi_429089(CYR61)
GO:0036211	protein modification process	22	1782	0.345417	0.511131	ncbi_374246(NBN);ncbi_395147(EIF2AK2);ncbi_395509(PDGFRA);ncbi_395742(FLT4);ncbi_395802(PROX1);ncbi_396160(WNT1);ncbi_396370(C3);ncbi_396405(CAMKK2);ncbi_416734(PAK5);ncbi_418167(USP18);ncbi_418624(PIGA);ncbi_418866(SETDB2);ncbi_419239(BIRC7);ncbi_419873(PPM1J);ncbi_420449(PTPRN2);ncbi_420854(EDN1);ncbi_421297(ALK);ncbi_422720(TLR3);ncbi_424185(IFIH1);ncbi_424930(B3GNT7);ncbi_427756(CARD9);ncbi_4…
GO:0050794	regulation of cellular process	52	4416	0.349217	0.51318	ncbi_100858653(DHX58);ncbi_100858732(STAT2);ncbi_101749333(KRT18);ncbi_112530026(GPR142);ncbi_373969(DLX5);ncbi_374209(ITGB3);ncbi_374246(NBN);ncbi_395147(EIF2AK2);ncbi_395281(ID3);ncbi_395282(ID1);ncbi_395429(POSTN);ncbi_395509(PDGFRA);ncbi_395742(FLT4);ncbi_395802(PROX1);ncbi_395852(ID2);ncbi_395908(OASL);ncbi_396160(WNT1);ncbi_396330(IRF7);ncbi_396370(C3);ncbi_396384(IRF1);ncbi_396385(IRF8);nc…
GO:0002699	positive regulation of immune effector process	1	38	0.349322	0.51318	ncbi_428650(RSAD2)
GO:0003231	cardiac ventricle development	1	38	0.349322	0.51318	ncbi_429089(CYR61)
GO:0006954	inflammatory response	1	38	0.349322	0.51318	ncbi_396370(C3)
GO:0014013	regulation of gliogenesis	1	38	0.349322	0.51318	ncbi_395852(ID2)
GO:0042157	lipoprotein metabolic process	1	38	0.349322	0.51318	ncbi_418624(PIGA)
GO:0071902	positive regulation of protein serine/threonine kinase activity	1	38	0.349322	0.51318	ncbi_420854(EDN1)
GO:0007599	hemostasis	2	110	0.350753	0.514531	ncbi_374209(ITGB3);ncbi_395509(PDGFRA)
GO:0032268	regulation of cellular protein metabolic process	12	931	0.350964	0.514531	ncbi_374246(NBN);ncbi_395147(EIF2AK2);ncbi_395509(PDGFRA);ncbi_395742(FLT4);ncbi_395802(PROX1);ncbi_396160(WNT1);ncbi_396370(C3);ncbi_420854(EDN1);ncbi_421297(ALK);ncbi_422720(TLR3);ncbi_427756(CARD9);ncbi_429089(CYR61)
GO:0051726	regulation of cell cycle	4	268	0.354447	0.518443	ncbi_395802(PROX1);ncbi_395852(ID2);ncbi_420854(EDN1);ncbi_431664(RXFP3)
GO:0033157	regulation of intracellular protein transport	2	111	0.35483	0.518443	ncbi_422720(TLR3);ncbi_768990(TMEM173)
GO:0034248	regulation of cellular amide metabolic process	2	111	0.35483	0.518443	ncbi_395147(EIF2AK2);ncbi_429089(CYR61)
GO:0008152	metabolic process	67	5762	0.355088	0.518443	ncbi_100858732(STAT2);ncbi_100859302(LOC100859302);ncbi_100859903(HYAL3);ncbi_112533547(LOC112533547);ncbi_373969(DLX5);ncbi_374246(NBN);ncbi_395147(EIF2AK2);ncbi_395243(IRF9);ncbi_395267(FMO3);ncbi_395281(ID3);ncbi_395282(ID1);ncbi_395346(BCO1);ncbi_395509(PDGFRA);ncbi_395742(FLT4);ncbi_395802(PROX1);ncbi_395852(ID2);ncbi_396160(WNT1);ncbi_396330(IRF7);ncbi_396370(C3);ncbi_396384(IRF1);ncbi_3963…
GO:0002687	positive regulation of leukocyte migration	1	39	0.356655	0.518606	ncbi_419559(EDN2)
GO:0008593	regulation of Notch signaling pathway	1	39	0.356655	0.518606	ncbi_396160(WNT1)
GO:0018022	peptidyl-lysine methylation	1	39	0.356655	0.518606	ncbi_418866(SETDB2)
GO:0061041	regulation of wound healing	1	39	0.356655	0.518606	ncbi_395509(PDGFRA)
GO:0043549	regulation of kinase activity	4	270	0.359581	0.522222	ncbi_395509(PDGFRA);ncbi_395802(PROX1);ncbi_420854(EDN1);ncbi_421297(ALK)
GO:0006606	protein import into nucleus	2	113	0.362957	0.522222	ncbi_422720(TLR3);ncbi_768990(TMEM173)
GO:0017038	protein import	2	113	0.362957	0.522222	ncbi_422720(TLR3);ncbi_768990(TMEM173)
GO:0044744	protein targeting to nucleus	2	113	0.362957	0.522222	ncbi_422720(TLR3);ncbi_768990(TMEM173)
GO:1902593	single-organism nuclear import	2	113	0.362957	0.522222	ncbi_422720(TLR3);ncbi_768990(TMEM173)
GO:0016458	gene silencing	1	40	0.363906	0.522222	ncbi_419872(MOV10)
GO:0035270	endocrine system development	1	40	0.363906	0.522222	ncbi_395509(PDGFRA)
GO:0046128	purine ribonucleoside metabolic process	1	40	0.363906	0.522222	ncbi_419194(ADA)
GO:0048193	Golgi vesicle transport	1	40	0.363906	0.522222	ncbi_101749333(KRT18)
GO:0048644	muscle organ morphogenesis	1	40	0.363906	0.522222	ncbi_395802(PROX1)
GO:0050769	positive regulation of neurogenesis	1	40	0.363906	0.522222	ncbi_395852(ID2)
GO:0051962	positive regulation of nervous system development	1	40	0.363906	0.522222	ncbi_395852(ID2)
GO:0097305	response to alcohol	1	40	0.363906	0.522222	ncbi_417965(GRIN2B)
GO:0008202	steroid metabolic process	2	114	0.367007	0.524587	ncbi_395509(PDGFRA);ncbi_395802(PROX1)
GO:0051170	nuclear import	2	114	0.367007	0.524587	ncbi_422720(TLR3);ncbi_768990(TMEM173)
GO:0019725	cellular homeostasis	4	274	0.369846	0.524587	ncbi_395509(PDGFRA);ncbi_419559(EDN2);ncbi_420854(EDN1);ncbi_431664(RXFP3)
GO:0050801	ion homeostasis	4	274	0.369846	0.524587	ncbi_395509(PDGFRA);ncbi_419559(EDN2);ncbi_420854(EDN1);ncbi_431664(RXFP3)
GO:0034504	protein localization to nucleus	2	115	0.371047	0.524587	ncbi_422720(TLR3);ncbi_768990(TMEM173)
GO:0043065	positive regulation of apoptotic process	2	115	0.371047	0.524587	ncbi_423901(CASP7);ncbi_429089(CYR61)
GO:0043068	positive regulation of programmed cell death	2	115	0.371047	0.524587	ncbi_423901(CASP7);ncbi_429089(CYR61)
GO:0000077	DNA damage checkpoint	1	41	0.371076	0.524587	ncbi_374246(NBN)
GO:0002263	cell activation involved in immune response	1	41	0.371076	0.524587	ncbi_419194(ADA)
GO:0002366	leukocyte activation involved in immune response	1	41	0.371076	0.524587	ncbi_419194(ADA)
GO:0009411	response to UV	1	41	0.371076	0.524587	ncbi_100859903(HYAL3)
GO:0042278	purine nucleoside metabolic process	1	41	0.371076	0.524587	ncbi_419194(ADA)
GO:0071621	granulocyte chemotaxis	1	41	0.371076	0.524587	ncbi_419559(EDN2)
GO:0097529	myeloid leukocyte migration	1	41	0.371076	0.524587	ncbi_419559(EDN2)
GO:0097530	granulocyte migration	1	41	0.371076	0.524587	ncbi_419559(EDN2)
GO:0010941	regulation of cell death	8	608	0.373761	0.527859	ncbi_101749333(KRT18);ncbi_395147(EIF2AK2);ncbi_395742(FLT4);ncbi_415724(TOX3);ncbi_419194(ADA);ncbi_419239(BIRC7);ncbi_423901(CASP7);ncbi_429089(CYR61)
GO:0007088	regulation of mitotic nuclear division	1	42	0.378166	0.530141	ncbi_420854(EDN1)
GO:0009124	nucleoside monophosphate biosynthetic process	1	42	0.378166	0.530141	ncbi_419194(ADA)
GO:0009126	purine nucleoside monophosphate metabolic process	1	42	0.378166	0.530141	ncbi_419194(ADA)
GO:0009451	RNA modification	1	42	0.378166	0.530141	ncbi_421434(CMTR1)
GO:0021510	spinal cord development	1	42	0.378166	0.530141	ncbi_396160(WNT1)
GO:0072006	nephron development	1	42	0.378166	0.530141	ncbi_395509(PDGFRA)
GO:0030154	cell differentiation	18	1467	0.379061	0.530141	ncbi_373969(DLX5);ncbi_395147(EIF2AK2);ncbi_395281(ID3);ncbi_395282(ID1);ncbi_395509(PDGFRA);ncbi_395802(PROX1);ncbi_395852(ID2);ncbi_396160(WNT1);ncbi_396384(IRF1);ncbi_396385(IRF8);ncbi_419194(ADA);ncbi_420033(KLHL10);ncbi_420628(SNX10);ncbi_420854(EDN1);ncbi_421297(ALK);ncbi_429089(CYR61);ncbi_554220(OTP);ncbi_772070(DLX6)
GO:0010631	epithelial cell migration	2	117	0.379097	0.530141	ncbi_395742(FLT4);ncbi_395802(PROX1)
GO:0090092	regulation of transmembrane receptor protein serine/threonine kinase signaling pathway	2	117	0.379097	0.530141	ncbi_396160(WNT1);ncbi_429089(CYR61)
GO:0090132	epithelium migration	2	117	0.379097	0.530141	ncbi_395742(FLT4);ncbi_395802(PROX1)
GO:0090130	tissue migration	2	118	0.383106	0.535222	ncbi_395742(FLT4);ncbi_395802(PROX1)
GO:0001959	regulation of cytokine-mediated signaling pathway	1	43	0.385177	0.536537	ncbi_396330(IRF7)
GO:0006275	regulation of DNA replication	1	43	0.385177	0.536537	ncbi_395509(PDGFRA)
GO:0051260	protein homooligomerization	1	43	0.385177	0.536537	ncbi_419125(SAMHD1)
GO:0051093	negative regulation of developmental process	3	199	0.387193	0.538818	ncbi_395852(ID2);ncbi_396160(WNT1);ncbi_396384(IRF1)
GO:0010942	positive regulation of cell death	2	120	0.391092	0.541955	ncbi_423901(CASP7);ncbi_429089(CYR61)
GO:0006694	steroid biosynthetic process	1	44	0.392109	0.541955	ncbi_395802(PROX1)
GO:0007568	aging	1	44	0.392109	0.541955	ncbi_395852(ID2)
GO:0032846	positive regulation of homeostatic process	1	44	0.392109	0.541955	ncbi_395852(ID2)
GO:0035051	cardiocyte differentiation	1	44	0.392109	0.541955	ncbi_395802(PROX1)
GO:0051251	positive regulation of lymphocyte activation	1	44	0.392109	0.541955	ncbi_419194(ADA)
GO:0060759	regulation of response to cytokine stimulus	1	44	0.392109	0.541955	ncbi_396330(IRF7)
GO:0051246	regulation of protein metabolic process	12	961	0.393217	0.54296	ncbi_374246(NBN);ncbi_395147(EIF2AK2);ncbi_395509(PDGFRA);ncbi_395742(FLT4);ncbi_395802(PROX1);ncbi_396160(WNT1);ncbi_396370(C3);ncbi_420854(EDN1);ncbi_421297(ALK);ncbi_422720(TLR3);ncbi_427756(CARD9);ncbi_429089(CYR61)
GO:0016071	mRNA metabolic process	2	121	0.395069	0.544988	ncbi_419872(MOV10);ncbi_421434(CMTR1)
GO:0031570	DNA integrity checkpoint	1	45	0.398965	0.548769	ncbi_374246(NBN)
GO:0032388	positive regulation of intracellular transport	1	45	0.398965	0.548769	ncbi_768990(TMEM173)
GO:0051494	negative regulation of cytoskeleton organization	1	45	0.398965	0.548769	ncbi_771476(LMOD1)
GO:0051223	regulation of protein transport	3	203	0.399373	0.5488	ncbi_422720(TLR3);ncbi_428650(RSAD2);ncbi_768990(TMEM173)
GO:0051338	regulation of transferase activity	4	286	0.400575	0.549922	ncbi_395509(PDGFRA);ncbi_395802(PROX1);ncbi_420854(EDN1);ncbi_421297(ALK)
GO:0034655	nucleobase-containing compound catabolic process	2	123	0.402986	0.552168	ncbi_419125(SAMHD1);ncbi_419194(ADA)
GO:1903827	regulation of cellular protein localization	2	123	0.402986	0.552168	ncbi_422720(TLR3);ncbi_768990(TMEM173)
GO:0007417	central nervous system development	4	288	0.405678	0.554879	ncbi_395802(PROX1);ncbi_395852(ID2);ncbi_396160(WNT1);ncbi_554220(OTP)
GO:0048588	developmental cell growth	1	46	0.405743	0.554879	ncbi_395852(ID2)
GO:0001501	skeletal system development	2	124	0.406927	0.555305	ncbi_395509(PDGFRA);ncbi_396160(WNT1)
GO:0006461	protein complex assembly	6	457	0.407224	0.555305	ncbi_395147(EIF2AK2);ncbi_396160(WNT1);ncbi_418166(TUBA8A);ncbi_419125(SAMHD1);ncbi_428652(KCNF1);ncbi_771476(LMOD1)
GO:0070271	protein complex biogenesis	6	457	0.407224	0.555305	ncbi_395147(EIF2AK2);ncbi_396160(WNT1);ncbi_418166(TUBA8A);ncbi_419125(SAMHD1);ncbi_428652(KCNF1);ncbi_771476(LMOD1)
GO:0016050	vesicle organization	1	47	0.412446	0.560816	ncbi_420559(SAMD9L)
GO:0031214	biomineral tissue development	1	47	0.412446	0.560816	ncbi_422992(IFITM5)
GO:0048872	homeostasis of number of cells	1	47	0.412446	0.560816	ncbi_395852(ID2)
GO:0016482	cytoplasmic transport	4	291	0.413318	0.561466	ncbi_101749333(KRT18);ncbi_422720(TLR3);ncbi_427727(TAP1);ncbi_768990(TMEM173)
GO:0018205	peptidyl-lysine modification	2	126	0.414771	0.562904	ncbi_418866(SETDB2);ncbi_424185(IFIH1)
GO:0032844	regulation of homeostatic process	2	127	0.418674	0.56766	ncbi_395852(ID2);ncbi_420854(EDN1)
GO:0006457	protein folding	1	48	0.419074	0.567662	ncbi_417192(TOR1BL)
GO:0032535	regulation of cellular component size	2	128	0.422565	0.571304	ncbi_420854(EDN1);ncbi_771476(LMOD1)
GO:0032970	regulation of actin filament-based process	2	128	0.422565	0.571304	ncbi_426068(CELSR1);ncbi_771476(LMOD1)
GO:0044085	cellular component biogenesis	11	897	0.42558	0.57327	ncbi_374209(ITGB3);ncbi_395147(EIF2AK2);ncbi_395509(PDGFRA);ncbi_395802(PROX1);ncbi_396160(WNT1);ncbi_415327(PATL2);ncbi_418166(TUBA8A);ncbi_419125(SAMHD1);ncbi_420628(SNX10);ncbi_428652(KCNF1);ncbi_771476(LMOD1)
GO:0009952	anterior/posterior pattern specification	1	49	0.425628	0.57327	ncbi_396160(WNT1)
GO:0048705	skeletal system morphogenesis	1	49	0.425628	0.57327	ncbi_395509(PDGFRA)
GO:0090305	nucleic acid phosphodiester bond hydrolysis	1	49	0.425628	0.57327	ncbi_419872(MOV10)
GO:0006886	intracellular protein transport	4	297	0.428538	0.576644	ncbi_101749333(KRT18);ncbi_422720(TLR3);ncbi_427727(TAP1);ncbi_768990(TMEM173)
GO:0006163	purine nucleotide metabolic process	2	130	0.430306	0.577388	ncbi_419125(SAMHD1);ncbi_419194(ADA)
GO:0006511	ubiquitin-dependent protein catabolic process	2	130	0.430306	0.577388	ncbi_396160(WNT1);ncbi_418167(USP18)
GO:0046700	heterocycle catabolic process	2	130	0.430306	0.577388	ncbi_419125(SAMHD1);ncbi_419194(ADA)
GO:0002685	regulation of leukocyte migration	1	50	0.432109	0.577631	ncbi_419559(EDN2)
GO:0007623	circadian rhythm	1	50	0.432109	0.577631	ncbi_395852(ID2)
GO:0030177	positive regulation of Wnt signaling pathway	1	50	0.432109	0.577631	ncbi_373969(DLX5)
GO:0051783	regulation of nuclear division	1	50	0.432109	0.577631	ncbi_420854(EDN1)
GO:0019439	aromatic compound catabolic process	2	131	0.434156	0.579281	ncbi_419125(SAMHD1);ncbi_419194(ADA)
GO:0044270	cellular nitrogen compound catabolic process	2	131	0.434156	0.579281	ncbi_419125(SAMHD1);ncbi_419194(ADA)
GO:0070201	regulation of establishment of protein localization	3	215	0.435498	0.580211	ncbi_422720(TLR3);ncbi_428650(RSAD2);ncbi_768990(TMEM173)
GO:0048729	tissue morphogenesis	3	216	0.438475	0.580211	ncbi_395802(PROX1);ncbi_396160(WNT1);ncbi_426068(CELSR1)
GO:0002065	columnar/cuboidal epithelial cell differentiation	1	51	0.438517	0.580211	ncbi_395802(PROX1)
GO:0002274	myeloid leukocyte activation	1	51	0.438517	0.580211	ncbi_419559(EDN2)
GO:0002696	positive regulation of leukocyte activation	1	51	0.438517	0.580211	ncbi_419194(ADA)
GO:0009119	ribonucleoside metabolic process	1	51	0.438517	0.580211	ncbi_419194(ADA)
GO:0032102	negative regulation of response to external stimulus	1	51	0.438517	0.580211	ncbi_100858653(DHX58)
GO:0050867	positive regulation of cell activation	1	51	0.438517	0.580211	ncbi_419194(ADA)
GO:0060606	tube closure	1	51	0.438517	0.580211	ncbi_426068(CELSR1)
GO:0065003	macromolecular complex assembly	7	559	0.439058	0.580387	ncbi_395147(EIF2AK2);ncbi_396160(WNT1);ncbi_415327(PATL2);ncbi_418166(TUBA8A);ncbi_419125(SAMHD1);ncbi_428652(KCNF1);ncbi_771476(LMOD1)
GO:0015711	organic anion transport	2	133	0.441815	0.582951	ncbi_422649(SLC4A4);ncbi_771137(SLC26A8)
GO:0097285	cell-type specific apoptotic process	2	133	0.441815	0.582951	ncbi_419194(ADA);ncbi_419239(BIRC7)
GO:0007009	plasma membrane organization	1	52	0.444854	0.584255	ncbi_101749333(KRT18)
GO:0007067	mitotic nuclear division	1	52	0.444854	0.584255	ncbi_420854(EDN1)
GO:0017015	regulation of transforming growth factor beta receptor signaling pathway	1	52	0.444854	0.584255	ncbi_396160(WNT1)
GO:0043583	ear development	1	52	0.444854	0.584255	ncbi_395802(PROX1)
GO:1903844	regulation of cellular response to transforming growth factor beta stimulus	1	52	0.444854	0.584255	ncbi_396160(WNT1)
GO:0034613	cellular protein localization	6	476	0.445664	0.58478	ncbi_101749333(KRT18);ncbi_420628(SNX10);ncbi_422720(TLR3);ncbi_426068(CELSR1);ncbi_427727(TAP1);ncbi_768990(TMEM173)
GO:0003006	developmental process involved in reproduction	3	219	0.447372	0.586481	ncbi_395509(PDGFRA);ncbi_420033(KLHL10);ncbi_771137(SLC26A8)
GO:1901361	organic cyclic compound catabolic process	2	135	0.449419	0.586538	ncbi_419125(SAMHD1);ncbi_419194(ADA)
GO:0070727	cellular macromolecule localization	6	478	0.449688	0.586538	ncbi_101749333(KRT18);ncbi_420628(SNX10);ncbi_422720(TLR3);ncbi_426068(CELSR1);ncbi_427727(TAP1);ncbi_768990(TMEM173)
GO:0001894	tissue homeostasis	1	53	0.45112	0.586538	ncbi_420033(KLHL10)
GO:0002761	regulation of myeloid leukocyte differentiation	1	53	0.45112	0.586538	ncbi_395852(ID2)
GO:0007179	transforming growth factor beta receptor signaling pathway	1	53	0.45112	0.586538	ncbi_396160(WNT1)
GO:0051147	regulation of muscle cell differentiation	1	53	0.45112	0.586538	ncbi_395281(ID3)
GO:0071103	DNA conformation change	1	53	0.45112	0.586538	ncbi_374246(NBN)
GO:0071559	response to transforming growth factor beta	1	53	0.45112	0.586538	ncbi_396160(WNT1)
GO:0071560	cellular response to transforming growth factor beta stimulus	1	53	0.45112	0.586538	ncbi_396160(WNT1)
GO:0044763	single-organism cellular process	65	5695	0.455146	0.591233	ncbi_100858653(DHX58);ncbi_101749333(KRT18);ncbi_112530026(GPR142);ncbi_373969(DLX5);ncbi_374209(ITGB3);ncbi_374246(NBN);ncbi_395147(EIF2AK2);ncbi_395281(ID3);ncbi_395282(ID1);ncbi_395429(POSTN);ncbi_395509(PDGFRA);ncbi_395742(FLT4);ncbi_395802(PROX1);ncbi_395852(ID2);ncbi_396160(WNT1);ncbi_396330(IRF7);ncbi_396370(C3);ncbi_396384(IRF1);ncbi_396385(IRF8);ncbi_415724(TOX3);ncbi_416147(LOC416147);n…
GO:0032880	regulation of protein localization	3	222	0.456214	0.591893	ncbi_422720(TLR3);ncbi_428650(RSAD2);ncbi_768990(TMEM173)
GO:0030099	myeloid cell differentiation	2	137	0.456965	0.591893	ncbi_395852(ID2);ncbi_420628(SNX10)
GO:0045860	positive regulation of protein kinase activity	2	137	0.456965	0.591893	ncbi_420854(EDN1);ncbi_421297(ALK)
GO:0048732	gland development	1	54	0.457316	0.591893	ncbi_395802(PROX1)
GO:0006935	chemotaxis	3	223	0.459149	0.593189	ncbi_373969(DLX5);ncbi_395509(PDGFRA);ncbi_419559(EDN2)
GO:0042330	taxis	3	223	0.459149	0.593189	ncbi_373969(DLX5);ncbi_395509(PDGFRA);ncbi_419559(EDN2)
GO:0033674	positive regulation of kinase activity	2	138	0.460715	0.594135	ncbi_420854(EDN1);ncbi_421297(ALK)
GO:0048568	embryonic organ development	2	138	0.460715	0.594135	ncbi_395281(ID3);ncbi_395509(PDGFRA)
GO:0009141	nucleoside triphosphate metabolic process	1	55	0.463442	0.596034	ncbi_421921(CMPK2)
GO:0061448	connective tissue development	1	55	0.463442	0.596034	ncbi_395852(ID2)
GO:1902532	negative regulation of intracellular signal transduction	1	55	0.463442	0.596034	ncbi_100858653(DHX58)
GO:0071900	regulation of protein serine/threonine kinase activity	2	139	0.464452	0.596793	ncbi_395802(PROX1);ncbi_420854(EDN1)
GO:0051179	localization	31	2688	0.465181	0.597192	ncbi_101749333(KRT18);ncbi_374209(ITGB3);ncbi_395509(PDGFRA);ncbi_395742(FLT4);ncbi_395802(PROX1);ncbi_395852(ID2);ncbi_396370(C3);ncbi_396385(IRF8);ncbi_416147(LOC416147);ncbi_416154(FABP6);ncbi_417965(GRIN2B);ncbi_418528(TMPRSS2);ncbi_419194(ADA);ncbi_419559(EDN2);ncbi_420559(SAMD9L);ncbi_420628(SNX10);ncbi_420854(EDN1);ncbi_422649(SLC4A4);ncbi_422720(TLR3);ncbi_425954(SLC2A6);ncbi_426068(CELSR…
GO:0030182	neuron differentiation	5	400	0.468369	0.600573	ncbi_373969(DLX5);ncbi_395802(PROX1);ncbi_395852(ID2);ncbi_396160(WNT1);ncbi_554220(OTP)
GO:0009123	nucleoside monophosphate metabolic process	1	56	0.4695	0.600573	ncbi_419194(ADA)
GO:0016571	histone methylation	1	56	0.4695	0.600573	ncbi_418866(SETDB2)
GO:0022409	positive regulation of cell-cell adhesion	1	56	0.4695	0.600573	ncbi_419194(ADA)
GO:0034329	cell junction assembly	1	57	0.475491	0.607246	ncbi_374209(ITGB3)
GO:0009165	nucleotide biosynthetic process	2	142	0.475569	0.607246	ncbi_419194(ADA);ncbi_420854(EDN1)
GO:0030036	actin cytoskeleton organization	3	229	0.476617	0.608039	ncbi_395509(PDGFRA);ncbi_395802(PROX1);ncbi_771476(LMOD1)
GO:0007015	actin filament organization	2	143	0.479245	0.609791	ncbi_395802(PROX1);ncbi_771476(LMOD1)
GO:0007281	germ cell development	1	58	0.481414	0.609791	ncbi_420033(KLHL10)
GO:0009116	nucleoside metabolic process	1	58	0.481414	0.609791	ncbi_419194(ADA)
GO:0009190	cyclic nucleotide biosynthetic process	1	58	0.481414	0.609791	ncbi_420854(EDN1)
GO:0010810	regulation of cell-substrate adhesion	1	58	0.481414	0.609791	ncbi_429089(CYR61)
GO:0030802	regulation of cyclic nucleotide biosynthetic process	1	58	0.481414	0.609791	ncbi_420854(EDN1)
GO:0030808	regulation of nucleotide biosynthetic process	1	58	0.481414	0.609791	ncbi_420854(EDN1)
GO:2000027	regulation of organ morphogenesis	1	58	0.481414	0.609791	ncbi_426068(CELSR1)
GO:0072521	purine-containing compound metabolic process	2	144	0.482905	0.611136	ncbi_419125(SAMHD1);ncbi_419194(ADA)
GO:0022618	ribonucleoprotein complex assembly	1	59	0.487271	0.616115	ncbi_415327(PATL2)
GO:0007268	synaptic transmission	2	146	0.490178	0.618144	ncbi_417965(GRIN2B);ncbi_420854(EDN1)
GO:0099536	synaptic signaling	2	146	0.490178	0.618144	ncbi_417965(GRIN2B);ncbi_420854(EDN1)
GO:0099537	trans-synaptic signaling	2	146	0.490178	0.618144	ncbi_417965(GRIN2B);ncbi_420854(EDN1)
GO:0009888	tissue development	8	676	0.491696	0.619511	ncbi_395282(ID1);ncbi_395802(PROX1);ncbi_395852(ID2);ncbi_396160(WNT1);ncbi_419194(ADA);ncbi_420854(EDN1);ncbi_422992(IFITM5);ncbi_426068(CELSR1)
GO:0042129	regulation of T cell proliferation	1	60	0.493063	0.620684	ncbi_428121(LRRC32)
GO:0040008	regulation of growth	3	236	0.496672	0.624676	ncbi_395802(PROX1);ncbi_396385(IRF8);ncbi_428156(FOXS1)
GO:0030100	regulation of endocytosis	1	61	0.49879	0.625132	ncbi_396370(C3)
GO:0045637	regulation of myeloid cell differentiation	1	61	0.49879	0.625132	ncbi_395852(ID2)
GO:1901657	glycosyl compound metabolic process	1	61	0.49879	0.625132	ncbi_419194(ADA)
GO:2000021	regulation of ion homeostasis	1	61	0.49879	0.625132	ncbi_420854(EDN1)
GO:0014706	striated muscle tissue development	2	149	0.500968	0.62676	ncbi_395802(PROX1);ncbi_395852(ID2)
GO:1903649	regulation of cytoplasmic transport	2	149	0.500968	0.62676	ncbi_422720(TLR3);ncbi_768990(TMEM173)
GO:0030335	positive regulation of cell migration	1	62	0.504452	0.629461	ncbi_419559(EDN2)
GO:0043009	chordate embryonic development	1	62	0.504452	0.629461	ncbi_395509(PDGFRA)
GO:2000147	positive regulation of cell motility	1	62	0.504452	0.629461	ncbi_419559(EDN2)
GO:0007049	cell cycle	7	595	0.505298	0.629965	ncbi_374246(NBN);ncbi_395802(PROX1);ncbi_395852(ID2);ncbi_396384(IRF1);ncbi_420854(EDN1);ncbi_424046(NABP1);ncbi_431664(RXFP3)
GO:0044765	single-organism transport	16	1396	0.505782	0.630016	ncbi_101749333(KRT18);ncbi_396370(C3);ncbi_416147(LOC416147);ncbi_417965(GRIN2B);ncbi_419194(ADA);ncbi_420854(EDN1);ncbi_422649(SLC4A4);ncbi_422720(TLR3);ncbi_427727(TAP1);ncbi_427728(TAP2);ncbi_428650(RSAD2);ncbi_428652(KCNF1);ncbi_768990(TMEM173);ncbi_770511(GABRA2);ncbi_771137(SLC26A8);ncbi_771694(BEST4)
GO:0007626	locomotory behavior	1	63	0.510052	0.632021	ncbi_395852(ID2)
GO:0010466	negative regulation of peptidase activity	1	63	0.510052	0.632021	ncbi_396370(C3)
GO:0019827	stem cell population maintenance	1	63	0.510052	0.632021	ncbi_395802(PROX1)
GO:0048015	phosphatidylinositol-mediated signaling	1	63	0.510052	0.632021	ncbi_420854(EDN1)
GO:0051272	positive regulation of cellular component movement	1	63	0.510052	0.632021	ncbi_419559(EDN2)
GO:0098727	maintenance of cell number	1	63	0.510052	0.632021	ncbi_395802(PROX1)
GO:0051347	positive regulation of transferase activity	2	152	0.511613	0.632855	ncbi_420854(EDN1);ncbi_421297(ALK)
GO:0072594	establishment of protein localization to organelle	2	152	0.511613	0.632855	ncbi_422720(TLR3);ncbi_768990(TMEM173)
GO:0051050	positive regulation of transport	2	153	0.515129	0.635565	ncbi_396370(C3);ncbi_768990(TMEM173)
GO:0030326	embryonic limb morphogenesis	1	64	0.515589	0.635565	ncbi_395852(ID2)
GO:0050954	sensory perception of mechanical stimulus	1	64	0.515589	0.635565	ncbi_417965(GRIN2B)
GO:0071826	ribonucleoprotein complex subunit organization	1	64	0.515589	0.635565	ncbi_415327(PATL2)
GO:0033365	protein localization to organelle	3	244	0.519124	0.639371	ncbi_420628(SNX10);ncbi_422720(TLR3);ncbi_768990(TMEM173)
GO:0050877	neurological system process	5	424	0.520199	0.639548	ncbi_374246(NBN);ncbi_416734(PAK5);ncbi_417965(GRIN2B);ncbi_428156(FOXS1);ncbi_771694(BEST4)
GO:0010721	negative regulation of cell development	1	65	0.521063	0.639548	ncbi_395852(ID2)
GO:0035113	embryonic appendage morphogenesis	1	65	0.521063	0.639548	ncbi_395852(ID2)
GO:0045786	negative regulation of cell cycle	1	65	0.521063	0.639548	ncbi_395852(ID2)
GO:0009056	catabolic process	7	606	0.52509	0.643422	ncbi_100859903(HYAL3);ncbi_396160(WNT1);ncbi_418167(USP18);ncbi_419125(SAMHD1);ncbi_419194(ADA);ncbi_420559(SAMD9L);ncbi_426315(ZC3HAV1)
GO:0009792	embryo development ending in birth or egg hatching	1	66	0.526477	0.643422	ncbi_395509(PDGFRA)
GO:0030041	actin filament polymerization	1	66	0.526477	0.643422	ncbi_771476(LMOD1)
GO:0030833	regulation of actin filament polymerization	1	66	0.526477	0.643422	ncbi_771476(LMOD1)
GO:0032271	regulation of protein polymerization	1	66	0.526477	0.643422	ncbi_771476(LMOD1)
GO:0034622	cellular macromolecular complex assembly	3	248	0.530152	0.645534	ncbi_415327(PATL2);ncbi_418166(TUBA8A);ncbi_771476(LMOD1)
GO:0002790	peptide secretion	1	67	0.53183	0.645534	ncbi_420854(EDN1)
GO:0006260	DNA replication	1	67	0.53183	0.645534	ncbi_395509(PDGFRA)
GO:0022412	cellular process involved in reproduction in multicellular organism	1	67	0.53183	0.645534	ncbi_420033(KLHL10)
GO:0030799	regulation of cyclic nucleotide metabolic process	1	67	0.53183	0.645534	ncbi_420854(EDN1)
GO:0043624	cellular protein complex disassembly	1	67	0.53183	0.645534	ncbi_771476(LMOD1)
GO:0045785	positive regulation of cell adhesion	1	67	0.53183	0.645534	ncbi_419194(ADA)
GO:0051258	protein polymerization	1	67	0.53183	0.645534	ncbi_771476(LMOD1)
GO:0045859	regulation of protein kinase activity	3	250	0.535614	0.649338	ncbi_395802(PROX1);ncbi_420854(EDN1);ncbi_421297(ALK)
GO:0010243	response to organonitrogen compound	2	159	0.535875	0.649338	ncbi_395509(PDGFRA);ncbi_427756(CARD9)
GO:0031331	positive regulation of cellular catabolic process	1	68	0.537123	0.649745	ncbi_426315(ZC3HAV1)
GO:0043241	protein complex disassembly	1	68	0.537123	0.649745	ncbi_771476(LMOD1)
GO:0060249	anatomical structure homeostasis	1	69	0.542357	0.655326	ncbi_420033(KLHL10)
GO:0060537	muscle tissue development	2	161	0.542656	0.655326	ncbi_395802(PROX1);ncbi_395852(ID2)
GO:0050790	regulation of catalytic activity	8	707	0.543874	0.656241	ncbi_395509(PDGFRA);ncbi_395802(PROX1);ncbi_396370(C3);ncbi_418146(IQSEC3);ncbi_419559(EDN2);ncbi_420854(EDN1);ncbi_421297(ALK);ncbi_429089(CYR61)
GO:0006810	transport	21	1877	0.545936	0.658171	ncbi_101749333(KRT18);ncbi_396370(C3);ncbi_396385(IRF8);ncbi_416147(LOC416147);ncbi_417965(GRIN2B);ncbi_418528(TMPRSS2);ncbi_419194(ADA);ncbi_420559(SAMD9L);ncbi_420854(EDN1);ncbi_422649(SLC4A4);ncbi_422720(TLR3);ncbi_425954(SLC2A6);ncbi_427727(TAP1);ncbi_427728(TAP2);ncbi_428650(RSAD2);ncbi_428652(KCNF1);ncbi_768990(TMEM173);ncbi_769927(LOXL4);ncbi_770511(GABRA2);ncbi_771137(SLC26A8);ncbi_771694…
GO:0006397	mRNA processing	1	70	0.547532	0.65898	ncbi_421434(CMTR1)
GO:0032147	activation of protein kinase activity	1	70	0.547532	0.65898	ncbi_421297(ALK)
GO:1901135	carbohydrate derivative metabolic process	4	347	0.550064	0.661469	ncbi_100859903(HYAL3);ncbi_418700(LYGL);ncbi_419125(SAMHD1);ncbi_419194(ADA)
GO:0048468	cell development	9	802	0.551227	0.662309	ncbi_373969(DLX5);ncbi_395282(ID1);ncbi_395509(PDGFRA);ncbi_395802(PROX1);ncbi_395852(ID2);ncbi_420033(KLHL10);ncbi_420854(EDN1);ncbi_421297(ALK);ncbi_429089(CYR61)
GO:0006479	protein methylation	1	71	0.552649	0.662342	ncbi_418866(SETDB2)
GO:0007265	Ras protein signal transduction	1	71	0.552649	0.662342	ncbi_426068(CELSR1)
GO:0010256	endomembrane system organization	1	71	0.552649	0.662342	ncbi_101749333(KRT18)
GO:0048699	generation of neurons	5	440	0.553589	0.662911	ncbi_373969(DLX5);ncbi_395802(PROX1);ncbi_395852(ID2);ncbi_396160(WNT1);ncbi_554220(OTP)
GO:0051049	regulation of transport	6	532	0.555132	0.664201	ncbi_396370(C3);ncbi_419194(ADA);ncbi_420854(EDN1);ncbi_422720(TLR3);ncbi_428650(RSAD2);ncbi_768990(TMEM173)
GO:0006913	nucleocytoplasmic transport	2	165	0.556014	0.664698	ncbi_422720(TLR3);ncbi_768990(TMEM173)
GO:0006310	DNA recombination	1	72	0.557709	0.66505	ncbi_374246(NBN)
GO:0006814	sodium ion transport	1	72	0.557709	0.66505	ncbi_422649(SLC4A4)
GO:0030595	leukocyte chemotaxis	1	72	0.557709	0.66505	ncbi_419559(EDN2)
GO:0000904	cell morphogenesis involved in differentiation	3	259	0.55975	0.666554	ncbi_395282(ID1);ncbi_395802(PROX1);ncbi_395852(ID2)
GO:0071822	protein complex subunit organization	7	627	0.562056	0.666554	ncbi_395147(EIF2AK2);ncbi_395802(PROX1);ncbi_396160(WNT1);ncbi_418166(TUBA8A);ncbi_419125(SAMHD1);ncbi_428652(KCNF1);ncbi_771476(LMOD1)
GO:0016049	cell growth	2	167	0.56259	0.666554	ncbi_395852(ID2);ncbi_429089(CYR61)
GO:0043623	cellular protein complex assembly	2	167	0.56259	0.666554	ncbi_418166(TUBA8A);ncbi_771476(LMOD1)
GO:0051169	nuclear transport	2	167	0.56259	0.666554	ncbi_422720(TLR3);ncbi_768990(TMEM173)
GO:0010038	response to metal ion	1	73	0.562712	0.666554	ncbi_395852(ID2)
GO:0045861	negative regulation of proteolysis	1	73	0.562712	0.666554	ncbi_396370(C3)
GO:1901652	response to peptide	1	73	0.562712	0.666554	ncbi_427756(CARD9)
GO:0044238	primary metabolic process	50	4484	0.564731	0.66839	ncbi_100859903(HYAL3);ncbi_373969(DLX5);ncbi_374246(NBN);ncbi_395147(EIF2AK2);ncbi_395281(ID3);ncbi_395282(ID1);ncbi_395509(PDGFRA);ncbi_395742(FLT4);ncbi_395802(PROX1);ncbi_395852(ID2);ncbi_396160(WNT1);ncbi_396330(IRF7);ncbi_396370(C3);ncbi_396384(IRF1);ncbi_396385(IRF8);ncbi_396405(CAMKK2);ncbi_415724(TOX3);ncbi_416734(PAK5);ncbi_417401(TRIM25);ncbi_418167(USP18);ncbi_418294(C1S);ncbi_418295(C…
GO:0033554	cellular response to stress	6	538	0.566325	0.668751	ncbi_374246(NBN);ncbi_395147(EIF2AK2);ncbi_395742(FLT4);ncbi_422720(TLR3);ncbi_424046(NABP1);ncbi_427756(CARD9)
GO:0046903	secretion	3	262	0.56763	0.668751	ncbi_419194(ADA);ncbi_420854(EDN1);ncbi_428650(RSAD2)
GO:0032984	macromolecular complex disassembly	1	74	0.567659	0.668751	ncbi_771476(LMOD1)
GO:0051346	negative regulation of hydrolase activity	1	74	0.567659	0.668751	ncbi_396370(C3)
GO:0060326	cell chemotaxis	1	74	0.567659	0.668751	ncbi_419559(EDN2)
GO:1901575	organic substance catabolic process	5	447	0.567852	0.668751	ncbi_100859903(HYAL3);ncbi_396160(WNT1);ncbi_418167(USP18);ncbi_419125(SAMHD1);ncbi_419194(ADA)
GO:0002009	morphogenesis of an epithelium	2	169	0.569097	0.669112	ncbi_396160(WNT1);ncbi_426068(CELSR1)
GO:0009890	negative regulation of biosynthetic process	2	169	0.569097	0.669112	ncbi_395802(PROX1);ncbi_420854(EDN1)
GO:0021537	telencephalon development	1	75	0.572551	0.672063	ncbi_395852(ID2)
GO:0090087	regulation of peptide transport	1	75	0.572551	0.672063	ncbi_422720(TLR3)
GO:0044708	single-organism behavior	2	171	0.575536	0.674456	ncbi_416734(PAK5);ncbi_417965(GRIN2B)
GO:0048609	multicellular organismal reproductive process	2	171	0.575536	0.674456	ncbi_420033(KLHL10);ncbi_423315(NPAS3)
GO:0009187	cyclic nucleotide metabolic process	1	76	0.577388	0.67607	ncbi_420854(EDN1)
GO:0032989	cellular component morphogenesis	6	548	0.584686	0.684054	ncbi_373969(DLX5);ncbi_395282(ID1);ncbi_395509(PDGFRA);ncbi_395802(PROX1);ncbi_395852(ID2);ncbi_420628(SNX10)
GO:0006140	regulation of nucleotide metabolic process	1	78	0.586899	0.68608	ncbi_420854(EDN1)
GO:0048869	cellular developmental process	18	1645	0.588112	0.686934	ncbi_373969(DLX5);ncbi_395147(EIF2AK2);ncbi_395281(ID3);ncbi_395282(ID1);ncbi_395509(PDGFRA);ncbi_395802(PROX1);ncbi_395852(ID2);ncbi_396160(WNT1);ncbi_396384(IRF1);ncbi_396385(IRF8);ncbi_419194(ADA);ncbi_420033(KLHL10);ncbi_420628(SNX10);ncbi_420854(EDN1);ncbi_421297(ALK);ncbi_429089(CYR61);ncbi_554220(OTP);ncbi_772070(DLX6)
GO:1902578	single-organism localization	16	1465	0.589452	0.687779	ncbi_101749333(KRT18);ncbi_396370(C3);ncbi_416147(LOC416147);ncbi_417965(GRIN2B);ncbi_419194(ADA);ncbi_420854(EDN1);ncbi_422649(SLC4A4);ncbi_422720(TLR3);ncbi_427727(TAP1);ncbi_427728(TAP2);ncbi_428650(RSAD2);ncbi_428652(KCNF1);ncbi_768990(TMEM173);ncbi_770511(GABRA2);ncbi_771137(SLC26A8);ncbi_771694(BEST4)
GO:0006508	proteolysis	5	458	0.589801	0.687779	ncbi_396160(WNT1);ncbi_396370(C3);ncbi_418167(USP18);ncbi_418528(TMPRSS2);ncbi_423901(CASP7)
GO:0000280	nuclear division	2	176	0.591327	0.688159	ncbi_418866(SETDB2);ncbi_420854(EDN1)
GO:0010001	glial cell differentiation	1	79	0.591575	0.688159	ncbi_395852(ID2)
GO:0034330	cell junction organization	1	79	0.591575	0.688159	ncbi_374209(ITGB3)
GO:0032504	multicellular organism reproduction	2	177	0.594434	0.690901	ncbi_420033(KLHL10);ncbi_423315(NPAS3)
GO:0044711	single-organism biosynthetic process	4	367	0.594902	0.690901	ncbi_395802(PROX1);ncbi_419194(ADA);ncbi_420854(EDN1);ncbi_421921(CMPK2)
GO:0035148	tube formation	1	80	0.596199	0.691843	ncbi_426068(CELSR1)
GO:0008213	protein alkylation	1	81	0.600771	0.696582	ncbi_418866(SETDB2)
GO:0048285	organelle fission	2	181	0.606685	0.702866	ncbi_418866(SETDB2);ncbi_420854(EDN1)
GO:0007267	cell-cell signaling	3	278	0.608193	0.704042	ncbi_417965(GRIN2B);ncbi_420854(EDN1);ncbi_770511(GABRA2)
GO:0032386	regulation of intracellular transport	2	182	0.609704	0.704141	ncbi_422720(TLR3);ncbi_768990(TMEM173)
GO:0043066	negative regulation of apoptotic process	2	182	0.609704	0.704141	ncbi_415724(TOX3);ncbi_419194(ADA)
GO:0030031	cell projection assembly	1	83	0.609761	0.704141	ncbi_396160(WNT1)
GO:0044699	single-organism process	75	6744	0.612496	0.706383	ncbi_100858653(DHX58);ncbi_100859903(HYAL3);ncbi_101749333(KRT18);ncbi_112530026(GPR142);ncbi_373969(DLX5);ncbi_374209(ITGB3);ncbi_374246(NBN);ncbi_395147(EIF2AK2);ncbi_395267(FMO3);ncbi_395281(ID3);ncbi_395282(ID1);ncbi_395346(BCO1);ncbi_395429(POSTN);ncbi_395509(PDGFRA);ncbi_395550(LY6E);ncbi_395742(FLT4);ncbi_395802(PROX1);ncbi_395852(ID2);ncbi_396160(WNT1);ncbi_396330(IRF7);ncbi_396370(C3);nc…
GO:0008064	regulation of actin polymerization or depolymerization	1	84	0.614181	0.706383	ncbi_771476(LMOD1)
GO:0030522	intracellular receptor signaling pathway	1	84	0.614181	0.706383	ncbi_100858653(DHX58)
GO:0030832	regulation of actin filament length	1	84	0.614181	0.706383	ncbi_771476(LMOD1)
GO:0043010	camera-type eye development	1	84	0.614181	0.706383	ncbi_395802(PROX1)
GO:0051259	protein oligomerization	2	184	0.61569	0.707547	ncbi_419125(SAMHD1);ncbi_428652(KCNF1)
GO:1902580	single-organism cellular localization	3	282	0.617938	0.707981	ncbi_101749333(KRT18);ncbi_422720(TLR3);ncbi_768990(TMEM173)
GO:0010035	response to inorganic substance	1	85	0.618551	0.707981	ncbi_395852(ID2)
GO:0051051	negative regulation of transport	1	85	0.618551	0.707981	ncbi_419194(ADA)
GO:0051235	maintenance of location	1	85	0.618551	0.707981	ncbi_396370(C3)
GO:0090150	establishment of protein localization to membrane	1	85	0.618551	0.707981	ncbi_101749333(KRT18)
GO:0009987	cellular process	84	7534	0.619214	0.70817	ncbi_100858653(DHX58);ncbi_100858732(STAT2);ncbi_100859302(LOC100859302);ncbi_101749333(KRT18);ncbi_112530026(GPR142);ncbi_373969(DLX5);ncbi_374209(ITGB3);ncbi_374246(NBN);ncbi_395147(EIF2AK2);ncbi_395281(ID3);ncbi_395282(ID1);ncbi_395429(POSTN);ncbi_395509(PDGFRA);ncbi_395742(FLT4);ncbi_395802(PROX1);ncbi_395852(ID2);ncbi_395908(OASL);ncbi_396160(WNT1);ncbi_396330(IRF7);ncbi_396370(C3);ncbi_3963…
GO:0060284	regulation of cell development	3	283	0.62035	0.708666	ncbi_395802(PROX1);ncbi_395852(ID2);ncbi_420854(EDN1)
GO:0022008	neurogenesis	5	474	0.620642	0.708666	ncbi_373969(DLX5);ncbi_395802(PROX1);ncbi_395852(ID2);ncbi_396160(WNT1);ncbi_554220(OTP)
GO:1903047	mitotic cell cycle process	2	186	0.621607	0.709199	ncbi_395852(ID2);ncbi_420854(EDN1)
GO:0043069	negative regulation of programmed cell death	2	187	0.624539	0.711974	ncbi_415724(TOX3);ncbi_419194(ADA)
GO:0019538	protein metabolic process	27	2496	0.626339	0.713456	ncbi_374246(NBN);ncbi_395147(EIF2AK2);ncbi_395509(PDGFRA);ncbi_395742(FLT4);ncbi_395802(PROX1);ncbi_396160(WNT1);ncbi_396330(IRF7);ncbi_396370(C3);ncbi_396405(CAMKK2);ncbi_416734(PAK5);ncbi_418167(USP18);ncbi_418294(C1S);ncbi_418295(C1R);ncbi_418528(TMPRSS2);ncbi_418624(PIGA);ncbi_418866(SETDB2);ncbi_419239(BIRC7);ncbi_419873(PPM1J);ncbi_420449(PTPRN2);ncbi_420854(EDN1);ncbi_421297(ALK);ncbi_4227…
GO:0042063	gliogenesis	1	88	0.63137	0.718039	ncbi_395852(ID2)
GO:0051345	positive regulation of hydrolase activity	1	88	0.63137	0.718039	ncbi_395509(PDGFRA)
GO:0006164	purine nucleotide biosynthetic process	1	89	0.635547	0.722213	ncbi_419194(ADA)
GO:0021700	developmental maturation	1	90	0.639678	0.725749	ncbi_395852(ID2)
GO:0022411	cellular component disassembly	1	90	0.639678	0.725749	ncbi_771476(LMOD1)
GO:0044237	cellular metabolic process	50	4575	0.643127	0.728802	ncbi_100859302(LOC100859302);ncbi_373969(DLX5);ncbi_374246(NBN);ncbi_395147(EIF2AK2);ncbi_395281(ID3);ncbi_395282(ID1);ncbi_395509(PDGFRA);ncbi_395742(FLT4);ncbi_395802(PROX1);ncbi_395852(ID2);ncbi_396160(WNT1);ncbi_396330(IRF7);ncbi_396370(C3);ncbi_396384(IRF1);ncbi_396385(IRF8);ncbi_396405(CAMKK2);ncbi_415724(TOX3);ncbi_416734(PAK5);ncbi_417401(TRIM25);ncbi_418167(USP18);ncbi_418624(PIGA);ncbi_…
GO:0008154	actin polymerization or depolymerization	1	91	0.643762	0.728802	ncbi_771476(LMOD1)
GO:0051234	establishment of localization	22	2061	0.643903	0.728802	ncbi_101749333(KRT18);ncbi_396370(C3);ncbi_396385(IRF8);ncbi_416147(LOC416147);ncbi_416154(FABP6);ncbi_417965(GRIN2B);ncbi_418528(TMPRSS2);ncbi_419194(ADA);ncbi_420559(SAMD9L);ncbi_420854(EDN1);ncbi_422649(SLC4A4);ncbi_422720(TLR3);ncbi_425954(SLC2A6);ncbi_427727(TAP1);ncbi_427728(TAP2);ncbi_428650(RSAD2);ncbi_428652(KCNF1);ncbi_768990(TMEM173);ncbi_769927(LOXL4);ncbi_770511(GABRA2);ncbi_771137(S…
GO:0019941	modification-dependent protein catabolic process	2	195	0.647374	0.73147	ncbi_396160(WNT1);ncbi_418167(USP18)
GO:0072522	purine-containing compound biosynthetic process	1	92	0.6478	0.73147	ncbi_419194(ADA)
GO:0098742	cell-cell adhesion via plasma-membrane adhesion molecules	1	92	0.6478	0.73147	ncbi_426068(CELSR1)
GO:0071702	organic substance transport	9	868	0.64884	0.732064	ncbi_101749333(KRT18);ncbi_396370(C3);ncbi_420854(EDN1);ncbi_422649(SLC4A4);ncbi_422720(TLR3);ncbi_427727(TAP1);ncbi_428650(RSAD2);ncbi_768990(TMEM173);ncbi_771137(SLC26A8)
GO:0043632	modification-dependent macromolecule catabolic process	2	196	0.650151	0.732963	ncbi_396160(WNT1);ncbi_418167(USP18)
GO:0050708	regulation of protein secretion	1	93	0.651793	0.734233	ncbi_428650(RSAD2)
GO:0060548	negative regulation of cell death	2	197	0.65291	0.734911	ncbi_415724(TOX3);ncbi_419194(ADA)
GO:0006811	ion transport	7	683	0.653866	0.735406	ncbi_416147(LOC416147);ncbi_417965(GRIN2B);ncbi_422649(SLC4A4);ncbi_428652(KCNF1);ncbi_770511(GABRA2);ncbi_771137(SLC26A8);ncbi_771694(BEST4)
GO:0043405	regulation of MAP kinase activity	1	94	0.655741	0.736352	ncbi_420854(EDN1)
GO:0046942	carboxylic acid transport	1	94	0.655741	0.736352	ncbi_771137(SLC26A8)
GO:0022414	reproductive process	4	399	0.660977	0.741187	ncbi_395509(PDGFRA);ncbi_420033(KLHL10);ncbi_423315(NPAS3);ncbi_771137(SLC26A8)
GO:0006605	protein targeting	2	200	0.661087	0.741187	ncbi_422720(TLR3);ncbi_768990(TMEM173)
GO:0015849	organic acid transport	1	96	0.663505	0.742729	ncbi_771137(SLC26A8)
GO:0050900	leukocyte migration	1	96	0.663505	0.742729	ncbi_419559(EDN2)
GO:0060341	regulation of cellular localization	3	302	0.664215	0.74294	ncbi_422720(TLR3);ncbi_428650(RSAD2);ncbi_768990(TMEM173)
GO:0048878	chemical homeostasis	4	401	0.66486	0.743079	ncbi_395509(PDGFRA);ncbi_419559(EDN2);ncbi_420854(EDN1);ncbi_431664(RXFP3)
GO:0033993	response to lipid	2	202	0.666453	0.744275	ncbi_396385(IRF8);ncbi_421921(CMPK2)
GO:0010639	negative regulation of organelle organization	1	97	0.667321	0.744662	ncbi_771476(LMOD1)
GO:0000003	reproduction	4	403	0.668714	0.745632	ncbi_395509(PDGFRA);ncbi_420033(KLHL10);ncbi_423315(NPAS3);ncbi_771137(SLC26A8)
GO:0006631	fatty acid metabolic process	1	99	0.674827	0.751859	ncbi_420854(EDN1)
GO:0060627	regulation of vesicle-mediated transport	1	100	0.678516	0.755379	ncbi_396370(C3)
GO:0006259	DNA metabolic process	4	409	0.680098	0.756549	ncbi_374246(NBN);ncbi_395509(PDGFRA);ncbi_424046(NABP1);ncbi_769927(LOXL4)
GO:0042592	homeostatic process	6	606	0.682886	0.75884	ncbi_395509(PDGFRA);ncbi_395852(ID2);ncbi_419559(EDN2);ncbi_420033(KLHL10);ncbi_420854(EDN1);ncbi_431664(RXFP3)
GO:0044248	cellular catabolic process	5	509	0.683222	0.75884	ncbi_396160(WNT1);ncbi_418167(USP18);ncbi_419125(SAMHD1);ncbi_419194(ADA);ncbi_426315(ZC3HAV1)
GO:0009896	positive regulation of catabolic process	1	102	0.685771	0.761077	ncbi_426315(ZC3HAV1)
GO:0007423	sensory organ development	2	210	0.687242	0.762117	ncbi_373969(DLX5);ncbi_395802(PROX1)
GO:0001101	response to acid chemical	1	103	0.689337	0.762966	ncbi_395509(PDGFRA)
GO:0006417	regulation of translation	1	103	0.689337	0.762966	ncbi_395147(EIF2AK2)
GO:0048519	negative regulation of biological process	14	1369	0.689614	0.762966	ncbi_100858653(DHX58);ncbi_395147(EIF2AK2);ncbi_395802(PROX1);ncbi_395852(ID2);ncbi_396160(WNT1);ncbi_396370(C3);ncbi_396384(IRF1);ncbi_415724(TOX3);ncbi_417401(TRIM25);ncbi_419194(ADA);ncbi_419872(MOV10);ncbi_420854(EDN1);ncbi_428121(LRRC32);ncbi_771476(LMOD1)
GO:0007169	transmembrane receptor protein tyrosine kinase signaling pathway	2	212	0.692273	0.765313	ncbi_395509(PDGFRA);ncbi_395742(FLT4)
GO:0022613	ribonucleoprotein complex biogenesis	1	104	0.692864	0.765373	ncbi_415327(PATL2)
GO:0044703	multi-organism reproductive process	2	213	0.694763	0.766876	ncbi_420033(KLHL10);ncbi_423315(NPAS3)
GO:0008610	lipid biosynthetic process	1	105	0.69635	0.768033	ncbi_395802(PROX1)
GO:0051603	proteolysis involved in cellular protein catabolic process	2	218	0.70697	0.779143	ncbi_396160(WNT1);ncbi_418167(USP18)
GO:0072657	protein localization to membrane	1	110	0.713204	0.784573	ncbi_101749333(KRT18)
GO:0097191	extrinsic apoptotic signaling pathway	1	110	0.713204	0.784573	ncbi_416734(PAK5)
GO:0065008	regulation of biological quality	12	1203	0.713596	0.784573	ncbi_374209(ITGB3);ncbi_395509(PDGFRA);ncbi_395852(ID2);ncbi_396370(C3);ncbi_417965(GRIN2B);ncbi_419194(ADA);ncbi_419559(EDN2);ncbi_420033(KLHL10);ncbi_420854(EDN1);ncbi_431664(RXFP3);ncbi_771476(LMOD1);ncbi_771694(BEST4)
GO:0044802	single-organism membrane organization	2	221	0.714099	0.784573	ncbi_101749333(KRT18);ncbi_420559(SAMD9L)
GO:0044267	cellular protein metabolic process	22	2137	0.715303	0.784749	ncbi_374246(NBN);ncbi_395147(EIF2AK2);ncbi_395509(PDGFRA);ncbi_395742(FLT4);ncbi_395802(PROX1);ncbi_396160(WNT1);ncbi_396370(C3);ncbi_396405(CAMKK2);ncbi_416734(PAK5);ncbi_418167(USP18);ncbi_418624(PIGA);ncbi_418866(SETDB2);ncbi_419239(BIRC7);ncbi_419873(PPM1J);ncbi_420449(PTPRN2);ncbi_420854(EDN1);ncbi_421297(ALK);ncbi_422720(TLR3);ncbi_424185(IFIH1);ncbi_424930(B3GNT7);ncbi_427756(CARD9);ncbi_4…
GO:0044257	cellular protein catabolic process	2	222	0.716444	0.784749	ncbi_396160(WNT1);ncbi_418167(USP18)
GO:0007264	small GTPase mediated signal transduction	1	111	0.716462	0.784749	ncbi_426068(CELSR1)
GO:0032956	regulation of actin cytoskeleton organization	1	111	0.716462	0.784749	ncbi_771476(LMOD1)
GO:0051336	regulation of hydrolase activity	4	431	0.719525	0.787068	ncbi_395509(PDGFRA);ncbi_396370(C3);ncbi_418146(IQSEC3);ncbi_429089(CYR61)
GO:0052547	regulation of peptidase activity	1	112	0.719684	0.787068	ncbi_396370(C3)
GO:0007517	muscle organ development	1	113	0.722869	0.789339	ncbi_395802(PROX1)
GO:0044772	mitotic cell cycle phase transition	1	113	0.722869	0.789339	ncbi_395852(ID2)
GO:0007010	cytoskeleton organization	4	434	0.724619	0.790356	ncbi_101749333(KRT18);ncbi_395509(PDGFRA);ncbi_395802(PROX1);ncbi_771476(LMOD1)
GO:0010876	lipid localization	1	114	0.726018	0.790356	ncbi_396370(C3)
GO:0051052	regulation of DNA metabolic process	1	114	0.726018	0.790356	ncbi_395509(PDGFRA)
GO:0097485	neuron projection guidance	1	114	0.726018	0.790356	ncbi_373969(DLX5)
GO:0030001	metal ion transport	3	335	0.731545	0.795765	ncbi_417965(GRIN2B);ncbi_422649(SLC4A4);ncbi_428652(KCNF1)
GO:0006644	phospholipid metabolic process	1	116	0.73221	0.795881	ncbi_395509(PDGFRA)
GO:0050906	detection of stimulus involved in sensory perception	1	117	0.735255	0.798581	ncbi_417965(GRIN2B)
GO:0009894	regulation of catabolic process	2	232	0.739021	0.80206	ncbi_420559(SAMD9L);ncbi_426315(ZC3HAV1)
GO:0018193	peptidyl-amino acid modification	2	233	0.741193	0.803245	ncbi_418866(SETDB2);ncbi_424185(IFIH1)
GO:0044770	cell cycle phase transition	1	119	0.74124	0.803245	ncbi_395852(ID2)
GO:0030163	protein catabolic process	2	234	0.74335	0.804919	ncbi_396160(WNT1);ncbi_418167(USP18)
GO:0006816	calcium ion transport	1	122	0.749968	0.811469	ncbi_417965(GRIN2B)
GO:0048562	embryonic organ morphogenesis	1	124	0.755625	0.816969	ncbi_395509(PDGFRA)
GO:0009057	macromolecule catabolic process	3	350	0.758496	0.819451	ncbi_100859903(HYAL3);ncbi_396160(WNT1);ncbi_418167(USP18)
GO:0030111	regulation of Wnt signaling pathway	1	126	0.761154	0.8217	ncbi_373969(DLX5)
GO:0015031	protein transport	5	566	0.769753	0.830354	ncbi_101749333(KRT18);ncbi_422720(TLR3);ncbi_427727(TAP1);ncbi_428650(RSAD2);ncbi_768990(TMEM173)
GO:0000278	mitotic cell cycle	2	248	0.771982	0.832129	ncbi_395852(ID2);ncbi_420854(EDN1)
GO:0009306	protein secretion	1	131	0.774442	0.833519	ncbi_428650(RSAD2)
GO:1903530	regulation of secretion by cell	1	131	0.774442	0.833519	ncbi_428650(RSAD2)
GO:0010558	negative regulation of macromolecule biosynthetic process	1	132	0.77701	0.835652	ncbi_420854(EDN1)
GO:0033043	regulation of organelle organization	3	362	0.778473	0.836424	ncbi_415327(PATL2);ncbi_420854(EDN1);ncbi_771476(LMOD1)
GO:0000902	cell morphogenesis	4	469	0.77911	0.836424	ncbi_373969(DLX5);ncbi_395282(ID1);ncbi_395802(PROX1);ncbi_395852(ID2)
GO:0031344	regulation of cell projection organization	1	133	0.779549	0.836424	ncbi_396160(WNT1)
GO:0060429	epithelium development	3	363	0.780076	0.836424	ncbi_395802(PROX1);ncbi_396160(WNT1);ncbi_426068(CELSR1)
GO:0051606	detection of stimulus	1	134	0.78206	0.837846	ncbi_417965(GRIN2B)
GO:0048523	negative regulation of cellular process	11	1174	0.782578	0.837846	ncbi_100858653(DHX58);ncbi_395147(EIF2AK2);ncbi_395852(ID2);ncbi_396160(WNT1);ncbi_396370(C3);ncbi_396384(IRF1);ncbi_415724(TOX3);ncbi_419194(ADA);ncbi_420854(EDN1);ncbi_428121(LRRC32);ncbi_771476(LMOD1)
GO:0007346	regulation of mitotic cell cycle	1	135	0.784542	0.838689	ncbi_420854(EDN1)
GO:0043086	negative regulation of catalytic activity	1	135	0.784542	0.838689	ncbi_396370(C3)
GO:0061024	membrane organization	2	255	0.785238	0.838804	ncbi_101749333(KRT18);ncbi_420559(SAMD9L)
GO:0009719	response to endogenous stimulus	4	474	0.786165	0.839165	ncbi_395509(PDGFRA);ncbi_396160(WNT1);ncbi_427756(CARD9);ncbi_429089(CYR61)
GO:0007606	sensory perception of chemical stimulus	1	136	0.786997	0.839391	ncbi_771694(BEST4)
GO:0006629	lipid metabolic process	4	475	0.787555	0.839391	ncbi_395509(PDGFRA);ncbi_395802(PROX1);ncbi_395852(ID2);ncbi_420854(EDN1)
GO:0006470	protein dephosphorylation	1	138	0.791823	0.843309	ncbi_420449(PTPRN2)
GO:0051128	regulation of cellular component organization	7	793	0.797809	0.848429	ncbi_395147(EIF2AK2);ncbi_396160(WNT1);ncbi_396370(C3);ncbi_415327(PATL2);ncbi_420854(EDN1);ncbi_424044(STAT1);ncbi_771476(LMOD1)
GO:0071495	cellular response to endogenous stimulus	2	262	0.797821	0.848429	ncbi_396160(WNT1);ncbi_429089(CYR61)
GO:0051493	regulation of cytoskeleton organization	1	141	0.79886	0.8489	ncbi_771476(LMOD1)
GO:0006281	DNA repair	1	143	0.803419	0.852474	ncbi_374246(NBN)
GO:0045934	negative regulation of nucleobase-containing compound metabolic process	1	143	0.803419	0.852474	ncbi_420854(EDN1)
GO:0043933	macromolecular complex subunit organization	9	1004	0.808026	0.856724	ncbi_395147(EIF2AK2);ncbi_395802(PROX1);ncbi_396160(WNT1);ncbi_415327(PATL2);ncbi_418166(TUBA8A);ncbi_418866(SETDB2);ncbi_419125(SAMHD1);ncbi_428652(KCNF1);ncbi_771476(LMOD1)
GO:0001654	eye development	1	146	0.810068	0.85825	ncbi_395802(PROX1)
GO:0016311	dephosphorylation	1	148	0.814376	0.861534	ncbi_420449(PTPRN2)
GO:0050767	regulation of neurogenesis	1	148	0.814376	0.861534	ncbi_395852(ID2)
GO:0010629	negative regulation of gene expression	1	149	0.816494	0.863133	ncbi_419872(MOV10)
GO:0045184	establishment of protein localization	5	605	0.817972	0.864055	ncbi_101749333(KRT18);ncbi_422720(TLR3);ncbi_427727(TAP1);ncbi_428650(RSAD2);ncbi_768990(TMEM173)
GO:0043603	cellular amide metabolic process	2	275	0.819485	0.865012	ncbi_395147(EIF2AK2);ncbi_429089(CYR61)
GO:0031327	negative regulation of cellular biosynthetic process	1	152	0.822704	0.867767	ncbi_420854(EDN1)
GO:0051172	negative regulation of nitrogen compound metabolic process	1	155	0.828706	0.873451	ncbi_420854(EDN1)
GO:0007276	gamete generation	1	157	0.832595	0.876902	ncbi_420033(KLHL10)
GO:0015672	monovalent inorganic cation transport	1	158	0.834507	0.877618	ncbi_422649(SLC4A4)
GO:0051129	negative regulation of cellular component organization	1	158	0.834507	0.877618	ncbi_771476(LMOD1)
GO:0032787	monocarboxylic acid metabolic process	1	161	0.840113	0.882863	ncbi_420854(EDN1)
GO:0009968	negative regulation of signal transduction	2	291	0.84331	0.885568	ncbi_100858653(DHX58);ncbi_419194(ADA)
GO:0051960	regulation of nervous system development	1	165	0.847297	0.888968	ncbi_395852(ID2)
GO:0010605	negative regulation of macromolecule metabolic process	3	413	0.84888	0.888968	ncbi_396370(C3);ncbi_419872(MOV10);ncbi_420854(EDN1)
GO:1902582	single-organism intracellular transport	3	413	0.84888	0.888968	ncbi_101749333(KRT18);ncbi_422720(TLR3);ncbi_768990(TMEM173)
GO:0010608	posttranscriptional regulation of gene expression	1	166	0.849042	0.888968	ncbi_395147(EIF2AK2)
GO:0023057	negative regulation of signaling	2	297	0.851492	0.890878	ncbi_100858653(DHX58);ncbi_419194(ADA)
GO:0007600	sensory perception	2	298	0.852817	0.89161	ncbi_417965(GRIN2B);ncbi_771694(BEST4)
GO:0070838	divalent metal ion transport	1	169	0.854161	0.891706	ncbi_417965(GRIN2B)
GO:0072511	divalent inorganic cation transport	1	169	0.854161	0.891706	ncbi_417965(GRIN2B)
GO:0010563	negative regulation of phosphorus metabolic process	1	172	0.859107	0.894904	ncbi_420854(EDN1)
GO:0031329	regulation of cellular catabolic process	1	172	0.859107	0.894904	ncbi_426315(ZC3HAV1)
GO:0045936	negative regulation of phosphate metabolic process	1	172	0.859107	0.894904	ncbi_420854(EDN1)
GO:0016043	cellular component organization	24	2527	0.860648	0.895854	ncbi_101749333(KRT18);ncbi_373969(DLX5);ncbi_374209(ITGB3);ncbi_374246(NBN);ncbi_395147(EIF2AK2);ncbi_395282(ID1);ncbi_395429(POSTN);ncbi_395509(PDGFRA);ncbi_395802(PROX1);ncbi_395852(ID2);ncbi_396160(WNT1);ncbi_396370(C3);ncbi_415327(PATL2);ncbi_416734(PAK5);ncbi_418166(TUBA8A);ncbi_418866(SETDB2);ncbi_419125(SAMHD1);ncbi_420559(SAMD9L);ncbi_420628(SNX10);ncbi_420854(EDN1);ncbi_424044(STAT1);ncb…
GO:0044710	single-organism metabolic process	19	2055	0.862336	0.896955	ncbi_374246(NBN);ncbi_395147(EIF2AK2);ncbi_395267(FMO3);ncbi_395346(BCO1);ncbi_395509(PDGFRA);ncbi_395742(FLT4);ncbi_395802(PROX1);ncbi_395852(ID2);ncbi_396370(C3);ncbi_418866(SETDB2);ncbi_419125(SAMHD1);ncbi_419194(ADA);ncbi_420034(NT5C3B);ncbi_420854(EDN1);ncbi_421921(CMPK2);ncbi_422720(TLR3);ncbi_427756(CARD9);ncbi_429089(CYR61);ncbi_769927(LOXL4)
GO:0010648	negative regulation of cell communication	2	306	0.863045	0.897038	ncbi_100858653(DHX58);ncbi_419194(ADA)
GO:0007399	nervous system development	5	652	0.865107	0.898526	ncbi_373969(DLX5);ncbi_395802(PROX1);ncbi_395852(ID2);ncbi_396160(WNT1);ncbi_554220(OTP)
GO:0044265	cellular macromolecule catabolic process	2	310	0.867913	0.90009	ncbi_396160(WNT1);ncbi_418167(USP18)
GO:0009892	negative regulation of metabolic process	4	545	0.868308	0.90009	ncbi_395802(PROX1);ncbi_396370(C3);ncbi_419872(MOV10);ncbi_420854(EDN1)
GO:0043087	regulation of GTPase activity	1	178	0.868508	0.90009	ncbi_418146(IQSEC3)
GO:0030162	regulation of proteolysis	1	180	0.871501	0.902535	ncbi_396370(C3)
GO:0032446	protein modification by small protein conjugation	2	317	0.876057	0.906595	ncbi_396160(WNT1);ncbi_419239(BIRC7)
GO:0006812	cation transport	3	441	0.878686	0.908656	ncbi_417965(GRIN2B);ncbi_422649(SLC4A4);ncbi_428652(KCNF1)
GO:0016567	protein ubiquitination	1	187	0.881455	0.910858	ncbi_396160(WNT1)
GO:1902589	single-organism organelle organization	6	782	0.882531	0.911274	ncbi_395509(PDGFRA);ncbi_395802(PROX1);ncbi_418866(SETDB2);ncbi_420559(SAMD9L);ncbi_420854(EDN1);ncbi_771476(LMOD1)
GO:0071840	cellular component organization or biogenesis	24	2571	0.883136	0.911274	ncbi_101749333(KRT18);ncbi_373969(DLX5);ncbi_374209(ITGB3);ncbi_374246(NBN);ncbi_395147(EIF2AK2);ncbi_395282(ID1);ncbi_395429(POSTN);ncbi_395509(PDGFRA);ncbi_395802(PROX1);ncbi_395852(ID2);ncbi_396160(WNT1);ncbi_396370(C3);ncbi_415327(PATL2);ncbi_416734(PAK5);ncbi_418166(TUBA8A);ncbi_418866(SETDB2);ncbi_419125(SAMHD1);ncbi_420559(SAMD9L);ncbi_420628(SNX10);ncbi_420854(EDN1);ncbi_424044(STAT1);ncb…
GO:0044702	single organism reproductive process	2	325	0.884802	0.912332	ncbi_395509(PDGFRA);ncbi_420033(KLHL10)
GO:0006412	translation	1	192	0.888094	0.915065	ncbi_395147(EIF2AK2)
GO:0043043	peptide biosynthetic process	1	193	0.889377	0.915724	ncbi_395147(EIF2AK2)
GO:0046907	intracellular transport	4	572	0.891652	0.916948	ncbi_101749333(KRT18);ncbi_422720(TLR3);ncbi_427727(TAP1);ncbi_768990(TMEM173)
GO:0048666	neuron development	2	333	0.892979	0.916948	ncbi_373969(DLX5);ncbi_395852(ID2)
GO:0043604	amide biosynthetic process	1	196	0.893139	0.916948	ncbi_395147(EIF2AK2)
GO:0048812	neuron projection morphogenesis	1	196	0.893139	0.916948	ncbi_373969(DLX5)
GO:0044255	cellular lipid metabolic process	2	336	0.895906	0.919126	ncbi_395509(PDGFRA);ncbi_420854(EDN1)
GO:0097190	apoptotic signaling pathway	1	202	0.900288	0.922802	ncbi_416734(PAK5)
GO:0006996	organelle organization	11	1336	0.901123	0.922802	ncbi_101749333(KRT18);ncbi_374246(NBN);ncbi_395509(PDGFRA);ncbi_395802(PROX1);ncbi_415327(PATL2);ncbi_416734(PAK5);ncbi_418866(SETDB2);ncbi_420559(SAMD9L);ncbi_420628(SNX10);ncbi_420854(EDN1);ncbi_771476(LMOD1)
GO:0019953	sexual reproduction	1	203	0.901432	0.922802	ncbi_420033(KLHL10)
GO:0008104	protein localization	7	920	0.902689	0.923118	ncbi_101749333(KRT18);ncbi_420628(SNX10);ncbi_422720(TLR3);ncbi_426068(CELSR1);ncbi_427727(TAP1);ncbi_428650(RSAD2);ncbi_768990(TMEM173)
GO:1901564	organonitrogen compound metabolic process	5	701	0.903036	0.923118	ncbi_100859903(HYAL3);ncbi_395147(EIF2AK2);ncbi_418700(LYGL);ncbi_419125(SAMHD1);ncbi_419194(ADA)
GO:0006396	RNA processing	1	209	0.908031	0.927558	ncbi_421434(CMTR1)
GO:0032940	secretion by cell	1	212	0.911164	0.930092	ncbi_428650(RSAD2)
GO:0051641	cellular localization	7	948	0.918359	0.936765	ncbi_101749333(KRT18);ncbi_420628(SNX10);ncbi_422720(TLR3);ncbi_426068(CELSR1);ncbi_427727(TAP1);ncbi_428650(RSAD2);ncbi_768990(TMEM173)
GO:0006518	peptide metabolic process	1	221	0.919943	0.937711	ncbi_395147(EIF2AK2)
GO:0070647	protein modification by small protein conjugation or removal	2	366	0.92137	0.938235	ncbi_396160(WNT1);ncbi_419239(BIRC7)
GO:0034220	ion transmembrane transport	1	223	0.921775	0.938235	ncbi_428652(KCNF1)
GO:0030855	epithelial cell differentiation	1	227	0.925313	0.940219	ncbi_395802(PROX1)
GO:1901566	organonitrogen compound biosynthetic process	2	373	0.926413	0.940219	ncbi_395147(EIF2AK2);ncbi_419194(ADA)
GO:0033036	macromolecule localization	8	1074	0.9269	0.940219	ncbi_101749333(KRT18);ncbi_396370(C3);ncbi_420628(SNX10);ncbi_422720(TLR3);ncbi_426068(CELSR1);ncbi_427727(TAP1);ncbi_428650(RSAD2);ncbi_768990(TMEM173)
GO:0016569	covalent chromatin modification	1	229	0.927023	0.940219	ncbi_418866(SETDB2)
GO:0016570	histone modification	1	229	0.927023	0.940219	ncbi_418866(SETDB2)
GO:0048585	negative regulation of response to stimulus	2	376	0.928481	0.941028	ncbi_100858653(DHX58);ncbi_419194(ADA)
GO:0051649	establishment of localization in cell	5	758	0.935322	0.947288	ncbi_101749333(KRT18);ncbi_422720(TLR3);ncbi_427727(TAP1);ncbi_428650(RSAD2);ncbi_768990(TMEM173)
GO:0055085	transmembrane transport	1	241	0.936496	0.947803	ncbi_428652(KCNF1)
GO:0051130	positive regulation of cellular component organization	1	245	0.939374	0.950041	ncbi_396370(C3)
GO:0032269	negative regulation of cellular protein metabolic process	1	250	0.942791	0.952821	ncbi_396370(C3)
GO:0051248	negative regulation of protein metabolic process	1	255	0.946018	0.955404	ncbi_396370(C3)
GO:0006974	cellular response to DNA damage stimulus	1	259	0.948468	0.957201	ncbi_374246(NBN)
GO:0044281	small molecule metabolic process	5	793	0.950079	0.958147	ncbi_419125(SAMHD1);ncbi_419194(ADA);ncbi_420034(NT5C3B);ncbi_420854(EDN1);ncbi_421921(CMPK2)
GO:0031175	neuron projection development	1	268	0.953587	0.959648	ncbi_373969(DLX5)
GO:0032990	cell part morphogenesis	1	268	0.953587	0.959648	ncbi_373969(DLX5)
GO:0048858	cell projection morphogenesis	1	268	0.953587	0.959648	ncbi_373969(DLX5)
GO:0016568	chromatin modification	1	276	0.957712	0.962695	ncbi_418866(SETDB2)
GO:0051276	chromosome organization	2	431	0.957966	0.962695	ncbi_374246(NBN);ncbi_418866(SETDB2)
GO:0031324	negative regulation of cellular metabolic process	2	443	0.962648	0.966718	ncbi_396370(C3);ncbi_420854(EDN1)
GO:0030030	cell projection organization	2	483	0.974927	0.97836	ncbi_373969(DLX5);ncbi_396160(WNT1)
GO:0006325	chromatin organization	1	334	0.978521	0.981275	ncbi_418866(SETDB2)
GO:0019752	carboxylic acid metabolic process	1	343	0.980672	0.98274	ncbi_420854(EDN1)
GO:0043436	oxoacid metabolic process	1	354	0.983013	0.984394	ncbi_420854(EDN1)
GO:0006082	organic acid metabolic process	1	358	0.983793	0.984483	ncbi_420854(EDN1)
GO:0008150	biological_process	102	9089	1	1	ncbi_100858653(DHX58);ncbi_100858732(STAT2);ncbi_100859302(LOC100859302);ncbi_100859903(HYAL3);ncbi_101749333(KRT18);ncbi_107054704(LOC107054704);ncbi_112530026(GPR142);ncbi_112533547(LOC112533547);ncbi_373969(DLX5);ncbi_374209(ITGB3);ncbi_374246(NBN);ncbi_395147(EIF2AK2);ncbi_395243(IRF9);ncbi_395267(FMO3);ncbi_395281(ID3);ncbi_395282(ID1);ncbi_395346(BCO1);ncbi_395429(POSTN);ncbi_395509(PDGFRA)…

## Sheet: IFN-γ ISGs GO BP
GO ID	Description	IFN-γ ISGs (145)	All (9089)	p value	p.adjust	Genes
GO:0002252	immune effector process	16	195	7.43894e-08	0.000131892	ncbi_100857413(NLRC5);ncbi_100859414(IFNAL1);ncbi_395908(OASL);ncbi_396330(IRF7);ncbi_396384(IRF1);ncbi_396398(IFNA3);ncbi_418294(C1S);ncbi_418295(C1R);ncbi_419106(GATA3);ncbi_419125(SAMHD1);ncbi_419194(ADA);ncbi_419669(RNF19B);ncbi_421352(TGFB2);ncbi_422720(TLR3);ncbi_423132(SERPING1);ncbi_768990(TMEM173)
GO:0001819	positive regulation of cytokine production	13	143	4.09413e-07	0.000218141	ncbi_100857105(SERPINF2);ncbi_395147(EIF2AK2);ncbi_395742(FLT4);ncbi_396330(IRF7);ncbi_396384(IRF1);ncbi_396385(IRF8);ncbi_416998(CARD8);ncbi_419106(GATA3);ncbi_420838(CD83);ncbi_422720(TLR3);ncbi_427687(PLCB1);ncbi_768990(TMEM173);ncbi_772164(PANX1)
GO:0001816	cytokine production	17	254	5.4254e-07	0.000218141	ncbi_100857105(SERPINF2);ncbi_395147(EIF2AK2);ncbi_395742(FLT4);ncbi_396330(IRF7);ncbi_396384(IRF1);ncbi_396385(IRF8);ncbi_416998(CARD8);ncbi_419106(GATA3);ncbi_419669(RNF19B);ncbi_420838(CD83);ncbi_421352(TGFB2);ncbi_422720(TLR3);ncbi_427687(PLCB1);ncbi_428121(LRRC32);ncbi_428760(ADAMTS3);ncbi_768990(TMEM173);ncbi_772164(PANX1)
GO:0051240	positive regulation of multicellular organismal process	18	286	6.09033e-07	0.000218141	ncbi_100857105(SERPINF2);ncbi_395147(EIF2AK2);ncbi_395742(FLT4);ncbi_395802(PROX1);ncbi_395852(ID2);ncbi_396330(IRF7);ncbi_396384(IRF1);ncbi_396385(IRF8);ncbi_416457(GPER1);ncbi_416998(CARD8);ncbi_419106(GATA3);ncbi_419194(ADA);ncbi_420838(CD83);ncbi_421352(TGFB2);ncbi_422720(TLR3);ncbi_427687(PLCB1);ncbi_768990(TMEM173);ncbi_772164(PANX1)
GO:0080134	regulation of response to stress	20	349	6.15174e-07	0.000218141	ncbi_100857105(SERPINF2);ncbi_395147(EIF2AK2);ncbi_395299(SOCS3);ncbi_395509(PDGFRA);ncbi_395609(MDM2);ncbi_395669(PLEK);ncbi_395742(FLT4);ncbi_396330(IRF7);ncbi_396384(IRF1);ncbi_416457(GPER1);ncbi_417128(NACC2);ncbi_419106(GATA3);ncbi_419125(SAMHD1);ncbi_419194(ADA);ncbi_419382(TP73);ncbi_421352(TGFB2);ncbi_422720(TLR3);ncbi_427687(PLCB1);ncbi_428121(LRRC32);ncbi_768990(TMEM173)
GO:0001817	regulation of cytokine production	15	220	2.09336e-06	0.000618589	ncbi_100857105(SERPINF2);ncbi_395147(EIF2AK2);ncbi_395742(FLT4);ncbi_396330(IRF7);ncbi_396384(IRF1);ncbi_396385(IRF8);ncbi_416998(CARD8);ncbi_419106(GATA3);ncbi_420838(CD83);ncbi_421352(TGFB2);ncbi_422720(TLR3);ncbi_427687(PLCB1);ncbi_428121(LRRC32);ncbi_768990(TMEM173);ncbi_772164(PANX1)
GO:0009605	response to external stimulus	26	606	2.94903e-06	0.000746946	ncbi_100857105(SERPINF2);ncbi_395147(EIF2AK2);ncbi_395468(CCL4);ncbi_395509(PDGFRA);ncbi_395669(PLEK);ncbi_395734(RHOB);ncbi_395852(ID2);ncbi_395908(OASL);ncbi_396146(GCH1);ncbi_396384(IRF1);ncbi_396385(IRF8);ncbi_415651(CX3CL1);ncbi_416102(CHL1);ncbi_419106(GATA3);ncbi_421352(TGFB2);ncbi_421921(CMPK2);ncbi_422720(TLR3);ncbi_423132(SERPING1);ncbi_424044(STAT1);ncbi_424185(IFIH1);ncbi_425522(CAMK1…
GO:0034097	response to cytokine	14	201	3.63744e-06	0.000761803	ncbi_100857413(NLRC5);ncbi_100859797(ACKR4);ncbi_395147(EIF2AK2);ncbi_395468(CCL4);ncbi_396146(GCH1);ncbi_396330(IRF7);ncbi_396384(IRF1);ncbi_416457(GPER1);ncbi_416630(SOCS1);ncbi_419106(GATA3);ncbi_420433(NUB1);ncbi_424044(STAT1);ncbi_427687(PLCB1);ncbi_768990(TMEM173)
GO:0051239	regulation of multicellular organismal process	33	903	3.86702e-06	0.000761803	ncbi_100857105(SERPINF2);ncbi_378803(TNFRSF11B);ncbi_395147(EIF2AK2);ncbi_395509(PDGFRA);ncbi_395669(PLEK);ncbi_395734(RHOB);ncbi_395742(FLT4);ncbi_395802(PROX1);ncbi_395852(ID2);ncbi_396330(IRF7);ncbi_396384(IRF1);ncbi_396385(IRF8);ncbi_404229(POPDC2);ncbi_416457(GPER1);ncbi_416998(CARD8);ncbi_419106(GATA3);ncbi_419194(ADA);ncbi_420838(CD83);ncbi_420854(EDN1);ncbi_421352(TGFB2);ncbi_422688(CAMK2…
GO:0051707	response to other organism	14	221	1.09049e-05	0.00193344	ncbi_395147(EIF2AK2);ncbi_395908(OASL);ncbi_396146(GCH1);ncbi_396385(IRF8);ncbi_419106(GATA3);ncbi_421921(CMPK2);ncbi_422720(TLR3);ncbi_424044(STAT1);ncbi_424185(IFIH1);ncbi_427122(ERAP1);ncbi_427728(TAP2);ncbi_428121(LRRC32);ncbi_428994(CPS1);ncbi_768990(TMEM173)
GO:0043207	response to external biotic stimulus	14	224	1.2715e-05	0.00204943	ncbi_395147(EIF2AK2);ncbi_395908(OASL);ncbi_396146(GCH1);ncbi_396385(IRF8);ncbi_419106(GATA3);ncbi_421921(CMPK2);ncbi_422720(TLR3);ncbi_424044(STAT1);ncbi_424185(IFIH1);ncbi_427122(ERAP1);ncbi_427728(TAP2);ncbi_428121(LRRC32);ncbi_428994(CPS1);ncbi_768990(TMEM173)
GO:0009607	response to biotic stimulus	14	234	2.08183e-05	0.00307591	ncbi_395147(EIF2AK2);ncbi_395908(OASL);ncbi_396146(GCH1);ncbi_396385(IRF8);ncbi_419106(GATA3);ncbi_421921(CMPK2);ncbi_422720(TLR3);ncbi_424044(STAT1);ncbi_424185(IFIH1);ncbi_427122(ERAP1);ncbi_427728(TAP2);ncbi_428121(LRRC32);ncbi_428994(CPS1);ncbi_768990(TMEM173)
GO:0048583	regulation of response to stimulus	40	1311	2.4392e-05	0.00332669	ncbi_100857105(SERPINF2);ncbi_100857413(NLRC5);ncbi_395147(EIF2AK2);ncbi_395299(SOCS3);ncbi_395335(CISH);ncbi_395468(CCL4);ncbi_395509(PDGFRA);ncbi_395609(MDM2);ncbi_395669(PLEK);ncbi_395734(RHOB);ncbi_395742(FLT4);ncbi_395869(RHOC);ncbi_396330(IRF7);ncbi_396384(IRF1);ncbi_416457(GPER1);ncbi_416630(SOCS1);ncbi_416998(CARD8);ncbi_417128(NACC2);ncbi_419070(GDPD5);ncbi_419106(GATA3);ncbi_419125(SAMH…
GO:1902531	regulation of intracellular signal transduction	23	565	2.77896e-05	0.00351935	ncbi_100857105(SERPINF2);ncbi_395147(EIF2AK2);ncbi_395468(CCL4);ncbi_395509(PDGFRA);ncbi_395609(MDM2);ncbi_395734(RHOB);ncbi_395742(FLT4);ncbi_395869(RHOC);ncbi_416457(GPER1);ncbi_416630(SOCS1);ncbi_416998(CARD8);ncbi_417128(NACC2);ncbi_419106(GATA3);ncbi_419194(ADA);ncbi_419382(TP73);ncbi_420854(EDN1);ncbi_421352(TGFB2);ncbi_422720(TLR3);ncbi_424044(STAT1);ncbi_424220(IGFBP5);ncbi_427687(PLCB1);…
GO:0043900	regulation of multi-organism process	8	82	4.55177e-05	0.00538019	ncbi_395147(EIF2AK2);ncbi_395468(CCL4);ncbi_395802(PROX1);ncbi_395908(OASL);ncbi_396385(IRF8);ncbi_419194(ADA);ncbi_427687(PLCB1);ncbi_768990(TMEM173)
GO:0002376	immune system process	29	841	5.02662e-05	0.00554842	ncbi_100857413(NLRC5);ncbi_100859414(IFNAL1);ncbi_395147(EIF2AK2);ncbi_395468(CCL4);ncbi_395509(PDGFRA);ncbi_395852(ID2);ncbi_395908(OASL);ncbi_396330(IRF7);ncbi_396384(IRF1);ncbi_396385(IRF8);ncbi_396398(IFNA3);ncbi_415651(CX3CL1);ncbi_418294(C1S);ncbi_418295(C1R);ncbi_419106(GATA3);ncbi_419125(SAMHD1);ncbi_419194(ADA);ncbi_419669(RNF19B);ncbi_420838(CD83);ncbi_421352(TGFB2);ncbi_422720(TLR3);nc…
GO:0009966	regulation of signal transduction	34	1070	5.31998e-05	0.00554842	ncbi_100857105(SERPINF2);ncbi_100857413(NLRC5);ncbi_395147(EIF2AK2);ncbi_395299(SOCS3);ncbi_395335(CISH);ncbi_395468(CCL4);ncbi_395509(PDGFRA);ncbi_395609(MDM2);ncbi_395669(PLEK);ncbi_395734(RHOB);ncbi_395742(FLT4);ncbi_395869(RHOC);ncbi_396330(IRF7);ncbi_396384(IRF1);ncbi_416457(GPER1);ncbi_416630(SOCS1);ncbi_416998(CARD8);ncbi_417128(NACC2);ncbi_419070(GDPD5);ncbi_419106(GATA3);ncbi_419194(ADA)…
GO:0010033	response to organic substance	29	854	6.64055e-05	0.00654094	ncbi_100857413(NLRC5);ncbi_100859797(ACKR4);ncbi_395147(EIF2AK2);ncbi_395468(CCL4);ncbi_395509(PDGFRA);ncbi_395543(SMAD9);ncbi_395742(FLT4);ncbi_395827(CYP24A1);ncbi_395852(ID2);ncbi_396146(GCH1);ncbi_396330(IRF7);ncbi_396384(IRF1);ncbi_396385(IRF8);ncbi_415644(HERPUD1);ncbi_416457(GPER1);ncbi_416630(SOCS1);ncbi_419106(GATA3);ncbi_420433(NUB1);ncbi_420838(CD83);ncbi_421352(TGFB2);ncbi_421921(CMPK…
GO:0072358	cardiovascular system development	15	297	7.50663e-05	0.00665463	ncbi_100857105(SERPINF2);ncbi_395107(FGFRL1);ncbi_395417(SIK1);ncbi_395509(PDGFRA);ncbi_395734(RHOB);ncbi_395742(FLT4);ncbi_395802(PROX1);ncbi_395852(ID2);ncbi_404229(POPDC2);ncbi_419106(GATA3);ncbi_420854(EDN1);ncbi_421352(TGFB2);ncbi_424044(STAT1);ncbi_427122(ERAP1);ncbi_429089(CYR61)
GO:0072359	circulatory system development	15	297	7.50663e-05	0.00665463	ncbi_100857105(SERPINF2);ncbi_395107(FGFRL1);ncbi_395417(SIK1);ncbi_395509(PDGFRA);ncbi_395734(RHOB);ncbi_395742(FLT4);ncbi_395802(PROX1);ncbi_395852(ID2);ncbi_404229(POPDC2);ncbi_419106(GATA3);ncbi_420854(EDN1);ncbi_421352(TGFB2);ncbi_424044(STAT1);ncbi_427122(ERAP1);ncbi_429089(CYR61)
GO:0051704	multi-organism process	22	576	0.000109361	0.0091017	ncbi_395147(EIF2AK2);ncbi_395468(CCL4);ncbi_395802(PROX1);ncbi_395908(OASL);ncbi_396146(GCH1);ncbi_396385(IRF8);ncbi_418863(FNDC3A);ncbi_419106(GATA3);ncbi_419194(ADA);ncbi_420033(KLHL10);ncbi_421921(CMPK2);ncbi_422720(TLR3);ncbi_423315(NPAS3);ncbi_424044(STAT1);ncbi_424185(IFIH1);ncbi_427122(ERAP1);ncbi_427687(PLCB1);ncbi_427727(TAP1);ncbi_427728(TAP2);ncbi_428121(LRRC32);ncbi_428994(CPS1);ncbi_…
GO:0048584	positive regulation of response to stimulus	19	457	0.000112937	0.0091017	ncbi_100857105(SERPINF2);ncbi_100857413(NLRC5);ncbi_395468(CCL4);ncbi_395509(PDGFRA);ncbi_395742(FLT4);ncbi_396330(IRF7);ncbi_396384(IRF1);ncbi_419106(GATA3);ncbi_419194(ADA);ncbi_419382(TP73);ncbi_420854(EDN1);ncbi_422720(TLR3);ncbi_424220(IGFBP5);ncbi_425522(CAMK1D);ncbi_427687(PLCB1);ncbi_428121(LRRC32);ncbi_428707(HTR2C);ncbi_428760(ADAMTS3);ncbi_768990(TMEM173)
GO:0023051	regulation of signaling	35	1186	0.000180922	0.0139468	ncbi_100857105(SERPINF2);ncbi_100857413(NLRC5);ncbi_395147(EIF2AK2);ncbi_395299(SOCS3);ncbi_395335(CISH);ncbi_395468(CCL4);ncbi_395509(PDGFRA);ncbi_395609(MDM2);ncbi_395669(PLEK);ncbi_395734(RHOB);ncbi_395742(FLT4);ncbi_395869(RHOC);ncbi_396330(IRF7);ncbi_396384(IRF1);ncbi_415326(CPEB1);ncbi_416457(GPER1);ncbi_416630(SOCS1);ncbi_416998(CARD8);ncbi_417128(NACC2);ncbi_419070(GDPD5);ncbi_419106(GATA…
GO:0035456	response to interferon-beta	3	8	0.000210031	0.0151436	ncbi_396384(IRF1);ncbi_424044(STAT1);ncbi_768990(TMEM173)
GO:0010646	regulation of cell communication	35	1201	0.000231644	0.0151436	ncbi_100857105(SERPINF2);ncbi_100857413(NLRC5);ncbi_395147(EIF2AK2);ncbi_395299(SOCS3);ncbi_395335(CISH);ncbi_395468(CCL4);ncbi_395509(PDGFRA);ncbi_395609(MDM2);ncbi_395669(PLEK);ncbi_395734(RHOB);ncbi_395742(FLT4);ncbi_395869(RHOC);ncbi_396330(IRF7);ncbi_396384(IRF1);ncbi_415326(CPEB1);ncbi_416457(GPER1);ncbi_416630(SOCS1);ncbi_416998(CARD8);ncbi_417128(NACC2);ncbi_419070(GDPD5);ncbi_419106(GATA…
GO:0006952	defense response	15	329	0.000233157	0.0151436	ncbi_100857413(NLRC5);ncbi_395299(SOCS3);ncbi_395468(CCL4);ncbi_396330(IRF7);ncbi_396384(IRF1);ncbi_416457(GPER1);ncbi_419106(GATA3);ncbi_419125(SAMHD1);ncbi_419194(ADA);ncbi_419382(TP73);ncbi_422720(TLR3);ncbi_424185(IFIH1);ncbi_428121(LRRC32);ncbi_428707(HTR2C);ncbi_768990(TMEM173)
GO:0009155	purine deoxyribonucleotide catabolic process	2	2	0.000252782	0.0151436	ncbi_419125(SAMHD1);ncbi_419194(ADA)
GO:0009264	deoxyribonucleotide catabolic process	2	2	0.000252782	0.0151436	ncbi_419125(SAMHD1);ncbi_419194(ADA)
GO:0046386	deoxyribose phosphate catabolic process	2	2	0.000252782	0.0151436	ncbi_419125(SAMHD1);ncbi_419194(ADA)
GO:0050865	regulation of cell activation	10	162	0.000256237	0.0151436	ncbi_395468(CCL4);ncbi_395509(PDGFRA);ncbi_395669(PLEK);ncbi_395852(ID2);ncbi_396384(IRF1);ncbi_419106(GATA3);ncbi_419194(ADA);ncbi_420838(CD83);ncbi_424467(VCAM1);ncbi_428121(LRRC32)
GO:0019221	cytokine-mediated signaling pathway	8	106	0.000279262	0.015972	ncbi_100857413(NLRC5);ncbi_100859797(ACKR4);ncbi_395468(CCL4);ncbi_396330(IRF7);ncbi_396384(IRF1);ncbi_416630(SOCS1);ncbi_424044(STAT1);ncbi_427687(PLCB1)
GO:0071345	cellular response to cytokine stimulus	8	110	0.000359626	0.0195293	ncbi_100857413(NLRC5);ncbi_100859797(ACKR4);ncbi_395468(CCL4);ncbi_396330(IRF7);ncbi_396384(IRF1);ncbi_416630(SOCS1);ncbi_424044(STAT1);ncbi_427687(PLCB1)
GO:0032606	type I interferon production	4	22	0.00036349	0.0195293	ncbi_396330(IRF7);ncbi_396384(IRF1);ncbi_422720(TLR3);ncbi_768990(TMEM173)
GO:0006950	response to stress	33	1139	0.00040822	0.0212054	ncbi_100857105(SERPINF2);ncbi_100857413(NLRC5);ncbi_100859414(IFNAL1);ncbi_395147(EIF2AK2);ncbi_395299(SOCS3);ncbi_395468(CCL4);ncbi_395509(PDGFRA);ncbi_395609(MDM2);ncbi_395669(PLEK);ncbi_395734(RHOB);ncbi_395742(FLT4);ncbi_396146(GCH1);ncbi_396330(IRF7);ncbi_396384(IRF1);ncbi_396398(IFNA3);ncbi_415644(HERPUD1);ncbi_416457(GPER1);ncbi_417128(NACC2);ncbi_417603(TRPV2);ncbi_419106(GATA3);ncbi_4191…
GO:0050896	response to stimulus	75	3439	0.000418607	0.0212054	ncbi_100857105(SERPINF2);ncbi_100857413(NLRC5);ncbi_100858563(ADGRD2);ncbi_100859414(IFNAL1);ncbi_100859797(ACKR4);ncbi_101748329(LOC101748329);ncbi_101748577(LOC101748577);ncbi_395107(FGFRL1);ncbi_395147(EIF2AK2);ncbi_395299(SOCS3);ncbi_395335(CISH);ncbi_395417(SIK1);ncbi_395468(CCL4);ncbi_395509(PDGFRA);ncbi_395543(SMAD9);ncbi_395609(MDM2);ncbi_395669(PLEK);ncbi_395734(RHOB);ncbi_395742(FLT4);n…
GO:0050863	regulation of T cell activation	7	88	0.000491401	0.0235474	ncbi_395468(CCL4);ncbi_396384(IRF1);ncbi_419106(GATA3);ncbi_419194(ADA);ncbi_420838(CD83);ncbi_424467(VCAM1);ncbi_428121(LRRC32)
GO:1903037	regulation of leukocyte cell-cell adhesion	7	88	0.000491401	0.0235474	ncbi_395468(CCL4);ncbi_396384(IRF1);ncbi_419106(GATA3);ncbi_419194(ADA);ncbi_420838(CD83);ncbi_424467(VCAM1);ncbi_428121(LRRC32)
GO:0042221	response to chemical	36	1304	0.000531332	0.0247908	ncbi_100857413(NLRC5);ncbi_100859797(ACKR4);ncbi_101748577(LOC101748577);ncbi_395147(EIF2AK2);ncbi_395468(CCL4);ncbi_395509(PDGFRA);ncbi_395543(SMAD9);ncbi_395609(MDM2);ncbi_395734(RHOB);ncbi_395742(FLT4);ncbi_395827(CYP24A1);ncbi_395852(ID2);ncbi_396146(GCH1);ncbi_396330(IRF7);ncbi_396384(IRF1);ncbi_396385(IRF8);ncbi_415644(HERPUD1);ncbi_415651(CX3CL1);ncbi_416102(CHL1);ncbi_416457(GPER1);ncbi_4…
GO:0010557	positive regulation of macromolecule biosynthetic process	9	148	0.000583582	0.0261912	ncbi_100857105(SERPINF2);ncbi_100857413(NLRC5);ncbi_395147(EIF2AK2);ncbi_396385(IRF8);ncbi_420854(EDN1);ncbi_421352(TGFB2);ncbi_422720(TLR3);ncbi_425522(CAMK1D);ncbi_427687(PLCB1)
GO:0048518	positive regulation of biological process	40	1515	0.000595998	0.0261912	ncbi_100857105(SERPINF2);ncbi_100857413(NLRC5);ncbi_100858842(APOA2);ncbi_395147(EIF2AK2);ncbi_395468(CCL4);ncbi_395509(PDGFRA);ncbi_395609(MDM2);ncbi_395669(PLEK);ncbi_395742(FLT4);ncbi_395802(PROX1);ncbi_395852(ID2);ncbi_396146(GCH1);ncbi_396330(IRF7);ncbi_396384(IRF1);ncbi_396385(IRF8);ncbi_416457(GPER1);ncbi_416998(CARD8);ncbi_417603(TRPV2);ncbi_419070(GDPD5);ncbi_419106(GATA3);ncbi_419194(AD…
GO:0045069	regulation of viral genome replication	4	25	0.000605661	0.0261912	ncbi_395147(EIF2AK2);ncbi_395468(CCL4);ncbi_395802(PROX1);ncbi_395908(OASL)
GO:0031347	regulation of defense response	10	182	0.000646378	0.0270278	ncbi_395299(SOCS3);ncbi_396330(IRF7);ncbi_396384(IRF1);ncbi_416457(GPER1);ncbi_419106(GATA3);ncbi_419125(SAMHD1);ncbi_419194(ADA);ncbi_422720(TLR3);ncbi_428121(LRRC32);ncbi_768990(TMEM173)
GO:0032872	regulation of stress-activated MAPK cascade	6	67	0.000666377	0.0270278	ncbi_100857105(SERPINF2);ncbi_395147(EIF2AK2);ncbi_395742(FLT4);ncbi_421352(TGFB2);ncbi_422720(TLR3);ncbi_427687(PLCB1)
GO:0019079	viral genome replication	4	26	0.000706978	0.0270278	ncbi_395147(EIF2AK2);ncbi_395468(CCL4);ncbi_395802(PROX1);ncbi_395908(OASL)
GO:0070302	regulation of stress-activated protein kinase signaling cascade	6	68	0.000721399	0.0270278	ncbi_100857105(SERPINF2);ncbi_395147(EIF2AK2);ncbi_395742(FLT4);ncbi_421352(TGFB2);ncbi_422720(TLR3);ncbi_427687(PLCB1)
GO:0009151	purine deoxyribonucleotide metabolic process	2	3	0.00075039	0.0270278	ncbi_419125(SAMHD1);ncbi_419194(ADA)
GO:0009262	deoxyribonucleotide metabolic process	2	3	0.00075039	0.0270278	ncbi_419125(SAMHD1);ncbi_419194(ADA)
GO:0009394	2'-deoxyribonucleotide metabolic process	2	3	0.00075039	0.0270278	ncbi_419125(SAMHD1);ncbi_419194(ADA)
GO:0019692	deoxyribose phosphate metabolic process	2	3	0.00075039	0.0270278	ncbi_419125(SAMHD1);ncbi_419194(ADA)
GO:0009891	positive regulation of biosynthetic process	11	220	0.000767606	0.0270278	ncbi_100857105(SERPINF2);ncbi_100857413(NLRC5);ncbi_395147(EIF2AK2);ncbi_395468(CCL4);ncbi_396385(IRF8);ncbi_416457(GPER1);ncbi_420854(EDN1);ncbi_421352(TGFB2);ncbi_422720(TLR3);ncbi_425522(CAMK1D);ncbi_427687(PLCB1)
GO:0080135	regulation of cellular response to stress	9	154	0.00077745	0.0270278	ncbi_100857105(SERPINF2);ncbi_395147(EIF2AK2);ncbi_395609(MDM2);ncbi_395742(FLT4);ncbi_417128(NACC2);ncbi_419382(TP73);ncbi_421352(TGFB2);ncbi_422720(TLR3);ncbi_427687(PLCB1)
GO:0043408	regulation of MAPK cascade	11	224	0.000890547	0.0303642	ncbi_100857105(SERPINF2);ncbi_395147(EIF2AK2);ncbi_395509(PDGFRA);ncbi_395742(FLT4);ncbi_419382(TP73);ncbi_420854(EDN1);ncbi_421352(TGFB2);ncbi_422720(TLR3);ncbi_427687(PLCB1);ncbi_428707(HTR2C);ncbi_429089(CYR61)
GO:0045619	regulation of lymphocyte differentiation	5	48	0.000950945	0.0318118	ncbi_395852(ID2);ncbi_396384(IRF1);ncbi_419106(GATA3);ncbi_419194(ADA);ncbi_420838(CD83)
GO:0030334	regulation of cell migration	12	264	0.00102761	0.0337399	ncbi_395468(CCL4);ncbi_395509(PDGFRA);ncbi_395742(FLT4);ncbi_395802(PROX1);ncbi_416457(GPER1);ncbi_419106(GATA3);ncbi_420854(EDN1);ncbi_421352(TGFB2);ncbi_424220(IGFBP5);ncbi_425522(CAMK1D);ncbi_427687(PLCB1);ncbi_429089(CYR61)
GO:0001944	vasculature development	10	194	0.00105743	0.0340877	ncbi_100857105(SERPINF2);ncbi_395509(PDGFRA);ncbi_395734(RHOB);ncbi_395742(FLT4);ncbi_395802(PROX1);ncbi_420854(EDN1);ncbi_421352(TGFB2);ncbi_424044(STAT1);ncbi_427122(ERAP1);ncbi_429089(CYR61)
GO:0035556	intracellular signal transduction	27	913	0.00111822	0.035035	ncbi_100857105(SERPINF2);ncbi_101748329(LOC101748329);ncbi_395147(EIF2AK2);ncbi_395299(SOCS3);ncbi_395335(CISH);ncbi_395468(CCL4);ncbi_395509(PDGFRA);ncbi_395609(MDM2);ncbi_395669(PLEK);ncbi_395734(RHOB);ncbi_395742(FLT4);ncbi_395869(RHOC);ncbi_416457(GPER1);ncbi_416630(SOCS1);ncbi_416998(CARD8);ncbi_417128(NACC2);ncbi_419106(GATA3);ncbi_419194(ADA);ncbi_419382(TP73);ncbi_420854(EDN1);ncbi_421352…
GO:0002682	regulation of immune system process	16	423	0.00112634	0.035035	ncbi_395147(EIF2AK2);ncbi_395468(CCL4);ncbi_395852(ID2);ncbi_396330(IRF7);ncbi_396384(IRF1);ncbi_419106(GATA3);ncbi_419194(ADA);ncbi_420838(CD83);ncbi_421352(TGFB2);ncbi_422720(TLR3);ncbi_423132(SERPING1);ncbi_424467(VCAM1);ncbi_425522(CAMK1D);ncbi_427687(PLCB1);ncbi_428121(LRRC32);ncbi_768990(TMEM173)
GO:2000145	regulation of cell motility	12	268	0.00117016	0.0357009	ncbi_395468(CCL4);ncbi_395509(PDGFRA);ncbi_395742(FLT4);ncbi_395802(PROX1);ncbi_416457(GPER1);ncbi_419106(GATA3);ncbi_420854(EDN1);ncbi_421352(TGFB2);ncbi_424220(IGFBP5);ncbi_425522(CAMK1D);ncbi_427687(PLCB1);ncbi_429089(CYR61)
GO:0034110	regulation of homotypic cell-cell adhesion	7	102	0.00118802	0.0357009	ncbi_395468(CCL4);ncbi_396384(IRF1);ncbi_419106(GATA3);ncbi_419194(ADA);ncbi_420838(CD83);ncbi_424467(VCAM1);ncbi_428121(LRRC32)
GO:0051249	regulation of lymphocyte activation	8	133	0.00126511	0.0373839	ncbi_395468(CCL4);ncbi_395852(ID2);ncbi_396384(IRF1);ncbi_419106(GATA3);ncbi_419194(ADA);ncbi_420838(CD83);ncbi_424467(VCAM1);ncbi_428121(LRRC32)
GO:0051270	regulation of cellular component movement	12	271	0.00128755	0.0374235	ncbi_395468(CCL4);ncbi_395509(PDGFRA);ncbi_395742(FLT4);ncbi_395802(PROX1);ncbi_416457(GPER1);ncbi_419106(GATA3);ncbi_420854(EDN1);ncbi_421352(TGFB2);ncbi_424220(IGFBP5);ncbi_425522(CAMK1D);ncbi_427687(PLCB1);ncbi_429089(CYR61)
GO:0043170	macromolecule metabolic process	86	4235	0.00131067	0.0374808	ncbi_100857105(SERPINF2);ncbi_100857413(NLRC5);ncbi_100857840(LOC100857840);ncbi_100858732(STAT2);ncbi_100858842(APOA2);ncbi_100859302(LOC100859302);ncbi_101748577(LOC101748577);ncbi_107050958(LOC107050958);ncbi_107055485(LOC107055485);ncbi_112532567(POLD4);ncbi_112533547(LOC112533547);ncbi_374155(ST8SIA4);ncbi_395147(EIF2AK2);ncbi_395243(IRF9);ncbi_395282(ID1);ncbi_395299(SOCS3);ncbi_395335(CISH…
GO:0032481	positive regulation of type I interferon production	3	15	0.00157206	0.0436776	ncbi_396330(IRF7);ncbi_396384(IRF1);ncbi_422720(TLR3)
GO:0000165	MAPK cascade	11	241	0.00160987	0.0436776	ncbi_100857105(SERPINF2);ncbi_395147(EIF2AK2);ncbi_395509(PDGFRA);ncbi_395742(FLT4);ncbi_419382(TP73);ncbi_420854(EDN1);ncbi_421352(TGFB2);ncbi_422720(TLR3);ncbi_427687(PLCB1);ncbi_428707(HTR2C);ncbi_429089(CYR61)
GO:0023014	signal transduction by protein phosphorylation	11	241	0.00160987	0.0436776	ncbi_100857105(SERPINF2);ncbi_395147(EIF2AK2);ncbi_395509(PDGFRA);ncbi_395742(FLT4);ncbi_419382(TP73);ncbi_420854(EDN1);ncbi_421352(TGFB2);ncbi_422720(TLR3);ncbi_427687(PLCB1);ncbi_428707(HTR2C);ncbi_429089(CYR61)
GO:0043903	regulation of symbiosis, encompassing mutualism through parasitism	5	54	0.00162702	0.0436776	ncbi_395147(EIF2AK2);ncbi_395468(CCL4);ncbi_395802(PROX1);ncbi_395908(OASL);ncbi_396385(IRF8)
GO:0051403	stress-activated MAPK cascade	6	80	0.00169417	0.0436776	ncbi_100857105(SERPINF2);ncbi_395147(EIF2AK2);ncbi_395742(FLT4);ncbi_421352(TGFB2);ncbi_422720(TLR3);ncbi_427687(PLCB1)
GO:0060255	regulation of macromolecule metabolic process	54	2360	0.00169952	0.0436776	ncbi_100857105(SERPINF2);ncbi_100857413(NLRC5);ncbi_100858732(STAT2);ncbi_101748577(LOC101748577);ncbi_107050958(LOC107050958);ncbi_112533547(LOC112533547);ncbi_395147(EIF2AK2);ncbi_395243(IRF9);ncbi_395282(ID1);ncbi_395299(SOCS3);ncbi_395417(SIK1);ncbi_395468(CCL4);ncbi_395509(PDGFRA);ncbi_395543(SMAD9);ncbi_395609(MDM2);ncbi_395669(PLEK);ncbi_395742(FLT4);ncbi_395802(PROX1);ncbi_395852(ID2);ncb…
GO:0009967	positive regulation of signal transduction	12	280	0.0016998	0.0436776	ncbi_100857105(SERPINF2);ncbi_100857413(NLRC5);ncbi_395509(PDGFRA);ncbi_395742(FLT4);ncbi_396330(IRF7);ncbi_419382(TP73);ncbi_420854(EDN1);ncbi_422720(TLR3);ncbi_424220(IGFBP5);ncbi_427687(PLCB1);ncbi_428707(HTR2C);ncbi_428760(ADAMTS3)
GO:0001568	blood vessel development	9	173	0.00176256	0.0446432	ncbi_100857105(SERPINF2);ncbi_395509(PDGFRA);ncbi_395734(RHOB);ncbi_395742(FLT4);ncbi_395802(PROX1);ncbi_420854(EDN1);ncbi_424044(STAT1);ncbi_427122(ERAP1);ncbi_429089(CYR61)
GO:0031098	stress-activated protein kinase signaling cascade	6	81	0.00180608	0.0451012	ncbi_100857105(SERPINF2);ncbi_395147(EIF2AK2);ncbi_395742(FLT4);ncbi_421352(TGFB2);ncbi_422720(TLR3);ncbi_427687(PLCB1)
GO:0048522	positive regulation of cellular process	33	1244	0.00190312	0.0465299	ncbi_100857105(SERPINF2);ncbi_100857413(NLRC5);ncbi_395147(EIF2AK2);ncbi_395468(CCL4);ncbi_395509(PDGFRA);ncbi_395609(MDM2);ncbi_395669(PLEK);ncbi_395742(FLT4);ncbi_395802(PROX1);ncbi_395852(ID2);ncbi_396330(IRF7);ncbi_396385(IRF8);ncbi_416457(GPER1);ncbi_416998(CARD8);ncbi_417603(TRPV2);ncbi_419070(GDPD5);ncbi_419194(ADA);ncbi_419382(TP73);ncbi_420433(NUB1);ncbi_420854(EDN1);ncbi_421352(TGFB2);n…
GO:0008277	regulation of G-protein coupled receptor protein signaling pathway	5	56	0.00191578	0.0465299	ncbi_395468(CCL4);ncbi_395669(PLEK);ncbi_416457(GPER1);ncbi_419194(ADA);ncbi_420854(EDN1)
GO:0010468	regulation of gene expression	42	1717	0.00199978	0.0479136	ncbi_100857105(SERPINF2);ncbi_100857413(NLRC5);ncbi_100858732(STAT2);ncbi_101748577(LOC101748577);ncbi_107050958(LOC107050958);ncbi_112533547(LOC112533547);ncbi_395147(EIF2AK2);ncbi_395243(IRF9);ncbi_395282(ID1);ncbi_395417(SIK1);ncbi_395468(CCL4);ncbi_395543(SMAD9);ncbi_395609(MDM2);ncbi_395802(PROX1);ncbi_395852(ID2);ncbi_396330(IRF7);ncbi_396384(IRF1);ncbi_396385(IRF8);ncbi_415326(CPEB1);ncbi_…
GO:0007507	heart development	8	144	0.00209814	0.0496001	ncbi_395107(FGFRL1);ncbi_395417(SIK1);ncbi_395802(PROX1);ncbi_395852(ID2);ncbi_404229(POPDC2);ncbi_419106(GATA3);ncbi_421352(TGFB2);ncbi_429089(CYR61)
GO:0048565	digestive tract development	4	35	0.00221569	0.0510185	ncbi_395509(PDGFRA);ncbi_395852(ID2);ncbi_419194(ADA);ncbi_421352(TGFB2)
GO:0055123	digestive system development	4	35	0.00221569	0.0510185	ncbi_395509(PDGFRA);ncbi_395852(ID2);ncbi_419194(ADA);ncbi_421352(TGFB2)
GO:0032731	positive regulation of interleukin-1 beta production	2	5	0.00244919	0.0538488	ncbi_416998(CARD8);ncbi_772164(PANX1)
GO:0048537	mucosal-associated lymphoid tissue development	2	5	0.00244919	0.0538488	ncbi_395852(ID2);ncbi_419194(ADA)
GO:0048017	inositol lipid-mediated signaling	6	86	0.00245196	0.0538488	ncbi_395468(CCL4);ncbi_395509(PDGFRA);ncbi_416457(GPER1);ncbi_419106(GATA3);ncbi_420854(EDN1);ncbi_421352(TGFB2)
GO:0040012	regulation of locomotion	12	293	0.00248244	0.0538488	ncbi_395468(CCL4);ncbi_395509(PDGFRA);ncbi_395742(FLT4);ncbi_395802(PROX1);ncbi_416457(GPER1);ncbi_419106(GATA3);ncbi_420854(EDN1);ncbi_421352(TGFB2);ncbi_424220(IGFBP5);ncbi_425522(CAMK1D);ncbi_427687(PLCB1);ncbi_429089(CYR61)
GO:0002694	regulation of leukocyte activation	8	148	0.00249047	0.0538488	ncbi_395468(CCL4);ncbi_395852(ID2);ncbi_396384(IRF1);ncbi_419106(GATA3);ncbi_419194(ADA);ncbi_420838(CD83);ncbi_424467(VCAM1);ncbi_428121(LRRC32)
GO:0044057	regulation of system process	8	150	0.00270707	0.0572195	ncbi_404229(POPDC2);ncbi_416457(GPER1);ncbi_419194(ADA);ncbi_420854(EDN1);ncbi_421352(TGFB2);ncbi_422688(CAMK2D);ncbi_428707(HTR2C);ncbi_428994(CPS1)
GO:0045580	regulation of T cell differentiation	4	37	0.00272681	0.0572195	ncbi_396384(IRF1);ncbi_419106(GATA3);ncbi_419194(ADA);ncbi_420838(CD83)
GO:0023056	positive regulation of signaling	12	297	0.00277527	0.0572195	ncbi_100857105(SERPINF2);ncbi_100857413(NLRC5);ncbi_395509(PDGFRA);ncbi_395742(FLT4);ncbi_396330(IRF7);ncbi_419382(TP73);ncbi_420854(EDN1);ncbi_422720(TLR3);ncbi_424220(IGFBP5);ncbi_427687(PLCB1);ncbi_428707(HTR2C);ncbi_428760(ADAMTS3)
GO:0012501	programmed cell death	23	779	0.00277545	0.0572195	ncbi_378803(TNFRSF11B);ncbi_395147(EIF2AK2);ncbi_395299(SOCS3);ncbi_395417(SIK1);ncbi_395468(CCL4);ncbi_395609(MDM2);ncbi_395734(RHOB);ncbi_395742(FLT4);ncbi_396384(IRF1);ncbi_416102(CHL1);ncbi_416998(CARD8);ncbi_417128(NACC2);ncbi_419106(GATA3);ncbi_419194(ADA);ncbi_419382(TP73);ncbi_421352(TGFB2);ncbi_423896(ACSL5);ncbi_423901(CASP7);ncbi_424185(IFIH1);ncbi_425522(CAMK1D);ncbi_429089(CYR61);ncb…
GO:0032874	positive regulation of stress-activated MAPK cascade	4	38	0.00301035	0.0606517	ncbi_100857105(SERPINF2);ncbi_395742(FLT4);ncbi_422720(TLR3);ncbi_427687(PLCB1)
GO:0070304	positive regulation of stress-activated protein kinase signaling cascade	4	38	0.00301035	0.0606517	ncbi_100857105(SERPINF2);ncbi_395742(FLT4);ncbi_422720(TLR3);ncbi_427687(PLCB1)
GO:0043331	response to dsRNA	3	19	0.0031952	0.0635357	ncbi_422720(TLR3);ncbi_424044(STAT1);ncbi_768990(TMEM173)
GO:0048015	phosphatidylinositol-mediated signaling	5	63	0.00322516	0.0635357	ncbi_395468(CCL4);ncbi_416457(GPER1);ncbi_419106(GATA3);ncbi_420854(EDN1);ncbi_421352(TGFB2)
GO:0014070	response to organic cyclic compound	10	226	0.00327034	0.0637177	ncbi_395468(CCL4);ncbi_395543(SMAD9);ncbi_395827(CYP24A1);ncbi_416457(GPER1);ncbi_419106(GATA3);ncbi_421352(TGFB2);ncbi_422720(TLR3);ncbi_424044(STAT1);ncbi_424220(IGFBP5);ncbi_768990(TMEM173)
GO:0010647	positive regulation of cell communication	12	305	0.00344552	0.0658117	ncbi_100857105(SERPINF2);ncbi_100857413(NLRC5);ncbi_395509(PDGFRA);ncbi_395742(FLT4);ncbi_396330(IRF7);ncbi_419382(TP73);ncbi_420854(EDN1);ncbi_422720(TLR3);ncbi_424220(IGFBP5);ncbi_427687(PLCB1);ncbi_428707(HTR2C);ncbi_428760(ADAMTS3)
GO:0065009	regulation of molecular function	27	987	0.00345205	0.0658117	ncbi_100857413(NLRC5);ncbi_100859744(RASGEF1B);ncbi_101748321(MYO9A);ncbi_395147(EIF2AK2);ncbi_395417(SIK1);ncbi_395468(CCL4);ncbi_395509(PDGFRA);ncbi_395669(PLEK);ncbi_395802(PROX1);ncbi_395852(ID2);ncbi_396146(GCH1);ncbi_416457(GPER1);ncbi_416998(CARD8);ncbi_418971(ELMOD1);ncbi_419106(GATA3);ncbi_419382(TP73);ncbi_420854(EDN1);ncbi_420894(SERPINB1);ncbi_421352(TGFB2);ncbi_422688(CAMK2D);ncbi_42…
GO:0002684	positive regulation of immune system process	11	267	0.00357514	0.067141	ncbi_395468(CCL4);ncbi_395852(ID2);ncbi_396330(IRF7);ncbi_396384(IRF1);ncbi_419106(GATA3);ncbi_419194(ADA);ncbi_421352(TGFB2);ncbi_422720(TLR3);ncbi_425522(CAMK1D);ncbi_428121(LRRC32);ncbi_768990(TMEM173)
GO:0043410	positive regulation of MAPK cascade	7	124	0.0036244	0.067141	ncbi_100857105(SERPINF2);ncbi_395509(PDGFRA);ncbi_395742(FLT4);ncbi_420854(EDN1);ncbi_422720(TLR3);ncbi_427687(PLCB1);ncbi_428707(HTR2C)
GO:0032732	positive regulation of interleukin-1 production	2	6	0.00363539	0.067141	ncbi_416998(CARD8);ncbi_772164(PANX1)
GO:0032479	regulation of type I interferon production	3	20	0.0037155	0.0672203	ncbi_396330(IRF7);ncbi_396384(IRF1);ncbi_422720(TLR3)
GO:0090068	positive regulation of cell cycle process	3	20	0.0037155	0.0672203	ncbi_395609(MDM2);ncbi_395802(PROX1);ncbi_427687(PLCB1)
GO:0002683	negative regulation of immune system process	6	94	0.003828	0.0678704	ncbi_396384(IRF1);ncbi_419194(ADA);ncbi_421352(TGFB2);ncbi_423132(SERPING1);ncbi_427687(PLCB1);ncbi_428121(LRRC32)
GO:0042886	amide transport	6	94	0.003828	0.0678704	ncbi_416457(GPER1);ncbi_420854(EDN1);ncbi_422720(TLR3);ncbi_427727(TAP1);ncbi_427728(TAP2);ncbi_428707(HTR2C)
GO:0042127	regulation of cell proliferation	17	522	0.00386983	0.0679327	ncbi_100857105(SERPINF2);ncbi_395147(EIF2AK2);ncbi_395468(CCL4);ncbi_395509(PDGFRA);ncbi_395742(FLT4);ncbi_395802(PROX1);ncbi_395852(ID2);ncbi_416457(GPER1);ncbi_419106(GATA3);ncbi_419194(ADA);ncbi_420854(EDN1);ncbi_421352(TGFB2);ncbi_424044(STAT1);ncbi_424220(IGFBP5);ncbi_424467(VCAM1);ncbi_428121(LRRC32);ncbi_429089(CYR61)
GO:1902533	positive regulation of intracellular signal transduction	7	129	0.00450651	0.0783337	ncbi_100857105(SERPINF2);ncbi_395509(PDGFRA);ncbi_395742(FLT4);ncbi_420854(EDN1);ncbi_422720(TLR3);ncbi_427687(PLCB1);ncbi_428707(HTR2C)
GO:0008015	blood circulation	8	164	0.00466568	0.079168	ncbi_100857105(SERPINF2);ncbi_395852(ID2);ncbi_396146(GCH1);ncbi_404229(POPDC2);ncbi_419194(ADA);ncbi_420854(EDN1);ncbi_421352(TGFB2);ncbi_428994(CPS1)
GO:0050793	regulation of developmental process	24	861	0.00468478	0.079168	ncbi_378803(TNFRSF11B);ncbi_395147(EIF2AK2);ncbi_395417(SIK1);ncbi_395734(RHOB);ncbi_395742(FLT4);ncbi_395802(PROX1);ncbi_395852(ID2);ncbi_396384(IRF1);ncbi_416457(GPER1);ncbi_419070(GDPD5);ncbi_419106(GATA3);ncbi_419194(ADA);ncbi_420838(CD83);ncbi_420854(EDN1);ncbi_421352(TGFB2);ncbi_423189(LRP4);ncbi_424044(STAT1);ncbi_425522(CAMK1D);ncbi_427122(ERAP1);ncbi_427687(PLCB1);ncbi_428156(FOXS1);ncbi…
GO:0001959	regulation of cytokine-mediated signaling pathway	4	43	0.00473311	0.079168	ncbi_100857413(NLRC5);ncbi_395468(CCL4);ncbi_396330(IRF7);ncbi_416630(SOCS1)
GO:0031348	negative regulation of defense response	4	43	0.00473311	0.079168	ncbi_395299(SOCS3);ncbi_416457(GPER1);ncbi_419106(GATA3);ncbi_419194(ADA)
GO:0008219	cell death	23	815	0.00486596	0.0806295	ncbi_378803(TNFRSF11B);ncbi_395147(EIF2AK2);ncbi_395299(SOCS3);ncbi_395417(SIK1);ncbi_395468(CCL4);ncbi_395609(MDM2);ncbi_395734(RHOB);ncbi_395742(FLT4);ncbi_396384(IRF1);ncbi_416102(CHL1);ncbi_416998(CARD8);ncbi_417128(NACC2);ncbi_419106(GATA3);ncbi_419194(ADA);ncbi_419382(TP73);ncbi_421352(TGFB2);ncbi_423896(ACSL5);ncbi_423901(CASP7);ncbi_424185(IFIH1);ncbi_425522(CAMK1D);ncbi_429089(CYR61);ncb…
GO:0022407	regulation of cell-cell adhesion	7	132	0.00510847	0.0827913	ncbi_395468(CCL4);ncbi_396384(IRF1);ncbi_419106(GATA3);ncbi_419194(ADA);ncbi_420838(CD83);ncbi_424467(VCAM1);ncbi_428121(LRRC32)
GO:0035051	cardiocyte differentiation	4	44	0.00514295	0.0827913	ncbi_395417(SIK1);ncbi_395802(PROX1);ncbi_404229(POPDC2);ncbi_421352(TGFB2)
GO:0060759	regulation of response to cytokine stimulus	4	44	0.00514295	0.0827913	ncbi_100857413(NLRC5);ncbi_395468(CCL4);ncbi_396330(IRF7);ncbi_416630(SOCS1)
GO:0009893	positive regulation of metabolic process	22	771	0.00518531	0.0827913	ncbi_100857105(SERPINF2);ncbi_100857413(NLRC5);ncbi_100858842(APOA2);ncbi_395147(EIF2AK2);ncbi_395468(CCL4);ncbi_395509(PDGFRA);ncbi_395609(MDM2);ncbi_395669(PLEK);ncbi_395742(FLT4);ncbi_396146(GCH1);ncbi_396385(IRF8);ncbi_416457(GPER1);ncbi_416998(CARD8);ncbi_420433(NUB1);ncbi_420854(EDN1);ncbi_421352(TGFB2);ncbi_422581(BMP3);ncbi_422720(TLR3);ncbi_425522(CAMK1D);ncbi_427687(PLCB1);ncbi_428707(H…
GO:0016265	death	23	820	0.00524066	0.0827913	ncbi_378803(TNFRSF11B);ncbi_395147(EIF2AK2);ncbi_395299(SOCS3);ncbi_395417(SIK1);ncbi_395468(CCL4);ncbi_395609(MDM2);ncbi_395734(RHOB);ncbi_395742(FLT4);ncbi_396384(IRF1);ncbi_416102(CHL1);ncbi_416998(CARD8);ncbi_417128(NACC2);ncbi_419106(GATA3);ncbi_419194(ADA);ncbi_419382(TP73);ncbi_421352(TGFB2);ncbi_423896(ACSL5);ncbi_423901(CASP7);ncbi_424185(IFIH1);ncbi_425522(CAMK1D);ncbi_429089(CYR61);ncb…
GO:1901576	organic substance biosynthetic process	47	2083	0.0052766	0.0827913	ncbi_100857105(SERPINF2);ncbi_100857413(NLRC5);ncbi_100859302(LOC100859302);ncbi_101748577(LOC101748577);ncbi_107050958(LOC107050958);ncbi_395147(EIF2AK2);ncbi_395282(ID1);ncbi_395417(SIK1);ncbi_395468(CCL4);ncbi_395509(PDGFRA);ncbi_395543(SMAD9);ncbi_395609(MDM2);ncbi_395802(PROX1);ncbi_395852(ID2);ncbi_396146(GCH1);ncbi_396330(IRF7);ncbi_396384(IRF1);ncbi_396385(IRF8);ncbi_415780(LOC415780);ncb…
GO:0009059	macromolecule biosynthetic process	42	1808	0.00533361	0.0829517	ncbi_100857105(SERPINF2);ncbi_100857413(NLRC5);ncbi_100859302(LOC100859302);ncbi_101748577(LOC101748577);ncbi_107050958(LOC107050958);ncbi_395147(EIF2AK2);ncbi_395282(ID1);ncbi_395417(SIK1);ncbi_395468(CCL4);ncbi_395509(PDGFRA);ncbi_395543(SMAD9);ncbi_395609(MDM2);ncbi_395802(PROX1);ncbi_395852(ID2);ncbi_396330(IRF7);ncbi_396384(IRF1);ncbi_396385(IRF8);ncbi_415780(LOC415780);ncbi_416093(EIF4E3);n…
GO:0001525	angiogenesis	6	101	0.00544244	0.0839082	ncbi_395509(PDGFRA);ncbi_395734(RHOB);ncbi_395742(FLT4);ncbi_424044(STAT1);ncbi_427122(ERAP1);ncbi_429089(CYR61)
GO:0010556	regulation of macromolecule biosynthetic process	33	1330	0.00555138	0.0844966	ncbi_100857105(SERPINF2);ncbi_100857413(NLRC5);ncbi_101748577(LOC101748577);ncbi_107050958(LOC107050958);ncbi_395147(EIF2AK2);ncbi_395282(ID1);ncbi_395417(SIK1);ncbi_395468(CCL4);ncbi_395509(PDGFRA);ncbi_395609(MDM2);ncbi_395802(PROX1);ncbi_395852(ID2);ncbi_396330(IRF7);ncbi_396384(IRF1);ncbi_396385(IRF8);ncbi_416457(GPER1);ncbi_417128(NACC2);ncbi_419106(GATA3);ncbi_419265(HELZ2);ncbi_419382(TP73…
GO:1903900	regulation of viral life cycle	4	45	0.00557592	0.0844966	ncbi_395147(EIF2AK2);ncbi_395468(CCL4);ncbi_395802(PROX1);ncbi_395908(OASL)
GO:0003007	heart morphogenesis	6	103	0.00598362	0.0873945	ncbi_395107(FGFRL1);ncbi_395802(PROX1);ncbi_395852(ID2);ncbi_419106(GATA3);ncbi_421352(TGFB2);ncbi_429089(CYR61)
GO:0009058	biosynthetic process	48	2153	0.00602169	0.0873945	ncbi_100857105(SERPINF2);ncbi_100857413(NLRC5);ncbi_100859302(LOC100859302);ncbi_101748577(LOC101748577);ncbi_107050958(LOC107050958);ncbi_395147(EIF2AK2);ncbi_395282(ID1);ncbi_395417(SIK1);ncbi_395468(CCL4);ncbi_395509(PDGFRA);ncbi_395543(SMAD9);ncbi_395609(MDM2);ncbi_395802(PROX1);ncbi_395852(ID2);ncbi_396146(GCH1);ncbi_396330(IRF7);ncbi_396384(IRF1);ncbi_396385(IRF8);ncbi_415780(LOC415780);ncb…
GO:0008217	regulation of blood pressure	4	46	0.00603258	0.0873945	ncbi_100857105(SERPINF2);ncbi_395852(ID2);ncbi_396146(GCH1);ncbi_420854(EDN1)
GO:0050792	regulation of viral process	4	46	0.00603258	0.0873945	ncbi_395147(EIF2AK2);ncbi_395468(CCL4);ncbi_395802(PROX1);ncbi_395908(OASL)
GO:0010604	positive regulation of macromolecule metabolic process	17	546	0.00605422	0.0873945	ncbi_100857105(SERPINF2);ncbi_100857413(NLRC5);ncbi_395147(EIF2AK2);ncbi_395468(CCL4);ncbi_395509(PDGFRA);ncbi_395669(PLEK);ncbi_395742(FLT4);ncbi_396385(IRF8);ncbi_416998(CARD8);ncbi_420854(EDN1);ncbi_421352(TGFB2);ncbi_422581(BMP3);ncbi_422720(TLR3);ncbi_425522(CAMK1D);ncbi_427687(PLCB1);ncbi_428707(HTR2C);ncbi_429089(CYR61)
GO:0045595	regulation of cell differentiation	18	592	0.0060629	0.0873945	ncbi_395147(EIF2AK2);ncbi_395417(SIK1);ncbi_395802(PROX1);ncbi_395852(ID2);ncbi_396384(IRF1);ncbi_416457(GPER1);ncbi_419070(GDPD5);ncbi_419106(GATA3);ncbi_419194(ADA);ncbi_420838(CD83);ncbi_420854(EDN1);ncbi_421352(TGFB2);ncbi_423189(LRP4);ncbi_425522(CAMK1D);ncbi_427687(PLCB1);ncbi_428707(HTR2C);ncbi_429089(CYR61);ncbi_775985(BEND6)
GO:0044271	cellular nitrogen compound biosynthetic process	38	1605	0.00616059	0.0880866	ncbi_100857105(SERPINF2);ncbi_100857413(NLRC5);ncbi_101748577(LOC101748577);ncbi_107050958(LOC107050958);ncbi_395147(EIF2AK2);ncbi_395282(ID1);ncbi_395417(SIK1);ncbi_395468(CCL4);ncbi_395609(MDM2);ncbi_395802(PROX1);ncbi_395852(ID2);ncbi_396146(GCH1);ncbi_396330(IRF7);ncbi_396384(IRF1);ncbi_396385(IRF8);ncbi_415780(LOC415780);ncbi_416093(EIF4E3);ncbi_416457(GPER1);ncbi_417128(NACC2);ncbi_419106(G…
GO:0006584	catecholamine metabolic process	3	24	0.00629676	0.0893132	ncbi_396146(GCH1);ncbi_419106(GATA3);ncbi_421352(TGFB2)
GO:0019438	aromatic compound biosynthetic process	35	1449	0.00646263	0.0909384	ncbi_100857105(SERPINF2);ncbi_100857413(NLRC5);ncbi_101748577(LOC101748577);ncbi_107050958(LOC107050958);ncbi_395147(EIF2AK2);ncbi_395282(ID1);ncbi_395417(SIK1);ncbi_395468(CCL4);ncbi_395609(MDM2);ncbi_395802(PROX1);ncbi_395852(ID2);ncbi_396146(GCH1);ncbi_396330(IRF7);ncbi_396384(IRF1);ncbi_396385(IRF8);ncbi_415780(LOC415780);ncbi_416457(GPER1);ncbi_417128(NACC2);ncbi_419106(GATA3);ncbi_419194(AD…
GO:1903706	regulation of hemopoiesis	6	106	0.00686764	0.0955346	ncbi_395147(EIF2AK2);ncbi_395852(ID2);ncbi_396384(IRF1);ncbi_419106(GATA3);ncbi_419194(ADA);ncbi_420838(CD83)
GO:0018130	heterocycle biosynthetic process	35	1455	0.00689703	0.0955346	ncbi_100857105(SERPINF2);ncbi_100857413(NLRC5);ncbi_101748577(LOC101748577);ncbi_107050958(LOC107050958);ncbi_395147(EIF2AK2);ncbi_395282(ID1);ncbi_395417(SIK1);ncbi_395468(CCL4);ncbi_395609(MDM2);ncbi_395802(PROX1);ncbi_395852(ID2);ncbi_396146(GCH1);ncbi_396330(IRF7);ncbi_396384(IRF1);ncbi_396385(IRF8);ncbi_415780(LOC415780);ncbi_416457(GPER1);ncbi_417128(NACC2);ncbi_419106(GATA3);ncbi_419194(AD…
GO:0009712	catechol-containing compound metabolic process	3	25	0.00707281	0.0972101	ncbi_396146(GCH1);ncbi_419106(GATA3);ncbi_421352(TGFB2)
GO:0044249	cellular biosynthetic process	46	2061	0.00724895	0.0988646	ncbi_100857105(SERPINF2);ncbi_100857413(NLRC5);ncbi_100859302(LOC100859302);ncbi_101748577(LOC101748577);ncbi_107050958(LOC107050958);ncbi_395147(EIF2AK2);ncbi_395282(ID1);ncbi_395417(SIK1);ncbi_395468(CCL4);ncbi_395509(PDGFRA);ncbi_395543(SMAD9);ncbi_395609(MDM2);ncbi_395802(PROX1);ncbi_395852(ID2);ncbi_396146(GCH1);ncbi_396330(IRF7);ncbi_396384(IRF1);ncbi_396385(IRF8);ncbi_415780(LOC415780);ncb…
GO:0071704	organic substance metabolic process	95	5024	0.00739947	0.100147	ncbi_100857105(SERPINF2);ncbi_100857413(NLRC5);ncbi_100857840(LOC100857840);ncbi_100858732(STAT2);ncbi_100858842(APOA2);ncbi_100859302(LOC100859302);ncbi_101748577(LOC101748577);ncbi_107050958(LOC107050958);ncbi_107055485(LOC107055485);ncbi_112532567(POLD4);ncbi_112533547(LOC112533547);ncbi_374155(ST8SIA4);ncbi_395147(EIF2AK2);ncbi_395243(IRF9);ncbi_395282(ID1);ncbi_395299(SOCS3);ncbi_395335(CISH…
GO:0042110	T cell activation	7	143	0.0078434	0.103779	ncbi_395468(CCL4);ncbi_396384(IRF1);ncbi_419106(GATA3);ncbi_419194(ADA);ncbi_420838(CD83);ncbi_424467(VCAM1);ncbi_428121(LRRC32)
GO:0070489	T cell aggregation	7	143	0.0078434	0.103779	ncbi_395468(CCL4);ncbi_396384(IRF1);ncbi_419106(GATA3);ncbi_419194(ADA);ncbi_420838(CD83);ncbi_424467(VCAM1);ncbi_428121(LRRC32)
GO:0071593	lymphocyte aggregation	7	143	0.0078434	0.103779	ncbi_395468(CCL4);ncbi_396384(IRF1);ncbi_419106(GATA3);ncbi_419194(ADA);ncbi_420838(CD83);ncbi_424467(VCAM1);ncbi_428121(LRRC32)
GO:0008361	regulation of cell size	3	26	0.00790314	0.103795	ncbi_395669(PLEK);ncbi_419382(TP73);ncbi_420854(EDN1)
GO:0070887	cellular response to chemical stimulus	16	516	0.00800266	0.104329	ncbi_100857413(NLRC5);ncbi_100859797(ACKR4);ncbi_395468(CCL4);ncbi_395734(RHOB);ncbi_395742(FLT4);ncbi_395852(ID2);ncbi_396330(IRF7);ncbi_396384(IRF1);ncbi_416457(GPER1);ncbi_416630(SOCS1);ncbi_419106(GATA3);ncbi_421352(TGFB2);ncbi_424044(STAT1);ncbi_425522(CAMK1D);ncbi_427687(PLCB1);ncbi_429089(CYR61)
GO:0051094	positive regulation of developmental process	11	299	0.00824377	0.105212	ncbi_395802(PROX1);ncbi_395852(ID2);ncbi_416457(GPER1);ncbi_419070(GDPD5);ncbi_419106(GATA3);ncbi_419194(ADA);ncbi_420854(EDN1);ncbi_421352(TGFB2);ncbi_428707(HTR2C);ncbi_429089(CYR61);ncbi_775985(BEND6)
GO:0002253	activation of immune response	7	145	0.00843855	0.105212	ncbi_396330(IRF7);ncbi_396384(IRF1);ncbi_419106(GATA3);ncbi_419194(ADA);ncbi_422720(TLR3);ncbi_428121(LRRC32);ncbi_768990(TMEM173)
GO:0006195	purine nucleotide catabolic process	2	9	0.00845487	0.105212	ncbi_419125(SAMHD1);ncbi_419194(ADA)
GO:0042417	dopamine metabolic process	2	9	0.00845487	0.105212	ncbi_396146(GCH1);ncbi_421352(TGFB2)
GO:0046637	regulation of alpha-beta T cell differentiation	2	9	0.00845487	0.105212	ncbi_419106(GATA3);ncbi_420838(CD83)
GO:0019222	regulation of metabolic process	60	2883	0.0084976	0.105212	ncbi_100857105(SERPINF2);ncbi_100857413(NLRC5);ncbi_100858732(STAT2);ncbi_100858842(APOA2);ncbi_100859744(RASGEF1B);ncbi_101748321(MYO9A);ncbi_101748577(LOC101748577);ncbi_107050958(LOC107050958);ncbi_112533547(LOC112533547);ncbi_395147(EIF2AK2);ncbi_395243(IRF9);ncbi_395282(ID1);ncbi_395299(SOCS3);ncbi_395417(SIK1);ncbi_395468(CCL4);ncbi_395509(PDGFRA);ncbi_395543(SMAD9);ncbi_395609(MDM2);ncbi_3…
GO:0009889	regulation of biosynthetic process	34	1422	0.00856608	0.105212	ncbi_100857105(SERPINF2);ncbi_100857413(NLRC5);ncbi_101748577(LOC101748577);ncbi_107050958(LOC107050958);ncbi_395147(EIF2AK2);ncbi_395282(ID1);ncbi_395417(SIK1);ncbi_395468(CCL4);ncbi_395509(PDGFRA);ncbi_395609(MDM2);ncbi_395802(PROX1);ncbi_395852(ID2);ncbi_396330(IRF7);ncbi_396384(IRF1);ncbi_396385(IRF8);ncbi_416457(GPER1);ncbi_417128(NACC2);ncbi_419106(GATA3);ncbi_419265(HELZ2);ncbi_419382(TP73…
GO:0048519	negative regulation of biological process	33	1369	0.00858051	0.105212	ncbi_100857413(NLRC5);ncbi_100858842(APOA2);ncbi_378803(TNFRSF11B);ncbi_395147(EIF2AK2);ncbi_395299(SOCS3);ncbi_395335(CISH);ncbi_395417(SIK1);ncbi_395468(CCL4);ncbi_395609(MDM2);ncbi_395669(PLEK);ncbi_395802(PROX1);ncbi_395852(ID2);ncbi_396384(IRF1);ncbi_416102(CHL1);ncbi_416457(GPER1);ncbi_416630(SOCS1);ncbi_417128(NACC2);ncbi_419106(GATA3);ncbi_419194(ADA);ncbi_419382(TP73);ncbi_419872(MOV10);…
GO:0003013	circulatory system process	8	182	0.00860451	0.105212	ncbi_100857105(SERPINF2);ncbi_395852(ID2);ncbi_396146(GCH1);ncbi_404229(POPDC2);ncbi_419194(ADA);ncbi_420854(EDN1);ncbi_421352(TGFB2);ncbi_428994(CPS1)
GO:0070486	leukocyte aggregation	7	146	0.0087483	0.106238	ncbi_395468(CCL4);ncbi_396384(IRF1);ncbi_419106(GATA3);ncbi_419194(ADA);ncbi_420838(CD83);ncbi_424467(VCAM1);ncbi_428121(LRRC32)
GO:1901362	organic cyclic compound biosynthetic process	35	1480	0.00898252	0.108153	ncbi_100857105(SERPINF2);ncbi_100857413(NLRC5);ncbi_101748577(LOC101748577);ncbi_107050958(LOC107050958);ncbi_395147(EIF2AK2);ncbi_395282(ID1);ncbi_395417(SIK1);ncbi_395468(CCL4);ncbi_395609(MDM2);ncbi_395802(PROX1);ncbi_395852(ID2);ncbi_396146(GCH1);ncbi_396330(IRF7);ncbi_396384(IRF1);ncbi_396385(IRF8);ncbi_415780(LOC415780);ncbi_416457(GPER1);ncbi_417128(NACC2);ncbi_419106(GATA3);ncbi_419194(AD…
GO:0048514	blood vessel morphogenesis	7	147	0.00906635	0.108153	ncbi_395509(PDGFRA);ncbi_395734(RHOB);ncbi_395742(FLT4);ncbi_395802(PROX1);ncbi_424044(STAT1);ncbi_427122(ERAP1);ncbi_429089(CYR61)
GO:0046903	secretion	10	262	0.00908902	0.108153	ncbi_395468(CCL4);ncbi_395669(PLEK);ncbi_416457(GPER1);ncbi_419106(GATA3);ncbi_419194(ADA);ncbi_419382(TP73);ncbi_419669(RNF19B);ncbi_420854(EDN1);ncbi_421352(TGFB2);ncbi_428707(HTR2C)
GO:0031325	positive regulation of cellular metabolic process	19	668	0.00965901	0.114169	ncbi_100857105(SERPINF2);ncbi_395147(EIF2AK2);ncbi_395468(CCL4);ncbi_395509(PDGFRA);ncbi_395609(MDM2);ncbi_395669(PLEK);ncbi_395742(FLT4);ncbi_396385(IRF8);ncbi_416457(GPER1);ncbi_416998(CARD8);ncbi_420433(NUB1);ncbi_420854(EDN1);ncbi_421352(TGFB2);ncbi_422581(BMP3);ncbi_422720(TLR3);ncbi_425522(CAMK1D);ncbi_427687(PLCB1);ncbi_428707(HTR2C);ncbi_429089(CYR61)
GO:0010517	regulation of phospholipase activity	3	28	0.00972984	0.114245	ncbi_395468(CCL4);ncbi_395509(PDGFRA);ncbi_429089(CYR61)
GO:0034654	nucleobase-containing compound biosynthetic process	34	1435	0.00981738	0.114515	ncbi_100857105(SERPINF2);ncbi_100857413(NLRC5);ncbi_101748577(LOC101748577);ncbi_107050958(LOC107050958);ncbi_395147(EIF2AK2);ncbi_395282(ID1);ncbi_395417(SIK1);ncbi_395468(CCL4);ncbi_395609(MDM2);ncbi_395802(PROX1);ncbi_395852(ID2);ncbi_396330(IRF7);ncbi_396384(IRF1);ncbi_396385(IRF8);ncbi_415780(LOC415780);ncbi_416457(GPER1);ncbi_417128(NACC2);ncbi_419106(GATA3);ncbi_419194(ADA);ncbi_419265(HEL…
GO:0008016	regulation of heart contraction	4	53	0.00993703	0.115153	ncbi_404229(POPDC2);ncbi_419194(ADA);ncbi_420854(EDN1);ncbi_421352(TGFB2)
GO:0019538	protein metabolic process	53	2496	0.0100268	0.115438	ncbi_100857105(SERPINF2);ncbi_100857840(LOC100857840);ncbi_100858842(APOA2);ncbi_107050958(LOC107050958);ncbi_374155(ST8SIA4);ncbi_395147(EIF2AK2);ncbi_395299(SOCS3);ncbi_395335(CISH);ncbi_395417(SIK1);ncbi_395468(CCL4);ncbi_395509(PDGFRA);ncbi_395543(SMAD9);ncbi_395609(MDM2);ncbi_395669(PLEK);ncbi_395742(FLT4);ncbi_395802(PROX1);ncbi_396330(IRF7);ncbi_396405(CAMKK2);ncbi_415644(HERPUD1);ncbi_416…
GO:0001961	positive regulation of cytokine-mediated signaling pathway	2	10	0.0104587	0.117362	ncbi_100857413(NLRC5);ncbi_396330(IRF7)
GO:0050663	cytokine secretion	2	10	0.0104587	0.117362	ncbi_419106(GATA3);ncbi_419669(RNF19B)
GO:0050868	negative regulation of T cell activation	2	10	0.0104587	0.117362	ncbi_396384(IRF1);ncbi_428121(LRRC32)
GO:1903038	negative regulation of leukocyte cell-cell adhesion	2	10	0.0104587	0.117362	ncbi_396384(IRF1);ncbi_428121(LRRC32)
GO:0045787	positive regulation of cell cycle	3	29	0.0107276	0.119623	ncbi_395609(MDM2);ncbi_395802(PROX1);ncbi_427687(PLCB1)
GO:0006915	apoptotic process	20	725	0.0109664	0.121521	ncbi_395147(EIF2AK2);ncbi_395299(SOCS3);ncbi_395417(SIK1);ncbi_395468(CCL4);ncbi_395609(MDM2);ncbi_395734(RHOB);ncbi_395742(FLT4);ncbi_416102(CHL1);ncbi_416998(CARD8);ncbi_417128(NACC2);ncbi_419106(GATA3);ncbi_419194(ADA);ncbi_419382(TP73);ncbi_421352(TGFB2);ncbi_423896(ACSL5);ncbi_423901(CASP7);ncbi_424185(IFIH1);ncbi_425522(CAMK1D);ncbi_429089(CYR61);ncbi_693266(CASP18)
GO:0031326	regulation of cellular biosynthetic process	33	1394	0.0111719	0.12303	ncbi_100857105(SERPINF2);ncbi_100857413(NLRC5);ncbi_101748577(LOC101748577);ncbi_107050958(LOC107050958);ncbi_395147(EIF2AK2);ncbi_395282(ID1);ncbi_395417(SIK1);ncbi_395468(CCL4);ncbi_395509(PDGFRA);ncbi_395609(MDM2);ncbi_395802(PROX1);ncbi_395852(ID2);ncbi_396330(IRF7);ncbi_396384(IRF1);ncbi_396385(IRF8);ncbi_416457(GPER1);ncbi_417128(NACC2);ncbi_419106(GATA3);ncbi_419265(HELZ2);ncbi_419382(TP73…
GO:0002224	toll-like receptor signaling pathway	4	55	0.0112948	0.123615	ncbi_396330(IRF7);ncbi_396384(IRF1);ncbi_422720(TLR3);ncbi_428121(LRRC32)
GO:2001141	regulation of RNA biosynthetic process	29	1185	0.0114961	0.123953	ncbi_100857105(SERPINF2);ncbi_100857413(NLRC5);ncbi_101748577(LOC101748577);ncbi_107050958(LOC107050958);ncbi_395147(EIF2AK2);ncbi_395282(ID1);ncbi_395417(SIK1);ncbi_395468(CCL4);ncbi_395609(MDM2);ncbi_395802(PROX1);ncbi_395852(ID2);ncbi_396330(IRF7);ncbi_396384(IRF1);ncbi_396385(IRF8);ncbi_416457(GPER1);ncbi_417128(NACC2);ncbi_419106(GATA3);ncbi_419265(HELZ2);ncbi_419382(TP73);ncbi_421369(ATF3);…
GO:0007159	leukocyte cell-cell adhesion	7	154	0.0115354	0.123953	ncbi_395468(CCL4);ncbi_396384(IRF1);ncbi_419106(GATA3);ncbi_419194(ADA);ncbi_420838(CD83);ncbi_424467(VCAM1);ncbi_428121(LRRC32)
GO:0008284	positive regulation of cell proliferation	7	154	0.0115354	0.123953	ncbi_100857105(SERPINF2);ncbi_395468(CCL4);ncbi_395509(PDGFRA);ncbi_395802(PROX1);ncbi_395852(ID2);ncbi_420854(EDN1);ncbi_429089(CYR61)
GO:0001775	cell activation	12	358	0.0118731	0.126813	ncbi_395468(CCL4);ncbi_395509(PDGFRA);ncbi_395669(PLEK);ncbi_395734(RHOB);ncbi_395852(ID2);ncbi_396384(IRF1);ncbi_419106(GATA3);ncbi_419194(ADA);ncbi_420838(CD83);ncbi_421352(TGFB2);ncbi_424467(VCAM1);ncbi_428121(LRRC32)
GO:0019058	viral life cycle	4	56	0.0120162	0.126814	ncbi_395147(EIF2AK2);ncbi_395468(CCL4);ncbi_395802(PROX1);ncbi_395908(OASL)
GO:0060047	heart contraction	4	56	0.0120162	0.126814	ncbi_404229(POPDC2);ncbi_419194(ADA);ncbi_420854(EDN1);ncbi_421352(TGFB2)
GO:0032101	regulation of response to external stimulus	7	156	0.0123225	0.129148	ncbi_100857105(SERPINF2);ncbi_395468(CCL4);ncbi_395509(PDGFRA);ncbi_395669(PLEK);ncbi_423132(SERPING1);ncbi_425522(CAMK1D);ncbi_768990(TMEM173)
GO:0001678	cellular glucose homeostasis	2	11	0.0126501	0.129148	ncbi_416457(GPER1);ncbi_424467(VCAM1)
GO:0030239	myofibril assembly	2	11	0.0126501	0.129148	ncbi_395509(PDGFRA);ncbi_395802(PROX1)
GO:0060760	positive regulation of response to cytokine stimulus	2	11	0.0126501	0.129148	ncbi_100857413(NLRC5);ncbi_396330(IRF7)
GO:0072523	purine-containing compound catabolic process	2	11	0.0126501	0.129148	ncbi_419125(SAMHD1);ncbi_419194(ADA)
GO:0042692	muscle cell differentiation	7	157	0.0127303	0.129148	ncbi_395417(SIK1);ncbi_395509(PDGFRA);ncbi_395802(PROX1);ncbi_395852(ID2);ncbi_404229(POPDC2);ncbi_424220(IGFBP5);ncbi_427687(PLCB1)
GO:0030193	regulation of blood coagulation	3	31	0.0128951	0.129148	ncbi_100857105(SERPINF2);ncbi_395509(PDGFRA);ncbi_395669(PLEK)
GO:1900046	regulation of hemostasis	3	31	0.0128951	0.129148	ncbi_100857105(SERPINF2);ncbi_395509(PDGFRA);ncbi_395669(PLEK)
GO:0034109	homotypic cell-cell adhesion	7	158	0.0131478	0.129148	ncbi_395468(CCL4);ncbi_396384(IRF1);ncbi_419106(GATA3);ncbi_419194(ADA);ncbi_420838(CD83);ncbi_424467(VCAM1);ncbi_428121(LRRC32)
GO:0030154	cell differentiation	34	1467	0.0135593	0.129148	ncbi_100857105(SERPINF2);ncbi_101748577(LOC101748577);ncbi_395147(EIF2AK2);ncbi_395282(ID1);ncbi_395299(SOCS3);ncbi_395417(SIK1);ncbi_395509(PDGFRA);ncbi_395734(RHOB);ncbi_395802(PROX1);ncbi_395852(ID2);ncbi_396384(IRF1);ncbi_396385(IRF8);ncbi_404229(POPDC2);ncbi_416102(CHL1);ncbi_416457(GPER1);ncbi_416630(SOCS1);ncbi_418863(FNDC3A);ncbi_419070(GDPD5);ncbi_419106(GATA3);ncbi_419194(ADA);ncbi_4193…
GO:0006355	regulation of transcription, DNA-templated	28	1149	0.0137711	0.129148	ncbi_100857105(SERPINF2);ncbi_100857413(NLRC5);ncbi_101748577(LOC101748577);ncbi_107050958(LOC107050958);ncbi_395147(EIF2AK2);ncbi_395282(ID1);ncbi_395417(SIK1);ncbi_395609(MDM2);ncbi_395802(PROX1);ncbi_395852(ID2);ncbi_396330(IRF7);ncbi_396384(IRF1);ncbi_396385(IRF8);ncbi_416457(GPER1);ncbi_417128(NACC2);ncbi_419106(GATA3);ncbi_419265(HELZ2);ncbi_419382(TP73);ncbi_421369(ATF3);ncbi_422581(BMP3);…
GO:1903506	regulation of nucleic acid-templated transcription	28	1150	0.0139229	0.129148	ncbi_100857105(SERPINF2);ncbi_100857413(NLRC5);ncbi_101748577(LOC101748577);ncbi_107050958(LOC107050958);ncbi_395147(EIF2AK2);ncbi_395282(ID1);ncbi_395417(SIK1);ncbi_395609(MDM2);ncbi_395802(PROX1);ncbi_395852(ID2);ncbi_396330(IRF7);ncbi_396384(IRF1);ncbi_396385(IRF8);ncbi_416457(GPER1);ncbi_417128(NACC2);ncbi_419106(GATA3);ncbi_419265(HELZ2);ncbi_419382(TP73);ncbi_421369(ATF3);ncbi_422581(BMP3);…
GO:0006939	smooth muscle contraction	3	32	0.0140657	0.129148	ncbi_416457(GPER1);ncbi_419194(ADA);ncbi_420854(EDN1)
GO:0010467	gene expression	47	2194	0.0141334	0.129148	ncbi_100857105(SERPINF2);ncbi_100857413(NLRC5);ncbi_100858732(STAT2);ncbi_101748577(LOC101748577);ncbi_107050958(LOC107050958);ncbi_107055485(LOC107055485);ncbi_112533547(LOC112533547);ncbi_395147(EIF2AK2);ncbi_395243(IRF9);ncbi_395282(ID1);ncbi_395417(SIK1);ncbi_395468(CCL4);ncbi_395543(SMAD9);ncbi_395609(MDM2);ncbi_395802(PROX1);ncbi_395852(ID2);ncbi_396330(IRF7);ncbi_396384(IRF1);ncbi_396385(I…
GO:0002237	response to molecule of bacterial origin	5	90	0.0143388	0.129148	ncbi_396146(GCH1);ncbi_396385(IRF8);ncbi_421921(CMPK2);ncbi_424044(STAT1);ncbi_428994(CPS1)
GO:0003206	cardiac chamber morphogenesis	4	59	0.0143557	0.129148	ncbi_395107(FGFRL1);ncbi_395802(PROX1);ncbi_419106(GATA3);ncbi_429089(CYR61)
GO:0090257	regulation of muscle system process	4	59	0.0143557	0.129148	ncbi_416457(GPER1);ncbi_419194(ADA);ncbi_420854(EDN1);ncbi_422688(CAMK2D)
GO:0010562	positive regulation of phosphorus metabolic process	12	369	0.0147952	0.129148	ncbi_100857105(SERPINF2);ncbi_395468(CCL4);ncbi_395509(PDGFRA);ncbi_395669(PLEK);ncbi_395742(FLT4);ncbi_416457(GPER1);ncbi_420854(EDN1);ncbi_421352(TGFB2);ncbi_422720(TLR3);ncbi_427687(PLCB1);ncbi_428707(HTR2C);ncbi_429089(CYR61)
GO:0045937	positive regulation of phosphate metabolic process	12	369	0.0147952	0.129148	ncbi_100857105(SERPINF2);ncbi_395468(CCL4);ncbi_395509(PDGFRA);ncbi_395669(PLEK);ncbi_395742(FLT4);ncbi_416457(GPER1);ncbi_420854(EDN1);ncbi_421352(TGFB2);ncbi_422720(TLR3);ncbi_427687(PLCB1);ncbi_428707(HTR2C);ncbi_429089(CYR61)
GO:0009648	photoperiodism	2	12	0.0150226	0.129148	ncbi_395417(SIK1);ncbi_395852(ID2)
GO:0032651	regulation of interleukin-1 beta production	2	12	0.0150226	0.129148	ncbi_416998(CARD8);ncbi_772164(PANX1)
GO:0046634	regulation of alpha-beta T cell activation	2	12	0.0150226	0.129148	ncbi_419106(GATA3);ncbi_420838(CD83)
GO:0051250	negative regulation of lymphocyte activation	2	12	0.0150226	0.129148	ncbi_396384(IRF1);ncbi_428121(LRRC32)
GO:0051353	positive regulation of oxidoreductase activity	2	12	0.0150226	0.129148	ncbi_396146(GCH1);ncbi_420854(EDN1)
GO:1901992	positive regulation of mitotic cell cycle phase transition	2	12	0.0150226	0.129148	ncbi_395609(MDM2);ncbi_427687(PLCB1)
GO:0050776	regulation of immune response	8	201	0.0150399	0.129148	ncbi_396330(IRF7);ncbi_396384(IRF1);ncbi_419106(GATA3);ncbi_419194(ADA);ncbi_421352(TGFB2);ncbi_422720(TLR3);ncbi_428121(LRRC32);ncbi_768990(TMEM173)
GO:0032501	multicellular organismal process	56	2723	0.0151747	0.129148	ncbi_100857105(SERPINF2);ncbi_100858842(APOA2);ncbi_101748577(LOC101748577);ncbi_378803(TNFRSF11B);ncbi_395107(FGFRL1);ncbi_395147(EIF2AK2);ncbi_395282(ID1);ncbi_395317(CNTN5);ncbi_395417(SIK1);ncbi_395509(PDGFRA);ncbi_395543(SMAD9);ncbi_395669(PLEK);ncbi_395734(RHOB);ncbi_395742(FLT4);ncbi_395802(PROX1);ncbi_395852(ID2);ncbi_396146(GCH1);ncbi_396330(IRF7);ncbi_396384(IRF1);ncbi_396385(IRF8);ncbi…
GO:0044092	negative regulation of molecular function	9	242	0.0152853	0.129148	ncbi_100857413(NLRC5);ncbi_395417(SIK1);ncbi_395802(PROX1);ncbi_395852(ID2);ncbi_419382(TP73);ncbi_420894(SERPINB1);ncbi_422688(CAMK2D);ncbi_423132(SERPING1);ncbi_428156(FOXS1)
GO:0061061	muscle structure development	9	243	0.0156635	0.129148	ncbi_395107(FGFRL1);ncbi_395417(SIK1);ncbi_395509(PDGFRA);ncbi_395802(PROX1);ncbi_395852(ID2);ncbi_404229(POPDC2);ncbi_421369(ATF3);ncbi_424220(IGFBP5);ncbi_427687(PLCB1)
GO:0002476	antigen processing and presentation of endogenous peptide antigen via MHC class Ib	1	1	0.0159534	0.129148	ncbi_427728(TAP2)
GO:0002483	antigen processing and presentation of endogenous peptide antigen	1	1	0.0159534	0.129148	ncbi_427728(TAP2)
GO:0002484	antigen processing and presentation of endogenous peptide antigen via MHC class I via ER pathway	1	1	0.0159534	0.129148	ncbi_427728(TAP2)
GO:0002488	antigen processing and presentation of endogenous peptide antigen via MHC class Ib via ER pathway	1	1	0.0159534	0.129148	ncbi_427728(TAP2)
GO:0003072	renal control of peripheral vascular resistance involved in regulation of systemic arterial blood pressure	1	1	0.0159534	0.129148	ncbi_100857105(SERPINF2)
GO:0006590	thyroid hormone generation	1	1	0.0159534	0.129148	ncbi_419106(GATA3)
GO:0006844	acyl carnitine transport	1	1	0.0159534	0.129148	ncbi_423456(SLC25A29)
GO:0010677	negative regulation of cellular carbohydrate metabolic process	1	1	0.0159534	0.129148	ncbi_395669(PLEK)
GO:0019883	antigen processing and presentation of endogenous antigen	1	1	0.0159534	0.129148	ncbi_427728(TAP2)
GO:0019885	antigen processing and presentation of endogenous peptide antigen via MHC class I	1	1	0.0159534	0.129148	ncbi_427728(TAP2)
GO:0021594	rhombomere formation	1	1	0.0159534	0.129148	ncbi_101748577(LOC101748577)
GO:0035740	CD8-positive, alpha-beta T cell proliferation	1	1	0.0159534	0.129148	ncbi_396384(IRF1)
GO:0045933	positive regulation of muscle contraction	1	1	0.0159534	0.129148	ncbi_416457(GPER1)
GO:0045987	positive regulation of smooth muscle contraction	1	1	0.0159534	0.129148	ncbi_416457(GPER1)
GO:0046090	deoxyadenosine metabolic process	1	1	0.0159534	0.129148	ncbi_419194(ADA)
GO:0046102	inosine metabolic process	1	1	0.0159534	0.129148	ncbi_419194(ADA)
GO:0046122	purine deoxyribonucleoside metabolic process	1	1	0.0159534	0.129148	ncbi_419194(ADA)
GO:0061113	pancreas morphogenesis	1	1	0.0159534	0.129148	ncbi_395802(PROX1)
GO:0061209	cell proliferation involved in mesonephros development	1	1	0.0159534	0.129148	ncbi_419106(GATA3)
GO:0072575	epithelial cell proliferation involved in liver morphogenesis	1	1	0.0159534	0.129148	ncbi_395802(PROX1)
GO:0072576	liver morphogenesis	1	1	0.0159534	0.129148	ncbi_395802(PROX1)
GO:1901532	regulation of hematopoietic progenitor cell differentiation	1	1	0.0159534	0.129148	ncbi_395147(EIF2AK2)
GO:0042327	positive regulation of phosphorylation	11	329	0.0160252	0.129148	ncbi_100857105(SERPINF2);ncbi_395468(CCL4);ncbi_395509(PDGFRA);ncbi_395742(FLT4);ncbi_416457(GPER1);ncbi_420854(EDN1);ncbi_421352(TGFB2);ncbi_422720(TLR3);ncbi_427687(PLCB1);ncbi_428707(HTR2C);ncbi_429089(CYR61)
GO:0045087	innate immune response	5	93	0.0163292	0.131003	ncbi_395468(CCL4);ncbi_396330(IRF7);ncbi_396384(IRF1);ncbi_422720(TLR3);ncbi_428121(LRRC32)
GO:0046631	alpha-beta T cell activation	3	34	0.0165827	0.131255	ncbi_396384(IRF1);ncbi_419106(GATA3);ncbi_420838(CD83)
GO:0046890	regulation of lipid biosynthetic process	3	34	0.0165827	0.131255	ncbi_395417(SIK1);ncbi_395802(PROX1);ncbi_428707(HTR2C)
GO:0060191	regulation of lipase activity	3	34	0.0165827	0.131255	ncbi_395468(CCL4);ncbi_395509(PDGFRA);ncbi_429089(CYR61)
GO:0048585	negative regulation of response to stimulus	12	376	0.0169221	0.132334	ncbi_100857413(NLRC5);ncbi_395299(SOCS3);ncbi_395335(CISH);ncbi_395468(CCL4);ncbi_416457(GPER1);ncbi_416630(SOCS1);ncbi_419106(GATA3);ncbi_419194(ADA);ncbi_419382(TP73);ncbi_421352(TGFB2);ncbi_423189(LRP4);ncbi_424220(IGFBP5)
GO:0046651	lymphocyte proliferation	5	94	0.0170315	0.132334	ncbi_395468(CCL4);ncbi_396384(IRF1);ncbi_419194(ADA);ncbi_424467(VCAM1);ncbi_428121(LRRC32)
GO:1903522	regulation of blood circulation	5	94	0.0170315	0.132334	ncbi_404229(POPDC2);ncbi_419194(ADA);ncbi_420854(EDN1);ncbi_421352(TGFB2);ncbi_428994(CPS1)
GO:2000112	regulation of cellular macromolecule biosynthetic process	30	1278	0.0175581	0.132334	ncbi_100857105(SERPINF2);ncbi_100857413(NLRC5);ncbi_101748577(LOC101748577);ncbi_107050958(LOC107050958);ncbi_395147(EIF2AK2);ncbi_395282(ID1);ncbi_395417(SIK1);ncbi_395509(PDGFRA);ncbi_395609(MDM2);ncbi_395802(PROX1);ncbi_395852(ID2);ncbi_396330(IRF7);ncbi_396384(IRF1);ncbi_396385(IRF8);ncbi_416457(GPER1);ncbi_417128(NACC2);ncbi_419106(GATA3);ncbi_419265(HELZ2);ncbi_419382(TP73);ncbi_421369(ATF3…
GO:0002474	antigen processing and presentation of peptide antigen via MHC class I	2	13	0.0175701	0.132334	ncbi_427727(TAP1);ncbi_427728(TAP2)
GO:0010611	regulation of cardiac muscle hypertrophy	2	13	0.0175701	0.132334	ncbi_420854(EDN1);ncbi_422688(CAMK2D)
GO:0014743	regulation of muscle hypertrophy	2	13	0.0175701	0.132334	ncbi_420854(EDN1);ncbi_422688(CAMK2D)
GO:0033077	T cell differentiation in thymus	2	13	0.0175701	0.132334	ncbi_419106(GATA3);ncbi_419194(ADA)
GO:0034121	regulation of toll-like receptor signaling pathway	2	13	0.0175701	0.132334	ncbi_396330(IRF7);ncbi_396384(IRF1)
GO:0043367	CD4-positive, alpha-beta T cell differentiation	2	13	0.0175701	0.132334	ncbi_419106(GATA3);ncbi_420838(CD83)
GO:0071594	thymocyte aggregation	2	13	0.0175701	0.132334	ncbi_419106(GATA3);ncbi_419194(ADA)
GO:0051252	regulation of RNA metabolic process	29	1225	0.0176146	0.132334	ncbi_100857105(SERPINF2);ncbi_100857413(NLRC5);ncbi_101748577(LOC101748577);ncbi_107050958(LOC107050958);ncbi_395147(EIF2AK2);ncbi_395282(ID1);ncbi_395417(SIK1);ncbi_395468(CCL4);ncbi_395609(MDM2);ncbi_395802(PROX1);ncbi_395852(ID2);ncbi_396330(IRF7);ncbi_396384(IRF1);ncbi_396385(IRF8);ncbi_416457(GPER1);ncbi_417128(NACC2);ncbi_419106(GATA3);ncbi_419265(HELZ2);ncbi_419382(TP73);ncbi_421369(ATF3);…
GO:0050778	positive regulation of immune response	7	168	0.0178796	0.132365	ncbi_396330(IRF7);ncbi_396384(IRF1);ncbi_419106(GATA3);ncbi_419194(ADA);ncbi_422720(TLR3);ncbi_428121(LRRC32);ncbi_768990(TMEM173)
GO:0009968	negative regulation of signal transduction	10	291	0.0179188	0.132365	ncbi_100857413(NLRC5);ncbi_395299(SOCS3);ncbi_395335(CISH);ncbi_395468(CCL4);ncbi_416630(SOCS1);ncbi_419106(GATA3);ncbi_419194(ADA);ncbi_419382(TP73);ncbi_423189(LRP4);ncbi_424220(IGFBP5)
GO:0003279	cardiac septum development	3	35	0.0179296	0.132365	ncbi_395107(FGFRL1);ncbi_395802(PROX1);ncbi_429089(CYR61)
GO:0060411	cardiac septum morphogenesis	3	35	0.0179296	0.132365	ncbi_395107(FGFRL1);ncbi_395802(PROX1);ncbi_429089(CYR61)
GO:0048523	negative regulation of cellular process	28	1174	0.0179921	0.132365	ncbi_100857413(NLRC5);ncbi_395147(EIF2AK2);ncbi_395299(SOCS3);ncbi_395335(CISH);ncbi_395417(SIK1);ncbi_395468(CCL4);ncbi_395609(MDM2);ncbi_395669(PLEK);ncbi_395852(ID2);ncbi_396384(IRF1);ncbi_416102(CHL1);ncbi_416457(GPER1);ncbi_416630(SOCS1);ncbi_417128(NACC2);ncbi_419106(GATA3);ncbi_419194(ADA);ncbi_419382(TP73);ncbi_420854(EDN1);ncbi_420894(SERPINB1);ncbi_421352(TGFB2);ncbi_422688(CAMK2D);ncbi…
GO:0032774	RNA biosynthetic process	30	1281	0.0180942	0.132566	ncbi_100857105(SERPINF2);ncbi_100857413(NLRC5);ncbi_101748577(LOC101748577);ncbi_107050958(LOC107050958);ncbi_395147(EIF2AK2);ncbi_395282(ID1);ncbi_395417(SIK1);ncbi_395468(CCL4);ncbi_395609(MDM2);ncbi_395802(PROX1);ncbi_395852(ID2);ncbi_396330(IRF7);ncbi_396384(IRF1);ncbi_396385(IRF8);ncbi_415780(LOC415780);ncbi_416457(GPER1);ncbi_417128(NACC2);ncbi_419106(GATA3);ncbi_419265(HELZ2);ncbi_419382(T…
GO:0009306	protein secretion	6	131	0.0182421	0.1331	ncbi_395468(CCL4);ncbi_395669(PLEK);ncbi_416457(GPER1);ncbi_419106(GATA3);ncbi_419669(RNF19B);ncbi_421352(TGFB2)
GO:0042325	regulation of phosphorylation	17	615	0.0183324	0.133211	ncbi_100857105(SERPINF2);ncbi_100857413(NLRC5);ncbi_395147(EIF2AK2);ncbi_395468(CCL4);ncbi_395509(PDGFRA);ncbi_395742(FLT4);ncbi_395802(PROX1);ncbi_416457(GPER1);ncbi_416630(SOCS1);ncbi_419382(TP73);ncbi_420854(EDN1);ncbi_421352(TGFB2);ncbi_422581(BMP3);ncbi_422720(TLR3);ncbi_427687(PLCB1);ncbi_428707(HTR2C);ncbi_429089(CYR61)
GO:0009890	negative regulation of biosynthetic process	7	169	0.018411	0.133235	ncbi_100857413(NLRC5);ncbi_395417(SIK1);ncbi_395468(CCL4);ncbi_395802(PROX1);ncbi_416457(GPER1);ncbi_417128(NACC2);ncbi_420854(EDN1)
GO:0050900	leukocyte migration	5	96	0.0184957	0.133304	ncbi_395468(CCL4);ncbi_419106(GATA3);ncbi_421352(TGFB2);ncbi_425522(CAMK1D);ncbi_427687(PLCB1)
GO:0001934	positive regulation of protein phosphorylation	10	293	0.0187029	0.134252	ncbi_100857105(SERPINF2);ncbi_395468(CCL4);ncbi_395509(PDGFRA);ncbi_395742(FLT4);ncbi_420854(EDN1);ncbi_421352(TGFB2);ncbi_422720(TLR3);ncbi_427687(PLCB1);ncbi_428707(HTR2C);ncbi_429089(CYR61)
GO:0002221	pattern recognition receptor signaling pathway	4	64	0.01886	0.134834	ncbi_396330(IRF7);ncbi_396384(IRF1);ncbi_422720(TLR3);ncbi_428121(LRRC32)
GO:0048863	stem cell differentiation	5	97	0.019258	0.136578	ncbi_395282(ID1);ncbi_395509(PDGFRA);ncbi_395852(ID2);ncbi_420854(EDN1);ncbi_421352(TGFB2)
GO:1902105	regulation of leukocyte differentiation	5	97	0.019258	0.136578	ncbi_395852(ID2);ncbi_396384(IRF1);ncbi_419106(GATA3);ncbi_419194(ADA);ncbi_420838(CD83)
GO:0045927	positive regulation of growth	3	36	0.0193357	0.136583	ncbi_395802(PROX1);ncbi_417603(TRPV2);ncbi_427687(PLCB1)
GO:0003300	cardiac muscle hypertrophy	2	14	0.0202864	0.139135	ncbi_420854(EDN1);ncbi_422688(CAMK2D)
GO:0032611	interleukin-1 beta production	2	14	0.0202864	0.139135	ncbi_416998(CARD8);ncbi_772164(PANX1)
GO:0042593	glucose homeostasis	2	14	0.0202864	0.139135	ncbi_416457(GPER1);ncbi_424467(VCAM1)
GO:0070229	negative regulation of lymphocyte apoptotic process	2	14	0.0202864	0.139135	ncbi_395468(CCL4);ncbi_419194(ADA)
GO:0071695	anatomical structure maturation	2	14	0.0202864	0.139135	ncbi_419106(GATA3);ncbi_421352(TGFB2)
GO:1901989	positive regulation of cell cycle phase transition	2	14	0.0202864	0.139135	ncbi_395609(MDM2);ncbi_427687(PLCB1)
GO:2000107	negative regulation of leukocyte apoptotic process	2	14	0.0202864	0.139135	ncbi_395468(CCL4);ncbi_419194(ADA)
GO:0023057	negative regulation of signaling	10	297	0.0203468	0.139135	ncbi_100857413(NLRC5);ncbi_395299(SOCS3);ncbi_395335(CISH);ncbi_395468(CCL4);ncbi_416630(SOCS1);ncbi_419106(GATA3);ncbi_419194(ADA);ncbi_419382(TP73);ncbi_423189(LRP4);ncbi_424220(IGFBP5)
GO:0071310	cellular response to organic substance	13	432	0.0204033	0.139135	ncbi_100857413(NLRC5);ncbi_100859797(ACKR4);ncbi_395468(CCL4);ncbi_395742(FLT4);ncbi_395852(ID2);ncbi_396330(IRF7);ncbi_396384(IRF1);ncbi_416457(GPER1);ncbi_416630(SOCS1);ncbi_419106(GATA3);ncbi_424044(STAT1);ncbi_427687(PLCB1);ncbi_429089(CYR61)
GO:0001936	regulation of endothelial cell proliferation	3	37	0.0208012	0.139704	ncbi_395742(FLT4);ncbi_395802(PROX1);ncbi_424044(STAT1)
GO:0034612	response to tumor necrosis factor	3	37	0.0208012	0.139704	ncbi_395468(CCL4);ncbi_416457(GPER1);ncbi_419106(GATA3)
GO:0050818	regulation of coagulation	3	37	0.0208012	0.139704	ncbi_100857105(SERPINF2);ncbi_395509(PDGFRA);ncbi_395669(PLEK)
GO:0003015	heart process	4	66	0.0208807	0.139704	ncbi_404229(POPDC2);ncbi_419194(ADA);ncbi_420854(EDN1);ncbi_421352(TGFB2)
GO:0042098	T cell proliferation	4	66	0.0208807	0.139704	ncbi_395468(CCL4);ncbi_396384(IRF1);ncbi_424467(VCAM1);ncbi_428121(LRRC32)
GO:0045597	positive regulation of cell differentiation	9	256	0.0212304	0.141509	ncbi_395802(PROX1);ncbi_395852(ID2);ncbi_416457(GPER1);ncbi_419070(GDPD5);ncbi_419194(ADA);ncbi_420854(EDN1);ncbi_428707(HTR2C);ncbi_429089(CYR61);ncbi_775985(BEND6)
GO:0016310	phosphorylation	20	775	0.0213394	0.141703	ncbi_100857105(SERPINF2);ncbi_100857413(NLRC5);ncbi_395147(EIF2AK2);ncbi_395468(CCL4);ncbi_395509(PDGFRA);ncbi_395742(FLT4);ncbi_395802(PROX1);ncbi_396405(CAMKK2);ncbi_416457(GPER1);ncbi_416630(SOCS1);ncbi_419382(TP73);ncbi_420854(EDN1);ncbi_421352(TGFB2);ncbi_422581(BMP3);ncbi_422688(CAMK2D);ncbi_422720(TLR3);ncbi_424467(VCAM1);ncbi_427687(PLCB1);ncbi_428707(HTR2C);ncbi_429089(CYR61)
GO:0051090	regulation of sequence-specific DNA binding transcription factor activity	5	100	0.0216682	0.14335	ncbi_100857413(NLRC5);ncbi_395147(EIF2AK2);ncbi_395417(SIK1);ncbi_422720(TLR3);ncbi_425522(CAMK1D)
GO:0050789	regulation of biological process	93	5053	0.021909	0.144066	ncbi_100857105(SERPINF2);ncbi_100857413(NLRC5);ncbi_100858563(ADGRD2);ncbi_100858732(STAT2);ncbi_100858842(APOA2);ncbi_100859744(RASGEF1B);ncbi_100859797(ACKR4);ncbi_101748321(MYO9A);ncbi_101748329(LOC101748329);ncbi_101748577(LOC101748577);ncbi_107050958(LOC107050958);ncbi_112533547(LOC112533547);ncbi_378803(TNFRSF11B);ncbi_395107(FGFRL1);ncbi_395147(EIF2AK2);ncbi_395243(IRF9);ncbi_395282(ID1);n…
GO:0051480	regulation of cytosolic calcium ion concentration	4	67	0.021939	0.144066	ncbi_395509(PDGFRA);ncbi_416457(GPER1);ncbi_420854(EDN1);ncbi_428707(HTR2C)
GO:0030155	regulation of cell adhesion	8	216	0.0221749	0.145078	ncbi_395468(CCL4);ncbi_396384(IRF1);ncbi_419106(GATA3);ncbi_419194(ADA);ncbi_420838(CD83);ncbi_424467(VCAM1);ncbi_428121(LRRC32);ncbi_429089(CYR61)
GO:0002757	immune response-activating signal transduction	6	138	0.0229301	0.148813	ncbi_396330(IRF7);ncbi_396384(IRF1);ncbi_419106(GATA3);ncbi_419194(ADA);ncbi_422720(TLR3);ncbi_428121(LRRC32)
GO:0003205	cardiac chamber development	4	68	0.0230296	0.148813	ncbi_395107(FGFRL1);ncbi_395802(PROX1);ncbi_419106(GATA3);ncbi_429089(CYR61)
GO:0044707	single-multicellular organism process	48	2314	0.0231209	0.148813	ncbi_100857105(SERPINF2);ncbi_100858842(APOA2);ncbi_101748577(LOC101748577);ncbi_378803(TNFRSF11B);ncbi_395107(FGFRL1);ncbi_395147(EIF2AK2);ncbi_395282(ID1);ncbi_395417(SIK1);ncbi_395509(PDGFRA);ncbi_395543(SMAD9);ncbi_395669(PLEK);ncbi_395734(RHOB);ncbi_395742(FLT4);ncbi_395802(PROX1);ncbi_395852(ID2);ncbi_396146(GCH1);ncbi_396330(IRF7);ncbi_396384(IRF1);ncbi_396385(IRF8);ncbi_404229(POPDC2);ncb…
GO:0048546	digestive tract morphogenesis	2	15	0.0231655	0.148813	ncbi_395509(PDGFRA);ncbi_395852(ID2)
GO:0055013	cardiac muscle cell development	2	15	0.0231655	0.148813	ncbi_395802(PROX1);ncbi_404229(POPDC2)
GO:0019219	regulation of nucleobase-containing compound metabolic process	31	1362	0.0235013	0.150426	ncbi_100857105(SERPINF2);ncbi_100857413(NLRC5);ncbi_101748577(LOC101748577);ncbi_107050958(LOC107050958);ncbi_395147(EIF2AK2);ncbi_395282(ID1);ncbi_395417(SIK1);ncbi_395468(CCL4);ncbi_395509(PDGFRA);ncbi_395609(MDM2);ncbi_395802(PROX1);ncbi_395852(ID2);ncbi_396330(IRF7);ncbi_396384(IRF1);ncbi_396385(IRF8);ncbi_416457(GPER1);ncbi_417128(NACC2);ncbi_419106(GATA3);ncbi_419265(HELZ2);ncbi_419382(TP73…
GO:0006366	transcription from RNA polymerase II promoter	18	683	0.023701	0.150462	ncbi_100857105(SERPINF2);ncbi_100857413(NLRC5);ncbi_101748577(LOC101748577);ncbi_395802(PROX1);ncbi_396330(IRF7);ncbi_396384(IRF1);ncbi_396385(IRF8);ncbi_416457(GPER1);ncbi_417128(NACC2);ncbi_419106(GATA3);ncbi_419265(HELZ2);ncbi_419382(TP73);ncbi_421369(ATF3);ncbi_422581(BMP3);ncbi_422720(TLR3);ncbi_424044(STAT1);ncbi_429089(CYR61);ncbi_768990(TMEM173)
GO:0042981	regulation of apoptotic process	16	585	0.0238957	0.150462	ncbi_395147(EIF2AK2);ncbi_395299(SOCS3);ncbi_395468(CCL4);ncbi_395609(MDM2);ncbi_395734(RHOB);ncbi_395742(FLT4);ncbi_416102(CHL1);ncbi_416998(CARD8);ncbi_417128(NACC2);ncbi_419106(GATA3);ncbi_419194(ADA);ncbi_419382(TP73);ncbi_421352(TGFB2);ncbi_423901(CASP7);ncbi_425522(CAMK1D);ncbi_429089(CYR61)
GO:0061041	regulation of wound healing	3	39	0.0239105	0.150462	ncbi_100857105(SERPINF2);ncbi_395509(PDGFRA);ncbi_395669(PLEK)
GO:0010675	regulation of cellular carbohydrate metabolic process	4	69	0.0241527	0.150462	ncbi_395417(SIK1);ncbi_395669(PLEK);ncbi_416457(GPER1);ncbi_424220(IGFBP5)
GO:0032943	mononuclear cell proliferation	5	103	0.0242671	0.150462	ncbi_395468(CCL4);ncbi_396384(IRF1);ncbi_419194(ADA);ncbi_424467(VCAM1);ncbi_428121(LRRC32)
GO:0010648	negative regulation of cell communication	10	306	0.0244298	0.150462	ncbi_100857413(NLRC5);ncbi_395299(SOCS3);ncbi_395335(CISH);ncbi_395468(CCL4);ncbi_416630(SOCS1);ncbi_419106(GATA3);ncbi_419194(ADA);ncbi_419382(TP73);ncbi_423189(LRP4);ncbi_424220(IGFBP5)
GO:0006109	regulation of carbohydrate metabolic process	4	70	0.0253085	0.150462	ncbi_395417(SIK1);ncbi_395669(PLEK);ncbi_416457(GPER1);ncbi_424220(IGFBP5)
GO:0016477	cell migration	14	493	0.0255374	0.150462	ncbi_395468(CCL4);ncbi_395509(PDGFRA);ncbi_395742(FLT4);ncbi_395802(PROX1);ncbi_395852(ID2);ncbi_395869(RHOC);ncbi_416457(GPER1);ncbi_419106(GATA3);ncbi_420854(EDN1);ncbi_421352(TGFB2);ncbi_424220(IGFBP5);ncbi_425522(CAMK1D);ncbi_427687(PLCB1);ncbi_429089(CYR61)
GO:0001935	endothelial cell proliferation	3	40	0.0255544	0.150462	ncbi_395742(FLT4);ncbi_395802(PROX1);ncbi_424044(STAT1)
GO:0035150	regulation of tube size	3	40	0.0255544	0.150462	ncbi_396146(GCH1);ncbi_420854(EDN1);ncbi_428994(CPS1)
GO:0050880	regulation of blood vessel size	3	40	0.0255544	0.150462	ncbi_396146(GCH1);ncbi_420854(EDN1);ncbi_428994(CPS1)
GO:0098602	single organism cell adhesion	9	265	0.0258413	0.150462	ncbi_395468(CCL4);ncbi_396384(IRF1);ncbi_418863(FNDC3A);ncbi_419106(GATA3);ncbi_419194(ADA);ncbi_420838(CD83);ncbi_424467(VCAM1);ncbi_428121(LRRC32);ncbi_429089(CYR61)
GO:0043067	regulation of programmed cell death	16	591	0.0259781	0.150462	ncbi_395147(EIF2AK2);ncbi_395299(SOCS3);ncbi_395468(CCL4);ncbi_395609(MDM2);ncbi_395734(RHOB);ncbi_395742(FLT4);ncbi_416102(CHL1);ncbi_416998(CARD8);ncbi_417128(NACC2);ncbi_419106(GATA3);ncbi_419194(ADA);ncbi_419382(TP73);ncbi_421352(TGFB2);ncbi_423901(CASP7);ncbi_425522(CAMK1D);ncbi_429089(CYR61)
GO:0006940	regulation of smooth muscle contraction	2	16	0.0262017	0.150462	ncbi_416457(GPER1);ncbi_419194(ADA)
GO:0014910	regulation of smooth muscle cell migration	2	16	0.0262017	0.150462	ncbi_395468(CCL4);ncbi_424220(IGFBP5)
GO:0006935	chemotaxis	8	223	0.026215	0.150462	ncbi_395468(CCL4);ncbi_395509(PDGFRA);ncbi_395734(RHOB);ncbi_415651(CX3CL1);ncbi_416102(CHL1);ncbi_419106(GATA3);ncbi_421352(TGFB2);ncbi_425522(CAMK1D)
GO:0042330	taxis	8	223	0.026215	0.150462	ncbi_395468(CCL4);ncbi_395509(PDGFRA);ncbi_395734(RHOB);ncbi_415651(CX3CL1);ncbi_416102(CHL1);ncbi_419106(GATA3);ncbi_421352(TGFB2);ncbi_425522(CAMK1D)
GO:0006955	immune response	9	266	0.0263943	0.150462	ncbi_395468(CCL4);ncbi_396330(IRF7);ncbi_396384(IRF1);ncbi_419106(GATA3);ncbi_419194(ADA);ncbi_421352(TGFB2);ncbi_422720(TLR3);ncbi_428121(LRRC32);ncbi_768990(TMEM173)
GO:0032270	positive regulation of cellular protein metabolic process	12	401	0.0264401	0.150462	ncbi_100857105(SERPINF2);ncbi_395468(CCL4);ncbi_395509(PDGFRA);ncbi_395669(PLEK);ncbi_395742(FLT4);ncbi_416998(CARD8);ncbi_420854(EDN1);ncbi_421352(TGFB2);ncbi_422720(TLR3);ncbi_427687(PLCB1);ncbi_428707(HTR2C);ncbi_429089(CYR61)
GO:0050878	regulation of body fluid levels	6	143	0.0267364	0.150462	ncbi_100857105(SERPINF2);ncbi_395509(PDGFRA);ncbi_395669(PLEK);ncbi_395734(RHOB);ncbi_419382(TP73);ncbi_420854(EDN1)
GO:0044262	cellular carbohydrate metabolic process	5	106	0.0270592	0.150462	ncbi_395417(SIK1);ncbi_395669(PLEK);ncbi_416457(GPER1);ncbi_424220(IGFBP5);ncbi_428994(CPS1)
GO:0071621	granulocyte chemotaxis	3	41	0.0272576	0.150462	ncbi_395468(CCL4);ncbi_421352(TGFB2);ncbi_425522(CAMK1D)
GO:0097529	myeloid leukocyte migration	3	41	0.0272576	0.150462	ncbi_395468(CCL4);ncbi_421352(TGFB2);ncbi_425522(CAMK1D)
GO:0097530	granulocyte migration	3	41	0.0272576	0.150462	ncbi_395468(CCL4);ncbi_421352(TGFB2);ncbi_425522(CAMK1D)
GO:0051726	regulation of cell cycle	9	268	0.0275255	0.150462	ncbi_395609(MDM2);ncbi_395734(RHOB);ncbi_395802(PROX1);ncbi_395852(ID2);ncbi_416457(GPER1);ncbi_419106(GATA3);ncbi_420854(EDN1);ncbi_421352(TGFB2);ncbi_427687(PLCB1)
GO:0009617	response to bacterium	6	144	0.0275451	0.150462	ncbi_396146(GCH1);ncbi_396385(IRF8);ncbi_421921(CMPK2);ncbi_424044(STAT1);ncbi_427728(TAP2);ncbi_428994(CPS1)
GO:0001818	negative regulation of cytokine production	4	72	0.0277189	0.150462	ncbi_419106(GATA3);ncbi_420838(CD83);ncbi_421352(TGFB2);ncbi_428121(LRRC32)
GO:0031401	positive regulation of protein modification process	11	358	0.027872	0.150462	ncbi_100857105(SERPINF2);ncbi_395468(CCL4);ncbi_395509(PDGFRA);ncbi_395669(PLEK);ncbi_395742(FLT4);ncbi_420854(EDN1);ncbi_421352(TGFB2);ncbi_422720(TLR3);ncbi_427687(PLCB1);ncbi_428707(HTR2C);ncbi_429089(CYR61)
GO:0006351	transcription, DNA-templated	28	1218	0.0278938	0.150462	ncbi_100857105(SERPINF2);ncbi_100857413(NLRC5);ncbi_101748577(LOC101748577);ncbi_107050958(LOC107050958);ncbi_395147(EIF2AK2);ncbi_395282(ID1);ncbi_395417(SIK1);ncbi_395609(MDM2);ncbi_395802(PROX1);ncbi_395852(ID2);ncbi_396330(IRF7);ncbi_396384(IRF1);ncbi_396385(IRF8);ncbi_416457(GPER1);ncbi_417128(NACC2);ncbi_419106(GATA3);ncbi_419265(HELZ2);ncbi_419382(TP73);ncbi_421369(ATF3);ncbi_422581(BMP3);…
GO:0097659	nucleic acid-templated transcription	28	1218	0.0278938	0.150462	ncbi_100857105(SERPINF2);ncbi_100857413(NLRC5);ncbi_101748577(LOC101748577);ncbi_107050958(LOC107050958);ncbi_395147(EIF2AK2);ncbi_395282(ID1);ncbi_395417(SIK1);ncbi_395609(MDM2);ncbi_395802(PROX1);ncbi_395852(ID2);ncbi_396330(IRF7);ncbi_396384(IRF1);ncbi_396385(IRF8);ncbi_416457(GPER1);ncbi_417128(NACC2);ncbi_419106(GATA3);ncbi_419265(HELZ2);ncbi_419382(TP73);ncbi_421369(ATF3);ncbi_422581(BMP3);…
GO:0070661	leukocyte proliferation	5	107	0.0280335	0.150462	ncbi_395468(CCL4);ncbi_396384(IRF1);ncbi_419194(ADA);ncbi_424467(VCAM1);ncbi_428121(LRRC32)
GO:0051247	positive regulation of protein metabolic process	12	405	0.0282682	0.150462	ncbi_100857105(SERPINF2);ncbi_395468(CCL4);ncbi_395509(PDGFRA);ncbi_395669(PLEK);ncbi_395742(FLT4);ncbi_416998(CARD8);ncbi_420854(EDN1);ncbi_421352(TGFB2);ncbi_422720(TLR3);ncbi_427687(PLCB1);ncbi_428707(HTR2C);ncbi_429089(CYR61)
GO:0002764	immune response-regulating signaling pathway	6	145	0.0283698	0.150462	ncbi_396330(IRF7);ncbi_396384(IRF1);ncbi_419106(GATA3);ncbi_419194(ADA);ncbi_422720(TLR3);ncbi_428121(LRRC32)
GO:0008283	cell proliferation	20	800	0.0288077	0.150462	ncbi_100857105(SERPINF2);ncbi_395107(FGFRL1);ncbi_395147(EIF2AK2);ncbi_395468(CCL4);ncbi_395509(PDGFRA);ncbi_395742(FLT4);ncbi_395802(PROX1);ncbi_395852(ID2);ncbi_396384(IRF1);ncbi_416457(GPER1);ncbi_417128(NACC2);ncbi_419106(GATA3);ncbi_419194(ADA);ncbi_420854(EDN1);ncbi_421352(TGFB2);ncbi_424044(STAT1);ncbi_424220(IGFBP5);ncbi_424467(VCAM1);ncbi_428121(LRRC32);ncbi_429089(CYR61)
GO:0007204	positive regulation of cytosolic calcium ion concentration	3	42	0.02902	0.150462	ncbi_416457(GPER1);ncbi_420854(EDN1);ncbi_428707(HTR2C)
GO:0018958	phenol-containing compound metabolic process	3	42	0.02902	0.150462	ncbi_396146(GCH1);ncbi_419106(GATA3);ncbi_421352(TGFB2)
GO:0000768	syncytium formation by plasma membrane fusion	2	17	0.0293892	0.150462	ncbi_107050958(LOC107050958);ncbi_424044(STAT1)
GO:0006949	syncytium formation	2	17	0.0293892	0.150462	ncbi_107050958(LOC107050958);ncbi_424044(STAT1)
GO:0010543	regulation of platelet activation	2	17	0.0293892	0.150462	ncbi_395509(PDGFRA);ncbi_395669(PLEK)
GO:0014897	striated muscle hypertrophy	2	17	0.0293892	0.150462	ncbi_420854(EDN1);ncbi_422688(CAMK2D)
GO:0032652	regulation of interleukin-1 production	2	17	0.0293892	0.150462	ncbi_416998(CARD8);ncbi_772164(PANX1)
GO:0008285	negative regulation of cell proliferation	5	109	0.0300486	0.150462	ncbi_395147(EIF2AK2);ncbi_395852(ID2);ncbi_421352(TGFB2);ncbi_424220(IGFBP5);ncbi_428121(LRRC32)
GO:0043062	extracellular structure organization	5	109	0.0300486	0.150462	ncbi_100857105(SERPINF2);ncbi_378803(TNFRSF11B);ncbi_395509(PDGFRA);ncbi_421352(TGFB2);ncbi_429089(CYR61)
GO:0014031	mesenchymal cell development	4	74	0.0302621	0.150462	ncbi_395282(ID1);ncbi_395852(ID2);ncbi_420854(EDN1);ncbi_421352(TGFB2)
GO:0048864	stem cell development	4	74	0.0302621	0.150462	ncbi_395282(ID1);ncbi_395852(ID2);ncbi_420854(EDN1);ncbi_421352(TGFB2)
GO:0051171	regulation of nitrogen compound metabolic process	32	1448	0.0311164	0.150462	ncbi_100857105(SERPINF2);ncbi_100857413(NLRC5);ncbi_101748577(LOC101748577);ncbi_107050958(LOC107050958);ncbi_395147(EIF2AK2);ncbi_395282(ID1);ncbi_395417(SIK1);ncbi_395468(CCL4);ncbi_395509(PDGFRA);ncbi_395609(MDM2);ncbi_395802(PROX1);ncbi_395852(ID2);ncbi_396330(IRF7);ncbi_396384(IRF1);ncbi_396385(IRF8);ncbi_416457(GPER1);ncbi_417128(NACC2);ncbi_419106(GATA3);ncbi_419265(HELZ2);ncbi_419382(TP73…
GO:0080090	regulation of primary metabolic process	43	2067	0.0312452	0.150462	ncbi_100857105(SERPINF2);ncbi_100857413(NLRC5);ncbi_100858842(APOA2);ncbi_101748577(LOC101748577);ncbi_107050958(LOC107050958);ncbi_395147(EIF2AK2);ncbi_395282(ID1);ncbi_395299(SOCS3);ncbi_395417(SIK1);ncbi_395468(CCL4);ncbi_395509(PDGFRA);ncbi_395609(MDM2);ncbi_395669(PLEK);ncbi_395742(FLT4);ncbi_395802(PROX1);ncbi_395852(ID2);ncbi_396330(IRF7);ncbi_396384(IRF1);ncbi_396385(IRF8);ncbi_416457(GPE…
GO:0003008	system process	18	705	0.0312603	0.150462	ncbi_100857105(SERPINF2);ncbi_395317(CNTN5);ncbi_395852(ID2);ncbi_396146(GCH1);ncbi_404229(POPDC2);ncbi_416102(CHL1);ncbi_416457(GPER1);ncbi_419106(GATA3);ncbi_419194(ADA);ncbi_420854(EDN1);ncbi_421352(TGFB2);ncbi_422688(CAMK2D);ncbi_427687(PLCB1);ncbi_428156(FOXS1);ncbi_428707(HTR2C);ncbi_428994(CPS1);ncbi_771476(LMOD1);ncbi_771694(BEST4)
GO:0002218	activation of innate immune response	4	75	0.0315837	0.150462	ncbi_396330(IRF7);ncbi_396384(IRF1);ncbi_422720(TLR3);ncbi_428121(LRRC32)
GO:0002758	innate immune response-activating signal transduction	4	75	0.0315837	0.150462	ncbi_396330(IRF7);ncbi_396384(IRF1);ncbi_422720(TLR3);ncbi_428121(LRRC32)
GO:0001743	optic placode formation	1	2	0.0316539	0.150462	ncbi_395802(PROX1)
GO:0002313	mature B cell differentiation involved in immune response	1	2	0.0316539	0.150462	ncbi_419194(ADA)
GO:0002428	antigen processing and presentation of peptide antigen via MHC class Ib	1	2	0.0316539	0.150462	ncbi_427728(TAP2)
GO:0002475	antigen processing and presentation via MHC class Ib	1	2	0.0316539	0.150462	ncbi_427728(TAP2)
GO:0002477	antigen processing and presentation of exogenous peptide antigen via MHC class Ib	1	2	0.0316539	0.150462	ncbi_427728(TAP2)
GO:0002692	negative regulation of cellular extravasation	1	2	0.0316539	0.150462	ncbi_427687(PLCB1)
GO:0006266	DNA ligation	1	2	0.0316539	0.150462	ncbi_769927(LOXL4)
GO:0009120	deoxyribonucleoside metabolic process	1	2	0.0316539	0.150462	ncbi_419194(ADA)
GO:0009133	nucleoside diphosphate biosynthetic process	1	2	0.0316539	0.150462	ncbi_421921(CMPK2)
GO:0009138	pyrimidine nucleoside diphosphate metabolic process	1	2	0.0316539	0.150462	ncbi_421921(CMPK2)
GO:0009139	pyrimidine nucleoside diphosphate biosynthetic process	1	2	0.0316539	0.150462	ncbi_421921(CMPK2)
GO:0009186	deoxyribonucleoside diphosphate metabolic process	1	2	0.0316539	0.150462	ncbi_421921(CMPK2)
GO:0009189	deoxyribonucleoside diphosphate biosynthetic process	1	2	0.0316539	0.150462	ncbi_421921(CMPK2)
GO:0009196	pyrimidine deoxyribonucleoside diphosphate metabolic process	1	2	0.0316539	0.150462	ncbi_421921(CMPK2)
GO:0009197	pyrimidine deoxyribonucleoside diphosphate biosynthetic process	1	2	0.0316539	0.150462	ncbi_421921(CMPK2)
GO:0009396	folic acid-containing compound biosynthetic process	1	2	0.0316539	0.150462	ncbi_396146(GCH1)
GO:0021593	rhombomere morphogenesis	1	2	0.0316539	0.150462	ncbi_101748577(LOC101748577)
GO:0030581	symbiont intracellular protein transport in host	1	2	0.0316539	0.150462	ncbi_427727(TAP1)
GO:0032607	interferon-alpha production	1	2	0.0316539	0.150462	ncbi_422720(TLR3)
GO:0032647	regulation of interferon-alpha production	1	2	0.0316539	0.150462	ncbi_422720(TLR3)
GO:0032727	positive regulation of interferon-alpha production	1	2	0.0316539	0.150462	ncbi_422720(TLR3)
GO:0032730	positive regulation of interleukin-1 alpha production	1	2	0.0316539	0.150462	ncbi_772164(PANX1)
GO:0032754	positive regulation of interleukin-5 production	1	2	0.0316539	0.150462	ncbi_419106(GATA3)
GO:0035812	renal sodium excretion	1	2	0.0316539	0.150462	ncbi_420854(EDN1)
GO:0035813	regulation of renal sodium excretion	1	2	0.0316539	0.150462	ncbi_420854(EDN1)
GO:0040037	negative regulation of fibroblast growth factor receptor signaling pathway	1	2	0.0316539	0.150462	ncbi_419106(GATA3)
GO:0042483	negative regulation of odontogenesis	1	2	0.0316539	0.150462	ncbi_378803(TNFRSF11B)
GO:0042559	pteridine-containing compound biosynthetic process	1	2	0.0316539	0.150462	ncbi_396146(GCH1)
GO:0044036	cell wall macromolecule metabolic process	1	2	0.0316539	0.150462	ncbi_418700(LYGL)
GO:0044062	regulation of excretion	1	2	0.0316539	0.150462	ncbi_420854(EDN1)
GO:0046622	positive regulation of organ growth	1	2	0.0316539	0.150462	ncbi_395802(PROX1)
GO:0048799	organ maturation	1	2	0.0316539	0.150462	ncbi_419106(GATA3)
GO:0051066	dihydrobiopterin metabolic process	1	2	0.0316539	0.150462	ncbi_396146(GCH1)
GO:0051708	intracellular protein transport in other organism involved in symbiotic interaction	1	2	0.0316539	0.150462	ncbi_427727(TAP1)
GO:0055078	sodium ion homeostasis	1	2	0.0316539	0.150462	ncbi_420854(EDN1)
GO:0060024	rhythmic synaptic transmission	1	2	0.0316539	0.150462	ncbi_420854(EDN1)
GO:0061438	renal system vasculature morphogenesis	1	2	0.0316539	0.150462	ncbi_395509(PDGFRA)
GO:0061439	kidney vasculature morphogenesis	1	2	0.0316539	0.150462	ncbi_395509(PDGFRA)
GO:0071554	cell wall organization or biogenesis	1	2	0.0316539	0.150462	ncbi_418700(LYGL)
GO:0072102	glomerulus morphogenesis	1	2	0.0316539	0.150462	ncbi_395509(PDGFRA)
GO:0072103	glomerulus vasculature morphogenesis	1	2	0.0316539	0.150462	ncbi_395509(PDGFRA)
GO:0072104	glomerular capillary formation	1	2	0.0316539	0.150462	ncbi_395509(PDGFRA)
GO:0090427	activation of meiosis	1	2	0.0316539	0.150462	ncbi_427687(PLCB1)
GO:1900087	positive regulation of G1/S transition of mitotic cell cycle	1	2	0.0316539	0.150462	ncbi_395609(MDM2)
GO:1902583	multi-organism intracellular transport	1	2	0.0316539	0.150462	ncbi_427727(TAP1)
GO:1902808	positive regulation of cell cycle G1/S phase transition	1	2	0.0316539	0.150462	ncbi_395609(MDM2)
GO:0014706	striated muscle tissue development	6	149	0.0318316	0.150902	ncbi_378913(FLNB);ncbi_395802(PROX1);ncbi_395852(ID2);ncbi_404229(POPDC2);ncbi_421352(TGFB2);ncbi_421369(ATF3)
GO:0010941	regulation of cell death	16	608	0.0326228	0.153079	ncbi_395147(EIF2AK2);ncbi_395299(SOCS3);ncbi_395468(CCL4);ncbi_395609(MDM2);ncbi_395734(RHOB);ncbi_395742(FLT4);ncbi_416102(CHL1);ncbi_416998(CARD8);ncbi_417128(NACC2);ncbi_419106(GATA3);ncbi_419194(ADA);ncbi_419382(TP73);ncbi_421352(TGFB2);ncbi_423901(CASP7);ncbi_425522(CAMK1D);ncbi_429089(CYR61)
GO:0002695	negative regulation of leukocyte activation	2	18	0.0327226	0.153079	ncbi_396384(IRF1);ncbi_428121(LRRC32)
GO:0034111	negative regulation of homotypic cell-cell adhesion	2	18	0.0327226	0.153079	ncbi_396384(IRF1);ncbi_428121(LRRC32)
GO:0055006	cardiac cell development	2	18	0.0327226	0.153079	ncbi_395802(PROX1);ncbi_404229(POPDC2)
GO:1901607	alpha-amino acid biosynthetic process	2	18	0.0327226	0.153079	ncbi_396146(GCH1);ncbi_417545(ASL2)
GO:0032879	regulation of localization	19	762	0.0335845	0.156698	ncbi_100858842(APOA2);ncbi_395468(CCL4);ncbi_395509(PDGFRA);ncbi_395742(FLT4);ncbi_395802(PROX1);ncbi_416457(GPER1);ncbi_417603(TRPV2);ncbi_419106(GATA3);ncbi_419194(ADA);ncbi_420854(EDN1);ncbi_421352(TGFB2);ncbi_422688(CAMK2D);ncbi_422720(TLR3);ncbi_424220(IGFBP5);ncbi_425522(CAMK1D);ncbi_427687(PLCB1);ncbi_428707(HTR2C);ncbi_429089(CYR61);ncbi_768990(TMEM173)
GO:0034645	cellular macromolecule biosynthetic process	37	1738	0.0341776	0.159047	ncbi_100857105(SERPINF2);ncbi_100857413(NLRC5);ncbi_100859302(LOC100859302);ncbi_101748577(LOC101748577);ncbi_107050958(LOC107050958);ncbi_395147(EIF2AK2);ncbi_395282(ID1);ncbi_395417(SIK1);ncbi_395509(PDGFRA);ncbi_395543(SMAD9);ncbi_395609(MDM2);ncbi_395802(PROX1);ncbi_395852(ID2);ncbi_396330(IRF7);ncbi_396384(IRF1);ncbi_396385(IRF8);ncbi_416093(EIF4E3);ncbi_416457(GPER1);ncbi_417128(NACC2);ncbi…
GO:0051241	negative regulation of multicellular organismal process	7	193	0.0347081	0.161093	ncbi_378803(TNFRSF11B);ncbi_395852(ID2);ncbi_396384(IRF1);ncbi_419106(GATA3);ncbi_420838(CD83);ncbi_421352(TGFB2);ncbi_428121(LRRC32)
GO:0040007	growth	12	418	0.0348472	0.161316	ncbi_395299(SOCS3);ncbi_395335(CISH);ncbi_395802(PROX1);ncbi_395852(ID2);ncbi_396385(IRF8);ncbi_417603(TRPV2);ncbi_419106(GATA3);ncbi_421352(TGFB2);ncbi_424220(IGFBP5);ncbi_427687(PLCB1);ncbi_428156(FOXS1);ncbi_429089(CYR61)
GO:0019220	regulation of phosphate metabolic process	18	715	0.0352414	0.162716	ncbi_100857105(SERPINF2);ncbi_100857413(NLRC5);ncbi_395147(EIF2AK2);ncbi_395468(CCL4);ncbi_395509(PDGFRA);ncbi_395669(PLEK);ncbi_395742(FLT4);ncbi_395802(PROX1);ncbi_416457(GPER1);ncbi_416630(SOCS1);ncbi_419382(TP73);ncbi_420854(EDN1);ncbi_421352(TGFB2);ncbi_422581(BMP3);ncbi_422720(TLR3);ncbi_427687(PLCB1);ncbi_428707(HTR2C);ncbi_429089(CYR61)
GO:0051046	regulation of secretion	6	153	0.0355588	0.163755	ncbi_395468(CCL4);ncbi_416457(GPER1);ncbi_419194(ADA);ncbi_420854(EDN1);ncbi_421352(TGFB2);ncbi_428707(HTR2C)
GO:0003170	heart valve development	2	19	0.0361964	0.165403	ncbi_419106(GATA3);ncbi_429089(CYR61)
GO:0045931	positive regulation of mitotic cell cycle	2	19	0.0361964	0.165403	ncbi_395609(MDM2);ncbi_427687(PLCB1)
GO:0055007	cardiac muscle cell differentiation	2	19	0.0361964	0.165403	ncbi_395802(PROX1);ncbi_404229(POPDC2)
GO:0044093	positive regulation of molecular function	11	374	0.0366303	0.165804	ncbi_395147(EIF2AK2);ncbi_395468(CCL4);ncbi_395509(PDGFRA);ncbi_395669(PLEK);ncbi_396146(GCH1);ncbi_416998(CARD8);ncbi_419106(GATA3);ncbi_420854(EDN1);ncbi_421352(TGFB2);ncbi_422720(TLR3);ncbi_425522(CAMK1D)
GO:0043065	positive regulation of apoptotic process	5	115	0.0366329	0.165804	ncbi_395468(CCL4);ncbi_416998(CARD8);ncbi_421352(TGFB2);ncbi_423901(CASP7);ncbi_429089(CYR61)
GO:0043068	positive regulation of programmed cell death	5	115	0.0366329	0.165804	ncbi_395468(CCL4);ncbi_416998(CARD8);ncbi_421352(TGFB2);ncbi_423901(CASP7);ncbi_429089(CYR61)
GO:0014066	regulation of phosphatidylinositol 3-kinase signaling	3	46	0.0366582	0.165804	ncbi_395468(CCL4);ncbi_416457(GPER1);ncbi_421352(TGFB2)
GO:0006468	protein phosphorylation	17	668	0.0368874	0.166208	ncbi_100857105(SERPINF2);ncbi_395147(EIF2AK2);ncbi_395468(CCL4);ncbi_395509(PDGFRA);ncbi_395742(FLT4);ncbi_395802(PROX1);ncbi_396405(CAMKK2);ncbi_416630(SOCS1);ncbi_419382(TP73);ncbi_420854(EDN1);ncbi_421352(TGFB2);ncbi_422688(CAMK2D);ncbi_422720(TLR3);ncbi_424467(VCAM1);ncbi_427687(PLCB1);ncbi_428707(HTR2C);ncbi_429089(CYR61)
GO:0051174	regulation of phosphorus metabolic process	18	719	0.0369351	0.166208	ncbi_100857105(SERPINF2);ncbi_100857413(NLRC5);ncbi_395147(EIF2AK2);ncbi_395468(CCL4);ncbi_395509(PDGFRA);ncbi_395669(PLEK);ncbi_395742(FLT4);ncbi_395802(PROX1);ncbi_416457(GPER1);ncbi_416630(SOCS1);ncbi_419382(TP73);ncbi_420854(EDN1);ncbi_421352(TGFB2);ncbi_422581(BMP3);ncbi_422720(TLR3);ncbi_427687(PLCB1);ncbi_428707(HTR2C);ncbi_429089(CYR61)
GO:0032268	regulation of cellular protein metabolic process	22	931	0.0385799	0.172818	ncbi_100857105(SERPINF2);ncbi_395147(EIF2AK2);ncbi_395299(SOCS3);ncbi_395468(CCL4);ncbi_395509(PDGFRA);ncbi_395669(PLEK);ncbi_395742(FLT4);ncbi_395802(PROX1);ncbi_416630(SOCS1);ncbi_416998(CARD8);ncbi_419106(GATA3);ncbi_419382(TP73);ncbi_420854(EDN1);ncbi_420894(SERPINB1);ncbi_421352(TGFB2);ncbi_422720(TLR3);ncbi_423132(SERPING1);ncbi_423189(LRP4);ncbi_424220(IGFBP5);ncbi_427687(PLCB1);ncbi_42870…
GO:0045088	regulation of innate immune response	4	80	0.0386965	0.172818	ncbi_396330(IRF7);ncbi_396384(IRF1);ncbi_422720(TLR3);ncbi_428121(LRRC32)
GO:0045089	positive regulation of innate immune response	4	80	0.0386965	0.172818	ncbi_396330(IRF7);ncbi_396384(IRF1);ncbi_422720(TLR3);ncbi_428121(LRRC32)
GO:0031399	regulation of protein modification process	18	725	0.0395878	0.175997	ncbi_100857105(SERPINF2);ncbi_395147(EIF2AK2);ncbi_395299(SOCS3);ncbi_395468(CCL4);ncbi_395509(PDGFRA);ncbi_395669(PLEK);ncbi_395742(FLT4);ncbi_395802(PROX1);ncbi_416630(SOCS1);ncbi_419106(GATA3);ncbi_419382(TP73);ncbi_420854(EDN1);ncbi_421352(TGFB2);ncbi_422720(TLR3);ncbi_423189(LRP4);ncbi_427687(PLCB1);ncbi_428707(HTR2C);ncbi_429089(CYR61)
GO:0048869	cellular developmental process	35	1645	0.0398007	0.175997	ncbi_100857105(SERPINF2);ncbi_101748577(LOC101748577);ncbi_378913(FLNB);ncbi_395147(EIF2AK2);ncbi_395282(ID1);ncbi_395299(SOCS3);ncbi_395417(SIK1);ncbi_395509(PDGFRA);ncbi_395734(RHOB);ncbi_395802(PROX1);ncbi_395852(ID2);ncbi_396384(IRF1);ncbi_396385(IRF8);ncbi_404229(POPDC2);ncbi_416102(CHL1);ncbi_416457(GPER1);ncbi_416630(SOCS1);ncbi_418863(FNDC3A);ncbi_419070(GDPD5);ncbi_419106(GATA3);ncbi_419…
GO:0035710	CD4-positive, alpha-beta T cell activation	2	20	0.0398054	0.175997	ncbi_419106(GATA3);ncbi_420838(CD83)
GO:0043502	regulation of muscle adaptation	2	20	0.0398054	0.175997	ncbi_420854(EDN1);ncbi_422688(CAMK2D)
GO:0051093	negative regulation of developmental process	7	199	0.0399289	0.176104	ncbi_378803(TNFRSF11B);ncbi_395852(ID2);ncbi_396384(IRF1);ncbi_416457(GPER1);ncbi_419106(GATA3);ncbi_421352(TGFB2);ncbi_423189(LRP4)
GO:0030217	T cell differentiation	4	81	0.0402204	0.17695	ncbi_396384(IRF1);ncbi_419106(GATA3);ncbi_419194(ADA);ncbi_420838(CD83)
GO:0048646	anatomical structure formation involved in morphogenesis	12	428	0.0406063	0.178205	ncbi_101748577(LOC101748577);ncbi_107050958(LOC107050958);ncbi_395509(PDGFRA);ncbi_395734(RHOB);ncbi_395742(FLT4);ncbi_395802(PROX1);ncbi_395852(ID2);ncbi_419106(GATA3);ncbi_419194(ADA);ncbi_424044(STAT1);ncbi_427122(ERAP1);ncbi_429089(CYR61)
GO:0014065	phosphatidylinositol 3-kinase signaling	3	48	0.0408265	0.178289	ncbi_395468(CCL4);ncbi_416457(GPER1);ncbi_421352(TGFB2)
GO:2001020	regulation of response to DNA damage stimulus	3	48	0.0408265	0.178289	ncbi_395609(MDM2);ncbi_417128(NACC2);ncbi_419382(TP73)
GO:0006357	regulation of transcription from RNA polymerase II promoter	17	678	0.0415569	0.178461	ncbi_100857105(SERPINF2);ncbi_100857413(NLRC5);ncbi_395802(PROX1);ncbi_396330(IRF7);ncbi_396384(IRF1);ncbi_396385(IRF8);ncbi_416457(GPER1);ncbi_417128(NACC2);ncbi_419106(GATA3);ncbi_419265(HELZ2);ncbi_419382(TP73);ncbi_421369(ATF3);ncbi_422581(BMP3);ncbi_422720(TLR3);ncbi_424044(STAT1);ncbi_429089(CYR61);ncbi_768990(TMEM173)
GO:0044403	symbiosis, encompassing mutualism through parasitism	6	159	0.0416591	0.178461	ncbi_395147(EIF2AK2);ncbi_395468(CCL4);ncbi_395802(PROX1);ncbi_395908(OASL);ncbi_396385(IRF8);ncbi_427727(TAP1)
GO:0050678	regulation of epithelial cell proliferation	4	82	0.0417781	0.178461	ncbi_395742(FLT4);ncbi_395802(PROX1);ncbi_419106(GATA3);ncbi_424044(STAT1)
GO:0065007	biological regulation	95	5289	0.0419008	0.178461	ncbi_100857105(SERPINF2);ncbi_100857413(NLRC5);ncbi_100858563(ADGRD2);ncbi_100858732(STAT2);ncbi_100858842(APOA2);ncbi_100859744(RASGEF1B);ncbi_100859797(ACKR4);ncbi_101748321(MYO9A);ncbi_101748329(LOC101748329);ncbi_101748577(LOC101748577);ncbi_107050958(LOC107050958);ncbi_112533547(LOC112533547);ncbi_378803(TNFRSF11B);ncbi_395107(FGFRL1);ncbi_395147(EIF2AK2);ncbi_395243(IRF9);ncbi_395282(ID1);n…
GO:0051336	regulation of hydrolase activity	12	431	0.0424578	0.178461	ncbi_100859744(RASGEF1B);ncbi_101748321(MYO9A);ncbi_395468(CCL4);ncbi_395509(PDGFRA);ncbi_395669(PLEK);ncbi_416998(CARD8);ncbi_418971(ELMOD1);ncbi_420894(SERPINB1);ncbi_421352(TGFB2);ncbi_423132(SERPING1);ncbi_427687(PLCB1);ncbi_429089(CYR61)
GO:0010942	positive regulation of cell death	5	120	0.0427494	0.178461	ncbi_395468(CCL4);ncbi_416998(CARD8);ncbi_421352(TGFB2);ncbi_423901(CASP7);ncbi_429089(CYR61)
GO:0048738	cardiac muscle tissue development	3	49	0.0429967	0.178461	ncbi_395802(PROX1);ncbi_395852(ID2);ncbi_404229(POPDC2)
GO:0070925	organelle assembly	3	49	0.0429967	0.178461	ncbi_395509(PDGFRA);ncbi_395802(PROX1);ncbi_415327(PATL2)
GO:0048762	mesenchymal cell differentiation	4	83	0.0433696	0.178461	ncbi_395282(ID1);ncbi_395852(ID2);ncbi_420854(EDN1);ncbi_421352(TGFB2)
GO:0010518	positive regulation of phospholipase activity	2	21	0.0435444	0.178461	ncbi_395468(CCL4);ncbi_395509(PDGFRA)
GO:0014909	smooth muscle cell migration	2	21	0.0435444	0.178461	ncbi_395468(CCL4);ncbi_424220(IGFBP5)
GO:0032612	interleukin-1 production	2	21	0.0435444	0.178461	ncbi_416998(CARD8);ncbi_772164(PANX1)
GO:0046632	alpha-beta T cell differentiation	2	21	0.0435444	0.178461	ncbi_419106(GATA3);ncbi_420838(CD83)
GO:0060193	positive regulation of lipase activity	2	21	0.0435444	0.178461	ncbi_395468(CCL4);ncbi_395509(PDGFRA)
GO:1902229	regulation of intrinsic apoptotic signaling pathway in response to DNA damage	2	21	0.0435444	0.178461	ncbi_417128(NACC2);ncbi_419382(TP73)
GO:1903725	regulation of phospholipid metabolic process	2	21	0.0435444	0.178461	ncbi_395509(PDGFRA);ncbi_428707(HTR2C)
GO:0044419	interspecies interaction between organisms	6	161	0.0438309	0.178461	ncbi_395147(EIF2AK2);ncbi_395468(CCL4);ncbi_395802(PROX1);ncbi_395908(OASL);ncbi_396385(IRF8);ncbi_427727(TAP1)
GO:0060537	muscle tissue development	6	161	0.0438309	0.178461	ncbi_378913(FLNB);ncbi_395802(PROX1);ncbi_395852(ID2);ncbi_404229(POPDC2);ncbi_421352(TGFB2);ncbi_421369(ATF3)
GO:0050670	regulation of lymphocyte proliferation	4	84	0.044995	0.178461	ncbi_395468(CCL4);ncbi_419194(ADA);ncbi_424467(VCAM1);ncbi_428121(LRRC32)
GO:0002685	regulation of leukocyte migration	3	50	0.0452237	0.178461	ncbi_395468(CCL4);ncbi_425522(CAMK1D);ncbi_427687(PLCB1)
GO:0001932	regulation of protein phosphorylation	14	535	0.0460683	0.178461	ncbi_100857105(SERPINF2);ncbi_395147(EIF2AK2);ncbi_395468(CCL4);ncbi_395509(PDGFRA);ncbi_395742(FLT4);ncbi_395802(PROX1);ncbi_416630(SOCS1);ncbi_419382(TP73);ncbi_420854(EDN1);ncbi_421352(TGFB2);ncbi_422720(TLR3);ncbi_427687(PLCB1);ncbi_428707(HTR2C);ncbi_429089(CYR61)
GO:0000270	peptidoglycan metabolic process	1	3	0.0471057	0.178461	ncbi_418700(LYGL)
GO:0001889	liver development	1	3	0.0471057	0.178461	ncbi_395802(PROX1)
GO:0002335	mature B cell differentiation	1	3	0.0471057	0.178461	ncbi_419194(ADA)
GO:0002634	regulation of germinal center formation	1	3	0.0471057	0.178461	ncbi_419194(ADA)
GO:0002691	regulation of cellular extravasation	1	3	0.0471057	0.178461	ncbi_427687(PLCB1)
GO:0006379	mRNA cleavage	1	3	0.0471057	0.178461	ncbi_419872(MOV10)
GO:0006526	arginine biosynthetic process	1	3	0.0471057	0.178461	ncbi_417545(ASL2)
GO:0007588	excretion	1	3	0.0471057	0.178461	ncbi_420854(EDN1)
GO:0010766	negative regulation of sodium ion transport	1	3	0.0471057	0.178461	ncbi_422688(CAMK2D)
GO:0010919	regulation of inositol phosphate biosynthetic process	1	3	0.0471057	0.178461	ncbi_416457(GPER1)
GO:0032610	interleukin-1 alpha production	1	3	0.0471057	0.178461	ncbi_772164(PANX1)
GO:0032634	interleukin-5 production	1	3	0.0471057	0.178461	ncbi_419106(GATA3)
GO:0032650	regulation of interleukin-1 alpha production	1	3	0.0471057	0.178461	ncbi_772164(PANX1)
GO:0032674	regulation of interleukin-5 production	1	3	0.0471057	0.178461	ncbi_419106(GATA3)
GO:0032736	positive regulation of interleukin-13 production	1	3	0.0471057	0.178461	ncbi_419106(GATA3)
GO:0032958	inositol phosphate biosynthetic process	1	3	0.0471057	0.178461	ncbi_416457(GPER1)
GO:0032959	inositol trisphosphate biosynthetic process	1	3	0.0471057	0.178461	ncbi_416457(GPER1)
GO:0032960	regulation of inositol trisphosphate biosynthetic process	1	3	0.0471057	0.178461	ncbi_416457(GPER1)
GO:0034238	macrophage fusion	1	3	0.0471057	0.178461	ncbi_424044(STAT1)
GO:0034239	regulation of macrophage fusion	1	3	0.0471057	0.178461	ncbi_424044(STAT1)
GO:0034250	positive regulation of cellular amide metabolic process	1	3	0.0471057	0.178461	ncbi_429089(CYR61)
GO:0035455	response to interferon-alpha	1	3	0.0471057	0.178461	ncbi_419106(GATA3)
GO:0040036	regulation of fibroblast growth factor receptor signaling pathway	1	3	0.0471057	0.178461	ncbi_419106(GATA3)
GO:0042089	cytokine biosynthetic process	1	3	0.0471057	0.178461	ncbi_396330(IRF7)
GO:0042107	cytokine metabolic process	1	3	0.0471057	0.178461	ncbi_396330(IRF7)
GO:0042415	norepinephrine metabolic process	1	3	0.0471057	0.178461	ncbi_419106(GATA3)
GO:0043370	regulation of CD4-positive, alpha-beta T cell differentiation	1	3	0.0471057	0.178461	ncbi_420838(CD83)
GO:0045836	positive regulation of meiotic nuclear division	1	3	0.0471057	0.178461	ncbi_427687(PLCB1)
GO:0045912	negative regulation of carbohydrate metabolic process	1	3	0.0471057	0.178461	ncbi_395669(PLEK)
GO:0046085	adenosine metabolic process	1	3	0.0471057	0.178461	ncbi_419194(ADA)
GO:0046173	polyol biosynthetic process	1	3	0.0471057	0.178461	ncbi_416457(GPER1)
GO:0046620	regulation of organ growth	1	3	0.0471057	0.178461	ncbi_395802(PROX1)
GO:0048818	positive regulation of hair follicle maturation	1	3	0.0471057	0.178461	ncbi_421352(TGFB2)
GO:0051798	positive regulation of hair follicle development	1	3	0.0471057	0.178461	ncbi_421352(TGFB2)
GO:0055003	cardiac myofibril assembly	1	3	0.0471057	0.178461	ncbi_395802(PROX1)
GO:0060142	regulation of syncytium formation by plasma membrane fusion	1	3	0.0471057	0.178461	ncbi_424044(STAT1)
GO:0061008	hepaticobiliary system development	1	3	0.0471057	0.178461	ncbi_395802(PROX1)
GO:0098801	regulation of renal system process	1	3	0.0471057	0.178461	ncbi_420854(EDN1)
GO:1901077	regulation of relaxation of muscle	1	3	0.0471057	0.178461	ncbi_422688(CAMK2D)
GO:2000514	regulation of CD4-positive, alpha-beta T cell activation	1	3	0.0471057	0.178461	ncbi_420838(CD83)
GO:0001960	negative regulation of cytokine-mediated signaling pathway	2	22	0.0474085	0.178461	ncbi_100857413(NLRC5);ncbi_395468(CCL4)
GO:0014896	muscle hypertrophy	2	22	0.0474085	0.178461	ncbi_420854(EDN1);ncbi_422688(CAMK2D)
GO:0030183	B cell differentiation	2	22	0.0474085	0.178461	ncbi_395852(ID2);ncbi_419194(ADA)
GO:0060761	negative regulation of response to cytokine stimulus	2	22	0.0474085	0.178461	ncbi_100857413(NLRC5);ncbi_395468(CCL4)
GO:0040011	locomotion	17	690	0.0477116	0.179222	ncbi_395468(CCL4);ncbi_395509(PDGFRA);ncbi_395734(RHOB);ncbi_395742(FLT4);ncbi_395802(PROX1);ncbi_395852(ID2);ncbi_395869(RHOC);ncbi_415651(CX3CL1);ncbi_416102(CHL1);ncbi_416457(GPER1);ncbi_419106(GATA3);ncbi_420854(EDN1);ncbi_421352(TGFB2);ncbi_424220(IGFBP5);ncbi_425522(CAMK1D);ncbi_427687(PLCB1);ncbi_429089(CYR61)
GO:0030323	respiratory tube development	4	86	0.0483472	0.181225	ncbi_395509(PDGFRA);ncbi_395802(PROX1);ncbi_419194(ADA);ncbi_421352(TGFB2)
GO:2000026	regulation of multicellular organismal development	13	490	0.0489724	0.183182	ncbi_378803(TNFRSF11B);ncbi_395147(EIF2AK2);ncbi_395734(RHOB);ncbi_395852(ID2);ncbi_396384(IRF1);ncbi_419106(GATA3);ncbi_419194(ADA);ncbi_420838(CD83);ncbi_421352(TGFB2);ncbi_424044(STAT1);ncbi_425522(CAMK1D);ncbi_427122(ERAP1);ncbi_427687(PLCB1)
GO:0046649	lymphocyte activation	8	253	0.049343	0.184179	ncbi_395468(CCL4);ncbi_395852(ID2);ncbi_396384(IRF1);ncbi_419106(GATA3);ncbi_419194(ADA);ncbi_420838(CD83);ncbi_424467(VCAM1);ncbi_428121(LRRC32)
GO:0090066	regulation of anatomical structure size	6	166	0.0495673	0.184628	ncbi_395669(PLEK);ncbi_396146(GCH1);ncbi_419382(TP73);ncbi_420854(EDN1);ncbi_428994(CPS1);ncbi_771476(LMOD1)
GO:0044260	cellular macromolecule metabolic process	67	3563	0.0497162	0.184794	ncbi_100857105(SERPINF2);ncbi_100857413(NLRC5);ncbi_100859302(LOC100859302);ncbi_101748577(LOC101748577);ncbi_107050958(LOC107050958);ncbi_112532567(POLD4);ncbi_374155(ST8SIA4);ncbi_395147(EIF2AK2);ncbi_395282(ID1);ncbi_395299(SOCS3);ncbi_395335(CISH);ncbi_395417(SIK1);ncbi_395468(CCL4);ncbi_395509(PDGFRA);ncbi_395543(SMAD9);ncbi_395609(MDM2);ncbi_395669(PLEK);ncbi_395742(FLT4);ncbi_395802(PROX1)…
GO:0010632	regulation of epithelial cell migration	4	87	0.0500739	0.185734	ncbi_395742(FLT4);ncbi_395802(PROX1);ncbi_419106(GATA3);ncbi_421352(TGFB2)
GO:0044767	single-organism developmental process	47	2370	0.0510516	0.188965	ncbi_100857105(SERPINF2);ncbi_101748577(LOC101748577);ncbi_107050958(LOC107050958);ncbi_378803(TNFRSF11B);ncbi_378913(FLNB);ncbi_395107(FGFRL1);ncbi_395147(EIF2AK2);ncbi_395282(ID1);ncbi_395299(SOCS3);ncbi_395417(SIK1);ncbi_395509(PDGFRA);ncbi_395543(SMAD9);ncbi_395734(RHOB);ncbi_395742(FLT4);ncbi_395802(PROX1);ncbi_395852(ID2);ncbi_396384(IRF1);ncbi_396385(IRF8);ncbi_404229(POPDC2);ncbi_416102(C…
GO:0003014	renal system process	2	23	0.0513927	0.189437	ncbi_100857105(SERPINF2);ncbi_420854(EDN1)
GO:0006641	triglyceride metabolic process	2	23	0.0513927	0.189437	ncbi_395417(SIK1);ncbi_428994(CPS1)
GO:0051246	regulation of protein metabolic process	22	961	0.051758	0.190273	ncbi_100857105(SERPINF2);ncbi_395147(EIF2AK2);ncbi_395299(SOCS3);ncbi_395468(CCL4);ncbi_395509(PDGFRA);ncbi_395669(PLEK);ncbi_395742(FLT4);ncbi_395802(PROX1);ncbi_416630(SOCS1);ncbi_416998(CARD8);ncbi_419106(GATA3);ncbi_419382(TP73);ncbi_420854(EDN1);ncbi_420894(SERPINB1);ncbi_421352(TGFB2);ncbi_422720(TLR3);ncbi_423132(SERPING1);ncbi_423189(LRP4);ncbi_424220(IGFBP5);ncbi_427687(PLCB1);ncbi_42870…
GO:0051345	positive regulation of hydrolase activity	4	88	0.0518342	0.190273	ncbi_395468(CCL4);ncbi_395509(PDGFRA);ncbi_395669(PLEK);ncbi_416998(CARD8)
GO:0010564	regulation of cell cycle process	6	169	0.0532216	0.194962	ncbi_395609(MDM2);ncbi_395802(PROX1);ncbi_395852(ID2);ncbi_416457(GPER1);ncbi_420854(EDN1);ncbi_427687(PLCB1)
GO:0032944	regulation of mononuclear cell proliferation	4	89	0.0536281	0.195643	ncbi_395468(CCL4);ncbi_419194(ADA);ncbi_424467(VCAM1);ncbi_428121(LRRC32)
GO:0051146	striated muscle cell differentiation	4	89	0.0536281	0.195643	ncbi_395417(SIK1);ncbi_395509(PDGFRA);ncbi_395802(PROX1);ncbi_404229(POPDC2)
GO:0048732	gland development	3	54	0.0546902	0.199108	ncbi_395802(PROX1);ncbi_419106(GATA3);ncbi_421352(TGFB2)
GO:0015833	peptide transport	4	90	0.0554555	0.200792	ncbi_416457(GPER1);ncbi_420854(EDN1);ncbi_422720(TLR3);ncbi_428707(HTR2C)
GO:0002698	negative regulation of immune effector process	2	24	0.0554923	0.200792	ncbi_421352(TGFB2);ncbi_423132(SERPING1)
GO:0008652	cellular amino acid biosynthetic process	2	24	0.0554923	0.200792	ncbi_396146(GCH1);ncbi_417545(ASL2)
GO:0006807	nitrogen compound metabolic process	49	2504	0.0565869	0.204335	ncbi_100857105(SERPINF2);ncbi_100857413(NLRC5);ncbi_101748577(LOC101748577);ncbi_107050958(LOC107050958);ncbi_112532567(POLD4);ncbi_395147(EIF2AK2);ncbi_395282(ID1);ncbi_395417(SIK1);ncbi_395468(CCL4);ncbi_395509(PDGFRA);ncbi_395609(MDM2);ncbi_395802(PROX1);ncbi_395852(ID2);ncbi_396146(GCH1);ncbi_396330(IRF7);ncbi_396384(IRF1);ncbi_396385(IRF8);ncbi_415780(LOC415780);ncbi_416093(EIF4E3);ncbi_4164…
GO:0003018	vascular process in circulatory system	3	55	0.0571938	0.205297	ncbi_396146(GCH1);ncbi_420854(EDN1);ncbi_428994(CPS1)
GO:0007186	G-protein coupled receptor signaling pathway	8	261	0.0572306	0.205297	ncbi_395335(CISH);ncbi_395468(CCL4);ncbi_395669(PLEK);ncbi_416457(GPER1);ncbi_419194(ADA);ncbi_420854(EDN1);ncbi_427687(PLCB1);ncbi_428707(HTR2C)
GO:0044283	small molecule biosynthetic process	4	91	0.0573163	0.205297	ncbi_395417(SIK1);ncbi_396146(GCH1);ncbi_416457(GPER1);ncbi_417545(ASL2)
GO:0070663	regulation of leukocyte proliferation	4	91	0.0573163	0.205297	ncbi_395468(CCL4);ncbi_419194(ADA);ncbi_424467(VCAM1);ncbi_428121(LRRC32)
GO:0050790	regulation of catalytic activity	17	707	0.0575128	0.205554	ncbi_100859744(RASGEF1B);ncbi_101748321(MYO9A);ncbi_395468(CCL4);ncbi_395509(PDGFRA);ncbi_395669(PLEK);ncbi_395802(PROX1);ncbi_396146(GCH1);ncbi_416457(GPER1);ncbi_416998(CARD8);ncbi_418971(ELMOD1);ncbi_419382(TP73);ncbi_420854(EDN1);ncbi_420894(SERPINB1);ncbi_421352(TGFB2);ncbi_423132(SERPING1);ncbi_427687(PLCB1);ncbi_429089(CYR61)
GO:0007165	signal transduction	47	2391	0.0582809	0.205554	ncbi_100857105(SERPINF2);ncbi_100857413(NLRC5);ncbi_100858563(ADGRD2);ncbi_100859797(ACKR4);ncbi_101748329(LOC101748329);ncbi_395107(FGFRL1);ncbi_395147(EIF2AK2);ncbi_395299(SOCS3);ncbi_395335(CISH);ncbi_395417(SIK1);ncbi_395468(CCL4);ncbi_395509(PDGFRA);ncbi_395543(SMAD9);ncbi_395609(MDM2);ncbi_395669(PLEK);ncbi_395734(RHOB);ncbi_395742(FLT4);ncbi_395869(RHOC);ncbi_396330(IRF7);ncbi_396384(IRF1)…
GO:0019216	regulation of lipid metabolic process	4	92	0.0592104	0.205554	ncbi_395417(SIK1);ncbi_395509(PDGFRA);ncbi_395802(PROX1);ncbi_428707(HTR2C)
GO:0009166	nucleotide catabolic process	2	25	0.0597027	0.205554	ncbi_419125(SAMHD1);ncbi_419194(ADA)
GO:0022406	membrane docking	2	25	0.0597027	0.205554	ncbi_395669(PLEK);ncbi_424467(VCAM1)
GO:0050866	negative regulation of cell activation	2	25	0.0597027	0.205554	ncbi_396384(IRF1);ncbi_428121(LRRC32)
GO:0070228	regulation of lymphocyte apoptotic process	2	25	0.0597027	0.205554	ncbi_395468(CCL4);ncbi_419194(ADA)
GO:2000106	regulation of leukocyte apoptotic process	2	25	0.0597027	0.205554	ncbi_395468(CCL4);ncbi_419194(ADA)
GO:0010558	negative regulation of macromolecule biosynthetic process	5	132	0.0598102	0.205554	ncbi_100857413(NLRC5);ncbi_395417(SIK1);ncbi_395468(CCL4);ncbi_417128(NACC2);ncbi_420854(EDN1)
GO:0030098	lymphocyte differentiation	5	133	0.0613845	0.205554	ncbi_395852(ID2);ncbi_396384(IRF1);ncbi_419106(GATA3);ncbi_419194(ADA);ncbi_420838(CD83)
GO:0001942	hair follicle development	1	4	0.0623126	0.205554	ncbi_421352(TGFB2)
GO:0006541	glutamine metabolic process	1	4	0.0623126	0.205554	ncbi_428994(CPS1)
GO:0007416	synapse assembly	1	4	0.0623126	0.205554	ncbi_423189(LRP4)
GO:0009113	purine nucleobase biosynthetic process	1	4	0.0623126	0.205554	ncbi_419194(ADA)
GO:0010511	regulation of phosphatidylinositol biosynthetic process	1	4	0.0623126	0.205554	ncbi_428707(HTR2C)
GO:0010755	regulation of plasminogen activation	1	4	0.0623126	0.205554	ncbi_100857105(SERPINF2)
GO:0015697	quaternary ammonium group transport	1	4	0.0623126	0.205554	ncbi_423456(SLC25A29)
GO:0030194	positive regulation of blood coagulation	1	4	0.0623126	0.205554	ncbi_100857105(SERPINF2)
GO:0031639	plasminogen activation	1	4	0.0623126	0.205554	ncbi_100857105(SERPINF2)
GO:0032616	interleukin-13 production	1	4	0.0623126	0.205554	ncbi_419106(GATA3)
GO:0032656	regulation of interleukin-13 production	1	4	0.0623126	0.205554	ncbi_419106(GATA3)
GO:0032735	positive regulation of interleukin-12 production	1	4	0.0623126	0.205554	ncbi_396384(IRF1)
GO:0038061	NIK/NF-kappaB signaling	1	4	0.0623126	0.205554	ncbi_395147(EIF2AK2)
GO:0042403	thyroid hormone metabolic process	1	4	0.0623126	0.205554	ncbi_419106(GATA3)
GO:0043330	response to exogenous dsRNA	1	4	0.0623126	0.205554	ncbi_768990(TMEM173)
GO:0046633	alpha-beta T cell proliferation	1	4	0.0623126	0.205554	ncbi_396384(IRF1)
GO:0048819	regulation of hair follicle maturation	1	4	0.0623126	0.205554	ncbi_421352(TGFB2)
GO:0048820	hair follicle maturation	1	4	0.0623126	0.205554	ncbi_421352(TGFB2)
GO:0050820	positive regulation of coagulation	1	4	0.0623126	0.205554	ncbi_100857105(SERPINF2)
GO:0051446	positive regulation of meiotic cell cycle	1	4	0.0623126	0.205554	ncbi_427687(PLCB1)
GO:0051781	positive regulation of cell division	1	4	0.0623126	0.205554	ncbi_427687(PLCB1)
GO:0051785	positive regulation of nuclear division	1	4	0.0623126	0.205554	ncbi_427687(PLCB1)
GO:0051797	regulation of hair follicle development	1	4	0.0623126	0.205554	ncbi_421352(TGFB2)
GO:0060746	parental behavior	1	4	0.0623126	0.205554	ncbi_423315(NPAS3)
GO:0060926	cardiac pacemaker cell development	1	4	0.0623126	0.205554	ncbi_404229(POPDC2)
GO:0071071	regulation of phospholipid biosynthetic process	1	4	0.0623126	0.205554	ncbi_428707(HTR2C)
GO:0090303	positive regulation of wound healing	1	4	0.0623126	0.205554	ncbi_100857105(SERPINF2)
GO:1900048	positive regulation of hemostasis	1	4	0.0623126	0.205554	ncbi_100857105(SERPINF2)
GO:1901222	regulation of NIK/NF-kappaB signaling	1	4	0.0623126	0.205554	ncbi_395147(EIF2AK2)
GO:1902930	regulation of alcohol biosynthetic process	1	4	0.0623126	0.205554	ncbi_416457(GPER1)
GO:0001837	epithelial to mesenchymal transition	3	57	0.0623613	0.205554	ncbi_395282(ID1);ncbi_395852(ID2);ncbi_421352(TGFB2)
GO:0010594	regulation of endothelial cell migration	3	57	0.0623613	0.205554	ncbi_395742(FLT4);ncbi_395802(PROX1);ncbi_419106(GATA3)
GO:0031328	positive regulation of cellular biosynthetic process	6	176	0.0623733	0.205554	ncbi_395147(EIF2AK2);ncbi_396385(IRF8);ncbi_416457(GPER1);ncbi_422720(TLR3);ncbi_425522(CAMK1D);ncbi_427687(PLCB1)
GO:0098609	cell-cell adhesion	9	313	0.0627	0.206247	ncbi_107056921(LOC107056921);ncbi_395468(CCL4);ncbi_396384(IRF1);ncbi_414835(LOC414835);ncbi_419106(GATA3);ncbi_419194(ADA);ncbi_420838(CD83);ncbi_424467(VCAM1);ncbi_428121(LRRC32)
GO:1901698	response to nitrogen compound	6	177	0.0637524	0.209036	ncbi_395509(PDGFRA);ncbi_416630(SOCS1);ncbi_422720(TLR3);ncbi_424044(STAT1);ncbi_424220(IGFBP5);ncbi_768990(TMEM173)
GO:0002027	regulation of heart rate	2	26	0.0640194	0.209036	ncbi_419194(ADA);ncbi_420854(EDN1)
GO:0002244	hematopoietic progenitor cell differentiation	2	26	0.0640194	0.209036	ncbi_395147(EIF2AK2);ncbi_419106(GATA3)
GO:1901796	regulation of signal transduction by p53 class mediator	2	26	0.0640194	0.209036	ncbi_395609(MDM2);ncbi_419382(TP73)
GO:0007596	blood coagulation	3	58	0.0650239	0.211149	ncbi_100857105(SERPINF2);ncbi_395509(PDGFRA);ncbi_395669(PLEK)
GO:0008544	epidermis development	3	58	0.0650239	0.211149	ncbi_419106(GATA3);ncbi_419731(ST14);ncbi_421352(TGFB2)
GO:0021953	central nervous system neuron differentiation	3	58	0.0650239	0.211149	ncbi_395802(PROX1);ncbi_419070(GDPD5);ncbi_554220(OTP)
GO:0008152	metabolic process	101	5762	0.0666537	0.216046	ncbi_100857105(SERPINF2);ncbi_100857413(NLRC5);ncbi_100857840(LOC100857840);ncbi_100858732(STAT2);ncbi_100858842(APOA2);ncbi_100859302(LOC100859302);ncbi_100859744(RASGEF1B);ncbi_101748321(MYO9A);ncbi_101748577(LOC101748577);ncbi_107050958(LOC107050958);ncbi_107055485(LOC107055485);ncbi_112532567(POLD4);ncbi_112533547(LOC112533547);ncbi_374155(ST8SIA4);ncbi_395147(EIF2AK2);ncbi_395243(IRF9);ncbi_…
GO:0006936	muscle contraction	4	96	0.067117	0.21715	ncbi_416457(GPER1);ncbi_419194(ADA);ncbi_420854(EDN1);ncbi_422688(CAMK2D)
GO:0055002	striated muscle cell development	3	59	0.0677383	0.218761	ncbi_395509(PDGFRA);ncbi_395802(PROX1);ncbi_404229(POPDC2)
GO:0043901	negative regulation of multi-organism process	2	27	0.0684378	0.220218	ncbi_395468(CCL4);ncbi_419194(ADA)
GO:0051341	regulation of oxidoreductase activity	2	27	0.0684378	0.220218	ncbi_396146(GCH1);ncbi_420854(EDN1)
GO:0016337	single organismal cell-cell adhesion	7	226	0.0696379	0.223674	ncbi_395468(CCL4);ncbi_396384(IRF1);ncbi_419106(GATA3);ncbi_419194(ADA);ncbi_420838(CD83);ncbi_424467(VCAM1);ncbi_428121(LRRC32)
GO:0031323	regulation of cellular metabolic process	43	2186	0.0699515	0.224275	ncbi_100857105(SERPINF2);ncbi_100857413(NLRC5);ncbi_101748577(LOC101748577);ncbi_107050958(LOC107050958);ncbi_395147(EIF2AK2);ncbi_395282(ID1);ncbi_395299(SOCS3);ncbi_395417(SIK1);ncbi_395468(CCL4);ncbi_395509(PDGFRA);ncbi_395609(MDM2);ncbi_395669(PLEK);ncbi_395742(FLT4);ncbi_395802(PROX1);ncbi_395852(ID2);ncbi_396330(IRF7);ncbi_396384(IRF1);ncbi_396385(IRF8);ncbi_416457(GPER1);ncbi_416630(SOCS1)…
GO:0006725	cellular aromatic compound metabolic process	43	2187	0.0703827	0.225231	ncbi_100857105(SERPINF2);ncbi_100857413(NLRC5);ncbi_101748577(LOC101748577);ncbi_107050958(LOC107050958);ncbi_112532567(POLD4);ncbi_395147(EIF2AK2);ncbi_395282(ID1);ncbi_395417(SIK1);ncbi_395468(CCL4);ncbi_395509(PDGFRA);ncbi_395609(MDM2);ncbi_395802(PROX1);ncbi_395852(ID2);ncbi_396146(GCH1);ncbi_396330(IRF7);ncbi_396384(IRF1);ncbi_396385(IRF8);ncbi_415780(LOC415780);ncbi_416457(GPER1);ncbi_41712…
GO:0042129	regulation of T cell proliferation	3	60	0.0705037	0.225231	ncbi_395468(CCL4);ncbi_424467(VCAM1);ncbi_428121(LRRC32)
GO:0030902	hindbrain development	2	28	0.0729538	0.23085	ncbi_101748577(LOC101748577);ncbi_395802(PROX1)
GO:0043500	muscle adaptation	2	28	0.0729538	0.23085	ncbi_420854(EDN1);ncbi_422688(CAMK2D)
GO:1901136	carbohydrate derivative catabolic process	2	28	0.0729538	0.23085	ncbi_419125(SAMHD1);ncbi_419194(ADA)
GO:0055001	muscle cell development	3	61	0.0733195	0.23085	ncbi_395509(PDGFRA);ncbi_395802(PROX1);ncbi_404229(POPDC2)
GO:2000021	regulation of ion homeostasis	3	61	0.0733195	0.23085	ncbi_416457(GPER1);ncbi_420854(EDN1);ncbi_428707(HTR2C)
GO:0060485	mesenchyme development	4	99	0.0733893	0.23085	ncbi_395282(ID1);ncbi_395852(ID2);ncbi_420854(EDN1);ncbi_421352(TGFB2)
GO:0022610	biological adhesion	14	574	0.0736913	0.23085	ncbi_107056921(LOC107056921);ncbi_395317(CNTN5);ncbi_395468(CCL4);ncbi_395734(RHOB);ncbi_396384(IRF1);ncbi_414835(LOC414835);ncbi_418863(FNDC3A);ncbi_419106(GATA3);ncbi_419194(ADA);ncbi_420838(CD83);ncbi_421352(TGFB2);ncbi_424467(VCAM1);ncbi_428121(LRRC32);ncbi_429089(CYR61)
GO:0003012	muscle system process	5	141	0.07482	0.23085	ncbi_416457(GPER1);ncbi_419194(ADA);ncbi_420854(EDN1);ncbi_422688(CAMK2D);ncbi_771476(LMOD1)
GO:0071705	nitrogen compound transport	7	230	0.07493	0.23085	ncbi_416457(GPER1);ncbi_420854(EDN1);ncbi_422720(TLR3);ncbi_423456(SLC25A29);ncbi_427727(TAP1);ncbi_427728(TAP2);ncbi_428707(HTR2C)
GO:0048870	cell motility	14	576	0.0753512	0.23085	ncbi_395468(CCL4);ncbi_395509(PDGFRA);ncbi_395742(FLT4);ncbi_395802(PROX1);ncbi_395852(ID2);ncbi_395869(RHOC);ncbi_416457(GPER1);ncbi_419106(GATA3);ncbi_420854(EDN1);ncbi_421352(TGFB2);ncbi_424220(IGFBP5);ncbi_425522(CAMK1D);ncbi_427687(PLCB1);ncbi_429089(CYR61)
GO:0051674	localization of cell	14	576	0.0753512	0.23085	ncbi_395468(CCL4);ncbi_395509(PDGFRA);ncbi_395742(FLT4);ncbi_395802(PROX1);ncbi_395852(ID2);ncbi_395869(RHOC);ncbi_416457(GPER1);ncbi_419106(GATA3);ncbi_420854(EDN1);ncbi_421352(TGFB2);ncbi_424220(IGFBP5);ncbi_425522(CAMK1D);ncbi_427687(PLCB1);ncbi_429089(CYR61)
GO:1903034	regulation of response to wounding	3	62	0.0761849	0.23085	ncbi_100857105(SERPINF2);ncbi_395509(PDGFRA);ncbi_395669(PLEK)
GO:0000060	protein import into nucleus, translocation	1	5	0.0772784	0.23085	ncbi_768990(TMEM173)
GO:0001941	postsynaptic membrane organization	1	5	0.0772784	0.23085	ncbi_423189(LRP4)
GO:0002467	germinal center formation	1	5	0.0772784	0.23085	ncbi_419194(ADA)
GO:0006662	glycerol ether metabolic process	1	5	0.0772784	0.23085	ncbi_424903(HRASLS)
GO:0007340	acrosome reaction	1	5	0.0772784	0.23085	ncbi_427687(PLCB1)
GO:0009084	glutamine family amino acid biosynthetic process	1	5	0.0772784	0.23085	ncbi_417545(ASL2)
GO:0010603	regulation of cytoplasmic mRNA processing body assembly	1	5	0.0772784	0.23085	ncbi_415327(PATL2)
GO:0032608	interferon-beta production	1	5	0.0772784	0.23085	ncbi_422720(TLR3)
GO:0032615	interleukin-12 production	1	5	0.0772784	0.23085	ncbi_396384(IRF1)
GO:0032648	regulation of interferon-beta production	1	5	0.0772784	0.23085	ncbi_422720(TLR3)
GO:0032655	regulation of interleukin-12 production	1	5	0.0772784	0.23085	ncbi_396384(IRF1)
GO:0032728	positive regulation of interferon-beta production	1	5	0.0772784	0.23085	ncbi_422720(TLR3)
GO:0033158	regulation of protein import into nucleus, translocation	1	5	0.0772784	0.23085	ncbi_768990(TMEM173)
GO:0033962	cytoplasmic mRNA processing body assembly	1	5	0.0772784	0.23085	ncbi_415327(PATL2)
GO:0035809	regulation of urine volume	1	5	0.0772784	0.23085	ncbi_420854(EDN1)
GO:0036037	CD8-positive, alpha-beta T cell activation	1	5	0.0772784	0.23085	ncbi_396384(IRF1)
GO:0042130	negative regulation of T cell proliferation	1	5	0.0772784	0.23085	ncbi_428121(LRRC32)
GO:0042398	cellular modified amino acid biosynthetic process	1	5	0.0772784	0.23085	ncbi_396146(GCH1)
GO:0045581	negative regulation of T cell differentiation	1	5	0.0772784	0.23085	ncbi_396384(IRF1)
GO:0045620	negative regulation of lymphocyte differentiation	1	5	0.0772784	0.23085	ncbi_396384(IRF1)
GO:0050672	negative regulation of lymphocyte proliferation	1	5	0.0772784	0.23085	ncbi_428121(LRRC32)
GO:0060920	cardiac pacemaker cell differentiation	1	5	0.0772784	0.23085	ncbi_404229(POPDC2)
GO:0072497	mesenchymal stem cell differentiation	1	5	0.0772784	0.23085	ncbi_395509(PDGFRA)
GO:0098773	skin epidermis development	1	5	0.0772784	0.23085	ncbi_421352(TGFB2)
GO:0030042	actin filament depolymerization	2	29	0.0775632	0.23085	ncbi_395669(PLEK);ncbi_771476(LMOD1)
GO:0030834	regulation of actin filament depolymerization	2	29	0.0775632	0.23085	ncbi_395669(PLEK);ncbi_771476(LMOD1)
GO:0031032	actomyosin structure organization	2	29	0.0775632	0.23085	ncbi_395509(PDGFRA);ncbi_395802(PROX1)
GO:0048806	genitalia development	2	29	0.0775632	0.23085	ncbi_395509(PDGFRA);ncbi_420033(KLHL10)
GO:0006874	cellular calcium ion homeostasis	4	101	0.0777312	0.23085	ncbi_395509(PDGFRA);ncbi_416457(GPER1);ncbi_420854(EDN1);ncbi_428707(HTR2C)
GO:0055074	calcium ion homeostasis	4	101	0.0777312	0.23085	ncbi_395509(PDGFRA);ncbi_416457(GPER1);ncbi_420854(EDN1);ncbi_428707(HTR2C)
GO:0045934	negative regulation of nucleobase-containing compound metabolic process	5	143	0.0784106	0.232444	ncbi_100857413(NLRC5);ncbi_395417(SIK1);ncbi_395468(CCL4);ncbi_417128(NACC2);ncbi_420854(EDN1)
GO:0051173	positive regulation of nitrogen compound metabolic process	6	187	0.0785301	0.232444	ncbi_395147(EIF2AK2);ncbi_396385(IRF8);ncbi_416457(GPER1);ncbi_422720(TLR3);ncbi_425522(CAMK1D);ncbi_429089(CYR61)
GO:0050817	coagulation	3	64	0.0820619	0.241075	ncbi_100857105(SERPINF2);ncbi_395509(PDGFRA);ncbi_395669(PLEK)
GO:0002285	lymphocyte activation involved in immune response	2	30	0.0822618	0.241075	ncbi_419106(GATA3);ncbi_419194(ADA)
GO:0022408	negative regulation of cell-cell adhesion	2	30	0.0822618	0.241075	ncbi_396384(IRF1);ncbi_428121(LRRC32)
GO:0045017	glycerolipid biosynthetic process	2	30	0.0822618	0.241075	ncbi_395417(SIK1);ncbi_428707(HTR2C)
GO:1901292	nucleoside phosphate catabolic process	2	30	0.0822618	0.241075	ncbi_419125(SAMHD1);ncbi_419194(ADA)
GO:1901879	regulation of protein depolymerization	2	30	0.0822618	0.241075	ncbi_395669(PLEK);ncbi_771476(LMOD1)
GO:0031349	positive regulation of defense response	4	104	0.0844804	0.246761	ncbi_396330(IRF7);ncbi_396384(IRF1);ncbi_422720(TLR3);ncbi_428121(LRRC32)
GO:0050673	epithelial cell proliferation	4	104	0.0844804	0.246761	ncbi_395742(FLT4);ncbi_395802(PROX1);ncbi_419106(GATA3);ncbi_424044(STAT1)
GO:0045786	negative regulation of cell cycle	3	65	0.0850719	0.247164	ncbi_395609(MDM2);ncbi_395852(ID2);ncbi_416457(GPER1)
GO:0034641	cellular nitrogen compound metabolic process	45	2337	0.0852706	0.247164	ncbi_100857105(SERPINF2);ncbi_100857413(NLRC5);ncbi_101748577(LOC101748577);ncbi_107050958(LOC107050958);ncbi_112532567(POLD4);ncbi_395147(EIF2AK2);ncbi_395282(ID1);ncbi_395417(SIK1);ncbi_395468(CCL4);ncbi_395509(PDGFRA);ncbi_395609(MDM2);ncbi_395802(PROX1);ncbi_395852(ID2);ncbi_396146(GCH1);ncbi_396330(IRF7);ncbi_396384(IRF1);ncbi_396385(IRF8);ncbi_415780(LOC415780);ncbi_416093(EIF4E3);ncbi_4164…
GO:0016032	viral process	4	105	0.0867922	0.247164	ncbi_395147(EIF2AK2);ncbi_395468(CCL4);ncbi_395802(PROX1);ncbi_395908(OASL)
GO:1902679	negative regulation of RNA biosynthetic process	4	105	0.0867922	0.247164	ncbi_100857413(NLRC5);ncbi_395417(SIK1);ncbi_395468(CCL4);ncbi_417128(NACC2)
GO:0045995	regulation of embryonic development	2	31	0.0870457	0.247164	ncbi_419106(GATA3);ncbi_427687(PLCB1)
GO:0046434	organophosphate catabolic process	2	31	0.0870457	0.247164	ncbi_419125(SAMHD1);ncbi_419194(ADA)
GO:0046683	response to organophosphorus	2	31	0.0870457	0.247164	ncbi_424220(IGFBP5);ncbi_772164(PANX1)
GO:0046483	heterocycle metabolic process	42	2167	0.0886675	0.247164	ncbi_100857105(SERPINF2);ncbi_100857413(NLRC5);ncbi_101748577(LOC101748577);ncbi_107050958(LOC107050958);ncbi_112532567(POLD4);ncbi_395147(EIF2AK2);ncbi_395282(ID1);ncbi_395417(SIK1);ncbi_395468(CCL4);ncbi_395509(PDGFRA);ncbi_395609(MDM2);ncbi_395802(PROX1);ncbi_395852(ID2);ncbi_396146(GCH1);ncbi_396330(IRF7);ncbi_396384(IRF1);ncbi_396385(IRF8);ncbi_415780(LOC415780);ncbi_416457(GPER1);ncbi_41712…
GO:0007166	cell surface receptor signaling pathway	26	1246	0.088861	0.247164	ncbi_100857413(NLRC5);ncbi_100858563(ADGRD2);ncbi_100859797(ACKR4);ncbi_395107(FGFRL1);ncbi_395468(CCL4);ncbi_395509(PDGFRA);ncbi_395543(SMAD9);ncbi_395742(FLT4);ncbi_396330(IRF7);ncbi_396384(IRF1);ncbi_416457(GPER1);ncbi_416630(SOCS1);ncbi_419070(GDPD5);ncbi_419106(GATA3);ncbi_419192(WISP2);ncbi_419194(ADA);ncbi_421352(TGFB2);ncbi_422720(TLR3);ncbi_423189(LRP4);ncbi_423896(ACSL5);ncbi_424044(STA…
GO:0072503	cellular divalent inorganic cation homeostasis	4	106	0.0891347	0.247164	ncbi_395509(PDGFRA);ncbi_416457(GPER1);ncbi_420854(EDN1);ncbi_428707(HTR2C)
GO:0007417	central nervous system development	8	288	0.0895365	0.247164	ncbi_101748577(LOC101748577);ncbi_395543(SMAD9);ncbi_395802(PROX1);ncbi_395852(ID2);ncbi_419070(GDPD5);ncbi_419382(TP73);ncbi_427687(PLCB1);ncbi_554220(OTP)
GO:0044700	single organism signaling	48	2524	0.0897278	0.247164	ncbi_100857105(SERPINF2);ncbi_100857413(NLRC5);ncbi_100858563(ADGRD2);ncbi_100859797(ACKR4);ncbi_101748329(LOC101748329);ncbi_395107(FGFRL1);ncbi_395147(EIF2AK2);ncbi_395299(SOCS3);ncbi_395335(CISH);ncbi_395417(SIK1);ncbi_395468(CCL4);ncbi_395509(PDGFRA);ncbi_395543(SMAD9);ncbi_395609(MDM2);ncbi_395669(PLEK);ncbi_395734(RHOB);ncbi_395742(FLT4);ncbi_395869(RHOC);ncbi_396330(IRF7);ncbi_396384(IRF1)…
GO:0010629	negative regulation of gene expression	5	149	0.0897292	0.247164	ncbi_100857413(NLRC5);ncbi_395417(SIK1);ncbi_395468(CCL4);ncbi_417128(NACC2);ncbi_419872(MOV10)
GO:0044238	primary metabolic process	80	4484	0.0910961	0.247164	ncbi_100857105(SERPINF2);ncbi_100857413(NLRC5);ncbi_100857840(LOC100857840);ncbi_100858842(APOA2);ncbi_101748577(LOC101748577);ncbi_107050958(LOC107050958);ncbi_112532567(POLD4);ncbi_374155(ST8SIA4);ncbi_395147(EIF2AK2);ncbi_395282(ID1);ncbi_395299(SOCS3);ncbi_395335(CISH);ncbi_395417(SIK1);ncbi_395468(CCL4);ncbi_395509(PDGFRA);ncbi_395543(SMAD9);ncbi_395609(MDM2);ncbi_395669(PLEK);ncbi_395742(FL…
GO:0023052	signaling	48	2527	0.0912144	0.247164	ncbi_100857105(SERPINF2);ncbi_100857413(NLRC5);ncbi_100858563(ADGRD2);ncbi_100859797(ACKR4);ncbi_101748329(LOC101748329);ncbi_395107(FGFRL1);ncbi_395147(EIF2AK2);ncbi_395299(SOCS3);ncbi_395335(CISH);ncbi_395417(SIK1);ncbi_395468(CCL4);ncbi_395509(PDGFRA);ncbi_395543(SMAD9);ncbi_395609(MDM2);ncbi_395669(PLEK);ncbi_395734(RHOB);ncbi_395742(FLT4);ncbi_395869(RHOC);ncbi_396330(IRF7);ncbi_396384(IRF1)…
GO:0002790	peptide secretion	3	67	0.0912313	0.247164	ncbi_416457(GPER1);ncbi_420854(EDN1);ncbi_428707(HTR2C)
GO:0072507	divalent inorganic cation homeostasis	4	107	0.0915075	0.247164	ncbi_395509(PDGFRA);ncbi_416457(GPER1);ncbi_420854(EDN1);ncbi_428707(HTR2C)
GO:0002690	positive regulation of leukocyte chemotaxis	2	32	0.091911	0.247164	ncbi_395468(CCL4);ncbi_425522(CAMK1D)
GO:0003073	regulation of systemic arterial blood pressure	2	32	0.091911	0.247164	ncbi_100857105(SERPINF2);ncbi_420854(EDN1)
GO:0031503	protein complex localization	2	32	0.091911	0.247164	ncbi_417128(NACC2);ncbi_422720(TLR3)
GO:0043200	response to amino acid	2	32	0.091911	0.247164	ncbi_395509(PDGFRA);ncbi_416630(SOCS1)
GO:0072593	reactive oxygen species metabolic process	2	32	0.091911	0.247164	ncbi_396146(GCH1);ncbi_428994(CPS1)
GO:0097164	ammonium ion metabolic process	2	32	0.091911	0.247164	ncbi_396146(GCH1);ncbi_421352(TGFB2)
GO:2001242	regulation of intrinsic apoptotic signaling pathway	2	32	0.091911	0.247164	ncbi_417128(NACC2);ncbi_419382(TP73)
GO:0002686	negative regulation of leukocyte migration	1	6	0.092007	0.247164	ncbi_427687(PLCB1)
GO:0002719	negative regulation of cytokine production involved in immune response	1	6	0.092007	0.247164	ncbi_421352(TGFB2)
GO:0003071	renal system process involved in regulation of systemic arterial blood pressure	1	6	0.092007	0.247164	ncbi_100857105(SERPINF2)
GO:0006693	prostaglandin metabolic process	1	6	0.092007	0.247164	ncbi_420854(EDN1)
GO:0007200	phospholipase C-activating G-protein coupled receptor signaling pathway	1	6	0.092007	0.247164	ncbi_428707(HTR2C)
GO:0010560	positive regulation of glycoprotein biosynthetic process	1	6	0.092007	0.247164	ncbi_427687(PLCB1)
GO:0010578	regulation of adenylate cyclase activity involved in G-protein coupled receptor signaling pathway	1	6	0.092007	0.247164	ncbi_416457(GPER1)
GO:0010692	regulation of alkaline phosphatase activity	1	6	0.092007	0.247164	ncbi_421352(TGFB2)
GO:0010866	regulation of triglyceride biosynthetic process	1	6	0.092007	0.247164	ncbi_395417(SIK1)
GO:0019432	triglyceride biosynthetic process	1	6	0.092007	0.247164	ncbi_395417(SIK1)
GO:0021546	rhombomere development	1	6	0.092007	0.247164	ncbi_101748577(LOC101748577)
GO:0032945	negative regulation of mononuclear cell proliferation	1	6	0.092007	0.247164	ncbi_428121(LRRC32)
GO:0032957	inositol trisphosphate metabolic process	1	6	0.092007	0.247164	ncbi_416457(GPER1)
GO:0033599	regulation of mammary gland epithelial cell proliferation	1	6	0.092007	0.247164	ncbi_419106(GATA3)
GO:0035112	genitalia morphogenesis	1	6	0.092007	0.247164	ncbi_420033(KLHL10)
GO:0035265	organ growth	1	6	0.092007	0.247164	ncbi_395802(PROX1)
GO:0042635	positive regulation of hair cycle	1	6	0.092007	0.247164	ncbi_421352(TGFB2)
GO:0043388	positive regulation of DNA binding	1	6	0.092007	0.247164	ncbi_419106(GATA3)
GO:0044766	multi-organism transport	1	6	0.092007	0.247164	ncbi_427727(TAP1)
GO:0046148	pigment biosynthetic process	1	6	0.092007	0.247164	ncbi_419194(ADA)
GO:0046460	neutral lipid biosynthetic process	1	6	0.092007	0.247164	ncbi_395417(SIK1)
GO:0046463	acylglycerol biosynthetic process	1	6	0.092007	0.247164	ncbi_395417(SIK1)
GO:0050691	regulation of defense response to virus by host	1	6	0.092007	0.247164	ncbi_768990(TMEM173)
GO:0070233	negative regulation of T cell apoptotic process	1	6	0.092007	0.247164	ncbi_419194(ADA)
GO:0090288	negative regulation of cellular response to growth factor stimulus	1	6	0.092007	0.247164	ncbi_419106(GATA3)
GO:1902115	regulation of organelle assembly	1	6	0.092007	0.247164	ncbi_415327(PATL2)
GO:1902579	multi-organism localization	1	6	0.092007	0.247164	ncbi_427727(TAP1)
GO:1903020	positive regulation of glycoprotein metabolic process	1	6	0.092007	0.247164	ncbi_427687(PLCB1)
GO:2000243	positive regulation of reproductive process	1	6	0.092007	0.247164	ncbi_427687(PLCB1)
GO:0007049	cell cycle	14	595	0.0923504	0.247711	ncbi_395417(SIK1);ncbi_395609(MDM2);ncbi_395734(RHOB);ncbi_395802(PROX1);ncbi_395852(ID2);ncbi_395869(RHOC);ncbi_396384(IRF1);ncbi_416457(GPER1);ncbi_419106(GATA3);ncbi_419382(TP73);ncbi_420854(EDN1);ncbi_421352(TGFB2);ncbi_424046(NABP1);ncbi_427687(PLCB1)
GO:0045321	leukocyte activation	8	291	0.0936728	0.250525	ncbi_395468(CCL4);ncbi_395852(ID2);ncbi_396384(IRF1);ncbi_419106(GATA3);ncbi_419194(ADA);ncbi_420838(CD83);ncbi_424467(VCAM1);ncbi_428121(LRRC32)
GO:1901293	nucleoside phosphate biosynthetic process	5	151	0.0936818	0.250525	ncbi_416457(GPER1);ncbi_419194(ADA);ncbi_420854(EDN1);ncbi_421921(CMPK2);ncbi_428707(HTR2C)
GO:0006139	nucleobase-containing compound metabolic process	41	2118	0.0938245	0.250528	ncbi_100857105(SERPINF2);ncbi_100857413(NLRC5);ncbi_101748577(LOC101748577);ncbi_107050958(LOC107050958);ncbi_112532567(POLD4);ncbi_395147(EIF2AK2);ncbi_395282(ID1);ncbi_395417(SIK1);ncbi_395468(CCL4);ncbi_395509(PDGFRA);ncbi_395609(MDM2);ncbi_395802(PROX1);ncbi_395852(ID2);ncbi_396330(IRF7);ncbi_396384(IRF1);ncbi_396385(IRF8);ncbi_415780(LOC415780);ncbi_416457(GPER1);ncbi_417128(NACC2);ncbi_4191…
GO:0001822	kidney development	3	68	0.0943791	0.25163	ncbi_395509(PDGFRA);ncbi_395852(ID2);ncbi_419106(GATA3)
GO:0009892	negative regulation of metabolic process	13	545	0.0947358	0.252191	ncbi_100857413(NLRC5);ncbi_395417(SIK1);ncbi_395468(CCL4);ncbi_395669(PLEK);ncbi_395802(PROX1);ncbi_416457(GPER1);ncbi_416630(SOCS1);ncbi_417128(NACC2);ncbi_419382(TP73);ncbi_419872(MOV10);ncbi_420854(EDN1);ncbi_420894(SERPINB1);ncbi_423132(SERPING1)
GO:0009628	response to abiotic stimulus	9	341	0.0948737	0.252191	ncbi_395417(SIK1);ncbi_395609(MDM2);ncbi_395734(RHOB);ncbi_395852(ID2);ncbi_396384(IRF1);ncbi_417603(TRPV2);ncbi_422720(TLR3);ncbi_423901(CASP7);ncbi_424046(NABP1)
GO:0031327	negative regulation of cellular biosynthetic process	5	152	0.0956914	0.253983	ncbi_100857413(NLRC5);ncbi_395417(SIK1);ncbi_395468(CCL4);ncbi_417128(NACC2);ncbi_420854(EDN1)
GO:0043085	positive regulation of catalytic activity	7	245	0.0968367	0.25592	ncbi_395468(CCL4);ncbi_395509(PDGFRA);ncbi_395669(PLEK);ncbi_396146(GCH1);ncbi_416998(CARD8);ncbi_420854(EDN1);ncbi_421352(TGFB2)
GO:0014812	muscle cell migration	2	33	0.096854	0.25592	ncbi_395468(CCL4);ncbi_424220(IGFBP5)
GO:0043244	regulation of protein complex disassembly	2	33	0.096854	0.25592	ncbi_395669(PLEK);ncbi_771476(LMOD1)
GO:0051091	positive regulation of sequence-specific DNA binding transcription factor activity	3	69	0.0975712	0.257431	ncbi_395147(EIF2AK2);ncbi_422720(TLR3);ncbi_425522(CAMK1D)
GO:1901615	organic hydroxy compound metabolic process	5	153	0.0977229	0.257448	ncbi_395827(CYP24A1);ncbi_396146(GCH1);ncbi_416457(GPER1);ncbi_419106(GATA3);ncbi_421352(TGFB2)
GO:0007599	hemostasis	4	110	0.0988058	0.25953	ncbi_100857105(SERPINF2);ncbi_395509(PDGFRA);ncbi_395669(PLEK);ncbi_395734(RHOB)
GO:0044764	multi-organism cellular process	4	110	0.0988058	0.25953	ncbi_395147(EIF2AK2);ncbi_395468(CCL4);ncbi_395802(PROX1);ncbi_395908(OASL)
GO:0006753	nucleoside phosphate metabolic process	7	247	0.100001	0.262281	ncbi_416457(GPER1);ncbi_419125(SAMHD1);ncbi_419194(ADA);ncbi_420854(EDN1);ncbi_421921(CMPK2);ncbi_428707(HTR2C);ncbi_770392(C5NT1AL)
GO:0010720	positive regulation of cell development	4	111	0.101297	0.263388	ncbi_395802(PROX1);ncbi_395852(ID2);ncbi_416457(GPER1);ncbi_420854(EDN1)
GO:0051172	negative regulation of nitrogen compound metabolic process	5	155	0.101851	0.263388	ncbi_100857413(NLRC5);ncbi_395417(SIK1);ncbi_395468(CCL4);ncbi_417128(NACC2);ncbi_420854(EDN1)
GO:0010948	negative regulation of cell cycle process	2	34	0.101871	0.263388	ncbi_395609(MDM2);ncbi_416457(GPER1)
GO:0040013	negative regulation of locomotion	2	34	0.101871	0.263388	ncbi_419106(GATA3);ncbi_427687(PLCB1)
GO:0043433	negative regulation of sequence-specific DNA binding transcription factor activity	2	34	0.101871	0.263388	ncbi_100857413(NLRC5);ncbi_395417(SIK1)
GO:0051261	protein depolymerization	2	34	0.101871	0.263388	ncbi_395669(PLEK);ncbi_771476(LMOD1)
GO:1902107	positive regulation of leukocyte differentiation	2	34	0.101871	0.263388	ncbi_395852(ID2);ncbi_419194(ADA)
GO:0045893	positive regulation of transcription, DNA-templated	4	112	0.103818	0.263388	ncbi_395147(EIF2AK2);ncbi_396385(IRF8);ncbi_422720(TLR3);ncbi_425522(CAMK1D)
GO:1902680	positive regulation of RNA biosynthetic process	4	112	0.103818	0.263388	ncbi_395147(EIF2AK2);ncbi_396385(IRF8);ncbi_422720(TLR3);ncbi_425522(CAMK1D)
GO:1903508	positive regulation of nucleic acid-templated transcription	4	112	0.103818	0.263388	ncbi_395147(EIF2AK2);ncbi_396385(IRF8);ncbi_422720(TLR3);ncbi_425522(CAMK1D)
GO:0043542	endothelial cell migration	3	71	0.104085	0.263388	ncbi_395742(FLT4);ncbi_395802(PROX1);ncbi_419106(GATA3)
GO:0007420	brain development	5	157	0.106066	0.263388	ncbi_101748577(LOC101748577);ncbi_395543(SMAD9);ncbi_395802(PROX1);ncbi_395852(ID2);ncbi_419382(TP73)
GO:0060322	head development	5	157	0.106066	0.263388	ncbi_101748577(LOC101748577);ncbi_395543(SMAD9);ncbi_395802(PROX1);ncbi_395852(ID2);ncbi_419382(TP73)
GO:0002320	lymphoid progenitor cell differentiation	1	7	0.106502	0.263388	ncbi_419106(GATA3)
GO:0002701	negative regulation of production of molecular mediator of immune response	1	7	0.106502	0.263388	ncbi_421352(TGFB2)
GO:0003128	heart field specification	1	7	0.106502	0.263388	ncbi_395852(ID2)
GO:0003171	atrioventricular valve development	1	7	0.106502	0.263388	ncbi_429089(CYR61)
GO:0008543	fibroblast growth factor receptor signaling pathway	1	7	0.106502	0.263388	ncbi_419106(GATA3)
GO:0033033	negative regulation of myeloid cell apoptotic process	1	7	0.106502	0.263388	ncbi_395468(CCL4)
GO:0033598	mammary gland epithelial cell proliferation	1	7	0.106502	0.263388	ncbi_419106(GATA3)
GO:0033627	cell adhesion mediated by integrin	1	7	0.106502	0.263388	ncbi_421352(TGFB2)
GO:0042311	vasodilation	1	7	0.106502	0.263388	ncbi_428994(CPS1)
GO:0042312	regulation of vasodilation	1	7	0.106502	0.263388	ncbi_428994(CPS1)
GO:0042771	intrinsic apoptotic signaling pathway in response to DNA damage by p53 class mediator	1	7	0.106502	0.263388	ncbi_419382(TP73)
GO:0043101	purine-containing compound salvage	1	7	0.106502	0.263388	ncbi_419194(ADA)
GO:0044117	growth of symbiont in host	1	7	0.106502	0.263388	ncbi_396385(IRF8)
GO:0044126	regulation of growth of symbiont in host	1	7	0.106502	0.263388	ncbi_396385(IRF8)
GO:0045123	cellular extravasation	1	7	0.106502	0.263388	ncbi_427687(PLCB1)
GO:0045684	positive regulation of epidermis development	1	7	0.106502	0.263388	ncbi_421352(TGFB2)
GO:0046112	nucleobase biosynthetic process	1	7	0.106502	0.263388	ncbi_419194(ADA)
GO:0051181	cofactor transport	1	7	0.106502	0.263388	ncbi_423456(SLC25A29)
GO:0070528	protein kinase C signaling	1	7	0.106502	0.263388	ncbi_395742(FLT4)
GO:0070664	negative regulation of leukocyte proliferation	1	7	0.106502	0.263388	ncbi_428121(LRRC32)
GO:0072111	cell proliferation involved in kidney development	1	7	0.106502	0.263388	ncbi_419106(GATA3)
GO:0072332	intrinsic apoptotic signaling pathway by p53 class mediator	1	7	0.106502	0.263388	ncbi_419382(TP73)
GO:0090036	regulation of protein kinase C signaling	1	7	0.106502	0.263388	ncbi_395742(FLT4)
GO:1902165	regulation of intrinsic apoptotic signaling pathway in response to DNA damage by p53 class mediator	1	7	0.106502	0.263388	ncbi_419382(TP73)
GO:1902253	regulation of intrinsic apoptotic signaling pathway by p53 class mediator	1	7	0.106502	0.263388	ncbi_419382(TP73)
GO:2000696	regulation of epithelial cell differentiation involved in kidney development	1	7	0.106502	0.263388	ncbi_419106(GATA3)
GO:0008630	intrinsic apoptotic signaling pathway in response to DNA damage	2	35	0.106958	0.263388	ncbi_417128(NACC2);ncbi_419382(TP73)
GO:0043255	regulation of carbohydrate biosynthetic process	2	35	0.106958	0.263388	ncbi_395417(SIK1);ncbi_416457(GPER1)
GO:1903651	positive regulation of cytoplasmic transport	2	35	0.106958	0.263388	ncbi_416457(GPER1);ncbi_768990(TMEM173)
GO:0006928	movement of cell or subcellular component	16	717	0.107006	0.263388	ncbi_395468(CCL4);ncbi_395509(PDGFRA);ncbi_395734(RHOB);ncbi_395742(FLT4);ncbi_395802(PROX1);ncbi_395852(ID2);ncbi_395869(RHOC);ncbi_416102(CHL1);ncbi_416457(GPER1);ncbi_419106(GATA3);ncbi_420854(EDN1);ncbi_421352(TGFB2);ncbi_424220(IGFBP5);ncbi_425522(CAMK1D);ncbi_427687(PLCB1);ncbi_429089(CYR61)
GO:0022607	cellular component assembly	18	826	0.107177	0.263388	ncbi_100857105(SERPINF2);ncbi_395147(EIF2AK2);ncbi_395468(CCL4);ncbi_395509(PDGFRA);ncbi_395609(MDM2);ncbi_395669(PLEK);ncbi_395802(PROX1);ncbi_395869(RHOC);ncbi_396146(GCH1);ncbi_396503(COL17A1);ncbi_415326(CPEB1);ncbi_415327(PATL2);ncbi_419125(SAMHD1);ncbi_419382(TP73);ncbi_422688(CAMK2D);ncbi_423189(LRP4);ncbi_771476(LMOD1);ncbi_772164(PANX1)
GO:0007167	enzyme linked receptor protein signaling pathway	10	401	0.107381	0.263388	ncbi_395107(FGFRL1);ncbi_395509(PDGFRA);ncbi_395543(SMAD9);ncbi_395742(FLT4);ncbi_416457(GPER1);ncbi_419106(GATA3);ncbi_421352(TGFB2);ncbi_424467(VCAM1);ncbi_427687(PLCB1);ncbi_429089(CYR61)
GO:0030595	leukocyte chemotaxis	3	72	0.107405	0.263388	ncbi_395468(CCL4);ncbi_421352(TGFB2);ncbi_425522(CAMK1D)
GO:0072001	renal system development	3	72	0.107405	0.263388	ncbi_395509(PDGFRA);ncbi_395852(ID2);ncbi_419106(GATA3)
GO:0022402	cell cycle process	11	453	0.108114	0.26476	ncbi_395609(MDM2);ncbi_395802(PROX1);ncbi_395852(ID2);ncbi_395869(RHOC);ncbi_396384(IRF1);ncbi_416457(GPER1);ncbi_419382(TP73);ncbi_420854(EDN1);ncbi_421352(TGFB2);ncbi_424046(NABP1);ncbi_427687(PLCB1)
GO:0097485	neuron projection guidance	4	114	0.108945	0.266428	ncbi_395734(RHOB);ncbi_416102(CHL1);ncbi_419106(GATA3);ncbi_421352(TGFB2)
GO:0007155	cell adhesion	12	506	0.109218	0.266726	ncbi_107056921(LOC107056921);ncbi_395468(CCL4);ncbi_396384(IRF1);ncbi_414835(LOC414835);ncbi_418863(FNDC3A);ncbi_419106(GATA3);ncbi_419194(ADA);ncbi_420838(CD83);ncbi_421352(TGFB2);ncbi_424467(VCAM1);ncbi_428121(LRRC32);ncbi_429089(CYR61)
GO:0048731	system development	32	1621	0.110573	0.269665	ncbi_100857105(SERPINF2);ncbi_101748577(LOC101748577);ncbi_378803(TNFRSF11B);ncbi_395107(FGFRL1);ncbi_395147(EIF2AK2);ncbi_395282(ID1);ncbi_395417(SIK1);ncbi_395509(PDGFRA);ncbi_395543(SMAD9);ncbi_395734(RHOB);ncbi_395742(FLT4);ncbi_395802(PROX1);ncbi_395852(ID2);ncbi_396384(IRF1);ncbi_404229(POPDC2);ncbi_416102(CHL1);ncbi_419070(GDPD5);ncbi_419106(GATA3);ncbi_419194(ADA);ncbi_419382(TP73);ncbi_4…
GO:0008406	gonad development	3	73	0.110767	0.269766	ncbi_395509(PDGFRA);ncbi_419106(GATA3);ncbi_420033(KLHL10)
GO:0007154	cell communication	48	2564	0.111001	0.269965	ncbi_100857105(SERPINF2);ncbi_100857413(NLRC5);ncbi_100858563(ADGRD2);ncbi_100859797(ACKR4);ncbi_101748329(LOC101748329);ncbi_395107(FGFRL1);ncbi_395147(EIF2AK2);ncbi_395299(SOCS3);ncbi_395335(CISH);ncbi_395417(SIK1);ncbi_395468(CCL4);ncbi_395509(PDGFRA);ncbi_395543(SMAD9);ncbi_395609(MDM2);ncbi_395669(PLEK);ncbi_395734(RHOB);ncbi_395742(FLT4);ncbi_395869(RHOC);ncbi_396330(IRF7);ncbi_396384(IRF1)…
GO:0000082	G1/S transition of mitotic cell cycle	2	36	0.112113	0.271181	ncbi_395609(MDM2);ncbi_395852(ID2)
GO:0032231	regulation of actin filament bundle assembly	2	36	0.112113	0.271181	ncbi_100857105(SERPINF2);ncbi_395669(PLEK)
GO:0048002	antigen processing and presentation of peptide antigen	2	36	0.112113	0.271181	ncbi_427727(TAP1);ncbi_427728(TAP2)
GO:0050886	endocrine process	2	36	0.112113	0.271181	ncbi_419106(GATA3);ncbi_420854(EDN1)
GO:0060326	cell chemotaxis	3	74	0.114168	0.275777	ncbi_395468(CCL4);ncbi_421352(TGFB2);ncbi_425522(CAMK1D)
GO:1901360	organic cyclic compound metabolic process	43	2273	0.115103	0.277657	ncbi_100857105(SERPINF2);ncbi_100857413(NLRC5);ncbi_101748577(LOC101748577);ncbi_107050958(LOC107050958);ncbi_112532567(POLD4);ncbi_395147(EIF2AK2);ncbi_395282(ID1);ncbi_395417(SIK1);ncbi_395468(CCL4);ncbi_395509(PDGFRA);ncbi_395609(MDM2);ncbi_395802(PROX1);ncbi_395852(ID2);ncbi_396146(GCH1);ncbi_396330(IRF7);ncbi_396384(IRF1);ncbi_396385(IRF8);ncbi_415780(LOC415780);ncbi_416457(GPER1);ncbi_41712…
GO:0010631	epithelial cell migration	4	117	0.116846	0.278079	ncbi_395742(FLT4);ncbi_395802(PROX1);ncbi_419106(GATA3);ncbi_421352(TGFB2)
GO:0051253	negative regulation of RNA metabolic process	4	117	0.116846	0.278079	ncbi_100857413(NLRC5);ncbi_395417(SIK1);ncbi_395468(CCL4);ncbi_417128(NACC2)
GO:0090132	epithelium migration	4	117	0.116846	0.278079	ncbi_395742(FLT4);ncbi_395802(PROX1);ncbi_419106(GATA3);ncbi_421352(TGFB2)
GO:0001667	ameboidal-type cell migration	5	162	0.116973	0.278079	ncbi_395742(FLT4);ncbi_395802(PROX1);ncbi_395852(ID2);ncbi_419106(GATA3);ncbi_421352(TGFB2)
GO:0032502	developmental process	47	2515	0.117326	0.278079	ncbi_100857105(SERPINF2);ncbi_101748577(LOC101748577);ncbi_107050958(LOC107050958);ncbi_378803(TNFRSF11B);ncbi_378913(FLNB);ncbi_395107(FGFRL1);ncbi_395147(EIF2AK2);ncbi_395282(ID1);ncbi_395299(SOCS3);ncbi_395417(SIK1);ncbi_395509(PDGFRA);ncbi_395543(SMAD9);ncbi_395734(RHOB);ncbi_395742(FLT4);ncbi_395802(PROX1);ncbi_395852(ID2);ncbi_396384(IRF1);ncbi_396385(IRF8);ncbi_404229(POPDC2);ncbi_416102(C…
GO:0006937	regulation of muscle contraction	2	37	0.11733	0.278079	ncbi_416457(GPER1);ncbi_419194(ADA)
GO:0044843	cell cycle G1/S phase transition	2	37	0.11733	0.278079	ncbi_395609(MDM2);ncbi_395852(ID2)
GO:0045137	development of primary sexual characteristics	3	75	0.117609	0.278079	ncbi_395509(PDGFRA);ncbi_419106(GATA3);ncbi_420033(KLHL10)
GO:0090087	regulation of peptide transport	3	75	0.117609	0.278079	ncbi_416457(GPER1);ncbi_422720(TLR3);ncbi_428707(HTR2C)
GO:0050794	regulation of cellular process	78	4416	0.118837	0.278079	ncbi_100857105(SERPINF2);ncbi_100857413(NLRC5);ncbi_100858563(ADGRD2);ncbi_100858732(STAT2);ncbi_100858842(APOA2);ncbi_100859797(ACKR4);ncbi_101748329(LOC101748329);ncbi_101748577(LOC101748577);ncbi_107050958(LOC107050958);ncbi_378803(TNFRSF11B);ncbi_395107(FGFRL1);ncbi_395147(EIF2AK2);ncbi_395282(ID1);ncbi_395299(SOCS3);ncbi_395335(CISH);ncbi_395417(SIK1);ncbi_395468(CCL4);ncbi_395509(PDGFRA);nc…
GO:0046486	glycerolipid metabolic process	4	118	0.119534	0.278079	ncbi_395417(SIK1);ncbi_395669(PLEK);ncbi_428707(HTR2C);ncbi_428994(CPS1)
GO:0090130	tissue migration	4	118	0.119534	0.278079	ncbi_395742(FLT4);ncbi_395802(PROX1);ncbi_419106(GATA3);ncbi_421352(TGFB2)
GO:0001755	neural crest cell migration	1	8	0.120767	0.278079	ncbi_395852(ID2)
GO:0006525	arginine metabolic process	1	8	0.120767	0.278079	ncbi_417545(ASL2)
GO:0006661	phosphatidylinositol biosynthetic process	1	8	0.120767	0.278079	ncbi_428707(HTR2C)
GO:0006760	folic acid-containing compound metabolic process	1	8	0.120767	0.278079	ncbi_396146(GCH1)
GO:0007431	salivary gland development	1	8	0.120767	0.278079	ncbi_421352(TGFB2)
GO:0030879	mammary gland development	1	8	0.120767	0.278079	ncbi_419106(GATA3)
GO:0033057	multicellular organism reproductive behavior	1	8	0.120767	0.278079	ncbi_423315(NPAS3)
GO:0040020	regulation of meiotic nuclear division	1	8	0.120767	0.278079	ncbi_427687(PLCB1)
GO:0040034	regulation of development, heterochronic	1	8	0.120767	0.278079	ncbi_419070(GDPD5)
GO:0042093	T-helper cell differentiation	1	8	0.120767	0.278079	ncbi_419106(GATA3)
GO:0044091	membrane biogenesis	1	8	0.120767	0.278079	ncbi_423189(LRP4)
GO:0044110	growth involved in symbiotic interaction	1	8	0.120767	0.278079	ncbi_396385(IRF8)
GO:0044116	growth of symbiont involved in interaction with host	1	8	0.120767	0.278079	ncbi_396385(IRF8)
GO:0048008	platelet-derived growth factor receptor signaling pathway	1	8	0.120767	0.278079	ncbi_395509(PDGFRA)
GO:0060788	ectodermal placode formation	1	8	0.120767	0.278079	ncbi_395802(PROX1)
GO:0061180	mammary gland epithelium development	1	8	0.120767	0.278079	ncbi_419106(GATA3)
GO:0061437	renal system vasculature development	1	8	0.120767	0.278079	ncbi_395509(PDGFRA)
GO:0061440	kidney vasculature development	1	8	0.120767	0.278079	ncbi_395509(PDGFRA)
GO:0071634	regulation of transforming growth factor beta production	1	8	0.120767	0.278079	ncbi_421352(TGFB2)
GO:0071696	ectodermal placode development	1	8	0.120767	0.278079	ncbi_395802(PROX1)
GO:0071697	ectodermal placode morphogenesis	1	8	0.120767	0.278079	ncbi_395802(PROX1)
GO:0071709	membrane assembly	1	8	0.120767	0.278079	ncbi_423189(LRP4)
GO:0072012	glomerulus vasculature development	1	8	0.120767	0.278079	ncbi_395509(PDGFRA)
GO:0055082	cellular chemical homeostasis	6	211	0.121159	0.27862	ncbi_395468(CCL4);ncbi_395509(PDGFRA);ncbi_416457(GPER1);ncbi_420854(EDN1);ncbi_424467(VCAM1);ncbi_428707(HTR2C)
GO:0003231	cardiac ventricle development	2	38	0.122608	0.280135	ncbi_419106(GATA3);ncbi_429089(CYR61)
GO:0007260	tyrosine phosphorylation of STAT protein	2	38	0.122608	0.280135	ncbi_395468(CCL4);ncbi_416630(SOCS1)
GO:0042509	regulation of tyrosine phosphorylation of STAT protein	2	38	0.122608	0.280135	ncbi_395468(CCL4);ncbi_416630(SOCS1)
GO:0070227	lymphocyte apoptotic process	2	38	0.122608	0.280135	ncbi_395468(CCL4);ncbi_419194(ADA)
GO:1903708	positive regulation of hemopoiesis	2	38	0.122608	0.280135	ncbi_395852(ID2);ncbi_419194(ADA)
GO:0009887	organ morphogenesis	9	361	0.122861	0.280158	ncbi_378803(TNFRSF11B);ncbi_395107(FGFRL1);ncbi_395509(PDGFRA);ncbi_395802(PROX1);ncbi_395852(ID2);ncbi_419106(GATA3);ncbi_420033(KLHL10);ncbi_421352(TGFB2);ncbi_429089(CYR61)
GO:0007169	transmembrane receptor protein tyrosine kinase signaling pathway	6	212	0.123146	0.280158	ncbi_395107(FGFRL1);ncbi_395509(PDGFRA);ncbi_395742(FLT4);ncbi_416457(GPER1);ncbi_419106(GATA3);ncbi_427687(PLCB1)
GO:0032940	secretion by cell	6	212	0.123146	0.280158	ncbi_395468(CCL4);ncbi_395669(PLEK);ncbi_416457(GPER1);ncbi_419106(GATA3);ncbi_419669(RNF19B);ncbi_421352(TGFB2)
GO:0016070	RNA metabolic process	31	1581	0.12325	0.280158	ncbi_100857105(SERPINF2);ncbi_100857413(NLRC5);ncbi_101748577(LOC101748577);ncbi_107050958(LOC107050958);ncbi_395147(EIF2AK2);ncbi_395282(ID1);ncbi_395417(SIK1);ncbi_395468(CCL4);ncbi_395609(MDM2);ncbi_395802(PROX1);ncbi_395852(ID2);ncbi_396330(IRF7);ncbi_396384(IRF1);ncbi_396385(IRF8);ncbi_415780(LOC415780);ncbi_416457(GPER1);ncbi_417128(NACC2);ncbi_419106(GATA3);ncbi_419265(HELZ2);ncbi_419382(T…
GO:0010605	negative regulation of macromolecule metabolic process	10	413	0.123607	0.280607	ncbi_100857413(NLRC5);ncbi_395417(SIK1);ncbi_395468(CCL4);ncbi_416630(SOCS1);ncbi_417128(NACC2);ncbi_419382(TP73);ncbi_419872(MOV10);ncbi_420854(EDN1);ncbi_420894(SERPINB1);ncbi_423132(SERPING1)
GO:0051716	cellular response to stimulus	50	2707	0.124562	0.282415	ncbi_100857105(SERPINF2);ncbi_100857413(NLRC5);ncbi_100858563(ADGRD2);ncbi_100859797(ACKR4);ncbi_101748329(LOC101748329);ncbi_395107(FGFRL1);ncbi_395147(EIF2AK2);ncbi_395299(SOCS3);ncbi_395335(CISH);ncbi_395417(SIK1);ncbi_395468(CCL4);ncbi_395509(PDGFRA);ncbi_395543(SMAD9);ncbi_395609(MDM2);ncbi_395669(PLEK);ncbi_395734(RHOB);ncbi_395742(FLT4);ncbi_395852(ID2);ncbi_395869(RHOC);ncbi_396330(IRF7);…
GO:0001649	osteoblast differentiation	2	39	0.127943	0.288361	ncbi_395852(ID2);ncbi_424220(IGFBP5)
GO:0002687	positive regulation of leukocyte migration	2	39	0.127943	0.288361	ncbi_395468(CCL4);ncbi_425522(CAMK1D)
GO:0008593	regulation of Notch signaling pathway	2	39	0.127943	0.288361	ncbi_419070(GDPD5);ncbi_775985(BEND6)
GO:0048771	tissue remodeling	2	39	0.127943	0.288361	ncbi_421352(TGFB2);ncbi_424220(IGFBP5)
GO:0045892	negative regulation of transcription, DNA-templated	3	78	0.128161	0.288361	ncbi_100857413(NLRC5);ncbi_395417(SIK1);ncbi_417128(NACC2)
GO:1903507	negative regulation of nucleic acid-templated transcription	3	78	0.128161	0.288361	ncbi_100857413(NLRC5);ncbi_395417(SIK1);ncbi_417128(NACC2)
GO:0006816	calcium ion transport	4	122	0.130551	0.290769	ncbi_395468(CCL4);ncbi_416457(GPER1);ncbi_417603(TRPV2);ncbi_772164(PANX1)
GO:0034330	cell junction organization	3	79	0.131751	0.290769	ncbi_395869(RHOC);ncbi_396503(COL17A1);ncbi_421352(TGFB2)
GO:0044711	single-organism biosynthetic process	9	367	0.132051	0.290769	ncbi_395417(SIK1);ncbi_395802(PROX1);ncbi_396146(GCH1);ncbi_416457(GPER1);ncbi_417545(ASL2);ncbi_419194(ADA);ncbi_420854(EDN1);ncbi_421921(CMPK2);ncbi_428707(HTR2C)
GO:0070838	divalent metal ion transport	5	169	0.133101	0.290769	ncbi_395468(CCL4);ncbi_416457(GPER1);ncbi_417603(TRPV2);ncbi_422688(CAMK2D);ncbi_772164(PANX1)
GO:0072511	divalent inorganic cation transport	5	169	0.133101	0.290769	ncbi_395468(CCL4);ncbi_416457(GPER1);ncbi_417603(TRPV2);ncbi_422688(CAMK2D);ncbi_772164(PANX1)
GO:0002688	regulation of leukocyte chemotaxis	2	40	0.133332	0.290769	ncbi_395468(CCL4);ncbi_425522(CAMK1D)
GO:0016051	carbohydrate biosynthetic process	2	40	0.133332	0.290769	ncbi_395417(SIK1);ncbi_416457(GPER1)
GO:0035270	endocrine system development	2	40	0.133332	0.290769	ncbi_395509(PDGFRA);ncbi_419106(GATA3)
GO:0071887	leukocyte apoptotic process	2	40	0.133332	0.290769	ncbi_395468(CCL4);ncbi_419194(ADA)
GO:0006796	phosphate-containing compound metabolic process	27	1364	0.134262	0.290769	ncbi_100857105(SERPINF2);ncbi_100857413(NLRC5);ncbi_395147(EIF2AK2);ncbi_395417(SIK1);ncbi_395468(CCL4);ncbi_395509(PDGFRA);ncbi_395669(PLEK);ncbi_395742(FLT4);ncbi_395802(PROX1);ncbi_396405(CAMKK2);ncbi_416457(GPER1);ncbi_416630(SOCS1);ncbi_419125(SAMHD1);ncbi_419194(ADA);ncbi_419382(TP73);ncbi_420854(EDN1);ncbi_421352(TGFB2);ncbi_421921(CMPK2);ncbi_422581(BMP3);ncbi_422688(CAMK2D);ncbi_422720(T…
GO:0002209	behavioral defense response	1	9	0.134806	0.290769	ncbi_428707(HTR2C)
GO:0002294	CD4-positive, alpha-beta T cell differentiation involved in immune response	1	9	0.134806	0.290769	ncbi_419106(GATA3)
GO:0008272	sulfate transport	1	9	0.134806	0.290769	ncbi_101748788(SLC26A1)
GO:0010092	specification of organ identity	1	9	0.134806	0.290769	ncbi_395852(ID2)
GO:0010226	response to lithium ion	1	9	0.134806	0.290769	ncbi_395852(ID2)
GO:0010922	positive regulation of phosphatase activity	1	9	0.134806	0.290769	ncbi_395669(PLEK)
GO:0014032	neural crest cell development	1	9	0.134806	0.290769	ncbi_395852(ID2)
GO:0018904	ether metabolic process	1	9	0.134806	0.290769	ncbi_424903(HRASLS)
GO:0022404	molting cycle process	1	9	0.134806	0.290769	ncbi_421352(TGFB2)
GO:0022405	hair cycle process	1	9	0.134806	0.290769	ncbi_421352(TGFB2)
GO:0032355	response to estradiol	1	9	0.134806	0.290769	ncbi_416457(GPER1)
GO:0032729	positive regulation of interferon-gamma production	1	9	0.134806	0.290769	ncbi_422720(TLR3)
GO:0033081	regulation of T cell differentiation in thymus	1	9	0.134806	0.290769	ncbi_419194(ADA)
GO:0035272	exocrine system development	1	9	0.134806	0.290769	ncbi_421352(TGFB2)
GO:0043588	skin development	1	9	0.134806	0.290769	ncbi_421352(TGFB2)
GO:0044344	cellular response to fibroblast growth factor stimulus	1	9	0.134806	0.290769	ncbi_419106(GATA3)
GO:0044705	multi-organism reproductive behavior	1	9	0.134806	0.290769	ncbi_423315(NPAS3)
GO:0045577	regulation of B cell differentiation	1	9	0.134806	0.290769	ncbi_395852(ID2)
GO:0048639	positive regulation of developmental growth	1	9	0.134806	0.290769	ncbi_395802(PROX1)
GO:0060850	regulation of transcription involved in cell fate commitment	1	9	0.134806	0.290769	ncbi_395802(PROX1)
GO:0070232	regulation of T cell apoptotic process	1	9	0.134806	0.290769	ncbi_419194(ADA)
GO:0071774	response to fibroblast growth factor	1	9	0.134806	0.290769	ncbi_419106(GATA3)
GO:0090207	regulation of triglyceride metabolic process	1	9	0.134806	0.290769	ncbi_395417(SIK1)
GO:2000398	regulation of thymocyte aggregation	1	9	0.134806	0.290769	ncbi_419194(ADA)
GO:0006464	cellular protein modification process	34	1772	0.135281	0.291438	ncbi_100857105(SERPINF2);ncbi_107050958(LOC107050958);ncbi_374155(ST8SIA4);ncbi_395147(EIF2AK2);ncbi_395299(SOCS3);ncbi_395335(CISH);ncbi_395417(SIK1);ncbi_395468(CCL4);ncbi_395509(PDGFRA);ncbi_395543(SMAD9);ncbi_395609(MDM2);ncbi_395669(PLEK);ncbi_395742(FLT4);ncbi_395802(PROX1);ncbi_396405(CAMKK2);ncbi_416630(SOCS1);ncbi_417128(NACC2);ncbi_418866(SETDB2);ncbi_419106(GATA3);ncbi_419382(TP73);ncb…
GO:0048468	cell development	17	802	0.13804	0.297021	ncbi_395282(ID1);ncbi_395509(PDGFRA);ncbi_395734(RHOB);ncbi_395802(PROX1);ncbi_395852(ID2);ncbi_404229(POPDC2);ncbi_416102(CHL1);ncbi_416457(GPER1);ncbi_418863(FNDC3A);ncbi_419106(GATA3);ncbi_419382(TP73);ncbi_420033(KLHL10);ncbi_420854(EDN1);ncbi_421352(TGFB2);ncbi_423189(LRP4);ncbi_425522(CAMK1D);ncbi_429089(CYR61)
GO:0002263	cell activation involved in immune response	2	41	0.138772	0.297513	ncbi_419106(GATA3);ncbi_419194(ADA)
GO:0002366	leukocyte activation involved in immune response	2	41	0.138772	0.297513	ncbi_419106(GATA3);ncbi_419194(ADA)
GO:0006821	chloride transport	2	41	0.138772	0.297513	ncbi_101748788(SLC26A1);ncbi_771694(BEST4)
GO:0045765	regulation of angiogenesis	3	81	0.139036	0.297719	ncbi_395734(RHOB);ncbi_424044(STAT1);ncbi_427122(ERAP1)
GO:0019637	organophosphate metabolic process	9	372	0.139981	0.299353	ncbi_395509(PDGFRA);ncbi_395669(PLEK);ncbi_416457(GPER1);ncbi_419125(SAMHD1);ncbi_419194(ADA);ncbi_420854(EDN1);ncbi_421921(CMPK2);ncbi_428707(HTR2C);ncbi_770392(C5NT1AL)
GO:0045596	negative regulation of cell differentiation	5	172	0.140306	0.299353	ncbi_395852(ID2);ncbi_396384(IRF1);ncbi_416457(GPER1);ncbi_419106(GATA3);ncbi_423189(LRP4)
GO:0071363	cellular response to growth factor stimulus	5	172	0.140306	0.299353	ncbi_395468(CCL4);ncbi_395742(FLT4);ncbi_395852(ID2);ncbi_419106(GATA3);ncbi_429089(CYR61)
GO:0043122	regulation of I-kappaB kinase/NF-kappaB signaling	4	126	0.141974	0.302207	ncbi_395869(RHOC);ncbi_416998(CARD8);ncbi_422720(TLR3);ncbi_424044(STAT1)
GO:0051049	regulation of transport	12	532	0.141984	0.302207	ncbi_100858842(APOA2);ncbi_395468(CCL4);ncbi_416457(GPER1);ncbi_417603(TRPV2);ncbi_419194(ADA);ncbi_420854(EDN1);ncbi_421352(TGFB2);ncbi_422688(CAMK2D);ncbi_422720(TLR3);ncbi_425522(CAMK1D);ncbi_428707(HTR2C);ncbi_768990(TMEM173)
GO:0001655	urogenital system development	3	82	0.14273	0.302535	ncbi_395509(PDGFRA);ncbi_395852(ID2);ncbi_419106(GATA3)
GO:0006875	cellular metal ion homeostasis	5	173	0.142745	0.302535	ncbi_395468(CCL4);ncbi_395509(PDGFRA);ncbi_416457(GPER1);ncbi_420854(EDN1);ncbi_428707(HTR2C)
GO:0006897	endocytosis	5	173	0.142745	0.302535	ncbi_100859797(ACKR4);ncbi_396385(IRF8);ncbi_418971(ELMOD1);ncbi_425522(CAMK1D);ncbi_769927(LOXL4)
GO:0036211	protein modification process	34	1782	0.142928	0.302535	ncbi_100857105(SERPINF2);ncbi_107050958(LOC107050958);ncbi_374155(ST8SIA4);ncbi_395147(EIF2AK2);ncbi_395299(SOCS3);ncbi_395335(CISH);ncbi_395417(SIK1);ncbi_395468(CCL4);ncbi_395509(PDGFRA);ncbi_395543(SMAD9);ncbi_395609(MDM2);ncbi_395669(PLEK);ncbi_395742(FLT4);ncbi_395802(PROX1);ncbi_396405(CAMKK2);ncbi_416630(SOCS1);ncbi_417128(NACC2);ncbi_418866(SETDB2);ncbi_419106(GATA3);ncbi_419382(TP73);ncb…
GO:0044267	cellular protein metabolic process	40	2137	0.143256	0.302535	ncbi_100857105(SERPINF2);ncbi_107050958(LOC107050958);ncbi_374155(ST8SIA4);ncbi_395147(EIF2AK2);ncbi_395299(SOCS3);ncbi_395335(CISH);ncbi_395417(SIK1);ncbi_395468(CCL4);ncbi_395509(PDGFRA);ncbi_395543(SMAD9);ncbi_395609(MDM2);ncbi_395669(PLEK);ncbi_395742(FLT4);ncbi_395802(PROX1);ncbi_396405(CAMKK2);ncbi_415644(HERPUD1);ncbi_416093(EIF4E3);ncbi_416630(SOCS1);ncbi_416998(CARD8);ncbi_417128(NACC2);…
GO:0055086	nucleobase-containing small molecule metabolic process	7	272	0.144204	0.302535	ncbi_416457(GPER1);ncbi_419125(SAMHD1);ncbi_419194(ADA);ncbi_420854(EDN1);ncbi_421921(CMPK2);ncbi_428707(HTR2C);ncbi_770392(C5NT1AL)
GO:0032496	response to lipopolysaccharide	2	42	0.14426	0.302535	ncbi_396385(IRF8);ncbi_421921(CMPK2)
GO:0043270	positive regulation of ion transport	2	42	0.14426	0.302535	ncbi_416457(GPER1);ncbi_417603(TRPV2)
GO:0048520	positive regulation of behavior	2	42	0.14426	0.302535	ncbi_395468(CCL4);ncbi_425522(CAMK1D)
GO:0050864	regulation of B cell activation	2	42	0.14426	0.302535	ncbi_395852(ID2);ncbi_419194(ADA)
GO:0050921	positive regulation of chemotaxis	2	42	0.14426	0.302535	ncbi_395468(CCL4);ncbi_425522(CAMK1D)
GO:0032844	regulation of homeostatic process	4	127	0.14489	0.302535	ncbi_395852(ID2);ncbi_416457(GPER1);ncbi_420854(EDN1);ncbi_428707(HTR2C)
GO:0006793	phosphorus metabolic process	27	1377	0.145385	0.302535	ncbi_100857105(SERPINF2);ncbi_100857413(NLRC5);ncbi_395147(EIF2AK2);ncbi_395417(SIK1);ncbi_395468(CCL4);ncbi_395509(PDGFRA);ncbi_395669(PLEK);ncbi_395742(FLT4);ncbi_395802(PROX1);ncbi_396405(CAMKK2);ncbi_416457(GPER1);ncbi_416630(SOCS1);ncbi_419125(SAMHD1);ncbi_419194(ADA);ncbi_419382(TP73);ncbi_420854(EDN1);ncbi_421352(TGFB2);ncbi_421921(CMPK2);ncbi_422581(BMP3);ncbi_422688(CAMK2D);ncbi_422720(T…
GO:0005975	carbohydrate metabolic process	7	273	0.146143	0.302535	ncbi_374155(ST8SIA4);ncbi_395417(SIK1);ncbi_395669(PLEK);ncbi_416457(GPER1);ncbi_421369(ATF3);ncbi_424220(IGFBP5);ncbi_428994(CPS1)
GO:0033500	carbohydrate homeostasis	3	83	0.146456	0.302535	ncbi_416457(GPER1);ncbi_424220(IGFBP5);ncbi_424467(VCAM1)
GO:0032535	regulation of cellular component size	4	128	0.147831	0.302535	ncbi_395669(PLEK);ncbi_419382(TP73);ncbi_420854(EDN1);ncbi_771476(LMOD1)
GO:0002287	alpha-beta T cell activation involved in immune response	1	10	0.148623	0.302535	ncbi_419106(GATA3)
GO:0002292	T cell differentiation involved in immune response	1	10	0.148623	0.302535	ncbi_419106(GATA3)
GO:0002293	alpha-beta T cell differentiation involved in immune response	1	10	0.148623	0.302535	ncbi_419106(GATA3)
GO:0006144	purine nucleobase metabolic process	1	10	0.148623	0.302535	ncbi_419194(ADA)
GO:0014033	neural crest cell differentiation	1	10	0.148623	0.302535	ncbi_395852(ID2)
GO:0032609	interferon-gamma production	1	10	0.148623	0.302535	ncbi_422720(TLR3)
GO:0032649	regulation of interferon-gamma production	1	10	0.148623	0.302535	ncbi_422720(TLR3)
GO:0032770	positive regulation of monooxygenase activity	1	10	0.148623	0.302535	ncbi_396146(GCH1)
GO:0035306	positive regulation of dephosphorylation	1	10	0.148623	0.302535	ncbi_395669(PLEK)
GO:0035307	positive regulation of protein dephosphorylation	1	10	0.148623	0.302535	ncbi_395669(PLEK)
GO:0040019	positive regulation of embryonic development	1	10	0.148623	0.302535	ncbi_419106(GATA3)
GO:0042558	pteridine-containing compound metabolic process	1	10	0.148623	0.302535	ncbi_396146(GCH1)
GO:0042634	regulation of hair cycle	1	10	0.148623	0.302535	ncbi_421352(TGFB2)
GO:0044706	multi-multicellular organism process	1	10	0.148623	0.302535	ncbi_423315(NPAS3)
GO:0051048	negative regulation of secretion	1	10	0.148623	0.302535	ncbi_419194(ADA)
GO:0051445	regulation of meiotic cell cycle	1	10	0.148623	0.302535	ncbi_427687(PLCB1)
GO:0060070	canonical Wnt signaling pathway	1	10	0.148623	0.302535	ncbi_419106(GATA3)
GO:0070230	positive regulation of lymphocyte apoptotic process	1	10	0.148623	0.302535	ncbi_395468(CCL4)
GO:0071604	transforming growth factor beta production	1	10	0.148623	0.302535	ncbi_421352(TGFB2)
GO:1903036	positive regulation of response to wounding	1	10	0.148623	0.302535	ncbi_100857105(SERPINF2)
GO:2000045	regulation of G1/S transition of mitotic cell cycle	1	10	0.148623	0.302535	ncbi_395609(MDM2)
GO:2000108	positive regulation of leukocyte apoptotic process	1	10	0.148623	0.302535	ncbi_395468(CCL4)
GO:0071702	organic substance transport	18	868	0.14924	0.303444	ncbi_100858842(APOA2);ncbi_101748577(LOC101748577);ncbi_101748788(SLC26A1);ncbi_395468(CCL4);ncbi_395669(PLEK);ncbi_395734(RHOB);ncbi_416457(GPER1);ncbi_419106(GATA3);ncbi_419669(RNF19B);ncbi_420503(ARMC3);ncbi_420854(EDN1);ncbi_421352(TGFB2);ncbi_422720(TLR3);ncbi_423456(SLC25A29);ncbi_424862(SLCO2A1);ncbi_427727(TAP1);ncbi_428707(HTR2C);ncbi_768990(TMEM173)
GO:0006639	acylglycerol metabolic process	2	43	0.149792	0.303869	ncbi_395417(SIK1);ncbi_428994(CPS1)
GO:0030168	platelet activation	2	43	0.149792	0.303869	ncbi_395509(PDGFRA);ncbi_395669(PLEK)
GO:0009117	nucleotide metabolic process	6	226	0.152609	0.309032	ncbi_416457(GPER1);ncbi_419125(SAMHD1);ncbi_419194(ADA);ncbi_420854(EDN1);ncbi_421921(CMPK2);ncbi_428707(HTR2C)
GO:0090407	organophosphate biosynthetic process	5	177	0.152686	0.309032	ncbi_416457(GPER1);ncbi_419194(ADA);ncbi_420854(EDN1);ncbi_421921(CMPK2);ncbi_428707(HTR2C)
GO:0006163	purine nucleotide metabolic process	4	130	0.15378	0.310279	ncbi_416457(GPER1);ncbi_419125(SAMHD1);ncbi_419194(ADA);ncbi_428707(HTR2C)
GO:0051254	positive regulation of RNA metabolic process	4	130	0.15378	0.310279	ncbi_395147(EIF2AK2);ncbi_396385(IRF8);ncbi_422720(TLR3);ncbi_425522(CAMK1D)
GO:0042060	wound healing	3	85	0.154002	0.310279	ncbi_100857105(SERPINF2);ncbi_395509(PDGFRA);ncbi_395669(PLEK)
GO:1901342	regulation of vasculature development	3	85	0.154002	0.310279	ncbi_395734(RHOB);ncbi_424044(STAT1);ncbi_427122(ERAP1)
GO:0006638	neutral lipid metabolic process	2	44	0.155367	0.312319	ncbi_395417(SIK1);ncbi_428994(CPS1)
GO:0032846	positive regulation of homeostatic process	2	44	0.155367	0.312319	ncbi_395852(ID2);ncbi_416457(GPER1)
GO:0007249	I-kappaB kinase/NF-kappaB signaling	4	131	0.156788	0.314496	ncbi_395869(RHOC);ncbi_416998(CARD8);ncbi_422720(TLR3);ncbi_424044(STAT1)
GO:0007399	nervous system development	14	652	0.156805	0.314496	ncbi_101748577(LOC101748577);ncbi_395543(SMAD9);ncbi_395734(RHOB);ncbi_395802(PROX1);ncbi_395852(ID2);ncbi_416102(CHL1);ncbi_419070(GDPD5);ncbi_419106(GATA3);ncbi_419382(TP73);ncbi_421352(TGFB2);ncbi_423189(LRP4);ncbi_425522(CAMK1D);ncbi_427687(PLCB1);ncbi_554220(OTP)
GO:0030036	actin cytoskeleton organization	6	229	0.159304	0.316062	ncbi_100857105(SERPINF2);ncbi_395509(PDGFRA);ncbi_395669(PLEK);ncbi_395802(PROX1);ncbi_422780(LIMCH1);ncbi_771476(LMOD1)
GO:0090304	nucleic acid metabolic process	35	1863	0.160607	0.316062	ncbi_100857105(SERPINF2);ncbi_100857413(NLRC5);ncbi_101748577(LOC101748577);ncbi_107050958(LOC107050958);ncbi_112532567(POLD4);ncbi_395147(EIF2AK2);ncbi_395282(ID1);ncbi_395417(SIK1);ncbi_395468(CCL4);ncbi_395509(PDGFRA);ncbi_395609(MDM2);ncbi_395802(PROX1);ncbi_395852(ID2);ncbi_396330(IRF7);ncbi_396384(IRF1);ncbi_396385(IRF8);ncbi_415780(LOC415780);ncbi_416457(GPER1);ncbi_417128(NACC2);ncbi_4191…
GO:0009064	glutamine family amino acid metabolic process	2	45	0.160981	0.316062	ncbi_417545(ASL2);ncbi_428994(CPS1)
GO:0032388	positive regulation of intracellular transport	2	45	0.160981	0.316062	ncbi_416457(GPER1);ncbi_768990(TMEM173)
GO:0051017	actin filament bundle assembly	2	45	0.160981	0.316062	ncbi_100857105(SERPINF2);ncbi_395669(PLEK)
GO:0061572	actin filament bundle organization	2	45	0.160981	0.316062	ncbi_100857105(SERPINF2);ncbi_395669(PLEK)
GO:0001562	response to protozoan	1	11	0.16222	0.316062	ncbi_396385(IRF8)
GO:0001823	mesonephros development	1	11	0.16222	0.316062	ncbi_419106(GATA3)
GO:0006692	prostanoid metabolic process	1	11	0.16222	0.316062	ncbi_420854(EDN1)
GO:0010524	positive regulation of calcium ion transport into cytosol	1	11	0.16222	0.316062	ncbi_416457(GPER1)
GO:0010894	negative regulation of steroid biosynthetic process	1	11	0.16222	0.316062	ncbi_395802(PROX1)
GO:0014821	phasic smooth muscle contraction	1	11	0.16222	0.316062	ncbi_420854(EDN1)
GO:0019098	reproductive behavior	1	11	0.16222	0.316062	ncbi_423315(NPAS3)
GO:0033028	myeloid cell apoptotic process	1	11	0.16222	0.316062	ncbi_395468(CCL4)
GO:0033032	regulation of myeloid cell apoptotic process	1	11	0.16222	0.316062	ncbi_395468(CCL4)
GO:0043094	cellular metabolic compound salvage	1	11	0.16222	0.316062	ncbi_419194(ADA)
GO:0043647	inositol phosphate metabolic process	1	11	0.16222	0.316062	ncbi_416457(GPER1)
GO:0050852	T cell receptor signaling pathway	1	11	0.16222	0.316062	ncbi_419194(ADA)
GO:0050856	regulation of T cell receptor signaling pathway	1	11	0.16222	0.316062	ncbi_419194(ADA)
GO:0051055	negative regulation of lipid biosynthetic process	1	11	0.16222	0.316062	ncbi_395802(PROX1)
GO:0060317	cardiac epithelial to mesenchymal transition	1	11	0.16222	0.316062	ncbi_421352(TGFB2)
GO:0060561	apoptotic process involved in morphogenesis	1	11	0.16222	0.316062	ncbi_429089(CYR61)
GO:0060914	heart formation	1	11	0.16222	0.316062	ncbi_395852(ID2)
GO:0071624	positive regulation of granulocyte chemotaxis	1	11	0.16222	0.316062	ncbi_425522(CAMK1D)
GO:1902742	apoptotic process involved in development	1	11	0.16222	0.316062	ncbi_429089(CYR61)
GO:1902806	regulation of cell cycle G1/S phase transition	1	11	0.16222	0.316062	ncbi_395609(MDM2)
GO:0097285	cell-type specific apoptotic process	4	133	0.162871	0.316982	ncbi_395468(CCL4);ncbi_395734(RHOB);ncbi_419106(GATA3);ncbi_419194(ADA)
GO:0009314	response to radiation	5	182	0.165508	0.321762	ncbi_395417(SIK1);ncbi_395734(RHOB);ncbi_395852(ID2);ncbi_423901(CASP7);ncbi_424046(NABP1)
GO:0060284	regulation of cell development	7	283	0.166216	0.322783	ncbi_395802(PROX1);ncbi_395852(ID2);ncbi_416457(GPER1);ncbi_420854(EDN1);ncbi_421352(TGFB2);ncbi_423189(LRP4);ncbi_425522(CAMK1D)
GO:0007219	Notch signaling pathway	2	46	0.166632	0.322884	ncbi_419070(GDPD5);ncbi_775985(BEND6)
GO:0019882	antigen processing and presentation	2	46	0.166632	0.322884	ncbi_427727(TAP1);ncbi_427728(TAP2)
GO:0048513	animal organ development	22	1112	0.167483	0.324179	ncbi_101748577(LOC101748577);ncbi_378803(TNFRSF11B);ncbi_395107(FGFRL1);ncbi_395147(EIF2AK2);ncbi_395282(ID1);ncbi_395417(SIK1);ncbi_395509(PDGFRA);ncbi_395543(SMAD9);ncbi_395802(PROX1);ncbi_395852(ID2);ncbi_396384(IRF1);ncbi_404229(POPDC2);ncbi_419070(GDPD5);ncbi_419106(GATA3);ncbi_419194(ADA);ncbi_419382(TP73);ncbi_420033(KLHL10);ncbi_420838(CD83);ncbi_420854(EDN1);ncbi_421352(TGFB2);ncbi_42136…
GO:0002697	regulation of immune effector process	3	89	0.16945	0.327271	ncbi_421352(TGFB2);ncbi_423132(SERPING1);ncbi_768990(TMEM173)
GO:0006164	purine nucleotide biosynthetic process	3	89	0.16945	0.327271	ncbi_416457(GPER1);ncbi_419194(ADA);ncbi_428707(HTR2C)
GO:0031324	negative regulation of cellular metabolic process	10	443	0.169687	0.327371	ncbi_100857413(NLRC5);ncbi_395417(SIK1);ncbi_395468(CCL4);ncbi_395669(PLEK);ncbi_416630(SOCS1);ncbi_417128(NACC2);ncbi_419382(TP73);ncbi_420854(EDN1);ncbi_420894(SERPINB1);ncbi_423132(SERPING1)
GO:0045935	positive regulation of nucleobase-containing compound metabolic process	5	184	0.170755	0.328718	ncbi_395147(EIF2AK2);ncbi_396385(IRF8);ncbi_416457(GPER1);ncbi_422720(TLR3);ncbi_425522(CAMK1D)
GO:0051259	protein oligomerization	5	184	0.170755	0.328718	ncbi_395468(CCL4);ncbi_396146(GCH1);ncbi_419125(SAMHD1);ncbi_419382(TP73);ncbi_772164(PANX1)
GO:0009653	anatomical structure morphogenesis	23	1173	0.171124	0.32907	ncbi_101748577(LOC101748577);ncbi_107050958(LOC107050958);ncbi_378803(TNFRSF11B);ncbi_395107(FGFRL1);ncbi_395282(ID1);ncbi_395509(PDGFRA);ncbi_395734(RHOB);ncbi_395742(FLT4);ncbi_395802(PROX1);ncbi_395852(ID2);ncbi_416102(CHL1);ncbi_419106(GATA3);ncbi_419194(ADA);ncbi_419382(TP73);ncbi_420033(KLHL10);ncbi_420854(EDN1);ncbi_421352(TGFB2);ncbi_423189(LRP4);ncbi_424044(STAT1);ncbi_424220(IGFBP5);ncb…
GO:0009612	response to mechanical stimulus	2	47	0.172318	0.330648	ncbi_396384(IRF1);ncbi_422720(TLR3)
GO:0050905	neuromuscular process	2	47	0.172318	0.330648	ncbi_396146(GCH1);ncbi_428156(FOXS1)
GO:0021700	developmental maturation	3	90	0.173381	0.332275	ncbi_395852(ID2);ncbi_419106(GATA3);ncbi_421352(TGFB2)
GO:0040008	regulation of growth	6	236	0.175412	0.332275	ncbi_395802(PROX1);ncbi_396385(IRF8);ncbi_417603(TRPV2);ncbi_421352(TGFB2);ncbi_427687(PLCB1);ncbi_428156(FOXS1)
GO:0002312	B cell activation involved in immune response	1	12	0.175602	0.332275	ncbi_419194(ADA)
GO:0003179	heart valve morphogenesis	1	12	0.175602	0.332275	ncbi_419106(GATA3)
GO:0034367	macromolecular complex remodeling	1	12	0.175602	0.332275	ncbi_100858842(APOA2)
GO:0034368	protein-lipid complex remodeling	1	12	0.175602	0.332275	ncbi_100858842(APOA2)
GO:0034369	plasma lipoprotein particle remodeling	1	12	0.175602	0.332275	ncbi_100858842(APOA2)
GO:0043113	receptor clustering	1	12	0.175602	0.332275	ncbi_423189(LRP4)
GO:0045686	negative regulation of glial cell differentiation	1	12	0.175602	0.332275	ncbi_395852(ID2)
GO:0045761	regulation of adenylate cyclase activity	1	12	0.175602	0.332275	ncbi_416457(GPER1)
GO:0045939	negative regulation of steroid metabolic process	1	12	0.175602	0.332275	ncbi_395802(PROX1)
GO:0051084	'de novo' posttranslational protein folding	1	12	0.175602	0.332275	ncbi_417192(TOR1BL)
GO:0090075	relaxation of muscle	1	12	0.175602	0.332275	ncbi_422688(CAMK2D)
GO:0035295	tube development	7	289	0.178824	0.338011	ncbi_395509(PDGFRA);ncbi_395802(PROX1);ncbi_395852(ID2);ncbi_419106(GATA3);ncbi_419194(ADA);ncbi_421352(TGFB2);ncbi_424044(STAT1)
GO:0044723	single-organism carbohydrate metabolic process	6	238	0.180135	0.340128	ncbi_374155(ST8SIA4);ncbi_395417(SIK1);ncbi_416457(GPER1);ncbi_421369(ATF3);ncbi_424220(IGFBP5);ncbi_428994(CPS1)
GO:0072522	purine-containing compound biosynthetic process	3	92	0.181319	0.341635	ncbi_416457(GPER1);ncbi_419194(ADA);ncbi_428707(HTR2C)
GO:0098742	cell-cell adhesion via plasma-membrane adhesion molecules	3	92	0.181319	0.341635	ncbi_107056921(LOC107056921);ncbi_414835(LOC414835);ncbi_424467(VCAM1)
GO:0022603	regulation of anatomical structure morphogenesis	8	343	0.181871	0.342312	ncbi_378803(TNFRSF11B);ncbi_395734(RHOB);ncbi_395742(FLT4);ncbi_419194(ADA);ncbi_421352(TGFB2);ncbi_423189(LRP4);ncbi_424044(STAT1);ncbi_427122(ERAP1)
GO:0044085	cellular component biogenesis	18	897	0.183066	0.344194	ncbi_100857105(SERPINF2);ncbi_395147(EIF2AK2);ncbi_395468(CCL4);ncbi_395509(PDGFRA);ncbi_395609(MDM2);ncbi_395669(PLEK);ncbi_395802(PROX1);ncbi_395869(RHOC);ncbi_396146(GCH1);ncbi_396503(COL17A1);ncbi_415326(CPEB1);ncbi_415327(PATL2);ncbi_419125(SAMHD1);ncbi_419382(TP73);ncbi_422688(CAMK2D);ncbi_423189(LRP4);ncbi_771476(LMOD1);ncbi_772164(PANX1)
GO:0030198	extracellular matrix organization	2	49	0.183781	0.344808	ncbi_100857105(SERPINF2);ncbi_421352(TGFB2)
GO:0048705	skeletal system morphogenesis	2	49	0.183781	0.344808	ncbi_395509(PDGFRA);ncbi_421352(TGFB2)
GO:0050708	regulation of protein secretion	3	93	0.185325	0.345761	ncbi_395468(CCL4);ncbi_416457(GPER1);ncbi_421352(TGFB2)
GO:0048534	hematopoietic or lymphoid organ development	8	345	0.185836	0.345761	ncbi_395147(EIF2AK2);ncbi_395509(PDGFRA);ncbi_395852(ID2);ncbi_396384(IRF1);ncbi_419106(GATA3);ncbi_419194(ADA);ncbi_420838(CD83);ncbi_421352(TGFB2)
GO:0030003	cellular cation homeostasis	5	190	0.186878	0.345761	ncbi_395468(CCL4);ncbi_395509(PDGFRA);ncbi_416457(GPER1);ncbi_420854(EDN1);ncbi_428707(HTR2C)
GO:0030097	hemopoiesis	7	293	0.187452	0.345761	ncbi_395147(EIF2AK2);ncbi_395509(PDGFRA);ncbi_395852(ID2);ncbi_396384(IRF1);ncbi_419106(GATA3);ncbi_419194(ADA);ncbi_420838(CD83)
GO:0009611	response to wounding	4	141	0.188022	0.345761	ncbi_100857105(SERPINF2);ncbi_395509(PDGFRA);ncbi_395669(PLEK);ncbi_421352(TGFB2)
GO:0030182	neuron differentiation	9	400	0.188703	0.345761	ncbi_395734(RHOB);ncbi_395802(PROX1);ncbi_395852(ID2);ncbi_416102(CHL1);ncbi_419070(GDPD5);ncbi_419106(GATA3);ncbi_421352(TGFB2);ncbi_425522(CAMK1D);ncbi_554220(OTP)
GO:0001990	regulation of systemic arterial blood pressure by hormone	1	13	0.188771	0.345761	ncbi_420854(EDN1)
GO:0007589	body fluid secretion	1	13	0.188771	0.345761	ncbi_419382(TP73)
GO:0014855	striated muscle cell proliferation	1	13	0.188771	0.345761	ncbi_421352(TGFB2)
GO:0017145	stem cell division	1	13	0.188771	0.345761	ncbi_421352(TGFB2)
GO:0022612	gland morphogenesis	1	13	0.188771	0.345761	ncbi_395802(PROX1)
GO:0031279	regulation of cyclase activity	1	13	0.188771	0.345761	ncbi_416457(GPER1)
GO:0032722	positive regulation of chemokine production	1	13	0.188771	0.345761	ncbi_422720(TLR3)
GO:0032897	negative regulation of viral transcription	1	13	0.188771	0.345761	ncbi_395468(CCL4)
GO:0035315	hair cell differentiation	1	13	0.188771	0.345761	ncbi_419106(GATA3)
GO:0050777	negative regulation of immune response	1	13	0.188771	0.345761	ncbi_421352(TGFB2)
GO:0051339	regulation of lyase activity	1	13	0.188771	0.345761	ncbi_416457(GPER1)
GO:0051705	multi-organism behavior	1	13	0.188771	0.345761	ncbi_423315(NPAS3)
GO:0070613	regulation of protein processing	1	13	0.188771	0.345761	ncbi_100857105(SERPINF2)
GO:0071156	regulation of cell cycle arrest	1	13	0.188771	0.345761	ncbi_395852(ID2)
GO:1903317	regulation of protein maturation	1	13	0.188771	0.345761	ncbi_100857105(SERPINF2)
GO:1903901	negative regulation of viral life cycle	1	13	0.188771	0.345761	ncbi_395468(CCL4)
GO:0016053	organic acid biosynthetic process	2	50	0.189554	0.345761	ncbi_396146(GCH1);ncbi_417545(ASL2)
GO:0046394	carboxylic acid biosynthetic process	2	50	0.189554	0.345761	ncbi_396146(GCH1);ncbi_417545(ASL2)
GO:0050730	regulation of peptidyl-tyrosine phosphorylation	2	50	0.189554	0.345761	ncbi_395468(CCL4);ncbi_416630(SOCS1)
GO:0051783	regulation of nuclear division	2	50	0.189554	0.345761	ncbi_420854(EDN1);ncbi_427687(PLCB1)
GO:1901990	regulation of mitotic cell cycle phase transition	2	50	0.189554	0.345761	ncbi_395609(MDM2);ncbi_427687(PLCB1)
GO:0009165	nucleotide biosynthetic process	4	142	0.191252	0.348141	ncbi_416457(GPER1);ncbi_419194(ADA);ncbi_420854(EDN1);ncbi_428707(HTR2C)
GO:0010628	positive regulation of gene expression	4	142	0.191252	0.348141	ncbi_395147(EIF2AK2);ncbi_396385(IRF8);ncbi_422720(TLR3);ncbi_425522(CAMK1D)
GO:1901700	response to oxygen-containing compound	7	295	0.19183	0.34872	ncbi_395509(PDGFRA);ncbi_395734(RHOB);ncbi_396385(IRF8);ncbi_416457(GPER1);ncbi_416630(SOCS1);ncbi_421921(CMPK2);ncbi_424220(IGFBP5)
GO:0015031	protein transport	12	566	0.191963	0.34872	ncbi_101748577(LOC101748577);ncbi_395468(CCL4);ncbi_395669(PLEK);ncbi_395734(RHOB);ncbi_416457(GPER1);ncbi_419106(GATA3);ncbi_419669(RNF19B);ncbi_420503(ARMC3);ncbi_421352(TGFB2);ncbi_422720(TLR3);ncbi_427727(TAP1);ncbi_768990(TMEM173)
GO:2000113	negative regulation of cellular macromolecule biosynthetic process	3	95	0.193407	0.350983	ncbi_100857413(NLRC5);ncbi_395417(SIK1);ncbi_417128(NACC2)
GO:0007015	actin filament organization	4	143	0.194499	0.352604	ncbi_100857105(SERPINF2);ncbi_395669(PLEK);ncbi_395802(PROX1);ncbi_771476(LMOD1)
GO:0046425	regulation of JAK-STAT cascade	2	51	0.195352	0.353067	ncbi_395468(CCL4);ncbi_416630(SOCS1)
GO:1901565	organonitrogen compound catabolic process	2	51	0.195352	0.353067	ncbi_419125(SAMHD1);ncbi_419194(ADA)
GO:1904892	regulation of STAT cascade	2	51	0.195352	0.353067	ncbi_395468(CCL4);ncbi_416630(SOCS1)
GO:0044281	small molecule metabolic process	16	793	0.195584	0.353126	ncbi_395417(SIK1);ncbi_395827(CYP24A1);ncbi_396146(GCH1);ncbi_416457(GPER1);ncbi_417545(ASL2);ncbi_419125(SAMHD1);ncbi_419194(ADA);ncbi_420854(EDN1);ncbi_421369(ATF3);ncbi_421921(CMPK2);ncbi_424220(IGFBP5);ncbi_424903(HRASLS);ncbi_428707(HTR2C);ncbi_428994(CPS1);ncbi_770392(C5NT1AL);ncbi_772201(ASPG)
GO:0043412	macromolecule modification	34	1844	0.196136	0.353764	ncbi_100857105(SERPINF2);ncbi_107050958(LOC107050958);ncbi_374155(ST8SIA4);ncbi_395147(EIF2AK2);ncbi_395299(SOCS3);ncbi_395335(CISH);ncbi_395417(SIK1);ncbi_395468(CCL4);ncbi_395509(PDGFRA);ncbi_395543(SMAD9);ncbi_395609(MDM2);ncbi_395669(PLEK);ncbi_395742(FLT4);ncbi_395802(PROX1);ncbi_396405(CAMKK2);ncbi_416630(SOCS1);ncbi_417128(NACC2);ncbi_418866(SETDB2);ncbi_419106(GATA3);ncbi_419382(TP73);ncb…
GO:0072521	purine-containing compound metabolic process	4	144	0.197763	0.35589	ncbi_416457(GPER1);ncbi_419125(SAMHD1);ncbi_419194(ADA);ncbi_428707(HTR2C)
GO:0060538	skeletal muscle organ development	2	52	0.201172	0.35589	ncbi_395107(FGFRL1);ncbi_421369(ATF3)
GO:0002286	T cell activation involved in immune response	1	14	0.201731	0.35589	ncbi_419106(GATA3)
GO:0010559	regulation of glycoprotein biosynthetic process	1	14	0.201731	0.35589	ncbi_427687(PLCB1)
GO:0021533	cell differentiation in hindbrain	1	14	0.201731	0.35589	ncbi_395802(PROX1)
GO:0030803	negative regulation of cyclic nucleotide biosynthetic process	1	14	0.201731	0.35589	ncbi_420854(EDN1)
GO:0030809	negative regulation of nucleotide biosynthetic process	1	14	0.201731	0.35589	ncbi_420854(EDN1)
GO:0032835	glomerulus development	1	14	0.201731	0.35589	ncbi_395509(PDGFRA)
GO:0033619	membrane protein proteolysis	1	14	0.201731	0.35589	ncbi_427122(ERAP1)
GO:0042481	regulation of odontogenesis	1	14	0.201731	0.35589	ncbi_378803(TNFRSF11B)
GO:0043407	negative regulation of MAP kinase activity	1	14	0.201731	0.35589	ncbi_419382(TP73)
GO:0045582	positive regulation of T cell differentiation	1	14	0.201731	0.35589	ncbi_419194(ADA)
GO:0045621	positive regulation of lymphocyte differentiation	1	14	0.201731	0.35589	ncbi_419194(ADA)
GO:0045682	regulation of epidermis development	1	14	0.201731	0.35589	ncbi_421352(TGFB2)
GO:0045687	positive regulation of glial cell differentiation	1	14	0.201731	0.35589	ncbi_395852(ID2)
GO:0048278	vesicle docking	1	14	0.201731	0.35589	ncbi_395669(PLEK)
GO:0048525	negative regulation of viral process	1	14	0.201731	0.35589	ncbi_395468(CCL4)
GO:0051101	regulation of DNA binding	1	14	0.201731	0.35589	ncbi_419106(GATA3)
GO:0070670	response to interleukin-4	1	14	0.201731	0.35589	ncbi_419106(GATA3)
GO:0071622	regulation of granulocyte chemotaxis	1	14	0.201731	0.35589	ncbi_425522(CAMK1D)
GO:0072678	T cell migration	1	14	0.201731	0.35589	ncbi_395468(CCL4)
GO:1903018	regulation of glycoprotein metabolic process	1	14	0.201731	0.35589	ncbi_427687(PLCB1)
GO:0007548	sex differentiation	3	98	0.205691	0.362514	ncbi_395509(PDGFRA);ncbi_419106(GATA3);ncbi_420033(KLHL10)
GO:0006873	cellular ion homeostasis	5	197	0.206357	0.362968	ncbi_395468(CCL4);ncbi_395509(PDGFRA);ncbi_416457(GPER1);ncbi_420854(EDN1);ncbi_428707(HTR2C)
GO:0044087	regulation of cellular component biogenesis	5	197	0.206357	0.362968	ncbi_100857105(SERPINF2);ncbi_395147(EIF2AK2);ncbi_395669(PLEK);ncbi_415327(PATL2);ncbi_771476(LMOD1)
GO:0050920	regulation of chemotaxis	2	53	0.207013	0.363399	ncbi_395468(CCL4);ncbi_425522(CAMK1D)
GO:0051147	regulation of muscle cell differentiation	2	53	0.207013	0.363399	ncbi_395417(SIK1);ncbi_427687(PLCB1)
GO:0030900	forebrain development	3	99	0.209825	0.367972	ncbi_395802(PROX1);ncbi_395852(ID2);ncbi_419382(TP73)
GO:0006575	cellular modified amino acid metabolic process	2	54	0.212871	0.368337	ncbi_396146(GCH1);ncbi_419106(GATA3)
GO:0007259	JAK-STAT cascade	2	54	0.212871	0.368337	ncbi_395468(CCL4);ncbi_416630(SOCS1)
GO:0009913	epidermal cell differentiation	2	54	0.212871	0.368337	ncbi_419106(GATA3);ncbi_419731(ST14)
GO:0032103	positive regulation of response to external stimulus	2	54	0.212871	0.368337	ncbi_395468(CCL4);ncbi_425522(CAMK1D)
GO:0097696	STAT cascade	2	54	0.212871	0.368337	ncbi_395468(CCL4);ncbi_416630(SOCS1)
GO:0003044	regulation of systemic arterial blood pressure mediated by a chemical signal	1	15	0.214486	0.368337	ncbi_420854(EDN1)
GO:0003229	ventricular cardiac muscle tissue development	1	15	0.214486	0.368337	ncbi_395852(ID2)
GO:0003382	epithelial cell morphogenesis	1	15	0.214486	0.368337	ncbi_419106(GATA3)
GO:0006690	icosanoid metabolic process	1	15	0.214486	0.368337	ncbi_420854(EDN1)
GO:0007044	cell-substrate junction assembly	1	15	0.214486	0.368337	ncbi_396503(COL17A1)
GO:0014015	positive regulation of gliogenesis	1	15	0.214486	0.368337	ncbi_395852(ID2)
GO:0030218	erythrocyte differentiation	1	15	0.214486	0.368337	ncbi_395852(ID2)
GO:0033002	muscle cell proliferation	1	15	0.214486	0.368337	ncbi_421352(TGFB2)
GO:0034101	erythrocyte homeostasis	1	15	0.214486	0.368337	ncbi_395852(ID2)
GO:0034341	response to interferon-gamma	1	15	0.214486	0.368337	ncbi_395468(CCL4)
GO:0035966	response to topologically incorrect protein	1	15	0.214486	0.368337	ncbi_415644(HERPUD1)
GO:0042633	hair cycle	1	15	0.214486	0.368337	ncbi_421352(TGFB2)
GO:0045833	negative regulation of lipid metabolic process	1	15	0.214486	0.368337	ncbi_395802(PROX1)
GO:0051928	positive regulation of calcium ion transport	1	15	0.214486	0.368337	ncbi_416457(GPER1)
GO:0090183	regulation of kidney development	1	15	0.214486	0.368337	ncbi_419106(GATA3)
GO:1901568	fatty acid derivative metabolic process	1	15	0.214486	0.368337	ncbi_420854(EDN1)
GO:0009790	embryo development	8	359	0.214603	0.368337	ncbi_395509(PDGFRA);ncbi_395802(PROX1);ncbi_395852(ID2);ncbi_419106(GATA3);ncbi_420854(EDN1);ncbi_421352(TGFB2);ncbi_423189(LRP4);ncbi_427687(PLCB1)
GO:0001503	ossification	4	150	0.217691	0.373275	ncbi_395852(ID2);ncbi_421352(TGFB2);ncbi_423189(LRP4);ncbi_424220(IGFBP5)
GO:0061448	connective tissue development	2	55	0.218746	0.374721	ncbi_107050958(LOC107050958);ncbi_395852(ID2)
GO:0033993	response to lipid	5	202	0.22067	0.377289	ncbi_396385(IRF8);ncbi_416457(GPER1);ncbi_419106(GATA3);ncbi_421352(TGFB2);ncbi_421921(CMPK2)
GO:0070848	response to growth factor	5	202	0.22067	0.377289	ncbi_395468(CCL4);ncbi_395742(FLT4);ncbi_395852(ID2);ncbi_419106(GATA3);ncbi_429089(CYR61)
GO:0048608	reproductive structure development	3	102	0.222337	0.379406	ncbi_395509(PDGFRA);ncbi_419106(GATA3);ncbi_420033(KLHL10)
GO:0061458	reproductive system development	3	102	0.222337	0.379406	ncbi_395509(PDGFRA);ncbi_419106(GATA3);ncbi_420033(KLHL10)
GO:0051223	regulation of protein transport	5	203	0.22357	0.380252	ncbi_395468(CCL4);ncbi_416457(GPER1);ncbi_421352(TGFB2);ncbi_422720(TLR3);ncbi_768990(TMEM173)
GO:0002791	regulation of peptide secretion	2	56	0.224634	0.380252	ncbi_416457(GPER1);ncbi_428707(HTR2C)
GO:0007162	negative regulation of cell adhesion	2	56	0.224634	0.380252	ncbi_396384(IRF1);ncbi_428121(LRRC32)
GO:0010921	regulation of phosphatase activity	2	56	0.224634	0.380252	ncbi_395669(PLEK);ncbi_421352(TGFB2)
GO:0016571	histone methylation	2	56	0.224634	0.380252	ncbi_418866(SETDB2);ncbi_419106(GATA3)
GO:0022409	positive regulation of cell-cell adhesion	2	56	0.224634	0.380252	ncbi_395468(CCL4);ncbi_419194(ADA)
GO:0048638	regulation of developmental growth	2	56	0.224634	0.380252	ncbi_395802(PROX1);ncbi_428156(FOXS1)
GO:1901987	regulation of cell cycle phase transition	2	56	0.224634	0.380252	ncbi_395609(MDM2);ncbi_427687(PLCB1)
GO:0022008	neurogenesis	10	474	0.224763	0.380252	ncbi_101748577(LOC101748577);ncbi_395734(RHOB);ncbi_395802(PROX1);ncbi_395852(ID2);ncbi_416102(CHL1);ncbi_419070(GDPD5);ncbi_419106(GATA3);ncbi_421352(TGFB2);ncbi_425522(CAMK1D);ncbi_554220(OTP)
GO:0019318	hexose metabolic process	3	103	0.226541	0.380335	ncbi_395417(SIK1);ncbi_421369(ATF3);ncbi_424220(IGFBP5)
GO:0006629	lipid metabolic process	10	475	0.22665	0.380335	ncbi_100858842(APOA2);ncbi_395417(SIK1);ncbi_395509(PDGFRA);ncbi_395669(PLEK);ncbi_395802(PROX1);ncbi_395852(ID2);ncbi_420854(EDN1);ncbi_427687(PLCB1);ncbi_428707(HTR2C);ncbi_428994(CPS1)
GO:0009311	oligosaccharide metabolic process	1	16	0.227038	0.380335	ncbi_374155(ST8SIA4)
GO:0010623	developmental programmed cell death	1	16	0.227038	0.380335	ncbi_429089(CYR61)
GO:0014014	negative regulation of gliogenesis	1	16	0.227038	0.380335	ncbi_395852(ID2)
GO:0031638	zymogen activation	1	16	0.227038	0.380335	ncbi_100857105(SERPINF2)
GO:0042303	molting cycle	1	16	0.227038	0.380335	ncbi_421352(TGFB2)
GO:0042440	pigment metabolic process	1	16	0.227038	0.380335	ncbi_419194(ADA)
GO:0072348	sulfur compound transport	1	16	0.227038	0.380335	ncbi_101748788(SLC26A1)
GO:2000241	regulation of reproductive process	1	16	0.227038	0.380335	ncbi_427687(PLCB1)
GO:1901564	organonitrogen compound metabolic process	14	701	0.227332	0.380335	ncbi_395147(EIF2AK2);ncbi_396146(GCH1);ncbi_416093(EIF4E3);ncbi_416457(GPER1);ncbi_417545(ASL2);ncbi_418700(LYGL);ncbi_419106(GATA3);ncbi_419125(SAMHD1);ncbi_419194(ADA);ncbi_421352(TGFB2);ncbi_424220(IGFBP5);ncbi_424467(VCAM1);ncbi_428707(HTR2C);ncbi_428994(CPS1)
GO:0030029	actin filament-based process	6	257	0.227386	0.380335	ncbi_100857105(SERPINF2);ncbi_395509(PDGFRA);ncbi_395669(PLEK);ncbi_395802(PROX1);ncbi_422780(LIMCH1);ncbi_771476(LMOD1)
GO:0051050	positive regulation of transport	4	153	0.227856	0.380748	ncbi_416457(GPER1);ncbi_417603(TRPV2);ncbi_425522(CAMK1D);ncbi_768990(TMEM173)
GO:0007275	multicellular organism development	32	1757	0.228062	0.380748	ncbi_100857105(SERPINF2);ncbi_101748577(LOC101748577);ncbi_378803(TNFRSF11B);ncbi_395107(FGFRL1);ncbi_395147(EIF2AK2);ncbi_395282(ID1);ncbi_395417(SIK1);ncbi_395509(PDGFRA);ncbi_395543(SMAD9);ncbi_395734(RHOB);ncbi_395742(FLT4);ncbi_395802(PROX1);ncbi_395852(ID2);ncbi_396384(IRF1);ncbi_404229(POPDC2);ncbi_416102(CHL1);ncbi_419070(GDPD5);ncbi_419106(GATA3);ncbi_419194(ADA);ncbi_419382(TP73);ncbi_4…
GO:0055065	metal ion homeostasis	5	205	0.229403	0.382626	ncbi_395468(CCL4);ncbi_395509(PDGFRA);ncbi_416457(GPER1);ncbi_420854(EDN1);ncbi_428707(HTR2C)
GO:0002460	adaptive immune response based on somatic recombination of immune receptors built from immunoglobulin superfamily domains	2	57	0.230535	0.383433	ncbi_396330(IRF7);ncbi_419194(ADA)
GO:0034329	cell junction assembly	2	57	0.230535	0.383433	ncbi_395869(RHOC);ncbi_396503(COL17A1)
GO:0050795	regulation of behavior	2	57	0.230535	0.383433	ncbi_395468(CCL4);ncbi_425522(CAMK1D)
GO:0000904	cell morphogenesis involved in differentiation	6	259	0.232585	0.385766	ncbi_395282(ID1);ncbi_395802(PROX1);ncbi_395852(ID2);ncbi_419106(GATA3);ncbi_421352(TGFB2);ncbi_423189(LRP4)
GO:0048856	anatomical structure development	39	2183	0.233373	0.385766	ncbi_100857105(SERPINF2);ncbi_101748577(LOC101748577);ncbi_107050958(LOC107050958);ncbi_378803(TNFRSF11B);ncbi_378913(FLNB);ncbi_395107(FGFRL1);ncbi_395147(EIF2AK2);ncbi_395282(ID1);ncbi_395417(SIK1);ncbi_395509(PDGFRA);ncbi_395543(SMAD9);ncbi_395734(RHOB);ncbi_395742(FLT4);ncbi_395802(PROX1);ncbi_395852(ID2);ncbi_396384(IRF1);ncbi_404229(POPDC2);ncbi_416102(CHL1);ncbi_416457(GPER1);ncbi_418863(F…
GO:0002520	immune system development	8	368	0.233959	0.385766	ncbi_395147(EIF2AK2);ncbi_395509(PDGFRA);ncbi_395852(ID2);ncbi_396384(IRF1);ncbi_419106(GATA3);ncbi_419194(ADA);ncbi_420838(CD83);ncbi_421352(TGFB2)
GO:0008610	lipid biosynthetic process	3	105	0.234995	0.385766	ncbi_395417(SIK1);ncbi_395802(PROX1);ncbi_428707(HTR2C)
GO:0007281	germ cell development	2	58	0.236446	0.385766	ncbi_418863(FNDC3A);ncbi_420033(KLHL10)
GO:0009190	cyclic nucleotide biosynthetic process	2	58	0.236446	0.385766	ncbi_416457(GPER1);ncbi_420854(EDN1)
GO:0018108	peptidyl-tyrosine phosphorylation	2	58	0.236446	0.385766	ncbi_395468(CCL4);ncbi_416630(SOCS1)
GO:0018212	peptidyl-tyrosine modification	2	58	0.236446	0.385766	ncbi_395468(CCL4);ncbi_416630(SOCS1)
GO:0030802	regulation of cyclic nucleotide biosynthetic process	2	58	0.236446	0.385766	ncbi_416457(GPER1);ncbi_420854(EDN1)
GO:0030808	regulation of nucleotide biosynthetic process	2	58	0.236446	0.385766	ncbi_416457(GPER1);ncbi_420854(EDN1)
GO:0035304	regulation of protein dephosphorylation	2	58	0.236446	0.385766	ncbi_395669(PLEK);ncbi_421352(TGFB2)
GO:0050851	antigen receptor-mediated signaling pathway	2	58	0.236446	0.385766	ncbi_419106(GATA3);ncbi_419194(ADA)
GO:1901605	alpha-amino acid metabolic process	3	106	0.239243	0.385766	ncbi_396146(GCH1);ncbi_417545(ASL2);ncbi_428994(CPS1)
GO:0000096	sulfur amino acid metabolic process	1	17	0.239391	0.385766	ncbi_428994(CPS1)
GO:0006094	gluconeogenesis	1	17	0.239391	0.385766	ncbi_395417(SIK1)
GO:0006111	regulation of gluconeogenesis	1	17	0.239391	0.385766	ncbi_395417(SIK1)
GO:0006458	'de novo' protein folding	1	17	0.239391	0.385766	ncbi_417192(TOR1BL)
GO:0015908	fatty acid transport	1	17	0.239391	0.385766	ncbi_424862(SLCO2A1)
GO:0019319	hexose biosynthetic process	1	17	0.239391	0.385766	ncbi_395417(SIK1)
GO:0030800	negative regulation of cyclic nucleotide metabolic process	1	17	0.239391	0.385766	ncbi_420854(EDN1)
GO:0032413	negative regulation of ion transmembrane transporter activity	1	17	0.239391	0.385766	ncbi_422688(CAMK2D)
GO:0042307	positive regulation of protein import into nucleus	1	17	0.239391	0.385766	ncbi_768990(TMEM173)
GO:0043516	regulation of DNA damage response, signal transduction by p53 class mediator	1	17	0.239391	0.385766	ncbi_395609(MDM2)
GO:0043551	regulation of phosphatidylinositol 3-kinase activity	1	17	0.239391	0.385766	ncbi_395509(PDGFRA)
GO:0045980	negative regulation of nucleotide metabolic process	1	17	0.239391	0.385766	ncbi_420854(EDN1)
GO:0046364	monosaccharide biosynthetic process	1	17	0.239391	0.385766	ncbi_395417(SIK1)
GO:0046782	regulation of viral transcription	1	17	0.239391	0.385766	ncbi_395468(CCL4)
GO:0051591	response to cAMP	1	17	0.239391	0.385766	ncbi_424220(IGFBP5)
GO:0051701	interaction with host	1	17	0.239391	0.385766	ncbi_427727(TAP1)
GO:0070231	T cell apoptotic process	1	17	0.239391	0.385766	ncbi_419194(ADA)
GO:0090316	positive regulation of intracellular protein transport	1	17	0.239391	0.385766	ncbi_768990(TMEM173)
GO:1900182	positive regulation of protein localization to nucleus	1	17	0.239391	0.385766	ncbi_768990(TMEM173)
GO:1903829	positive regulation of cellular protein localization	1	17	0.239391	0.385766	ncbi_768990(TMEM173)
GO:1904591	positive regulation of protein import	1	17	0.239391	0.385766	ncbi_768990(TMEM173)
GO:0033554	cellular response to stress	11	538	0.239554	0.385766	ncbi_100857105(SERPINF2);ncbi_395147(EIF2AK2);ncbi_395609(MDM2);ncbi_395734(RHOB);ncbi_395742(FLT4);ncbi_417128(NACC2);ncbi_419382(TP73);ncbi_421352(TGFB2);ncbi_422720(TLR3);ncbi_424046(NABP1);ncbi_427687(PLCB1)
GO:0006006	glucose metabolic process	2	59	0.242366	0.389587	ncbi_395417(SIK1);ncbi_421369(ATF3)
GO:0072331	signal transduction by p53 class mediator	2	59	0.242366	0.389587	ncbi_395609(MDM2);ncbi_419382(TP73)
GO:1901566	organonitrogen compound biosynthetic process	8	373	0.244975	0.393424	ncbi_395147(EIF2AK2);ncbi_396146(GCH1);ncbi_416093(EIF4E3);ncbi_416457(GPER1);ncbi_417545(ASL2);ncbi_419194(ADA);ncbi_424220(IGFBP5);ncbi_428707(HTR2C)
GO:0007610	behavior	7	319	0.24735	0.39688	ncbi_395468(CCL4);ncbi_395852(ID2);ncbi_416102(CHL1);ncbi_423315(NPAS3);ncbi_425522(CAMK1D);ncbi_427687(PLCB1);ncbi_428707(HTR2C)
GO:0051301	cell division	3	108	0.247779	0.397208	ncbi_420854(EDN1);ncbi_421352(TGFB2);ncbi_427687(PLCB1)
GO:0035303	regulation of dephosphorylation	2	60	0.248292	0.397671	ncbi_395669(PLEK);ncbi_421352(TGFB2)
GO:0000122	negative regulation of transcription from RNA polymerase II promoter	1	18	0.251548	0.397855	ncbi_417128(NACC2)
GO:0007050	cell cycle arrest	1	18	0.251548	0.397855	ncbi_395852(ID2)
GO:0019080	viral gene expression	1	18	0.251548	0.397855	ncbi_395468(CCL4)
GO:0019083	viral transcription	1	18	0.251548	0.397855	ncbi_395468(CCL4)
GO:0033555	multicellular organismal response to stress	1	18	0.251548	0.397855	ncbi_396146(GCH1)
GO:0033559	unsaturated fatty acid metabolic process	1	18	0.251548	0.397855	ncbi_420854(EDN1)
GO:0034766	negative regulation of ion transmembrane transport	1	18	0.251548	0.397855	ncbi_422688(CAMK2D)
GO:0035850	epithelial cell differentiation involved in kidney development	1	18	0.251548	0.397855	ncbi_419106(GATA3)
GO:0044033	multi-organism metabolic process	1	18	0.251548	0.397855	ncbi_395468(CCL4)
GO:0050688	regulation of defense response to virus	1	18	0.251548	0.397855	ncbi_768990(TMEM173)
GO:0051693	actin filament capping	1	18	0.251548	0.397855	ncbi_771476(LMOD1)
GO:0070555	response to interleukin-1	1	18	0.251548	0.397855	ncbi_395468(CCL4)
GO:0071825	protein-lipid complex subunit organization	1	18	0.251548	0.397855	ncbi_100858842(APOA2)
GO:0071827	plasma lipoprotein particle organization	1	18	0.251548	0.397855	ncbi_100858842(APOA2)
GO:0002521	leukocyte differentiation	5	213	0.253165	0.400055	ncbi_395852(ID2);ncbi_396384(IRF1);ncbi_419106(GATA3);ncbi_419194(ADA);ncbi_420838(CD83)
GO:0002250	adaptive immune response	2	61	0.254224	0.40137	ncbi_396330(IRF7);ncbi_419194(ADA)
GO:0045184	establishment of protein localization	12	605	0.257921	0.406844	ncbi_101748577(LOC101748577);ncbi_395468(CCL4);ncbi_395669(PLEK);ncbi_395734(RHOB);ncbi_416457(GPER1);ncbi_419106(GATA3);ncbi_419669(RNF19B);ncbi_420503(ARMC3);ncbi_421352(TGFB2);ncbi_422720(TLR3);ncbi_427727(TAP1);ncbi_768990(TMEM173)
GO:0070201	regulation of establishment of protein localization	5	215	0.259202	0.408503	ncbi_395468(CCL4);ncbi_416457(GPER1);ncbi_421352(TGFB2);ncbi_422720(TLR3);ncbi_768990(TMEM173)
GO:0030335	positive regulation of cell migration	2	62	0.260158	0.408997	ncbi_395468(CCL4);ncbi_425522(CAMK1D)
GO:2000147	positive regulation of cell motility	2	62	0.260158	0.408997	ncbi_395468(CCL4);ncbi_425522(CAMK1D)
GO:0005996	monosaccharide metabolic process	3	111	0.260669	0.408997	ncbi_395417(SIK1);ncbi_421369(ATF3);ncbi_424220(IGFBP5)
GO:0032956	regulation of actin cytoskeleton organization	3	111	0.260669	0.408997	ncbi_100857105(SERPINF2);ncbi_395669(PLEK);ncbi_771476(LMOD1)
GO:0034248	regulation of cellular amide metabolic process	3	111	0.260669	0.408997	ncbi_395147(EIF2AK2);ncbi_424220(IGFBP5);ncbi_429089(CYR61)
GO:0043549	regulation of kinase activity	6	270	0.261819	0.410191	ncbi_395468(CCL4);ncbi_395509(PDGFRA);ncbi_395802(PROX1);ncbi_419382(TP73);ncbi_420854(EDN1);ncbi_421352(TGFB2)
GO:0021988	olfactory lobe development	1	19	0.263512	0.410191	ncbi_395852(ID2)
GO:0032374	regulation of cholesterol transport	1	19	0.263512	0.410191	ncbi_100858842(APOA2)
GO:0032410	negative regulation of transporter activity	1	19	0.263512	0.410191	ncbi_422688(CAMK2D)
GO:0032642	regulation of chemokine production	1	19	0.263512	0.410191	ncbi_422720(TLR3)
GO:0042345	regulation of NF-kappaB import into nucleus	1	19	0.263512	0.410191	ncbi_422720(TLR3)
GO:0042348	NF-kappaB import into nucleus	1	19	0.263512	0.410191	ncbi_422720(TLR3)
GO:0050848	regulation of calcium-mediated signaling	1	19	0.263512	0.410191	ncbi_419194(ADA)
GO:0051607	defense response to virus	1	19	0.263512	0.410191	ncbi_768990(TMEM173)
GO:0052547	regulation of peptidase activity	3	112	0.264986	0.412123	ncbi_416998(CARD8);ncbi_420894(SERPINB1);ncbi_423132(SERPING1)
GO:0007626	locomotory behavior	2	63	0.266095	0.412761	ncbi_395852(ID2);ncbi_416102(CHL1)
GO:0010466	negative regulation of peptidase activity	2	63	0.266095	0.412761	ncbi_420894(SERPINB1);ncbi_423132(SERPING1)
GO:0051272	positive regulation of cellular component movement	2	63	0.266095	0.412761	ncbi_395468(CCL4);ncbi_425522(CAMK1D)
GO:0048699	generation of neurons	9	440	0.269096	0.415209	ncbi_395734(RHOB);ncbi_395802(PROX1);ncbi_395852(ID2);ncbi_416102(CHL1);ncbi_419070(GDPD5);ncbi_419106(GATA3);ncbi_421352(TGFB2);ncbi_425522(CAMK1D);ncbi_554220(OTP)
GO:0006606	protein import into nucleus	3	113	0.269312	0.415209	ncbi_421352(TGFB2);ncbi_422720(TLR3);ncbi_768990(TMEM173)
GO:0007517	muscle organ development	3	113	0.269312	0.415209	ncbi_395107(FGFRL1);ncbi_395802(PROX1);ncbi_421369(ATF3)
GO:0017038	protein import	3	113	0.269312	0.415209	ncbi_421352(TGFB2);ncbi_422720(TLR3);ncbi_768990(TMEM173)
[truncated: 626 more rows]

## Sheet: IFN-λ ISGs GO BP
GO ID	Description	IFN-λ ISGs (209)	All (9027)	p value	p.adjust	Genes
[truncated: 1,962 more rows]

[truncated: 3 more sheets: IFN-α ISGs KEGG, IFN-γ ISGs KEGG, IFN-λ ISGs KEGG]
