# Supplementary material for: Systematic identification of chicken type I, II and III interferon-stimulated genes
Source: Vet Res. 2020 May 24;51:70. doi: 10.1186/s13567-020-00793-x (PMC7245633; doi:10.1186/s13567-020-00793-x)
Supplement: Supplementary file 10 — Additional file 10. IFN-stimulated response elements (ISRE) and gamma-activated sequence (GAS) elements identified in the promoter region of chicken type I, II and III ISGs. [file 13567_2020_793_MOESM10_ESM.xlsx]

## Sheet: Exclusive type I ISGs
Gene ID	Gene name	strand	match_seq	start	end	len	type
XLOC_010851	XLOC_010851	-	TTTCCCAAA	2283	2291	9	GAS
XLOC_010851	XLOC_010851	-	TTTCTGTAA	2749	2757	9	GAS
XLOC_010851	XLOC_010851	-	ttccCCAAA	3071	3079	9	GAS
XLOC_010851	XLOC_010851	-	TTACTGAAA	3304	3312	9	GAS
XLOC_010851	XLOC_010851	-	TTCCGCAAA	4284	4292	9	GAS
XLOC_010851	XLOC_010851	-	TTACAGAAA	5299	5307	9	GAS
XLOC_010851	XLOC_010851	-	tttctgcaa	5615	5623	9	GAS
XLOC_010851	XLOC_010851	-	TTGCACAAA	5815	5823	9	GAS
XLOC_010851	XLOC_010851	-	TTTCATGAA	5866	5874	9	GAS
XLOC_010851	XLOC_010851	-	TTACATTAA	411	419	9	GAS
XLOC_008840	XLOC_008840	-	TTCCACTAA	1829	1837	9	GAS
XLOC_008840	XLOC_008840	-	TTTCCTAAA	2112	2120	9	GAS
XLOC_008840	XLOC_008840	-	TTTCTATAA	2750	2758	9	GAS
XLOC_008840	XLOC_008840	-	TTACTGAAA	3145	3153	9	GAS
XLOC_008840	XLOC_008840	-	TTTCTTGAA	3792	3800	9	GAS
XLOC_008840	XLOC_008840	-	TTTCAGAAA	4026	4034	9	GAS
XLOC_008840	XLOC_008840	-	TTGCTTAAA	4211	4219	9	GAS
XLOC_008840	XLOC_008840	-	tttcccaaa	105	113	9	GAS
XLOC_008840	XLOC_008840	-	TTACTTAAA	119	127	9	GAS
XLOC_008840	XLOC_008840	-	TTTCCTCAA	557	565	9	GAS
XLOC_008840	XLOC_008840	-	TTCCTCAAA	558	566	9	GAS
XLOC_008840	XLOC_008840	-	TTTCCCCAA	677	685	9	GAS
XLOC_008840	XLOC_008840	-	TTCCCCAAA	678	686	9	GAS
XLOC_002263	XLOC_002263	-	GGTTTCGTTTCC	5206	5217	12	ISRE
XLOC_002263	XLOC_002263	-	AGTTTcctttcc	2705	2716	12	ISRE
XLOC_002263	XLOC_002263	-	AGTTTcctttcc	2705	2716	12	ISRE
XLOC_002263	XLOC_002263	+	TTGCTGTAA	129	137	9	GAS
XLOC_002263	XLOC_002263	+	TTGccagaa	1378	1386	9	GAS
XLOC_002263	XLOC_002263	+	TTCCAAAAA	1982	1990	9	GAS
XLOC_002263	XLOC_002263	+	TTGCATAAA	2139	2147	9	GAS
XLOC_002263	XLOC_002263	+	TTACACAAA	2214	2222	9	GAS
XLOC_002263	XLOC_002263	+	TTACCCCAA	4208	4216	9	GAS
XLOC_002263	XLOC_002263	+	TTCCACCAA	4259	4267	9	GAS
XLOC_002263	XLOC_002263	+	TTTCCATAA	4609	4617	9	GAS
XLOC_002263	XLOC_002263	+	TTCCATAAA	4610	4618	9	GAS
XLOC_002263	XLOC_002263	+	ttcccATAA	5270	5278	9	GAS
XLOC_002263	XLOC_002263	-	TTACTGAAA	137	145	9	GAS
XLOC_002263	XLOC_002263	-	TTACAACAA	681	689	9	GAS
XLOC_002263	XLOC_002263	-	TTCCTGGAA	843	851	9	GAS
XLOC_002263	XLOC_002263	-	TTACATTAA	1693	1701	9	GAS
XLOC_002210	XLOC_002210	-	ggaaaggaaacc	2324	2335	12	ISRE-r
XLOC_002210	XLOC_002210	-	ggaaaaggaaACT	1642	1654	13	ISRE-r
XLOC_002210	XLOC_002210	-	ggaaaggaaact	129	140	12	ISRE-r
XLOC_002210	XLOC_002210	-	ggaaaggaaact	129	140	12	ISRE-r
XLOC_002210	XLOC_002210	-	GGTTTCCTTTCC	2276	2287	12	ISRE
XLOC_002210	XLOC_002210	-	GGTTTCCTTTCC	2276	2287	12	ISRE
XLOC_002210	XLOC_002210	+	ggtttcttttct	1545	1556	12	ISRE
XLOC_002210	XLOC_002210	+	ggtttcttttct	1545	1556	12	ISRE
XLOC_002210	XLOC_002210	-	GGTTTCTGTTTCT	4273	4285	13	ISRE
XLOC_002210	XLOC_002210	+	GGTTTCCTTTCT	5129	5140	12	ISRE
XLOC_002210	XLOC_002210	+	GGTTTCCTTTCT	5129	5140	12	ISRE
XLOC_002210	XLOC_002210	-	GGTTTCGTTTCC	5206	5217	12	ISRE
XLOC_000505	XLOC_000505	-	agaaacagaaacc	3971	3983	13	ISRE-r
XLOC_000505	XLOC_000505	+	GGAAACGAAACC	822	833	12	ISRE-r
XLOC_000505	XLOC_000505	+	GGAAACGAAACC	822	833	12	ISRE-r
XLOC_000505	XLOC_000505	+	AGAAATGAAACT	4637	4648	12	ISRE-r
XLOC_000505	XLOC_000505	+	AGAAATGAAACT	4637	4648	12	ISRE-r
XLOC_000505	XLOC_000505	-	agaaaagaaact	4219	4230	12	ISRE-r
XLOC_000505	XLOC_000505	-	agaaaagaaact	4219	4230	12	ISRE-r
XLOC_000505	XLOC_000505	+	AGAAACGAAACC	5577	5588	12	ISRE-r
XLOC_000505	XLOC_000505	+	AGAAACGAAACC	5577	5588	12	ISRE-r
XLOC_000505	XLOC_000505	-	ggaaaggaaacc	2324	2335	12	ISRE-r
ncbi_772070	DLX6	+	TTCCTAAAA	2324	2332	9	GAS
ncbi_772070	DLX6	+	TTTCTTCAA	3130	3138	9	GAS
ncbi_772070	DLX6	+	Ttccagaaa	5247	5255	9	GAS
ncbi_772070	DLX6	+	TTGCCAAAA	5394	5402	9	GAS
ncbi_771422	LOC771422	+	ttCCCACAA	957	965	9	GAS
ncbi_771422	LOC771422	+	TTGCTCAAA	2913	2921	9	GAS
ncbi_771422	LOC771422	+	TTGCCTCAA	3183	3191	9	GAS
ncbi_771422	LOC771422	+	TTTCTGTAA	3567	3575	9	GAS
ncbi_771422	LOC771422	+	ttgcCGTAA	5241	5249	9	GAS
ncbi_771137	SLC26A8	-	TTGCAGGAA	3169	3177	9	GAS
ncbi_771137	SLC26A8	-	TTGCCCCAA	3432	3440	9	GAS
ncbi_771137	SLC26A8	-	TTGCTACAA	88	96	9	GAS
ncbi_771137	SLC26A8	-	TTACTAAAA	133	141	9	GAS
ncbi_771137	SLC26A8	-	Ttgcagaaa	143	151	9	GAS
ncbi_771137	SLC26A8	-	TTCCTTGAA	250	258	9	GAS
ncbi_771137	SLC26A8	-	TTGCAGAAA	837	845	9	GAS
ncbi_771137	SLC26A8	-	TTACAAGAA	895	903	9	GAS
ncbi_771137	SLC26A8	-	TTTCTGGAA	1050	1058	9	GAS
ncbi_771137	SLC26A8	-	TTGCTTAAA	2854	2862	9	GAS
ncbi_771137	SLC26A8	-	TTTCAGTAA	3004	3012	9	GAS
ncbi_771137	SLC26A8	-	TTACATGAA	3077	3085	9	GAS
ncbi_771137	SLC26A8	-	TTTCTCAAA	3194	3202	9	GAS
ncbi_771137	SLC26A8	-	TTTCTAGAA	3443	3451	9	GAS
ncbi_770601	B4GALNT4	+	tttcaagaa	4554	4562	9	GAS
ncbi_770601	B4GALNT4	+	TTGCTGTAA	4872	4880	9	GAS
ncbi_770601	B4GALNT4	+	TTACAGAAA	5678	5686	9	GAS
ncbi_770601	B4GALNT4	+	ttgcagaaa	5729	5737	9	GAS
ncbi_770601	B4GALNT4	-	TTGCTGTAA	2313	2321	9	GAS
ncbi_770601	B4GALNT4	-	ttacGGGAA	3091	3099	9	GAS
ncbi_770511	GABRA2	+	ttccattaa	5466	5474	9	GAS
ncbi_770511	GABRA2	+	TTGCAACAA	5533	5541	9	GAS
ncbi_770511	GABRA2	+	TTGCCAGAA	5566	5574	9	GAS
ncbi_770511	GABRA2	+	TTTCAGTAA	5575	5583	9	GAS
ncbi_770511	GABRA2	+	TTTCATTAA	458	466	9	GAS
ncbi_770511	GABRA2	+	tttctgtaA	1402	1410	9	GAS
ncbi_770511	GABRA2	+	tttctgaaa	2041	2049	9	GAS
ncbi_770511	GABRA2	+	tttcttgaa	2082	2090	9	GAS
ncbi_770511	GABRA2	+	ttacATGAA	2270	2278	9	GAS
ncbi_770511	GABRA2	+	TTTCCTTAA	2731	2739	9	GAS
ncbi_770511	GABRA2	+	TTCCTTAAA	2732	2740	9	GAS
ncbi_770511	GABRA2	+	TTTCTTGAA	2901	2909	9	GAS
ncbi_770511	GABRA2	+	tttctttaa	3596	3604	9	GAS
ncbi_770511	GABRA2	+	TTccaaaaa	4016	4024	9	GAS
ncbi_770511	GABRA2	+	ttgctCAAA	4145	4153	9	GAS
ncbi_431664	RXFP3	+	tttcttcaa	2249	2257	9	GAS
ncbi_431664	RXFP3	+	TTTCTTGAA	2992	3000	9	GAS
ncbi_431664	RXFP3	+	TTTCAAAAA	3796	3804	9	GAS
ncbi_431664	RXFP3	+	ttacaATAA	5491	5499	9	GAS
ncbi_431664	RXFP3	+	ttccttcaa	323	331	9	GAS
ncbi_431664	RXFP3	+	Ttgccaaaa	786	794	9	GAS
ncbi_431664	RXFP3	+	ttcctccaa	1417	1425	9	GAS
ncbi_431664	RXFP3	+	ttacaaaaa	2116	2124	9	GAS
ncbi_431664	RXFP3	+	TTTCCCTAA	2276	2284	9	GAS
ncbi_431664	RXFP3	+	TTTCTGGAA	2967	2975	9	GAS
ncbi_431664	RXFP3	+	TTGCATTAA	3086	3094	9	GAS
ncbi_431664	RXFP3	+	TTCCATGAA	3457	3465	9	GAS
ncbi_431664	RXFP3	+	TTGCCACAA	3551	3559	9	GAS
ncbi_431664	RXFP3	+	TTTCAGCAA	4378	4386	9	GAS
ncbi_431664	RXFP3	+	TTTCAGAAA	4732	4740	9	GAS
ncbi_431664	RXFP3	+	TTGCACCAA	4761	4769	9	GAS
ncbi_431664	RXFP3	+	TTTccccaa	4862	4870	9	GAS
ncbi_431664	RXFP3	+	TTccccaaa	4863	4871	9	GAS
ncbi_431664	RXFP3	+	TTCCTTTAA	5031	5039	9	GAS
ncbi_431664	RXFP3	+	TTCCACTAA	5386	5394	9	GAS
ncbi_428652	KCNF1	+	TTGCCTCAA	2035	2043	9	GAS
ncbi_428652	KCNF1	+	TTTCACCAA	3034	3042	9	GAS
ncbi_428652	KCNF1	+	TTTCATTAA	3801	3809	9	GAS
ncbi_428652	KCNF1	+	tttctggaa	4035	4043	9	GAS
ncbi_428652	KCNF1	+	TTACTTAAA	1140	1148	9	GAS
ncbi_428652	KCNF1	+	TTACATTAA	1154	1162	9	GAS
ncbi_428652	KCNF1	+	tttctaaaa	1531	1539	9	GAS
ncbi_428652	KCNF1	+	TTTCACAAA	1591	1599	9	GAS
ncbi_428652	KCNF1	+	ttcctaaaa	1731	1739	9	GAS
ncbi_428007	DHRSX	+	TTTCGTAAA	1305	1313	9	GAS
ncbi_428007	DHRSX	+	TTCCCAAAA	1808	1816	9	GAS
ncbi_428007	DHRSX	+	TTCCTCCAA	3373	3381	9	GAS
ncbi_428007	DHRSX	+	TTCCCCAAA	4703	4711	9	GAS
ncbi_428007	DHRSX	+	Ttgcaaaaa	45	53	9	GAS
ncbi_428007	DHRSX	+	TTGCTTGaa	399	407	9	GAS
ncbi_428007	DHRSX	+	tttcGTAAA	433	441	9	GAS
ncbi_428007	DHRSX	+	TTACCCTAA	711	719	9	GAS
ncbi_428007	DHRSX	+	TTACTATAA	1306	1314	9	GAS
ncbi_428007	DHRSX	+	TTTCTCAAA	1425	1433	9	GAS
ncbi_428007	DHRSX	+	TTACTAAAA	1571	1579	9	GAS
ncbi_427756	CARD9	-	ttacattaa	4492	4500	9	GAS
ncbi_427756	CARD9	-	TTACACTAA	4521	4529	9	GAS
ncbi_427756	CARD9	-	tttcagaaa	5120	5128	9	GAS
ncbi_427756	CARD9	-	TTACACAAA	437	445	9	GAS
ncbi_427756	CARD9	-	ttgcaggaa	1953	1961	9	GAS
ncbi_427756	CARD9	-	TTGCCCCAA	4319	4327	9	GAS
ncbi_427626	NEURL1B	-	TTTCGGAAA	2783	2791	9	GAS
ncbi_427626	NEURL1B	-	TTTCCAAAA	2813	2821	9	GAS
ncbi_427626	NEURL1B	-	TTCCAAAAA	2814	2822	9	GAS
ncbi_427626	NEURL1B	-	TTCCTTAAA	3850	3858	9	GAS
ncbi_427150	PLK2	-	TTTCAGAAA	519	527	9	GAS
ncbi_427150	PLK2	-	TTACACCAA	2551	2559	9	GAS
ncbi_427150	PLK2	-	TTTCTgcaa	3654	3662	9	GAS
ncbi_427150	PLK2	-	tttctaaaa	4620	4628	9	GAS
ncbi_427150	PLK2	-	TTCCCAGAA	5140	5148	9	GAS
ncbi_427150	PLK2	+	TTCCCTGAA	1200	1208	9	GAS
ncbi_427150	PLK2	+	TTCCCTGAA	2613	2621	9	GAS
ncbi_427150	PLK2	+	TTACATCAA	4009	4017	9	GAS
ncbi_427150	PLK2	+	TTTCAGCAA	4429	4437	9	GAS
ncbi_427150	PLK2	-	tttctttaa	204	212	9	GAS
ncbi_427150	PLK2	-	TTTCTAAAA	2196	2204	9	GAS
ncbi_426934	PANX2	+	TTGCTCAAA	1722	1730	9	GAS
ncbi_426934	PANX2	+	TTGCAGCAA	3226	3234	9	GAS
ncbi_426934	PANX2	+	ttgctcAAA	4402	4410	9	GAS
ncbi_426934	PANX2	-	TTCcgtaaa	4	12	9	GAS
ncbi_426068	CELSR1	+	TTCCACCAA	4127	4135	9	GAS
ncbi_426068	CELSR1	+	TTGCTGAAA	4356	4364	9	GAS
ncbi_426068	CELSR1	+	ttgcaagaa	4432	4440	9	GAS
ncbi_426068	CELSR1	+	TTCCACCAA	5001	5009	9	GAS
ncbi_426068	CELSR1	+	TTGCCTGAA	341	349	9	GAS
ncbi_426068	CELSR1	+	TTCCAGAAA	671	679	9	GAS
ncbi_426068	CELSR1	+	TTCCTGGAA	772	780	9	GAS
ncbi_424930	B3GNT7	+	TTCCACTAA	58	66	9	GAS
ncbi_424930	B3GNT7	+	TTTCAATAA	1132	1140	9	GAS
ncbi_424930	B3GNT7	+	TTACAGTAA	1200	1208	9	GAS
ncbi_424930	B3GNT7	+	TTTCATAAA	2149	2157	9	GAS
ncbi_424930	B3GNT7	+	TTACAGTAA	2183	2191	9	GAS
ncbi_424930	B3GNT7	+	TTACCATAA	2659	2667	9	GAS
ncbi_423946	ADAM5P	-	ttgcattaa	81	89	9	GAS
ncbi_423946	ADAM5P	-	TTTCCATAA	911	919	9	GAS
ncbi_423946	ADAM5P	-	TTCCATAAA	912	920	9	GAS
ncbi_423946	ADAM5P	-	ttccccaaa	1563	1571	9	GAS
ncbi_423946	ADAM5P	-	ttcctgcaa	1927	1935	9	GAS
ncbi_423946	ADAM5P	-	TTTCCATAA	3398	3406	9	GAS
ncbi_423946	ADAM5P	-	TTCCATAAA	3399	3407	9	GAS
ncbi_423946	ADAM5P	-	TTGCAACAA	3651	3659	9	GAS
ncbi_423946	ADAM5P	-	TTTCCCAAA	5071	5079	9	GAS
ncbi_423946	ADAM5P	-	TTACTGGAA	5727	5735	9	GAS
ncbi_423703	NUDT13	+	TTACTGCAA	5377	5385	9	GAS
ncbi_423703	NUDT13	+	TTCCTGCAA	5581	5589	9	GAS
ncbi_423703	NUDT13	+	TTACCCCAA	900	908	9	GAS
ncbi_423703	NUDT13	+	TTAccacaa	1079	1087	9	GAS
ncbi_423703	NUDT13	+	TTCCACCAA	1618	1626	9	GAS
ncbi_423703	NUDT13	+	ttccaGTAA	1714	1722	9	GAS
ncbi_423703	NUDT13	+	TTCCCACAA	1758	1766	9	GAS
ncbi_423703	NUDT13	+	TTCCAAGAA	2400	2408	9	GAS
ncbi_423703	NUDT13	+	TTTCAAcaa	2928	2936	9	GAS
ncbi_423703	NUDT13	+	TTGCAAAAA	5278	5286	9	GAS
ncbi_423129	LPXN	-	TTCCTTCAA	5269	5277	9	GAS
ncbi_423129	LPXN	+	tttccttaa	83	91	9	GAS
ncbi_423129	LPXN	+	TTACTCAAA	1412	1420	9	GAS
ncbi_423129	LPXN	+	ttccaTTAA	1519	1527	9	GAS
ncbi_423129	LPXN	+	TTACAGAAA	1958	1966	9	GAS
ncbi_423129	LPXN	+	tttcaaaaa	2421	2429	9	GAS
ncbi_423129	LPXN	+	TTGCCATAA	3111	3119	9	GAS
ncbi_423129	LPXN	+	TTCCTAAAA	4950	4958	9	GAS
ncbi_422649	SLC4A4	-	TTCCAAGAA	2722	2730	9	GAS
ncbi_422649	SLC4A4	-	TTTCCAGAA	2887	2895	9	GAS
ncbi_422649	SLC4A4	-	TTCCTACAA	3197	3205	9	GAS
ncbi_422649	SLC4A4	-	TTTCTATAA	3291	3299	9	GAS
ncbi_422649	SLC4A4	-	ttgcagaaa	5028	5036	9	GAS
ncbi_422649	SLC4A4	-	TTCCAGAAA	1355	1363	9	GAS
ncbi_422649	SLC4A4	-	TTCCTTTAA	2510	2518	9	GAS
ncbi_422649	SLC4A4	-	TTTCCAAAA	3063	3071	9	GAS
ncbi_422649	SLC4A4	-	TTCCCAGAA	3260	3268	9	GAS
ncbi_422633	CL2	+	TTCCCAAAA	5541	5549	9	GAS
ncbi_422633	CL2	+	TTACCATAA	5665	5673	9	GAS
ncbi_422633	CL2	-	ttacagaaa	610	618	9	GAS
ncbi_422633	CL2	-	TTCCTGAAA	1579	1587	9	GAS
ncbi_422633	CL2	-	TTTCTGGAA	2691	2699	9	GAS
ncbi_422395	FMR1	+	TTACTAAAA	4322	4330	9	GAS
ncbi_422395	FMR1	+	TTGCAAGAA	1350	1358	9	GAS
ncbi_422395	FMR1	+	TTGCGTCAA	1583	1591	9	GAS
ncbi_422395	FMR1	+	TTTCTTTAA	1607	1615	9	GAS
ncbi_422395	FMR1	+	TTTCTTCAA	1619	1627	9	GAS
ncbi_422395	FMR1	+	TTTCCTCAA	1775	1783	9	GAS
ncbi_422395	FMR1	+	TTCCTCAAA	1776	1784	9	GAS
ncbi_422395	FMR1	+	TTTCCTAAA	1933	1941	9	GAS
ncbi_422395	FMR1	+	TTCCCCAAA	4916	4924	9	GAS
ncbi_422395	FMR1	+	TTTCCCAAA	5540	5548	9	GAS
ncbi_422000	C3H8ORF80	+	TTACTGAAA	4589	4597	9	GAS
ncbi_422000	C3H8ORF80	+	TTGCAAGAA	4667	4675	9	GAS
ncbi_422000	C3H8ORF80	+	TTCCAGAAA	5273	5281	9	GAS
ncbi_422000	C3H8ORF80	+	TTCCATGAA	1516	1524	9	GAS
ncbi_422000	C3H8ORF80	+	TTTCAAAAA	1658	1666	9	GAS
ncbi_422000	C3H8ORF80	+	tttcaccaA	1694	1702	9	GAS
ncbi_422000	C3H8ORF80	+	TTACTTTAA	2704	2712	9	GAS
ncbi_422000	C3H8ORF80	+	TTCCCGAAa	2786	2794	9	GAS
ncbi_422000	C3H8ORF80	+	ttcctgaaa	2829	2837	9	GAS
ncbi_422000	C3H8ORF80	+	TTACAGGAA	3449	3457	9	GAS
ncbi_422000	C3H8ORF80	+	TTGCACAAA	3991	3999	9	GAS
ncbi_421506	LOC421506	+	TTgcaaaaa	4819	4827	9	GAS
ncbi_421506	LOC421506	+	TTTCAGCAA	5170	5178	9	GAS
ncbi_421506	LOC421506	+	TTTCTAAAA	5246	5254	9	GAS
ncbi_421506	LOC421506	+	ttcctttaa	962	970	9	GAS
ncbi_421506	LOC421506	+	TTCCCTGAA	1737	1745	9	GAS
ncbi_421506	LOC421506	+	TTTCATAAA	1864	1872	9	GAS
ncbi_421506	LOC421506	+	TTCCCAGAA	2329	2337	9	GAS
ncbi_421506	LOC421506	+	TTTCCCAAA	3217	3225	9	GAS
ncbi_421506	LOC421506	+	Ttgcaggaa	3619	3627	9	GAS
ncbi_421297	ALK	-	TTCCCCGAA	5751	5759	9	GAS
ncbi_421297	ALK	+	ttccatcaa	124	132	9	GAS
ncbi_421297	ALK	+	TTTCACTAA	1251	1259	9	GAS
ncbi_421297	ALK	+	ttacaagaa	2610	2618	9	GAS
ncbi_421297	ALK	+	TTTCAATAA	2694	2702	9	GAS
ncbi_421297	ALK	+	TTACAACAA	2882	2890	9	GAS
ncbi_421297	ALK	+	TTACTGGAA	2976	2984	9	GAS
ncbi_421297	ALK	+	tttcctgaa	3189	3197	9	GAS
ncbi_421297	ALK	+	TTCCTGTAA	3765	3773	9	GAS
ncbi_421055	EPB41L3	-	TTTCAGGAA	5368	5376	9	GAS
ncbi_421055	EPB41L3	+	ttacataaa	400	408	9	GAS
ncbi_421055	EPB41L3	+	tttctttaa	1132	1140	9	GAS
ncbi_421055	EPB41L3	+	ttaccataa	2467	2475	9	GAS
ncbi_421055	EPB41L3	+	TTGCCTGAA	3090	3098	9	GAS
ncbi_421055	EPB41L3	+	TTACTAAAA	3772	3780	9	GAS
ncbi_421055	EPB41L3	+	TTCCCCCAA	5844	5852	9	GAS
ncbi_421055	EPB41L3	-	tttcaacAA	2053	2061	9	GAS
ncbi_421055	EPB41L3	-	TTCCTTGAA	2325	2333	9	GAS
ncbi_421055	EPB41L3	-	TTCCAATAA	3533	3541	9	GAS
ncbi_421055	EPB41L3	-	TTACCTCAA	4597	4605	9	GAS
ncbi_420449	PTPRN2	-	TTGCTGTAA	2984	2992	9	GAS
ncbi_420449	PTPRN2	-	TTGCATTAA	3156	3164	9	GAS
ncbi_420449	PTPRN2	-	TTTCCTGAA	3550	3558	9	GAS
ncbi_420449	PTPRN2	-	TTACGTGAA	3717	3725	9	GAS
ncbi_420449	PTPRN2	-	tttcagaaa	4268	4276	9	GAS
ncbi_420386	ADCYAP1R1	-	TTTCAGGAA	4343	4351	9	GAS
ncbi_420386	ADCYAP1R1	-	TTTCTTAAA	4595	4603	9	GAS
ncbi_420386	ADCYAP1R1	-	TTTCCTAAA	742	750	9	GAS
ncbi_420386	ADCYAP1R1	-	TTGCTCCAA	892	900	9	GAS
ncbi_420386	ADCYAP1R1	-	TTCCAGTAA	1979	1987	9	GAS
ncbi_420386	ADCYAP1R1	-	TTCCTCTAA	2167	2175	9	GAS
ncbi_420034	NT5C3B	+	TTTCTTGAA	4646	4654	9	GAS
ncbi_420034	NT5C3B	+	TTACTGAAA	4659	4667	9	GAS
ncbi_420034	NT5C3B	+	TTGCTGCAA	325	333	9	GAS
ncbi_420034	NT5C3B	+	TTGCCACAA	1243	1251	9	GAS
ncbi_420034	NT5C3B	+	TTCCAAAAA	2120	2128	9	GAS
ncbi_420034	NT5C3B	+	TTTCACTAA	2729	2737	9	GAS
ncbi_420034	NT5C3B	+	TTTCTCCAA	3792	3800	9	GAS
ncbi_420034	NT5C3B	+	TTGCAGGAA	4946	4954	9	GAS
ncbi_420034	NT5C3B	-	TTTCAGGAA	3648	3656	9	GAS
ncbi_420034	NT5C3B	-	TTGCTCCAA	3946	3954	9	GAS
ncbi_419596	EDN2	+	TTTCAACAA	3245	3253	9	GAS
ncbi_419596	EDN2	+	TTACTGAAA	3269	3277	9	GAS
ncbi_419596	EDN2	+	TTCCTACAA	3912	3920	9	GAS
ncbi_419596	EDN2	+	TTTCGGCAA	4212	4220	9	GAS
ncbi_419559	EDN2	+	TTTCAGCAA	2454	2462	9	GAS
ncbi_419559	EDN2	+	TTTCTGTAA	2487	2495	9	GAS
ncbi_419559	EDN2	+	TTTCAACAA	2597	2605	9	GAS
ncbi_419559	EDN2	+	TTTCTCCAA	2674	2682	9	GAS
ncbi_419559	EDN2	+	TTGCCTCAA	2862	2870	9	GAS
ncbi_419559	EDN2	+	tttcttaaa	3223	3231	9	GAS
ncbi_419239	BIRC7	+	TTTCACAAA	2582	2590	9	GAS
ncbi_419239	BIRC7	+	TTTCAAGAA	3065	3073	9	GAS
ncbi_419239	BIRC7	+	TTCCCACAA	4500	4508	9	GAS
ncbi_419239	BIRC7	+	TTACACTAA	1676	1684	9	GAS
ncbi_419239	BIRC7	+	ttGCTGTAA	1711	1719	9	GAS
ncbi_419239	BIRC7	+	TTTCATTAA	2716	2724	9	GAS
ncbi_419239	BIRC7	+	TTACTCAAA	3171	3179	9	GAS
ncbi_419239	BIRC7	+	TTACTGTAA	3615	3623	9	GAS
ncbi_419239	BIRC7	+	TTACTGAAA	3853	3861	9	GAS
ncbi_419239	BIRC7	+	TTGCAGTAA	4437	4445	9	GAS
ncbi_419239	BIRC7	+	tttcatgAA	4620	4628	9	GAS
ncbi_419239	BIRC7	+	TTACTGGAA	5390	5398	9	GAS
ncbi_419239	BIRC7	+	TTCCAACAA	683	691	9	GAS
ncbi_419239	BIRC7	+	TTTCTCAAA	1246	1254	9	GAS
ncbi_419239	BIRC7	+	TTTCTTAAA	2238	2246	9	GAS
ncbi_419236	SLC17A9	-	TTTCGCAAA	1164	1172	9	GAS
ncbi_419236	SLC17A9	-	tttcaacaa	4540	4548	9	GAS
ncbi_419236	SLC17A9	-	TTCCTGCAA	5488	5496	9	GAS
ncbi_419236	SLC17A9	-	TTTCAGCAA	5684	5692	9	GAS
ncbi_419236	SLC17A9	+	TTCCTGTAA	45	53	9	GAS
ncbi_419236	SLC17A9	+	TTACTTGAA	2034	2042	9	GAS
ncbi_419236	SLC17A9	+	TTTCAGGAA	2082	2090	9	GAS
ncbi_419236	SLC17A9	+	TTccaataa	2258	2266	9	GAS
ncbi_419236	SLC17A9	+	TTTCTACAA	2386	2394	9	GAS
ncbi_418624	PIGA	+	TTCCACCAA	3073	3081	9	GAS
ncbi_418624	PIGA	+	TTTCCTAAA	3399	3407	9	GAS
ncbi_418624	PIGA	+	TTCCTTAAA	3576	3584	9	GAS
ncbi_418624	PIGA	+	TTCcaggaa	2304	2312	9	GAS
ncbi_418624	PIGA	+	tttcACAAA	2328	2336	9	GAS
ncbi_418624	PIGA	+	TTACTCCAA	2423	2431	9	GAS
ncbi_418624	PIGA	+	TTGCTTCAA	2862	2870	9	GAS
ncbi_418624	PIGA	+	TTCCCTTAA	3926	3934	9	GAS
ncbi_418624	PIGA	+	TTACTCAAA	4119	4127	9	GAS
ncbi_418624	PIGA	-	TTTCAAAAA	539	547	9	GAS
ncbi_418528	TMPRSS2	+	TTACAAGAA	1046	1054	9	GAS
ncbi_418528	TMPRSS2	+	TTCCATTAA	1190	1198	9	GAS
ncbi_418528	TMPRSS2	+	ttcctggaa	1392	1400	9	GAS
ncbi_418528	TMPRSS2	+	TTCCtacaa	1523	1531	9	GAS
ncbi_418528	TMPRSS2	+	TTACCTTAA	2409	2417	9	GAS
ncbi_418166	TUBA8A	-	TTCCACAAA	3052	3060	9	GAS
ncbi_418166	TUBA8A	-	TTGCTGAAA	4774	4782	9	GAS
ncbi_418166	TUBA8A	-	TTTCAGAAA	4820	4828	9	GAS
ncbi_418166	TUBA8A	-	ttcctccaa	5129	5137	9	GAS
ncbi_418166	TUBA8A	-	tttcttaaa	5572	5580	9	GAS
ncbi_418166	TUBA8A	+	TTGCATCAA	984	992	9	GAS
ncbi_418146	IQSEC3	-	TTACCTCAA	3745	3753	9	GAS
ncbi_418146	IQSEC3	+	TTGCAGCAA	2834	2842	9	GAS
ncbi_418146	IQSEC3	+	TTTCTGGAA	4516	4524	9	GAS
ncbi_418146	IQSEC3	+	ttcctgtaa	5581	5589	9	GAS
ncbi_418146	IQSEC3	-	tttccttaa	507	515	9	GAS
ncbi_418146	IQSEC3	-	ttccttaaa	508	516	9	GAS
ncbi_418146	IQSEC3	-	tTGCCTCAA	680	688	9	GAS
ncbi_418146	IQSEC3	-	TTCCTTGAA	1680	1688	9	GAS
ncbi_418146	IQSEC3	-	TTCCTTTAA	1767	1775	9	GAS
ncbi_417965	GRIN2B	+	ttgcctgaa	5700	5708	9	GAS
ncbi_417965	GRIN2B	+	TTGCATGAA	5741	5749	9	GAS
ncbi_417965	GRIN2B	+	TTACAGAAA	5842	5850	9	GAS
ncbi_417965	GRIN2B	-	TTCCATGAA	2	10	9	GAS
ncbi_417965	GRIN2B	-	TTGCTTTAA	461	469	9	GAS
ncbi_417965	GRIN2B	-	TTTCTGTAA	1760	1768	9	GAS
ncbi_417965	GRIN2B	-	TTTCCAGAA	1912	1920	9	GAS
ncbi_417965	GRIN2B	-	TTCCAGAAA	1913	1921	9	GAS
ncbi_417965	GRIN2B	-	TTGCTGGAA	2839	2847	9	GAS
ncbi_417965	GRIN2B	-	TTACCAGAA	3388	3396	9	GAS
ncbi_416734	PAK5	+	TTACTCAAA	3340	3348	9	GAS
ncbi_416734	PAK5	+	TTTCTGTAA	4736	4744	9	GAS
ncbi_416734	PAK5	+	TTTCTATAA	5369	5377	9	GAS
ncbi_416229	ARL10	+	TTGCTGCAA	990	998	9	GAS
ncbi_416229	ARL10	+	TTTCATAAA	1195	1203	9	GAS
ncbi_416229	ARL10	+	TTACTTTAA	135	143	9	GAS
ncbi_416229	ARL10	+	TTACTTTaa	530	538	9	GAS
ncbi_416229	ARL10	+	TTGCCctaa	962	970	9	GAS
ncbi_416229	ARL10	+	TTCCTGcaa	1008	1016	9	GAS
ncbi_416229	ARL10	+	tttcaaaaa	1568	1576	9	GAS
ncbi_416229	ARL10	+	TTACTGAAA	2218	2226	9	GAS
ncbi_416229	ARL10	+	TTGCAGAAA	2306	2314	9	GAS
ncbi_416229	ARL10	+	TTTCTTTAA	2345	2353	9	GAS
ncbi_415724	TOX3	+	TTCCAGAAA	4633	4641	9	GAS
ncbi_415724	TOX3	+	ttccagaaa	4733	4741	9	GAS
ncbi_415724	TOX3	+	tttcttgaa	4797	4805	9	GAS
ncbi_415724	TOX3	+	ttccaccaA	5867	5875	9	GAS
ncbi_415724	TOX3	+	TTCCCTCAA	349	357	9	GAS
ncbi_415724	TOX3	+	TTCCCCGAA	5659	5667	9	GAS
ncbi_415724	TOX3	+	TTGCGGGAA	330	338	9	GAS
ncbi_415724	TOX3	+	TTACCTGAA	1934	1942	9	GAS
ncbi_415724	TOX3	+	TTGCAAGAA	2259	2267	9	GAS
ncbi_415724	TOX3	+	TTCCACAAA	3071	3079	9	GAS
ncbi_415724	TOX3	+	TTGCCAAAA	3149	3157	9	GAS
ncbi_415724	TOX3	+	TTCCAGCAA	4817	4825	9	GAS
ncbi_415724	TOX3	+	TTGCCACAA	5381	5389	9	GAS
ncbi_415724	TOX3	+	TTTCTccaa	917	925	9	GAS
ncbi_415303	STOML1	+	TTCCACCAA	2845	2853	9	GAS
ncbi_415303	STOML1	+	TTTCTACAA	2898	2906	9	GAS
ncbi_415303	STOML1	+	TTTCATTAA	3973	3981	9	GAS
ncbi_403121	IFI27L2	+	TTGCAATAA	5857	5865	9	GAS
ncbi_403121	IFI27L2	+	TTTCGGTAA	341	349	9	GAS
ncbi_403121	IFI27L2	+	TTCCATCAA	960	968	9	GAS
ncbi_403121	IFI27L2	+	TTTCTATAa	1008	1016	9	GAS
ncbi_403121	IFI27L2	+	TTCCAAAAA	1188	1196	9	GAS
ncbi_403121	IFI27L2	+	TTCCTAAAA	1474	1482	9	GAS
ncbi_403121	IFI27L2	+	TTGCTAAAA	2739	2747	9	GAS
ncbi_396370	C3	+	TTTCTTCAA	5793	5801	9	GAS
ncbi_396160	WNT1	+	TTCCCTTAA	5053	5061	9	GAS
ncbi_395962	FSHR	-	TTCCTGGAA	3826	3834	9	GAS
ncbi_395962	FSHR	-	TTCCTGTAA	4377	4385	9	GAS
ncbi_395962	FSHR	-	TTACTTCAA	5119	5127	9	GAS
ncbi_395962	FSHR	+	TTGCTTCAA	674	682	9	GAS
ncbi_395962	FSHR	+	TTACAGAAA	1385	1393	9	GAS
ncbi_395962	FSHR	+	ttcccttaa	1555	1563	9	GAS
ncbi_395962	FSHR	+	TTTCTGCAA	2325	2333	9	GAS
ncbi_395962	FSHR	+	TTACAATAA	2706	2714	9	GAS
ncbi_395962	FSHR	+	TTGCACAAA	2819	2827	9	GAS
ncbi_395962	FSHR	+	TTGCTACAA	3683	3691	9	GAS
ncbi_395962	FSHR	+	TTCCTCAAA	3818	3826	9	GAS
ncbi_395962	FSHR	+	ttcctttaa	3844	3852	9	GAS
ncbi_395962	FSHR	+	TTACATTAA	4043	4051	9	GAS
ncbi_395962	FSHR	+	TTACTTTAA	4861	4869	9	GAS
ncbi_395962	FSHR	+	TTGCTGCAA	4993	5001	9	GAS
ncbi_395429	POSTN	-	TTCCAATAA	1896	1904	9	GAS
ncbi_395429	POSTN	-	TTCCAGCAA	4327	4335	9	GAS
ncbi_395429	POSTN	-	TTTCTGAAA	5105	5113	9	GAS
ncbi_395429	POSTN	-	TTTCATAAA	5571	5579	9	GAS
ncbi_395429	POSTN	+	tttcaaaaa	1415	1423	9	GAS
ncbi_395429	POSTN	+	TTTCTGCAA	1945	1953	9	GAS
ncbi_395429	POSTN	+	ttgcatcaa	4815	4823	9	GAS
ncbi_395429	POSTN	+	TTTCTAGAA	130	138	9	GAS
ncbi_395429	POSTN	+	tttcttcaa	1508	1516	9	GAS
ncbi_395429	POSTN	+	TTTCAGGAA	2963	2971	9	GAS
ncbi_395429	POSTN	+	TTGCAAGAA	3864	3872	9	GAS
ncbi_395429	POSTN	+	TTTCTGCAA	4294	4302	9	GAS
ncbi_395429	POSTN	+	TTCCAACAA	4526	4534	9	GAS
ncbi_395429	POSTN	-	TTCCCCCAA	648	656	9	GAS
ncbi_395429	POSTN	-	TTTCAGGAA	2712	2720	9	GAS
ncbi_395267	FMO3	-	TTGCTAGAA	4576	4584	9	GAS
ncbi_395267	FMO3	-	TTTCTCTaa	4929	4937	9	GAS
ncbi_395267	FMO3	-	TTGCTGAAA	5795	5803	9	GAS
ncbi_395267	FMO3	-	TTACCAAAA	1343	1351	9	GAS
ncbi_395267	FMO3	-	TTGCTCCAA	1455	1463	9	GAS
ncbi_395079	FBN3	+	TTTCTGTAA	1903	1911	9	GAS
ncbi_395079	FBN3	+	ttaccagaa	624	632	9	GAS
ncbi_395079	FBN3	+	TTtccagaa	1441	1449	9	GAS
ncbi_395079	FBN3	+	tttctgtaa	1622	1630	9	GAS
ncbi_395079	FBN3	+	TTCCCTGAA	5611	5619	9	GAS
ncbi_395079	FBN3	-	TTACTGTAA	772	780	9	GAS
ncbi_374209	ITGB3	-	TTTCTGCAA	1908	1916	9	GAS
ncbi_374209	ITGB3	-	TTGCAACAA	2274	2282	9	GAS
ncbi_374209	ITGB3	-	TTCCTTTAA	680	688	9	GAS
ncbi_374209	ITGB3	-	TTGCAGTAA	2125	2133	9	GAS
ncbi_374209	ITGB3	-	TTTCCCAAA	3599	3607	9	GAS
ncbi_373969	DLX5	+	TTGCTCCAA	2069	2077	9	GAS
ncbi_373969	DLX5	+	TTCCCCGAA	2504	2512	9	GAS
ncbi_373969	DLX5	+	TTCCTGCAA	2862	2870	9	GAS
ncbi_373969	DLX5	+	TTCCCgtaa	2940	2948	9	GAS
ncbi_373969	DLX5	+	TTACAGCAA	3718	3726	9	GAS
ncbi_373969	DLX5	+	TTTCAATAA	5366	5374	9	GAS
ncbi_112532617	LOC112532617	-	ttccagaaa	4417	4425	9	GAS
ncbi_112532617	LOC112532617	-	ttccaaTAA	594	602	9	GAS
ncbi_112532617	LOC112532617	-	TTTCTCAAA	780	788	9	GAS
ncbi_112532617	LOC112532617	-	TTCCTGAAA	3349	3357	9	GAS
ncbi_112531280	LOC112531280	-	ttacagaaa	913	921	9	GAS
ncbi_112531280	LOC112531280	-	TTCCACTAA	1878	1886	9	GAS
ncbi_112531280	LOC112531280	-	TTCCTTGAA	2893	2901	9	GAS
ncbi_112531280	LOC112531280	-	TTGCAGAAA	3336	3344	9	GAS
ncbi_112530160	PHYHIP	-	TTGCTGCAA	337	345	9	GAS
ncbi_107054704	LOC107054474	-	TTTCTTGAA	813	821	9	GAS
ncbi_107054704	LOC107054474	+	TTCCCTCAA	494	502	9	GAS
ncbi_107054704	LOC107054474	+	TTACCAAAA	525	533	9	GAS
ncbi_107054474	LOC107054474	+	TTTCTCAAA	4953	4961	9	GAS
ncbi_107054474	LOC107054474	-	TTACCCCAA	314	322	9	GAS
ncbi_107053353	LOC107053353	+	ttccttcaa	232	240	9	GAS
ncbi_107053353	LOC107053353	+	TTGCTCAAA	552	560	9	GAS
ncbi_107053353	LOC107053353	+	TTTCCAAAA	750	758	9	GAS
ncbi_107053353	LOC107053353	+	TTCCTTGAA	1639	1647	9	GAS
ncbi_107053353	LOC107053353	+	TTCCTTCAA	3140	3148	9	GAS
ncbi_107053353	LOC107053353	+	TTCCATTAA	3196	3204	9	GAS
ncbi_107053353	LOC107053353	+	TTCCATCAA	3514	3522	9	GAS
ncbi_107053353	LOC107053353	+	TTCCTGTAA	4500	4508	9	GAS
ncbi_107049250	LOC107049250	-	ttgctggaa	5126	5134	9	GAS
ncbi_107049250	LOC107049250	-	TTCCAAGAA	5360	5368	9	GAS
ncbi_107049250	LOC107049250	+	TTACTGAAA	180	188	9	GAS
ncbi_101752046	LOC101752046	-	TTTCACAAA	3884	3892	9	GAS
ncbi_101752046	LOC101752046	-	TTACACTAA	3973	3981	9	GAS
ncbi_101752046	LOC101752046	-	TTtccaaaa	4289	4297	9	GAS
ncbi_101752046	LOC101752046	-	tttccagaa	4638	4646	9	GAS
ncbi_101752046	LOC101752046	-	ttccagaaa	4639	4647	9	GAS
ncbi_101752046	LOC101752046	-	TTGCCAAAA	4847	4855	9	GAS
ncbi_101749333	KRT18	-	TTACTCTAA	3000	3008	9	GAS
ncbi_101749333	KRT18	-	TTTCAGCAA	3161	3169	9	GAS
ncbi_100858650	FAM110A	-	tttctttaa	1134	1142	9	GAS
ncbi_100858650	FAM110A	-	TTACCAAAA	2009	2017	9	GAS

## Sheet: Exclusive type II ISGs
Gene ID	Gene name	strand	match_seq	start	end	len	type
XLOC_018133	EF2	-	TTTCTAGAA	1529	1537	9	GAS
XLOC_018133	EF2	-	TTACCATAA	2791	2799	9	GAS
XLOC_018133	EF2	-	TTACACAAa	2881	2889	9	GAS
XLOC_018133	EF2	-	TTGCAACAA	3182	3190	9	GAS
XLOC_018133	EF2	-	TTACTAAAA	3309	3317	9	GAS
XLOC_018133	EF2	-	TTTCATCAA	4048	4056	9	GAS
XLOC_018133	EF2	-	TTCCAGCAA	4256	4264	9	GAS
XLOC_018133	EF2	-	TTGCAGGAA	5024	5032	9	GAS
XLOC_018133	EF2	-	TTACTGTAA	5431	5439	9	GAS
XLOC_014008	XLOC_014008	-	TTGCGACAA	895	903	9	GAS
XLOC_014008	XLOC_014008	-	TTTCATGAA	1274	1282	9	GAS
XLOC_014008	XLOC_014008	-	TTCCCACAA	1954	1962	9	GAS
XLOC_014008	XLOC_014008	-	TTCCTTGAA	2160	2168	9	GAS
XLOC_014008	XLOC_014008	-	TTACATAAA	3058	3066	9	GAS
XLOC_014008	XLOC_014008	-	TTGCTTGAA	3867	3875	9	GAS
XLOC_014008	XLOC_014008	-	TTGCTAGAA	3953	3961	9	GAS
XLOC_014008	XLOC_014008	-	TTCCCTAAA	4421	4429	9	GAS
XLOC_014008	XLOC_014008	-	TTTCAGTAA	4528	4536	9	GAS
XLOC_014008	XLOC_014008	-	tttcagaaa	5619	5627	9	GAS
XLOC_009268	XLOC_009268	+	GGTTTCCTTTTCC	5403	5415	13	ISRE
XLOC_009268	XLOC_009268	+	TTACTATAA	583	591	9	GAS
XLOC_009268	XLOC_009268	+	TTTCCTAAA	708	716	9	GAS
XLOC_009268	XLOC_009268	+	tttcttaaa	1451	1459	9	GAS
XLOC_009268	XLOC_009268	+	TTGCATaaa	1711	1719	9	GAS
XLOC_009268	XLOC_009268	+	TTACAGAAA	2654	2662	9	GAS
XLOC_009268	XLOC_009268	+	TTCCTGTAA	3170	3178	9	GAS
XLOC_009268	XLOC_009268	+	TTACCTGAA	3503	3511	9	GAS
XLOC_009268	XLOC_009268	+	TTTCTCCAA	3561	3569	9	GAS
XLOC_009268	XLOC_009268	+	TTGCAGAAA	3605	3613	9	GAS
XLOC_009268	XLOC_009268	+	TTCCATCAA	3667	3675	9	GAS
XLOC_009268	XLOC_009268	+	TTGCAACAa	4113	4121	9	GAS
XLOC_009268	XLOC_009268	+	TTGCTCCAA	4894	4902	9	GAS
XLOC_009268	XLOC_009268	+	tttcaaaaa	5039	5047	9	GAS
XLOC_009268	XLOC_009268	+	TTGCTCAAA	5762	5770	9	GAS
XLOC_009268	XLOC_009268	+	TTTCTGTAA	5817	5825	9	GAS
XLOC_007980	XLOC_007980	-	agtttcatttct	2042	2053	12	ISRE
XLOC_007980	XLOC_007980	-	agtttcatttct	2042	2053	12	ISRE
XLOC_007980	XLOC_007980	-	TTCCCAGAA	175	183	9	GAS
XLOC_007980	XLOC_007980	-	TTTCCAGAA	1007	1015	9	GAS
XLOC_007980	XLOC_007980	-	ttccaaAAA	1432	1440	9	GAS
XLOC_007980	XLOC_007980	-	TTGCTCAAA	1767	1775	9	GAS
XLOC_007980	XLOC_007980	-	tttctttaa	1968	1976	9	GAS
XLOC_007980	XLOC_007980	-	tttctccaa	2642	2650	9	GAS
XLOC_007980	XLOC_007980	-	TTACATCAA	3186	3194	9	GAS
XLOC_007980	XLOC_007980	-	TTGCTTGAA	4093	4101	9	GAS
XLOC_007980	XLOC_007980	-	TTTCCTGAA	4263	4271	9	GAS
XLOC_007980	XLOC_007980	-	TTGCACAAA	4404	4412	9	GAS
XLOC_005030	XLOC_005030	+	tttcatgaa	47	55	9	GAS
XLOC_005030	XLOC_005030	+	TTACAGTAA	584	592	9	GAS
XLOC_005030	XLOC_005030	+	ttacatgaa	1066	1074	9	GAS
XLOC_005030	XLOC_005030	+	TTTCACAAA	3856	3864	9	GAS
XLOC_005030	XLOC_005030	+	TTGCttaaa	4708	4716	9	GAS
XLOC_005030	XLOC_005030	+	TTGCCTCAA	5047	5055	9	GAS
XLOC_005030	XLOC_005030	+	TTACTTCAA	5587	5595	9	GAS
XLOC_005030	XLOC_005030	+	tttcctaaa	5783	5791	9	GAS
XLOC_004852	XLOC_004852	+	TTCCAGAAA	744	752	9	GAS
XLOC_004852	XLOC_004852	+	TTGCTGTAA	1087	1095	9	GAS
XLOC_004852	XLOC_004852	+	TTACTTCAA	1308	1316	9	GAS
XLOC_004852	XLOC_004852	+	TTACATAAA	1510	1518	9	GAS
XLOC_004852	XLOC_004852	+	TTCCACGAA	2525	2533	9	GAS
XLOC_004852	XLOC_004852	+	TTTCCATAA	2706	2714	9	GAS
XLOC_004852	XLOC_004852	+	TTCCATAAA	2707	2715	9	GAS
XLOC_004852	XLOC_004852	+	TTTCACCAA	2728	2736	9	GAS
XLOC_004852	XLOC_004852	+	TTTCTGAAA	3324	3332	9	GAS
XLOC_004852	XLOC_004852	+	TTTCCAAAA	3698	3706	9	GAS
XLOC_004852	XLOC_004852	+	TTCCAAAAA	3699	3707	9	GAS
XLOC_004852	XLOC_004852	+	tttcaaaaa	4469	4477	9	GAS
XLOC_004852	XLOC_004852	+	ttcccaaaa	5580	5588	9	GAS
XLOC_004590	XLOC_004590	+	TTACGCAAA	535	543	9	GAS
XLOC_004590	XLOC_004590	+	TTTCACAAA	2411	2419	9	GAS
XLOC_004590	XLOC_004590	+	TTGCAGAAA	3241	3249	9	GAS
XLOC_004590	XLOC_004590	+	TTACAGGAA	3668	3676	9	GAS
XLOC_004590	XLOC_004590	+	tttctgaaa	5600	5608	9	GAS
XLOC_001390	XLOC_001390	-	TTACATAAA	7	15	9	GAS
XLOC_001390	XLOC_001390	-	ttactgaaa	332	340	9	GAS
XLOC_001390	XLOC_001390	-	TTACTCCAA	347	355	9	GAS
XLOC_001390	XLOC_001390	-	TTGCCTAAA	558	566	9	GAS
XLOC_001390	XLOC_001390	-	TTACTGTAA	782	790	9	GAS
XLOC_001390	XLOC_001390	-	TTCCCCAAA	1557	1565	9	GAS
XLOC_001390	XLOC_001390	-	TTCCAACAA	3573	3581	9	GAS
XLOC_001390	XLOC_001390	-	TTCCAGCAA	3624	3632	9	GAS
XLOC_001390	XLOC_001390	-	TTCCGAAAA	3642	3650	9	GAS
XLOC_001390	XLOC_001390	-	TTGCTTCAA	3884	3892	9	GAS
XLOC_001390	XLOC_001390	-	tttctgaaa	4264	4272	9	GAS
XLOC_001390	XLOC_001390	-	TTTCACCAA	4751	4759	9	GAS
XLOC_000204	XLOC_000204	+	AGTTTCTGTTTCT	1052	1064	13	ISRE
XLOC_000204	XLOC_000204	+	TTGCTGCAA	557	565	9	GAS
XLOC_000204	XLOC_000204	+	TTGCTGCAA	1189	1197	9	GAS
XLOC_000204	XLOC_000204	+	TTTCCAGAA	1940	1948	9	GAS
XLOC_000204	XLOC_000204	+	TTTCTGAAA	2479	2487	9	GAS
XLOC_000204	XLOC_000204	+	ttccctgAA	3022	3030	9	GAS
XLOC_000204	XLOC_000204	+	tttcaaaaa	3249	3257	9	GAS
XLOC_000204	XLOC_000204	+	TTGCAGTAA	4222	4230	9	GAS
XLOC_000204	XLOC_000204	+	tttcatgaa	5279	5287	9	GAS
ncbi_776275	LOC776275	-	ggtttcctttcc	3841	3852	12	ISRE
ncbi_776275	LOC776275	-	ggtttcctttcc	3841	3852	12	ISRE
ncbi_776275	LOC776275	-	TTCCAAGAA	169	177	9	GAS
ncbi_776275	LOC776275	-	TTTCAAAAA	983	991	9	GAS
ncbi_776275	LOC776275	-	TTCCACTAA	1624	1632	9	GAS
ncbi_776275	LOC776275	-	ttacagaaa	1827	1835	9	GAS
ncbi_776275	LOC776275	-	tttctggaa	2992	3000	9	GAS
ncbi_776275	LOC776275	-	TTCCCAGAA	3374	3382	9	GAS
ncbi_776275	LOC776275	-	TTTCTTGAA	5960	5968	9	GAS
ncbi_772243	LOC772243	-	TTACAAAAA	608	616	9	GAS
ncbi_772243	LOC772243	-	Ttgctacaa	652	660	9	GAS
ncbi_772243	LOC772243	-	TTACCATAA	1310	1318	9	GAS
ncbi_772243	LOC772243	-	TTccaacaa	2046	2054	9	GAS
ncbi_772243	LOC772243	-	ttacagTAA	2204	2212	9	GAS
ncbi_772243	LOC772243	-	TTCCTGTAA	2221	2229	9	GAS
ncbi_772243	LOC772243	-	ttgcaaaaa	2519	2527	9	GAS
ncbi_772243	LOC772243	-	TTACAGGAA	2837	2845	9	GAS
ncbi_772243	LOC772243	-	TTGCAAGAA	5374	5382	9	GAS
ncbi_772243	LOC772243	-	TTGCTTTAA	5729	5737	9	GAS
ncbi_771537	MEIKIN	-	TTACTTCAA	986	994	9	GAS
ncbi_771537	MEIKIN	-	TTGCCACAA	1268	1276	9	GAS
ncbi_771537	MEIKIN	-	TTCCAGGAA	1545	1553	9	GAS
ncbi_771537	MEIKIN	-	TTACCATAA	2644	2652	9	GAS
ncbi_771537	MEIKIN	-	TTCCCCAAA	3937	3945	9	GAS
ncbi_771537	MEIKIN	-	TTCCAGGAA	4089	4097	9	GAS
ncbi_771537	MEIKIN	-	TTGCTACAA	4471	4479	9	GAS
ncbi_771537	MEIKIN	-	TTTCAGCAA	4893	4901	9	GAS
ncbi_768576	FOXL1	-	TTACCTTAA	1097	1105	9	GAS
ncbi_768576	FOXL1	-	TTCCCCAAA	1647	1655	9	GAS
ncbi_768576	FOXL1	-	TTGCTACAA	3260	3268	9	GAS
ncbi_768576	FOXL1	-	TTGCAGAAA	3597	3605	9	GAS
ncbi_768473	FAM155A	+	TTTCCTAAA	173	181	9	GAS
ncbi_768473	FAM155A	+	tttcataaa	647	655	9	GAS
ncbi_768473	FAM155A	+	TTTCAGCAA	683	691	9	GAS
ncbi_768473	FAM155A	+	TTTCTTAAA	1685	1693	9	GAS
ncbi_768473	FAM155A	+	TTTCTTGAA	2246	2254	9	GAS
ncbi_768473	FAM155A	+	tttctggaa	2259	2267	9	GAS
ncbi_768473	FAM155A	+	TTACTGGAA	2460	2468	9	GAS
ncbi_768473	FAM155A	+	Tttcaagaa	2561	2569	9	GAS
ncbi_768473	FAM155A	+	tttcattaa	2984	2992	9	GAS
ncbi_768473	FAM155A	+	TTTCTGAAA	3688	3696	9	GAS
ncbi_429039	SLC23A3	+	TTGCAGGAA	4553	4561	9	GAS
ncbi_428994	CPS1	+	TTTCACAAA	2635	2643	9	GAS
ncbi_428994	CPS1	+	TTCCCACAA	2654	2662	9	GAS
ncbi_428994	CPS1	+	TTACTAAAA	4307	4315	9	GAS
ncbi_428760	ADAMTS3	-	ttaCAATAA	63	71	9	GAS
ncbi_428760	ADAMTS3	-	TTACTGAAA	330	338	9	GAS
ncbi_428760	ADAMTS3	-	TTCCCAGAA	688	696	9	GAS
ncbi_428760	ADAMTS3	-	TTCCAGGAA	1176	1184	9	GAS
ncbi_428760	ADAMTS3	-	TTACTGGAA	1248	1256	9	GAS
ncbi_428760	ADAMTS3	-	TTACAACAA	1613	1621	9	GAS
ncbi_428760	ADAMTS3	-	TTACTGAAA	2323	2331	9	GAS
ncbi_428760	ADAMTS3	-	TTTCATTAA	2483	2491	9	GAS
ncbi_428760	ADAMTS3	-	tttctttaa	3346	3354	9	GAS
ncbi_428760	ADAMTS3	-	TTTCCAAAA	4755	4763	9	GAS
ncbi_428760	ADAMTS3	-	TTCCAAAAA	4756	4764	9	GAS
ncbi_428707	HTR2C	+	TTCCTCAAA	1118	1126	9	GAS
ncbi_428707	HTR2C	+	TTTCTGAAA	1485	1493	9	GAS
ncbi_428707	HTR2C	+	TTTCTGGAA	1617	1625	9	GAS
ncbi_428707	HTR2C	+	TTTCCAGAA	1632	1640	9	GAS
ncbi_428707	HTR2C	+	TTGctcaaa	2741	2749	9	GAS
ncbi_428707	HTR2C	+	TTTCCATAA	3109	3117	9	GAS
ncbi_428707	HTR2C	+	TTGCACAAA	4655	4663	9	GAS
ncbi_427687	PLCB1	-	TTTCTAAAA	186	194	9	GAS
ncbi_427687	PLCB1	-	TTCCTGTAA	292	300	9	GAS
ncbi_427687	PLCB1	-	TTGCATGAA	350	358	9	GAS
ncbi_427687	PLCB1	-	TTTCCAGAA	418	426	9	GAS
ncbi_427687	PLCB1	-	TTTCAGTAA	927	935	9	GAS
ncbi_427687	PLCB1	-	TTGCCTGAA	960	968	9	GAS
ncbi_427687	PLCB1	-	tttctggaa	2516	2524	9	GAS
ncbi_427687	PLCB1	-	TTTCTGGAA	3002	3010	9	GAS
ncbi_427687	PLCB1	-	TTTCATGAA	3249	3257	9	GAS
ncbi_427687	PLCB1	-	ttgcagaaa	3460	3468	9	GAS
ncbi_427687	PLCB1	-	TTTCAGCAA	3639	3647	9	GAS
ncbi_427687	PLCB1	-	TTTCCAGAA	3666	3674	9	GAS
ncbi_427687	PLCB1	-	TTGCTCCAa	3836	3844	9	GAS
ncbi_427687	PLCB1	-	TTTCCTTAA	4975	4983	9	GAS
ncbi_427687	PLCB1	-	TTTCTTTAA	5159	5167	9	GAS
ncbi_427687	PLCB1	-	TTCCTTAAA	5259	5267	9	GAS
ncbi_427302	FSD1L	+	TTCCTGGAA	335	343	9	GAS
ncbi_427302	FSD1L	+	TTACATAAA	2562	2570	9	GAS
ncbi_427302	FSD1L	+	Ttgcctgaa	2573	2581	9	GAS
ncbi_427302	FSD1L	+	tttcttcaa	2632	2640	9	GAS
ncbi_427302	FSD1L	+	TTACAGCAA	3632	3640	9	GAS
ncbi_427302	FSD1L	+	ttTCCCAAA	3804	3812	9	GAS
ncbi_427302	FSD1L	+	TTACTTTAA	4209	4217	9	GAS
ncbi_427302	FSD1L	+	TTCCTTGAA	4838	4846	9	GAS
ncbi_424994	LRRC31	+	TTGCAAGAA	305	313	9	GAS
ncbi_424994	LRRC31	+	TTACAGCAA	1030	1038	9	GAS
ncbi_424994	LRRC31	+	TTTCCGCAA	2501	2509	9	GAS
ncbi_424994	LRRC31	+	TTTCTGGAA	2521	2529	9	GAS
ncbi_424994	LRRC31	+	TTACTGGAA	3255	3263	9	GAS
ncbi_424994	LRRC31	+	TTCCAGCAA	3354	3362	9	GAS
ncbi_424297	THSD7B	+	agaaatgaaacC	2141	2152	12	ISRE-r
ncbi_424297	THSD7B	+	agaaatgaaacC	2141	2152	12	ISRE-r
ncbi_424297	THSD7B	+	TTACTAGAA	1022	1030	9	GAS
ncbi_424297	THSD7B	+	TTTCAGGAA	1089	1097	9	GAS
ncbi_424297	THSD7B	+	TTTCATCAA	1153	1161	9	GAS
ncbi_424297	THSD7B	+	TTTCATAAA	1224	1232	9	GAS
ncbi_424297	THSD7B	+	tttcagtaa	1287	1295	9	GAS
ncbi_424297	THSD7B	+	TTTCACAAA	1620	1628	9	GAS
ncbi_424297	THSD7B	+	TTCCTCCAA	2872	2880	9	GAS
ncbi_424297	THSD7B	+	TTGCCAGAA	3589	3597	9	GAS
ncbi_424297	THSD7B	+	TTGCAGCAA	3813	3821	9	GAS
ncbi_424297	THSD7B	+	TTCCTTCAA	4215	4223	9	GAS
ncbi_424283	NCKAP5	-	TTTCACAAA	128	136	9	GAS
ncbi_424283	NCKAP5	-	TTCCAataa	191	199	9	GAS
ncbi_424283	NCKAP5	-	TTCCCCCAA	514	522	9	GAS
ncbi_424283	NCKAP5	-	TTGCAGAAA	2027	2035	9	GAS
ncbi_424283	NCKAP5	-	tttcattaa	2216	2224	9	GAS
ncbi_424283	NCKAP5	-	TTGCACTAA	2791	2799	9	GAS
ncbi_424283	NCKAP5	-	tttctgaaa	3127	3135	9	GAS
ncbi_424283	NCKAP5	-	TTACCAGAA	3247	3255	9	GAS
ncbi_424283	NCKAP5	-	TTACTGTAA	4285	4293	9	GAS
ncbi_424283	NCKAP5	-	TTTCTgcaa	4405	4413	9	GAS
ncbi_424283	NCKAP5	-	tttccccaa	4428	4436	9	GAS
ncbi_424283	NCKAP5	-	TTCCAGTAA	4444	4452	9	GAS
ncbi_424283	NCKAP5	-	TTCCCCAAA	4454	4462	9	GAS
ncbi_423796	PCGF5	+	TTTCATAAA	239	247	9	GAS
ncbi_423796	PCGF5	+	TTCCTGCAA	676	684	9	GAS
ncbi_423796	PCGF5	+	TTGCATAAA	2044	2052	9	GAS
ncbi_423796	PCGF5	+	TTTCTGGAA	2198	2206	9	GAS
ncbi_423796	PCGF5	+	TTCCAGTAA	3616	3624	9	GAS
ncbi_423796	PCGF5	+	TTGCTTAAA	3936	3944	9	GAS
ncbi_423189	LRP4	+	tttctcaaa	394	402	9	GAS
ncbi_423189	LRP4	+	tttctgtaa	1740	1748	9	GAS
ncbi_423189	LRP4	+	ttGCATAAA	3112	3120	9	GAS
ncbi_423189	LRP4	+	TTTCTCTAA	3513	3521	9	GAS
ncbi_423189	LRP4	+	TTTCTAAAA	3963	3971	9	GAS
ncbi_423079	HPS5	-	TTCCCTGAA	315	323	9	GAS
ncbi_423079	HPS5	-	TTTCAATAA	1102	1110	9	GAS
ncbi_423079	HPS5	-	tttcatcaa	1616	1624	9	GAS
ncbi_423079	HPS5	-	TTGCAGGAA	1689	1697	9	GAS
ncbi_423079	HPS5	-	ttacaaTAA	2250	2258	9	GAS
ncbi_423079	HPS5	-	tttcttaaa	2292	2300	9	GAS
ncbi_423079	HPS5	-	TTCCCAGAA	2952	2960	9	GAS
ncbi_423079	HPS5	-	TTCCAGAAA	3515	3523	9	GAS
ncbi_423079	HPS5	-	TTACAAAAA	5819	5827	9	GAS
ncbi_423056	TRIM66	+	TTTCTGGAA	348	356	9	GAS
ncbi_423056	TRIM66	+	TTTCAGTAA	1558	1566	9	GAS
ncbi_423056	TRIM66	+	TTACAGAAA	1662	1670	9	GAS
ncbi_423056	TRIM66	+	tttcttcaa	1688	1696	9	GAS
ncbi_423056	TRIM66	+	ttGCTTGAA	1968	1976	9	GAS
ncbi_423056	TRIM66	+	TTTCTTAAA	3731	3739	9	GAS
ncbi_423056	TRIM66	+	TTCCATAAA	3841	3849	9	GAS
ncbi_423056	TRIM66	+	TTACCAAAA	4877	4885	9	GAS
ncbi_423056	TRIM66	+	TTACAGAAA	4919	4927	9	GAS
ncbi_423056	TRIM66	+	tttctttaa	5642	5650	9	GAS
ncbi_423056	TRIM66	+	TTACTACAA	5662	5670	9	GAS
ncbi_422782	NSUN7	-	TTTCATAAA	140	148	9	GAS
ncbi_422782	NSUN7	-	TTccagaaa	1024	1032	9	GAS
ncbi_422782	NSUN7	-	TTCCCTAAA	1594	1602	9	GAS
ncbi_422782	NSUN7	-	TTCCAACAA	2133	2141	9	GAS
ncbi_422782	NSUN7	-	TTGCAACAA	2454	2462	9	GAS
ncbi_422782	NSUN7	-	TTTCTCTAA	2479	2487	9	GAS
ncbi_422782	NSUN7	-	TTTCTAAAA	2519	2527	9	GAS
ncbi_422782	NSUN7	-	TTGCAGTAA	2777	2785	9	GAS
ncbi_422782	NSUN7	-	ttacaggaa	3832	3840	9	GAS
ncbi_422782	NSUN7	-	TTCCACAAA	3879	3887	9	GAS
ncbi_422782	NSUN7	-	TTGCACAAA	4235	4243	9	GAS
ncbi_422782	NSUN7	-	TTTCATAAA	4728	4736	9	GAS
ncbi_422782	NSUN7	-	TTACCACAA	4753	4761	9	GAS
ncbi_422782	NSUN7	-	tttctgaaa	4935	4943	9	GAS
ncbi_422782	NSUN7	-	TTACCAGAA	5037	5045	9	GAS
ncbi_422782	NSUN7	-	TTCCAGTAA	5639	5647	9	GAS
ncbi_421369	ATF3	-	TTTCATAAA	724	732	9	GAS
ncbi_421369	ATF3	-	TTACCTAAA	951	959	9	GAS
ncbi_421369	ATF3	-	TTTCTTGAA	1309	1317	9	GAS
ncbi_421369	ATF3	-	TTCCTTGAA	1822	1830	9	GAS
ncbi_421369	ATF3	-	TTTCTTAAA	1852	1860	9	GAS
ncbi_421369	ATF3	-	TTCCAGGAA	2533	2541	9	GAS
ncbi_421369	ATF3	-	TTCCAGTAA	2677	2685	9	GAS
ncbi_421369	ATF3	-	TTACAGTAA	2739	2747	9	GAS
ncbi_421369	ATF3	-	tttcttcaa	3447	3455	9	GAS
ncbi_421369	ATF3	-	TTTCTCTAA	4075	4083	9	GAS
ncbi_421369	ATF3	-	ttccaccaa	4338	4346	9	GAS
ncbi_421369	ATF3	-	TTCCCGGAA	5533	5541	9	GAS
ncbi_421352	TGFB2	-	TTGCTTAAA	529	537	9	GAS
ncbi_421352	TGFB2	-	tttcctgaa	794	802	9	GAS
ncbi_421352	TGFB2	-	TTGCTGTAA	1720	1728	9	GAS
ncbi_421352	TGFB2	-	ttGCGTGAA	2844	2852	9	GAS
ncbi_421352	TGFB2	-	TTGCATGAA	3756	3764	9	GAS
ncbi_421352	TGFB2	-	tttcttcaa	4045	4053	9	GAS
ncbi_421352	TGFB2	-	TTGCCCCAA	4611	4619	9	GAS
ncbi_421352	TGFB2	-	TTACCCTAA	4761	4769	9	GAS
ncbi_420827	RNF144B	-	TTTCATAAA	696	704	9	GAS
ncbi_420827	RNF144B	-	TTGCACTAA	723	731	9	GAS
ncbi_420827	RNF144B	-	TTTCTAAAA	1062	1070	9	GAS
ncbi_420827	RNF144B	-	TTGCATAAA	1570	1578	9	GAS
ncbi_420827	RNF144B	-	TTACAGAAA	1680	1688	9	GAS
ncbi_420827	RNF144B	-	TTTCAAGAA	1710	1718	9	GAS
ncbi_420827	RNF144B	-	tttcctgaa	1954	1962	9	GAS
ncbi_420827	RNF144B	-	ttcctgaaa	1955	1963	9	GAS
ncbi_420827	RNF144B	-	TTCCAACAA	2200	2208	9	GAS
ncbi_420827	RNF144B	-	TTCCTATAA	2306	2314	9	GAS
ncbi_420827	RNF144B	-	TTCCATGAA	2435	2443	9	GAS
ncbi_420827	RNF144B	-	ttccttcaa	2535	2543	9	GAS
ncbi_420827	RNF144B	-	TTTCTGCAA	2556	2564	9	GAS
ncbi_420827	RNF144B	-	TTTCCTAAA	2796	2804	9	GAS
ncbi_420827	RNF144B	-	TTACTACAA	3182	3190	9	GAS
ncbi_420827	RNF144B	-	TTACATCAA	3353	3361	9	GAS
ncbi_420827	RNF144B	-	TTTCACAAA	3375	3383	9	GAS
ncbi_420827	RNF144B	-	TTGCTTCAA	4021	4029	9	GAS
ncbi_420827	RNF144B	-	ttactggaa	4034	4042	9	GAS
ncbi_420546	CDK14	+	ttgctgcaa	239	247	9	GAS
ncbi_420546	CDK14	+	TTCCTGTAA	263	271	9	GAS
ncbi_420546	CDK14	+	TTACGACAA	290	298	9	GAS
ncbi_420546	CDK14	+	tttcttgaa	395	403	9	GAS
ncbi_420546	CDK14	+	TTCCATAAA	2908	2916	9	GAS
ncbi_420546	CDK14	+	TTGCCCAAA	4640	4648	9	GAS
ncbi_420546	CDK14	+	TTTCCATAA	5029	5037	9	GAS
ncbi_420546	CDK14	+	ttccaaTAA	5605	5613	9	GAS
ncbi_419897	TCP11	+	TTGCGTTAA	1086	1094	9	GAS
ncbi_419897	TCP11	+	TTGCCAAAA	1326	1334	9	GAS
ncbi_419897	TCP11	+	tttcttgaa	1456	1464	9	GAS
ncbi_419897	TCP11	+	TTGCTACAA	1996	2004	9	GAS
ncbi_419897	TCP11	+	TTTCAACAA	2239	2247	9	GAS
ncbi_419897	TCP11	+	TTGCATAAA	2964	2972	9	GAS
ncbi_419897	TCP11	+	TTACACAAA	3537	3545	9	GAS
ncbi_419382	TP73	-	ttactttaa	40	48	9	GAS
ncbi_419382	TP73	-	TTACActaa	2258	2266	9	GAS
ncbi_419382	TP73	-	ttactgcaa	2452	2460	9	GAS
ncbi_419382	TP73	-	TTcctagaa	2522	2530	9	GAS
ncbi_419382	TP73	-	TTACTTTAA	2575	2583	9	GAS
ncbi_419382	TP73	-	TTACACTAA	3363	3371	9	GAS
ncbi_419382	TP73	-	TTTCTGAAA	3499	3507	9	GAS
ncbi_419382	TP73	-	TTGCATCAA	3583	3591	9	GAS
ncbi_419382	TP73	-	TTACCAAAA	3888	3896	9	GAS
ncbi_419382	TP73	-	TTTCATAAA	3901	3909	9	GAS
ncbi_419382	TP73	-	TTACATGAA	4163	4171	9	GAS
ncbi_419382	TP73	-	TTGCAAGAA	4350	4358	9	GAS
ncbi_419382	TP73	-	TTACCTCAA	4724	4732	9	GAS
ncbi_419382	TP73	-	TTACCTGAA	4844	4852	9	GAS
ncbi_419106	GATA3	+	TTCCATAAA	201	209	9	GAS
ncbi_419106	GATA3	+	TTTCAGAAA	1225	1233	9	GAS
ncbi_419106	GATA3	+	TTACCTTAA	4572	4580	9	GAS
ncbi_419106	GATA3	+	TTGCCTGAA	4805	4813	9	GAS
ncbi_419106	GATA3	+	TTCCTCGAA	5656	5664	9	GAS
ncbi_419086	CAPN5	-	tttctgaaa	239	247	9	GAS
ncbi_419086	CAPN5	-	TTACCTGAA	322	330	9	GAS
ncbi_419086	CAPN5	-	TTTCAGGAA	599	607	9	GAS
ncbi_419086	CAPN5	-	TTTCAGCAA	1312	1320	9	GAS
ncbi_419086	CAPN5	-	TTCCTGGAA	4513	4521	9	GAS
ncbi_419086	CAPN5	-	TTCCCCTAA	4959	4967	9	GAS
ncbi_419086	CAPN5	-	TTCCCCCAA	5275	5283	9	GAS
ncbi_419084	GDPD4	+	ttactgtaa	2264	2272	9	GAS
ncbi_419084	GDPD4	+	TTTCCCCAA	3422	3430	9	GAS
ncbi_419084	GDPD4	+	TTTCTACAA	4210	4218	9	GAS
ncbi_419084	GDPD4	+	tttcaagaa	4691	4699	9	GAS
ncbi_418538	PDE9A	+	TTTCATCAA	635	643	9	GAS
ncbi_418538	PDE9A	+	ttcctatAA	1983	1991	9	GAS
ncbi_418538	PDE9A	+	TTCCAGCAA	2307	2315	9	GAS
ncbi_418538	PDE9A	+	TTTCAGAAA	2407	2415	9	GAS
ncbi_418538	PDE9A	+	TTCCCAGAA	3545	3553	9	GAS
ncbi_418538	PDE9A	+	TTTCATGAA	3794	3802	9	GAS
ncbi_418538	PDE9A	+	TTTCTCCAA	4103	4111	9	GAS
ncbi_418389	TMEM45A	+	ttgcatAAA	7	15	9	GAS
ncbi_418389	TMEM45A	+	TTCCTCCAA	177	185	9	GAS
ncbi_418389	TMEM45A	+	TTTCCAAAA	229	237	9	GAS
ncbi_418389	TMEM45A	+	TTCCAAAAA	230	238	9	GAS
ncbi_418389	TMEM45A	+	TTTCTGAAA	1511	1519	9	GAS
ncbi_418389	TMEM45A	+	TTCCTTGAA	3356	3364	9	GAS
ncbi_418389	TMEM45A	+	TTGCATGAA	4683	4691	9	GAS
ncbi_418389	TMEM45A	+	TTTCCTTAA	4982	4990	9	GAS
ncbi_418389	TMEM45A	+	TTTCAGAAA	5083	5091	9	GAS
ncbi_418389	TMEM45A	+	TTTCTAAAA	5213	5221	9	GAS
ncbi_418389	TMEM45A	+	TTACCTTAA	5287	5295	9	GAS
ncbi_417956	HIST1H2B7	-	TTTCCGGAA	390	398	9	GAS
ncbi_417956	HIST1H2B7	-	TTCCGGAAA	391	399	9	GAS
ncbi_417956	HIST1H2B7	-	TTTCAGGAA	452	460	9	GAS
ncbi_417956	HIST1H2B7	-	TTCCCTGAA	465	473	9	GAS
ncbi_417956	HIST1H2B7	-	TTGCTGAAA	687	695	9	GAS
ncbi_417956	HIST1H2B7	-	TTGCCCGAA	2212	2220	9	GAS
ncbi_417956	HIST1H2B7	-	TTTCAAGAA	3444	3452	9	GAS
ncbi_417956	HIST1H2B7	-	tttcagGAA	4232	4240	9	GAS
ncbi_417956	HIST1H2B7	-	TTACCAAAA	4923	4931	9	GAS
ncbi_417869	NAV3	+	TTTCTGGAA	250	258	9	GAS
ncbi_417869	NAV3	+	TTGcaggaa	402	410	9	GAS
ncbi_417869	NAV3	+	TTACGAGAA	708	716	9	GAS
ncbi_417869	NAV3	+	TTTCTAAAA	1100	1108	9	GAS
ncbi_417869	NAV3	+	ttcccccaa	3531	3539	9	GAS
ncbi_417869	NAV3	+	TTGCAGAAA	3744	3752	9	GAS
ncbi_417869	NAV3	+	TTACaggaa	4807	4815	9	GAS
ncbi_417624	DOC2B	+	TTACAGCAA	962	970	9	GAS
ncbi_417624	DOC2B	+	TTCCTATAA	1352	1360	9	GAS
ncbi_417624	DOC2B	+	TTGCATCAA	3213	3221	9	GAS
ncbi_417624	DOC2B	+	TTTCTTTAA	4622	4630	9	GAS
ncbi_417624	DOC2B	+	TTACCAAAA	4988	4996	9	GAS
ncbi_417624	DOC2B	+	TTGCTCAAA	5334	5342	9	GAS
ncbi_417481	AUTS2	-	TTtccttaa	530	538	9	GAS
ncbi_417481	AUTS2	-	Ttccttaaa	531	539	9	GAS
ncbi_417481	AUTS2	-	tttcttcaa	1232	1240	9	GAS
ncbi_417481	AUTS2	-	TTACGTAAA	1289	1297	9	GAS
ncbi_417481	AUTS2	-	TTGCTAGAA	2345	2353	9	GAS
ncbi_417481	AUTS2	-	TTTCCTCAA	2369	2377	9	GAS
ncbi_417481	AUTS2	-	TTGcattaa	2543	2551	9	GAS
ncbi_417481	AUTS2	-	ttcccagaa	3116	3124	9	GAS
ncbi_417481	AUTS2	-	TTTCTACAa	3214	3222	9	GAS
ncbi_417481	AUTS2	-	TTTCCAAAA	3422	3430	9	GAS
ncbi_417481	AUTS2	-	TTCCAAAAA	3423	3431	9	GAS
ncbi_417481	AUTS2	-	TTACTAAAA	3964	3972	9	GAS
ncbi_417460	FKBP6	-	TTTCTGgaa	1386	1394	9	GAS
ncbi_417460	FKBP6	-	TTGCTCCAA	2753	2761	9	GAS
ncbi_417460	FKBP6	-	TTTCTTGAA	3638	3646	9	GAS
ncbi_416998	CARD8	-	TTGCAGGAA	1293	1301	9	GAS
ncbi_416998	CARD8	-	tttcAGGAA	2459	2467	9	GAS
ncbi_416998	CARD8	-	TTCCCTGAA	5957	5965	9	GAS
ncbi_415780	LOC415780	-	TTACTAAAA	208	216	9	GAS
ncbi_415780	LOC415780	-	ttacagaaa	693	701	9	GAS
ncbi_415780	LOC415780	-	TTTCATTAA	1029	1037	9	GAS
ncbi_415780	LOC415780	-	TTGCAACAA	1506	1514	9	GAS
ncbi_415780	LOC415780	-	TTTCATTAA	1933	1941	9	GAS
ncbi_415780	LOC415780	-	TTTCCCTAA	2143	2151	9	GAS
ncbi_415780	LOC415780	-	ttacagaaa	2289	2297	9	GAS
ncbi_415780	LOC415780	-	TTCCTTCAA	2638	2646	9	GAS
ncbi_415780	LOC415780	-	TTCCAGCAA	3773	3781	9	GAS
ncbi_414835	LOC414835	+	TTGCTGCAA	108	116	9	GAS
ncbi_414835	LOC414835	+	TTCCATAAA	749	757	9	GAS
ncbi_414835	LOC414835	+	TTTCATTAA	1567	1575	9	GAS
ncbi_414835	LOC414835	+	TTCCTGGAA	2529	2537	9	GAS
ncbi_414835	LOC414835	+	TTACAGGAA	3566	3574	9	GAS
ncbi_414835	LOC414835	+	ttccaccaa	4716	4724	9	GAS
ncbi_414835	LOC414835	+	TTCCTTAAA	5732	5740	9	GAS
ncbi_404229	POPDC2	+	TTCCataaa	19	27	9	GAS
ncbi_404229	POPDC2	+	TTTCTTTAA	244	252	9	GAS
ncbi_404229	POPDC2	+	TTCCTTGAA	1119	1127	9	GAS
ncbi_404229	POPDC2	+	ttgctggAA	2104	2112	9	GAS
ncbi_404229	POPDC2	+	TTTCAATAA	2344	2352	9	GAS
ncbi_404229	POPDC2	+	TTTCTAAAA	3219	3227	9	GAS
ncbi_404229	POPDC2	+	TTGCCGTAA	4378	4386	9	GAS
ncbi_404229	POPDC2	+	TTCCCTAAA	5216	5224	9	GAS
ncbi_404229	POPDC2	+	TTTCAAGAA	5361	5369	9	GAS
ncbi_404229	POPDC2	+	TTGCTTCAA	5717	5725	9	GAS
ncbi_404229	POPDC2	+	tttcagtaa	5897	5905	9	GAS
ncbi_396503	COL17A1	-	TTTCACTAA	10	18	9	GAS
ncbi_396503	COL17A1	-	ttCCAGCAA	599	607	9	GAS
ncbi_396503	COL17A1	-	TTCCAGAAA	1034	1042	9	GAS
ncbi_396503	COL17A1	-	TTGCCCAAA	3376	3384	9	GAS
ncbi_396503	COL17A1	-	TTTCTCTAA	4854	4862	9	GAS
ncbi_396503	COL17A1	-	TTGCCTTAA	4914	4922	9	GAS
ncbi_396503	COL17A1	-	tttcaagaa	5026	5034	9	GAS
ncbi_396503	COL17A1	-	TTGCTGTAA	5256	5264	9	GAS
ncbi_396503	COL17A1	-	TTCCATCAA	5329	5337	9	GAS
ncbi_396503	COL17A1	-	TTGCAGCAA	5657	5665	9	GAS
ncbi_396398	IFNA3	+	TTCCCTCAA	1116	1124	9	GAS
ncbi_396398	IFNA3	+	TTTCACCAA	1690	1698	9	GAS
ncbi_396398	IFNA3	+	TTCCTCCAA	2556	2564	9	GAS
ncbi_396398	IFNA3	+	TTCCCTCAA	5088	5096	9	GAS
ncbi_396398	IFNA3	+	TTTCACCAA	5662	5670	9	GAS
ncbi_396361	INHBA	-	TTACCAAAA	825	833	9	GAS
ncbi_396361	INHBA	-	TTACATTAA	1915	1923	9	GAS
ncbi_396361	INHBA	-	TTTCTGAAA	1965	1973	9	GAS
ncbi_396361	INHBA	-	TTACTTTAA	1987	1995	9	GAS
ncbi_396361	INHBA	-	ttccAGTAA	2568	2576	9	GAS
ncbi_396361	INHBA	-	TTACAGCAA	3197	3205	9	GAS
ncbi_396361	INHBA	-	TTACAGTAA	3292	3300	9	GAS
ncbi_396361	INHBA	-	TTTCAGAAA	4206	4214	9	GAS
ncbi_396361	INHBA	-	TTTCTTCAA	4627	4635	9	GAS
ncbi_396361	INHBA	-	ttgcaACAA	4688	4696	9	GAS
ncbi_396361	INHBA	-	TTGCAGAAA	4717	4725	9	GAS
ncbi_396361	INHBA	-	TTTCACTAA	5272	5280	9	GAS
ncbi_396361	INHBA	-	TTTCctgaa	5532	5540	9	GAS
ncbi_396361	INHBA	-	TTACCAGAA	5855	5863	9	GAS
ncbi_395827	CYP24A1	+	ttgCAGCAA	230	238	9	GAS
ncbi_395827	CYP24A1	+	ttgccccaa	339	347	9	GAS
ncbi_395827	CYP24A1	+	TTCCTCCAA	838	846	9	GAS
ncbi_395827	CYP24A1	+	TTTCCTGAA	1180	1188	9	GAS
ncbi_395827	CYP24A1	+	TTCCTGAAA	1181	1189	9	GAS
ncbi_395827	CYP24A1	+	TTGCATGAA	1465	1473	9	GAS
ncbi_395827	CYP24A1	+	TTGCTAAAA	2163	2171	9	GAS
ncbi_395827	CYP24A1	+	TTCcaataa	2297	2305	9	GAS
ncbi_395827	CYP24A1	+	TTTCATGAA	2357	2365	9	GAS
ncbi_395827	CYP24A1	+	TTTCTAGAA	3658	3666	9	GAS
ncbi_395827	CYP24A1	+	TTGCTGAAA	4054	4062	9	GAS
ncbi_395827	CYP24A1	+	TTACCAGAA	4142	4150	9	GAS
ncbi_395827	CYP24A1	+	TTCCTTAAA	4452	4460	9	GAS
ncbi_395827	CYP24A1	+	TTGCAGCAA	5124	5132	9	GAS
ncbi_395827	CYP24A1	+	TTTCCATAA	5396	5404	9	GAS
ncbi_395827	CYP24A1	+	TTCCATAAA	5397	5405	9	GAS
ncbi_395669	PLEK	+	TTGCAGAAA	17	25	9	GAS
ncbi_395669	PLEK	+	TTGCTGAAA	260	268	9	GAS
ncbi_395669	PLEK	+	TTGCCTTAA	296	304	9	GAS
ncbi_395669	PLEK	+	TTGCAGCAA	1053	1061	9	GAS
ncbi_395669	PLEK	+	TTGCTGAAA	1655	1663	9	GAS
ncbi_395669	PLEK	+	tttccagaa	2473	2481	9	GAS
ncbi_395669	PLEK	+	TTGCTAAAA	3046	3054	9	GAS
ncbi_395669	PLEK	+	TTGCCAGAA	3795	3803	9	GAS
ncbi_395669	PLEK	+	TTCCGAGAA	4379	4387	9	GAS
ncbi_395669	PLEK	+	TTCCTATAA	4545	4553	9	GAS
ncbi_395669	PLEK	+	TTCCAGGAA	4703	4711	9	GAS
ncbi_395669	PLEK	+	TTTCAAAAA	4795	4803	9	GAS
ncbi_395609	MDM2	+	TTTCAGTAA	588	596	9	GAS
ncbi_395609	MDM2	+	TTACAGCAA	897	905	9	GAS
ncbi_395609	MDM2	+	TTCCTAAAA	3512	3520	9	GAS
ncbi_395609	MDM2	+	TTCCTTAAA	3825	3833	9	GAS
ncbi_395609	MDM2	+	tttcagaaa	4061	4069	9	GAS
ncbi_395609	MDM2	+	TTGCTGGAA	4701	4709	9	GAS
ncbi_395609	MDM2	+	TTTCCTAAA	5094	5102	9	GAS
ncbi_395609	MDM2	+	TTGCCCAAA	5149	5157	9	GAS
ncbi_395507	P2RX5	+	TTGCTCAAA	1223	1231	9	GAS
ncbi_395507	P2RX5	+	TTACTTAAA	2062	2070	9	GAS
ncbi_395507	P2RX5	+	TTTCAATAA	2261	2269	9	GAS
ncbi_395507	P2RX5	+	TTTCTTTAA	2321	2329	9	GAS
ncbi_395507	P2RX5	+	TTACGCCAA	2691	2699	9	GAS
ncbi_395507	P2RX5	+	TTCCCCAAA	3801	3809	9	GAS
ncbi_395507	P2RX5	+	TTCCCTCAA	4037	4045	9	GAS
ncbi_395507	P2RX5	+	TTCCCTAAA	4191	4199	9	GAS
ncbi_395507	P2RX5	+	TTACTAGAA	4300	4308	9	GAS
ncbi_395317	CNTN5	-	TTTCTCTAA	789	797	9	GAS
ncbi_395317	CNTN5	-	TTACCTGAA	2902	2910	9	GAS
ncbi_395317	CNTN5	-	tttcttaaa	4742	4750	9	GAS
ncbi_112532725	LOC112532725	+	TTACTGGAA	1656	1664	9	GAS
ncbi_112532725	LOC112532725	+	ttactGTAA	2171	2179	9	GAS
ncbi_112532725	LOC112532725	+	TTCCTCTAA	3474	3482	9	GAS
ncbi_112532725	LOC112532725	+	TTACAAGAA	4170	4178	9	GAS
ncbi_112532141	LOC112532141	-	TTGCCATAA	783	791	9	GAS
ncbi_112532141	LOC112532141	-	TTGCTGTAA	3936	3944	9	GAS
ncbi_112532141	LOC112532141	-	TTTCTTCAA	4315	4323	9	GAS
ncbi_112532141	LOC112532141	-	ttgcagaaa	4924	4932	9	GAS
ncbi_112531724	LOC112531724	-	TTCCACGAA	241	249	9	GAS
ncbi_112531724	LOC112531724	-	TTCCCTGAA	975	983	9	GAS
ncbi_112531724	LOC112531724	-	TTACCCAAA	1505	1513	9	GAS
ncbi_112531724	LOC112531724	-	TTGCCCCAA	1525	1533	9	GAS
ncbi_112531724	LOC112531724	-	TTCCAACAA	1988	1996	9	GAS
ncbi_112531724	LOC112531724	-	TTTCTTTAA	3002	3010	9	GAS
ncbi_112531724	LOC112531724	-	TTCCAACAA	3735	3743	9	GAS
ncbi_112531724	LOC112531724	-	ttactaaaA	4847	4855	9	GAS
ncbi_112529985	LOC112529985	+	GGAAAGTGAAACC	4490	4502	13	ISRE-r
ncbi_112529985	LOC112529985	+	tttccacaA	535	543	9	GAS
ncbi_112529985	LOC112529985	+	TTCCAGGAA	1526	1534	9	GAS
ncbi_112529985	LOC112529985	+	ttacaGAAA	2232	2240	9	GAS
ncbi_112529985	LOC112529985	+	TTCCATTAA	4273	4281	9	GAS
ncbi_107056921	LOC107056921	+	TTCCCTGAA	607	615	9	GAS
ncbi_107055485	LOC107055485	-	tttcgcaaa	178	186	9	GAS
ncbi_107055485	LOC107055485	-	ttacgctaa	362	370	9	GAS
ncbi_107055485	LOC107055485	-	TTACTCCAA	1000	1008	9	GAS
ncbi_107055485	LOC107055485	-	TTACTCCAA	1029	1037	9	GAS
ncbi_107055485	LOC107055485	-	TTCCTCCAA	1077	1085	9	GAS
ncbi_107055485	LOC107055485	-	TTTCTCCAA	3139	3147	9	GAS
ncbi_107055485	LOC107055485	-	tttcaggaA	3833	3841	9	GAS
ncbi_107055485	LOC107055485	-	TTGCTCTAA	4766	4774	9	GAS
ncbi_107055485	LOC107055485	-	TTCCCATAA	4961	4969	9	GAS
ncbi_107055411	HOXC4	+	TTGCAGAAA	795	803	9	GAS
ncbi_107055411	HOXC4	+	TTGCATCAA	1186	1194	9	GAS
ncbi_107055411	HOXC4	+	tttcgctaa	1831	1839	9	GAS
ncbi_107055411	HOXC4	+	ttcctcaaa	2350	2358	9	GAS
ncbi_107055411	HOXC4	+	tttcttaaa	2360	2368	9	GAS
ncbi_107055411	HOXC4	+	TTCCGACAA	3368	3376	9	GAS
ncbi_107054710	LOC107054710	-	TTACCCCAA	488	496	9	GAS
ncbi_107054710	LOC107054710	-	tttctccaa	4471	4479	9	GAS
ncbi_107054710	LOC107054710	-	tttctcaaa	4537	4545	9	GAS
ncbi_107054710	LOC107054710	-	ttacactaa	4672	4680	9	GAS
ncbi_107054710	LOC107054710	-	TTACTCAAA	4720	4728	9	GAS
ncbi_107053690	LOC107053690	-	TTCCCAGAA	1130	1138	9	GAS
ncbi_107053690	LOC107053690	-	TTTCGTGAA	5823	5831	9	GAS
ncbi_107052684	LOC107052684	-	TTTCACAAA	149	157	9	GAS
ncbi_107052684	LOC107052684	-	TTACTATAA	1473	1481	9	GAS
ncbi_107052684	LOC107052684	-	TTCCAACAA	1529	1537	9	GAS
ncbi_107052684	LOC107052684	-	TTACCTTAA	1995	2003	9	GAS
ncbi_107052684	LOC107052684	-	TTCCAATAA	2521	2529	9	GAS
ncbi_107052684	LOC107052684	-	TTTCGAAAA	3188	3196	9	GAS
ncbi_107052684	LOC107052684	-	TTGCTGAAA	3245	3253	9	GAS
ncbi_107052684	LOC107052684	-	tttctgGAA	3574	3582	9	GAS
ncbi_107052684	LOC107052684	-	TTCCATTAA	4517	4525	9	GAS
ncbi_107052684	LOC107052684	-	TTACTACAA	4576	4584	9	GAS
ncbi_107052684	LOC107052684	-	ttaccttaa	5764	5772	9	GAS
ncbi_107052684	LOC107052684	-	ttcccccaa	5781	5789	9	GAS
ncbi_107052684	LOC107052684	-	TTGCTTTAA	5823	5831	9	GAS
ncbi_107050133	NPM2	-	TTGCTGGAA	406	414	9	GAS
ncbi_107050133	NPM2	-	tttcataaa	2579	2587	9	GAS
ncbi_107049469	LOC107049469	-	TTACGCAAA	2164	2172	9	GAS
ncbi_107049469	LOC107049469	-	TTACACAAA	2717	2725	9	GAS
ncbi_101749583	LOC101749583	+	GGAAAGAGAAACC	2048	2060	13	ISRE-r
ncbi_101749583	LOC101749583	+	ttccatCAA	517	525	9	GAS
ncbi_101749583	LOC101749583	+	TTCCCCTAA	862	870	9	GAS
ncbi_101749583	LOC101749583	+	TTCCATGAA	1138	1146	9	GAS
ncbi_101749583	LOC101749583	+	TTTCTATAA	1540	1548	9	GAS
ncbi_101749583	LOC101749583	+	TTGCAGGAA	2555	2563	9	GAS
ncbi_101749583	LOC101749583	+	TTTCTCCAA	2971	2979	9	GAS
ncbi_101749583	LOC101749583	+	TTCCCCTAA	3179	3187	9	GAS
ncbi_101749583	LOC101749583	+	TTTCACCAA	3934	3942	9	GAS
ncbi_101749583	LOC101749583	+	TTTCATTAA	4973	4981	9	GAS
ncbi_101748788	SLC26A1	+	ggtttccttttct	873	885	13	ISRE
ncbi_101748788	SLC26A1	+	TTTCGCTAA	815	823	9	GAS
ncbi_101748788	SLC26A1	+	TTTCTGGAA	1269	1277	9	GAS
ncbi_101748788	SLC26A1	+	TTACTTTAA	1364	1372	9	GAS
ncbi_101748788	SLC26A1	+	TTCCACtaa	2646	2654	9	GAS
ncbi_101748788	SLC26A1	+	TTACAAAAA	3443	3451	9	GAS
ncbi_101748788	SLC26A1	+	TTGCTTAAA	3714	3722	9	GAS
ncbi_101748788	SLC26A1	+	tttctaaaa	4192	4200	9	GAS
ncbi_101748788	SLC26A1	+	tttcatcAA	4704	4712	9	GAS
ncbi_101748788	SLC26A1	+	TTGCATAAA	4941	4949	9	GAS
ncbi_101748577	LOC101748577	+	tttctgaaa	370	378	9	GAS
ncbi_101748577	LOC101748577	+	tttctaaaa	919	927	9	GAS
ncbi_101748577	LOC101748577	+	TTTCCTTAA	1234	1242	9	GAS
ncbi_101748577	LOC101748577	+	tttcttcaa	1306	1314	9	GAS
ncbi_101748577	LOC101748577	+	tttcccaaa	1434	1442	9	GAS
ncbi_101748577	LOC101748577	+	TTTCAGCAA	2235	2243	9	GAS
ncbi_101748577	LOC101748577	+	TTTCAACAA	4128	4136	9	GAS
ncbi_101748577	LOC101748577	+	TTCCATGAA	5091	5099	9	GAS
ncbi_101748577	LOC101748577	+	TTAcaataa	5647	5655	9	GAS
ncbi_101748577	LOC101748577	+	TTACtagaa	5880	5888	9	GAS
ncbi_100859848	LOC100859848	+	TTTCCTCAA	960	968	9	GAS
ncbi_100859848	LOC100859848	+	TTCCTCAAA	961	969	9	GAS
ncbi_100859848	LOC100859848	+	TTGCTCAAA	1188	1196	9	GAS
ncbi_100859848	LOC100859848	+	TTACAGTAA	1391	1399	9	GAS
ncbi_100859848	LOC100859848	+	tttcaaaaa	2875	2883	9	GAS
ncbi_100859848	LOC100859848	+	ttactggaa	3578	3586	9	GAS
ncbi_100859848	LOC100859848	+	tttctttaa	3651	3659	9	GAS
ncbi_100859848	LOC100859848	+	TTCCTTGAA	3795	3803	9	GAS
ncbi_100859848	LOC100859848	+	TTGCTGGAA	4121	4129	9	GAS
ncbi_100859414	IFNAL1	+	TTCCCTCAA	852	860	9	GAS
ncbi_100859414	IFNAL1	+	TTTCACCAA	1426	1434	9	GAS
ncbi_100859414	IFNAL1	+	TTCCTCCAA	2292	2300	9	GAS
ncbi_100859414	IFNAL1	+	TTCCTCCAA	4101	4109	9	GAS
ncbi_100859145	FAM184B	+	agaaaatgaaact	1752	1764	13	ISRE-r
ncbi_100859145	FAM184B	+	TTactaaaa	141	149	9	GAS
ncbi_100859145	FAM184B	+	tttcaaaaa	895	903	9	GAS
ncbi_100859145	FAM184B	+	tttccaaaa	1103	1111	9	GAS
ncbi_100859145	FAM184B	+	ttccaaaaa	1104	1112	9	GAS
ncbi_100859145	FAM184B	+	tttcagaaa	3013	3021	9	GAS
ncbi_100859145	FAM184B	+	tttcaaaaa	3026	3034	9	GAS
ncbi_100859145	FAM184B	+	TTGCACAAA	3558	3566	9	GAS
ncbi_100859145	FAM184B	+	TTGCAACAA	3828	3836	9	GAS
ncbi_100859145	FAM184B	+	TTGCATGAA	3837	3845	9	GAS
ncbi_100859145	FAM184B	+	TTCCCCAAA	4119	4127	9	GAS
ncbi_100859145	FAM184B	+	TTACaagaa	4582	4590	9	GAS
ncbi_100858842	APOA2	+	TTCCACCAA	2046	2054	9	GAS
ncbi_100858842	APOA2	+	TTCCAGGAA	5465	5473	9	GAS
ncbi_100857840	LOC100857840	+	ggtttcatttct	4937	4948	12	ISRE
ncbi_100857840	LOC100857840	+	ggtttcatttct	4937	4948	12	ISRE
ncbi_100857840	LOC100857840	+	TTTCAGGAA	1284	1292	9	GAS
ncbi_100857840	LOC100857840	+	TTACAAAAA	1330	1338	9	GAS
ncbi_100857840	LOC100857840	+	TTACAAAAA	1504	1512	9	GAS
ncbi_100857840	LOC100857840	+	TTGCTAGAA	1574	1582	9	GAS
ncbi_100857840	LOC100857840	+	TTGCATAAA	1899	1907	9	GAS
ncbi_100857840	LOC100857840	+	ttgcagaAA	2159	2167	9	GAS
ncbi_100857840	LOC100857840	+	TTTCTTGAA	2280	2288	9	GAS
ncbi_100857840	LOC100857840	+	tttctttaa	2632	2640	9	GAS
ncbi_100857840	LOC100857840	+	TTACTAGAA	3004	3012	9	GAS
ncbi_100857840	LOC100857840	+	TTACAGGAA	4504	4512	9	GAS
ncbi_100857840	LOC100857840	+	TTCCTTCAA	4979	4987	9	GAS
ncbi_100857105	SERPINF2	+	TTACTGCAA	3114	3122	9	GAS
ncbi_100857105	SERPINF2	+	TTCCACTAA	3847	3855	9	GAS
ncbi_100857105	SERPINF2	+	ttGCCTCAA	4630	4638	9	GAS
ncbi_100857105	SERPINF2	+	TTGCACAAA	5259	5267	9	GAS
ncbi_100857105	SERPINF2	+	TTTCTGCAA	5613	5621	9	GAS

## Sheet: Exclusive type III ISGs
Gene ID	Gene name	strand	match_seq	start	end	len	type
XLOC_009995	IL23R	+	TTACCAAAA	1358	1366	9	GAS
XLOC_009995	IL23R	+	TTACcccaa	5597	5605	9	GAS
XLOC_009363	XLOC_009363	+	TTCCTTTAA	287	295	9	GAS
XLOC_009363	XLOC_009363	+	TTTCCATAA	781	789	9	GAS
XLOC_009363	XLOC_009363	+	TTCCATAAA	782	790	9	GAS
XLOC_009363	XLOC_009363	+	TTCCTTGAA	814	822	9	GAS
XLOC_009363	XLOC_009363	+	TTGCATAAA	952	960	9	GAS
XLOC_009363	XLOC_009363	+	TTTCTGCAA	1021	1029	9	GAS
XLOC_009363	XLOC_009363	+	TTGCTATAA	1242	1250	9	GAS
XLOC_009363	XLOC_009363	+	TTTCAAGAA	2033	2041	9	GAS
XLOC_009363	XLOC_009363	+	TTCCCTCAA	3206	3214	9	GAS
XLOC_009363	XLOC_009363	+	TTGCCCCAA	3593	3601	9	GAS
XLOC_009363	XLOC_009363	+	TTGCATCAA	4643	4651	9	GAS
XLOC_009363	XLOC_009363	+	TTACTTAAA	5022	5030	9	GAS
XLOC_009363	XLOC_009363	+	TTTCTagaa	5174	5182	9	GAS
XLOC_009363	XLOC_009363	+	ttcccataa	5213	5221	9	GAS
XLOC_009363	XLOC_009363	+	TTTCTTCAA	5564	5572	9	GAS
XLOC_009363	XLOC_009363	+	TTACAGCAA	5804	5812	9	GAS
XLOC_004839	XLOC_004839	+	ttgctcaaa	38	46	9	GAS
XLOC_004839	XLOC_004839	+	ttccaataa	724	732	9	GAS
XLOC_004839	XLOC_004839	+	tttcatgaa	915	923	9	GAS
XLOC_004839	XLOC_004839	+	tttctccaa	1328	1336	9	GAS
XLOC_004839	XLOC_004839	+	tttcccgaa	1623	1631	9	GAS
XLOC_004839	XLOC_004839	+	ttcccgaaa	1624	1632	9	GAS
XLOC_004839	XLOC_004839	+	TTCCCTGAA	2111	2119	9	GAS
XLOC_004839	XLOC_004839	+	TTCCAGGAA	2344	2352	9	GAS
XLOC_004839	XLOC_004839	+	TTGCCTGAA	2722	2730	9	GAS
XLOC_004839	XLOC_004839	+	tttcctaaa	3867	3875	9	GAS
XLOC_004839	XLOC_004839	+	TTTCTACAA	5138	5146	9	GAS
XLOC_004839	XLOC_004839	+	tttcctaaa	5164	5172	9	GAS
XLOC_004839	XLOC_004839	+	ttcctaaaa	5165	5173	9	GAS
XLOC_004839	XLOC_004839	+	ttCCAGTAA	5175	5183	9	GAS
XLOC_004839	XLOC_004839	+	ttacagaaa	5491	5499	9	GAS
XLOC_004839	XLOC_004839	+	tttcctgaa	5973	5981	9	GAS
XLOC_004781	XLOC_004781	+	TTTCAAAAA	32	40	9	GAS
XLOC_004781	XLOC_004781	+	TTACTgaaa	762	770	9	GAS
XLOC_004781	XLOC_004781	+	TTACACAAA	1690	1698	9	GAS
XLOC_004781	XLOC_004781	+	TTTCAGAAA	1721	1729	9	GAS
XLOC_004781	XLOC_004781	+	tttcttaaa	3276	3284	9	GAS
XLOC_004781	XLOC_004781	+	tttcttgaa	3673	3681	9	GAS
XLOC_004781	XLOC_004781	+	TTACAGGAA	3858	3866	9	GAS
XLOC_004781	XLOC_004781	+	TTCCTGCAA	4105	4113	9	GAS
XLOC_004781	XLOC_004781	+	TTACCTCAA	4293	4301	9	GAS
XLOC_004781	XLOC_004781	+	tttccagaa	4835	4843	9	GAS
XLOC_004781	XLOC_004781	+	TTTCGGGAA	5704	5712	9	GAS
XLOC_004210	XLOC_004210	-	TTACAGGAA	1117	1125	9	GAS
XLOC_004210	XLOC_004210	-	TTGCAGGAA	1418	1426	9	GAS
XLOC_004210	XLOC_004210	-	ttcctgcaa	2059	2067	9	GAS
XLOC_004210	XLOC_004210	-	TTCCTTGAA	2124	2132	9	GAS
XLOC_004210	XLOC_004210	-	TTGCATTAA	4543	4551	9	GAS
XLOC_004210	XLOC_004210	-	TTTCTAGAA	5272	5280	9	GAS
XLOC_001972	XLOC_001972	-	TTACACtaa	1076	1084	9	GAS
XLOC_001972	XLOC_001972	-	TTTCAAAAA	1210	1218	9	GAS
XLOC_001972	XLOC_001972	-	ttacattaa	2457	2465	9	GAS
XLOC_001972	XLOC_001972	-	tttctctaa	2649	2657	9	GAS
XLOC_001972	XLOC_001972	-	TTACAGAAA	2891	2899	9	GAS
XLOC_001972	XLOC_001972	-	TTGCACAAA	2954	2962	9	GAS
XLOC_001972	XLOC_001972	-	TTTCTCTAA	3252	3260	9	GAS
XLOC_001972	XLOC_001972	-	ttccccaaa	3496	3504	9	GAS
XLOC_001972	XLOC_001972	-	TTCCTAAAA	3748	3756	9	GAS
ncbi_772291	SRD5A2	+	TTACCATAA	274	282	9	GAS
ncbi_772291	SRD5A2	+	TTGCCCCAA	409	417	9	GAS
ncbi_772291	SRD5A2	+	tttctaaaa	1403	1411	9	GAS
ncbi_772291	SRD5A2	+	ttgcttcaa	2172	2180	9	GAS
ncbi_772291	SRD5A2	+	TTCCTGAAA	2258	2266	9	GAS
ncbi_772291	SRD5A2	+	TTTCTTCAA	2295	2303	9	GAS
ncbi_772291	SRD5A2	+	TTTCCTTAA	2305	2313	9	GAS
ncbi_772291	SRD5A2	+	TTACTAAAA	2565	2573	9	GAS
ncbi_772291	SRD5A2	+	TTTCATTAA	2658	2666	9	GAS
ncbi_772291	SRD5A2	+	TTACTCGAA	3946	3954	9	GAS
ncbi_772291	SRD5A2	+	TTGCTCTAA	5322	5330	9	GAS
ncbi_772291	SRD5A2	+	TTCCTTGAA	5336	5344	9	GAS
ncbi_772080	LOC772080	-	TTGCCACAA	453	461	9	GAS
ncbi_772080	LOC772080	-	TTGCACGAA	645	653	9	GAS
ncbi_772080	LOC772080	-	TTGCTCTAA	1301	1309	9	GAS
ncbi_772080	LOC772080	-	TTGCTAAAA	1752	1760	9	GAS
ncbi_772080	LOC772080	-	TTCCAGAAA	2096	2104	9	GAS
ncbi_772080	LOC772080	-	TTCCGAGAA	2160	2168	9	GAS
ncbi_772080	LOC772080	-	TTTCTTAAA	2270	2278	9	GAS
ncbi_772080	LOC772080	-	TTCCAGGAA	3490	3498	9	GAS
ncbi_772080	LOC772080	-	tTTCACAAA	3639	3647	9	GAS
ncbi_772080	LOC772080	-	TTTCctgaa	4076	4084	9	GAS
ncbi_772080	LOC772080	-	TTACCGCAA	4175	4183	9	GAS
ncbi_772080	LOC772080	-	TTCCAGCAA	4365	4373	9	GAS
ncbi_772080	LOC772080	-	TTGCCATAA	4819	4827	9	GAS
ncbi_771952	P2RX7	+	TTCCAGGAA	315	323	9	GAS
ncbi_771952	P2RX7	+	TTTCTAAAA	1583	1591	9	GAS
ncbi_771952	P2RX7	+	TTCCCAGAA	1799	1807	9	GAS
ncbi_771952	P2RX7	+	TTGCATGAA	2899	2907	9	GAS
ncbi_771952	P2RX7	+	TTTCAGCAA	5306	5314	9	GAS
ncbi_771952	P2RX7	+	ttcccccaa	5489	5497	9	GAS
ncbi_771952	P2RX7	+	TTCCACTAA	5765	5773	9	GAS
ncbi_771841	TM4SF18	+	TTCCAGCAA	431	439	9	GAS
ncbi_771841	TM4SF18	+	TTTCTGCAA	2116	2124	9	GAS
ncbi_771841	TM4SF18	+	TTCCTCCAA	2245	2253	9	GAS
ncbi_771841	TM4SF18	+	TTGCTAGAA	2971	2979	9	GAS
ncbi_771841	TM4SF18	+	tttcttAAA	3051	3059	9	GAS
ncbi_771841	TM4SF18	+	TTACTTCAA	3650	3658	9	GAS
ncbi_771841	TM4SF18	+	tttcagcaa	4143	4151	9	GAS
ncbi_771841	TM4SF18	+	TTCCTTCAA	5141	5149	9	GAS
ncbi_771841	TM4SF18	+	TTTCAGTAA	5271	5279	9	GAS
ncbi_771693	TNIP3	+	agaaatgaaact	3667	3678	12	ISRE-r
ncbi_771693	TNIP3	+	agaaatgaaact	3667	3678	12	ISRE-r
ncbi_771693	TNIP3	+	TTCCACAAA	234	242	9	GAS
ncbi_771693	TNIP3	+	TTGCAGTAA	259	267	9	GAS
ncbi_771693	TNIP3	+	TTCCTTAAA	732	740	9	GAS
ncbi_771693	TNIP3	+	TTTCTGTAA	891	899	9	GAS
ncbi_771693	TNIP3	+	TTTCTGCAA	1177	1185	9	GAS
ncbi_771693	TNIP3	+	TTTCAGCAA	1399	1407	9	GAS
ncbi_771693	TNIP3	+	TTACCTGAA	3232	3240	9	GAS
ncbi_771693	TNIP3	+	ttccttgaa	3598	3606	9	GAS
ncbi_771693	TNIP3	+	TTCCGGGAA	3854	3862	9	GAS
ncbi_771693	TNIP3	+	TTTCCAGAA	4224	4232	9	GAS
ncbi_771693	TNIP3	+	TTCCAATAA	5111	5119	9	GAS
ncbi_771693	TNIP3	+	TTCCAATAA	5380	5388	9	GAS
ncbi_771693	TNIP3	+	TTACTAAAA	5832	5840	9	GAS
ncbi_771693	TNIP3	+	TTACTAGAA	5965	5973	9	GAS
ncbi_770430	NPM3	+	tttcacaaa	510	518	9	GAS
ncbi_770430	NPM3	+	TTCCACGAA	1214	1222	9	GAS
ncbi_770430	NPM3	+	TTGCCAGAA	1235	1243	9	GAS
ncbi_770430	NPM3	+	TTACCAAAA	1658	1666	9	GAS
ncbi_770430	NPM3	+	TTGCCATAA	1889	1897	9	GAS
ncbi_770430	NPM3	+	TTGCTAAAA	2130	2138	9	GAS
ncbi_770430	NPM3	+	TTGCAGGAA	2594	2602	9	GAS
ncbi_770430	NPM3	+	TTTCTAGAA	3304	3312	9	GAS
ncbi_770430	NPM3	+	TTTCATTAA	4202	4210	9	GAS
ncbi_770430	NPM3	+	TTTCGTTAA	4225	4233	9	GAS
ncbi_770430	NPM3	+	TTTCACCAA	5789	5797	9	GAS
ncbi_770198	SLC13A1	+	TTTCCCCAA	32	40	9	GAS
ncbi_770198	SLC13A1	+	TTCCCTCAA	288	296	9	GAS
ncbi_770198	SLC13A1	+	TTACATGAA	639	647	9	GAS
ncbi_770198	SLC13A1	+	TTtcataaa	719	727	9	GAS
ncbi_770198	SLC13A1	+	ttaCTGTAA	963	971	9	GAS
ncbi_770198	SLC13A1	+	TTACATGAA	1201	1209	9	GAS
ncbi_770198	SLC13A1	+	TTCCCCCAA	2574	2582	9	GAS
ncbi_770198	SLC13A1	+	TTACGGCAA	2617	2625	9	GAS
ncbi_770198	SLC13A1	+	TTTCAGAAA	2633	2641	9	GAS
ncbi_770198	SLC13A1	+	TTGCCTCAA	2688	2696	9	GAS
ncbi_770198	SLC13A1	+	TTTCTCTAA	3263	3271	9	GAS
ncbi_770198	SLC13A1	+	tttcctaaa	3719	3727	9	GAS
ncbi_770198	SLC13A1	+	tttcccaaa	4507	4515	9	GAS
ncbi_770198	SLC13A1	+	TTTCAAAAA	4642	4650	9	GAS
ncbi_770198	SLC13A1	+	TTCCCTGAA	5329	5337	9	GAS
ncbi_770198	SLC13A1	+	TTTCCCAAA	5678	5686	9	GAS
ncbi_769904	FAM26E	-	TTACTTGAA	352	360	9	GAS
ncbi_769904	FAM26E	-	TTTCACAAA	919	927	9	GAS
ncbi_769904	FAM26E	-	tttctttaa	4078	4086	9	GAS
ncbi_769904	FAM26E	-	TTCCTTAAA	4119	4127	9	GAS
ncbi_769904	FAM26E	-	TTACCACAA	4273	4281	9	GAS
ncbi_769904	FAM26E	-	Tttccagaa	4317	4325	9	GAS
ncbi_769904	FAM26E	-	ttacagaaa	4538	4546	9	GAS
ncbi_769904	FAM26E	-	TTTCTTGAA	4564	4572	9	GAS
ncbi_769904	FAM26E	-	TTCCAGAAA	4636	4644	9	GAS
ncbi_769904	FAM26E	-	TTACTTTAA	5944	5952	9	GAS
ncbi_769884	LOC769884	+	tttcaacaa	479	487	9	GAS
ncbi_769884	LOC769884	+	TTACCTGAA	1202	1210	9	GAS
ncbi_769884	LOC769884	+	TTTCAAGAA	2239	2247	9	GAS
ncbi_769884	LOC769884	+	TTCCATGAA	2456	2464	9	GAS
ncbi_769884	LOC769884	+	TTTCTCAAA	2617	2625	9	GAS
ncbi_769884	LOC769884	+	TTGCCACAA	2863	2871	9	GAS
ncbi_769884	LOC769884	+	TTACTCAAA	3141	3149	9	GAS
ncbi_769884	LOC769884	+	TTCCCTAAA	3406	3414	9	GAS
ncbi_769884	LOC769884	+	TTACTCAAA	3718	3726	9	GAS
ncbi_769884	LOC769884	+	TTGCTGAAA	3788	3796	9	GAS
ncbi_769884	LOC769884	+	TTCCTACAA	3835	3843	9	GAS
ncbi_769884	LOC769884	+	TTGCAGAAA	4304	4312	9	GAS
ncbi_769884	LOC769884	+	TTCCCTCAA	5551	5559	9	GAS
ncbi_769852	HIST2H3L	+	TTTCTTCAA	306	314	9	GAS
ncbi_769852	HIST2H3L	+	TTACATCAA	1017	1025	9	GAS
ncbi_769852	HIST2H3L	+	TTGCCTGAA	1158	1166	9	GAS
ncbi_769852	HIST2H3L	+	TTACAGAAA	1439	1447	9	GAS
ncbi_769852	HIST2H3L	+	TTTCAATAA	1839	1847	9	GAS
ncbi_769852	HIST2H3L	+	TTGCAGAAA	2836	2844	9	GAS
ncbi_769852	HIST2H3L	+	TTACCTCAA	3003	3011	9	GAS
ncbi_769852	HIST2H3L	+	TTGCAGGAA	3120	3128	9	GAS
ncbi_769852	HIST2H3L	+	TTTCAGTAA	4880	4888	9	GAS
ncbi_769852	HIST2H3L	+	TTACTTAAA	5451	5459	9	GAS
ncbi_769785	AIPL1	+	TTTCAGGAA	1240	1248	9	GAS
ncbi_769785	AIPL1	+	TTCCAGCAA	1852	1860	9	GAS
ncbi_769785	AIPL1	+	TTTCCACAA	2504	2512	9	GAS
ncbi_769785	AIPL1	+	ttccctcaa	3931	3939	9	GAS
ncbi_769785	AIPL1	+	TTGCTGTAA	5682	5690	9	GAS
ncbi_769379	GPR22	+	ttccagTAA	806	814	9	GAS
ncbi_769379	GPR22	+	ttacagaaa	946	954	9	GAS
ncbi_769379	GPR22	+	TTGCTGAAA	1354	1362	9	GAS
ncbi_769379	GPR22	+	TTTCCAAAA	1658	1666	9	GAS
ncbi_769379	GPR22	+	tttctggaa	1816	1824	9	GAS
ncbi_769379	GPR22	+	TTCCCAAAA	2685	2693	9	GAS
ncbi_769379	GPR22	+	TTTCATGAA	3156	3164	9	GAS
ncbi_769379	GPR22	+	TTTCACCAA	3177	3185	9	GAS
ncbi_769379	GPR22	+	TTTctgcaa	4274	4282	9	GAS
ncbi_769379	GPR22	+	TTTCTAGAA	4319	4327	9	GAS
ncbi_769379	GPR22	+	tttcttgaa	4452	4460	9	GAS
ncbi_769379	GPR22	+	TTACCTAAA	4732	4740	9	GAS
ncbi_769379	GPR22	+	tttcagaaa	4910	4918	9	GAS
ncbi_769379	GPR22	+	TTTCTAGAA	5080	5088	9	GAS
ncbi_769379	GPR22	+	TTACAAAAA	5274	5282	9	GAS
ncbi_769379	GPR22	+	ttgcgTAAA	5326	5334	9	GAS
ncbi_769379	GPR22	+	TTTCAACAA	5342	5350	9	GAS
ncbi_768434	HEATR7B2L1	-	TTACAGTAA	59	67	9	GAS
ncbi_768434	HEATR7B2L1	-	TTACCTGAA	390	398	9	GAS
ncbi_768434	HEATR7B2L1	-	TTGCATAAA	993	1001	9	GAS
ncbi_768434	HEATR7B2L1	-	TTCCTATAA	1112	1120	9	GAS
ncbi_768434	HEATR7B2L1	-	TTTCCATAA	1923	1931	9	GAS
ncbi_768434	HEATR7B2L1	-	TTCCATAAA	1924	1932	9	GAS
ncbi_768434	HEATR7B2L1	-	TTACCTGAA	2093	2101	9	GAS
ncbi_693256	BLB1	-	TTCCCACAA	2044	2052	9	GAS
ncbi_693256	BLB1	-	TTCCCAAAA	2269	2277	9	GAS
ncbi_693256	BLB1	-	tTGCAGAAA	5061	5069	9	GAS
ncbi_430495	S1PR4	+	TTGCGTAAA	1451	1459	9	GAS
ncbi_430495	S1PR4	+	TTGCAGAAA	3817	3825	9	GAS
ncbi_430495	S1PR4	+	TTGCTTTAA	4308	4316	9	GAS
ncbi_430495	S1PR4	+	TTGCTGGAA	4854	4862	9	GAS
ncbi_430495	S1PR4	+	tttcttgaa	5453	5461	9	GAS
ncbi_429524	TCF24	-	TTTCCATAA	1054	1062	9	GAS
ncbi_429524	TCF24	-	TTCCATAAA	1055	1063	9	GAS
ncbi_429524	TCF24	-	TTCCCTTAA	1367	1375	9	GAS
ncbi_429524	TCF24	-	TTTCCACAA	2488	2496	9	GAS
ncbi_429524	TCF24	-	TTCCCTGAA	2846	2854	9	GAS
ncbi_429524	TCF24	-	TTGCAACAA	2935	2943	9	GAS
ncbi_429524	TCF24	-	TTTCCAAAA	2995	3003	9	GAS
ncbi_429524	TCF24	-	TTCCATTAA	3050	3058	9	GAS
ncbi_429524	TCF24	-	TTACTGAAA	3160	3168	9	GAS
ncbi_429524	TCF24	-	TTACCTAAA	3848	3856	9	GAS
ncbi_429029	TBR1	-	ttgcttaaa	130	138	9	GAS
ncbi_429029	TBR1	-	TTGCGCTAA	205	213	9	GAS
ncbi_429029	TBR1	-	TTTCTAAAA	269	277	9	GAS
ncbi_429029	TBR1	-	TTGCTGAAA	1954	1962	9	GAS
ncbi_429029	TBR1	-	TTGCACGaa	2221	2229	9	GAS
ncbi_429029	TBR1	-	TTTCATGAA	4486	4494	9	GAS
ncbi_428888	LTBP2	-	TTCCATCAA	2684	2692	9	GAS
ncbi_428842	OLFML1	+	TTTCTATAA	858	866	9	GAS
ncbi_428842	OLFML1	+	TTACTTGAA	924	932	9	GAS
ncbi_428842	OLFML1	+	ttcctttaa	988	996	9	GAS
ncbi_428842	OLFML1	+	tttcaaaaa	1855	1863	9	GAS
ncbi_428842	OLFML1	+	TTTCTGTAA	1937	1945	9	GAS
ncbi_428842	OLFML1	+	TTACAGCAA	2193	2201	9	GAS
ncbi_428842	OLFML1	+	TTCCTCTAA	2569	2577	9	GAS
ncbi_428842	OLFML1	+	TTCCGTGAA	2614	2622	9	GAS
ncbi_428842	OLFML1	+	TTCCCTCAA	3265	3273	9	GAS
ncbi_428842	OLFML1	+	TTTCTGAAA	3434	3442	9	GAS
ncbi_428842	OLFML1	+	TTTCACAAA	3501	3509	9	GAS
ncbi_428842	OLFML1	+	TTACATCAA	3756	3764	9	GAS
ncbi_428842	OLFML1	+	TTCCAGGAA	3806	3814	9	GAS
ncbi_428842	OLFML1	+	TTTCTTAAA	4752	4760	9	GAS
ncbi_428842	OLFML1	+	TTGCAACAA	5218	5226	9	GAS
ncbi_428842	OLFML1	+	ttccTTAAA	5558	5566	9	GAS
ncbi_428842	OLFML1	+	ttTCACTAA	5883	5891	9	GAS
ncbi_428842	OLFML1	+	TTACACCAA	5910	5918	9	GAS
ncbi_428459	ARPP21	+	TTCCCCTAA	24	32	9	GAS
ncbi_428459	ARPP21	+	TTTCTTTAA	329	337	9	GAS
ncbi_428459	ARPP21	+	TTTCCAAAA	1416	1424	9	GAS
ncbi_428459	ARPP21	+	TTGCTTTAA	2105	2113	9	GAS
ncbi_428459	ARPP21	+	TTTCTTTAA	2129	2137	9	GAS
ncbi_428459	ARPP21	+	TTTCCTGAA	3780	3788	9	GAS
ncbi_428459	ARPP21	+	TTTCCTGAA	4049	4057	9	GAS
ncbi_428459	ARPP21	+	TTCCTGAAA	4050	4058	9	GAS
ncbi_428459	ARPP21	+	TTGCAATAA	4307	4315	9	GAS
ncbi_428459	ARPP21	+	TTGCTCTAA	4491	4499	9	GAS
ncbi_428459	ARPP21	+	TTCCggcaa	4509	4517	9	GAS
ncbi_428459	ARPP21	+	ttcctttaa	5418	5426	9	GAS
ncbi_428459	ARPP21	+	TTTCCCTAA	5904	5912	9	GAS
ncbi_428221	COL8A2	+	TTACAGCAA	619	627	9	GAS
ncbi_428221	COL8A2	+	TTTCCAAAA	2647	2655	9	GAS
ncbi_428221	COL8A2	+	TTCCAAAAA	2648	2656	9	GAS
ncbi_428221	COL8A2	+	TTGCTGAAA	5690	5698	9	GAS
ncbi_428088	MAML2	+	TTGCAgtaa	246	254	9	GAS
ncbi_428088	MAML2	+	tttctgaaa	1465	1473	9	GAS
ncbi_428088	MAML2	+	tttcaagaa	1613	1621	9	GAS
ncbi_428088	MAML2	+	TTGCCTAAA	1750	1758	9	GAS
ncbi_428088	MAML2	+	TTTCTTCAA	1799	1807	9	GAS
ncbi_428088	MAML2	+	tttctttaa	1823	1831	9	GAS
ncbi_428088	MAML2	+	TTGCGATAA	2284	2292	9	GAS
ncbi_428088	MAML2	+	tttcagaaa	2767	2775	9	GAS
ncbi_428088	MAML2	+	TTTCCTAAA	2839	2847	9	GAS
ncbi_428088	MAML2	+	TTCCATAAA	3248	3256	9	GAS
ncbi_428088	MAML2	+	TTTCACCAA	5050	5058	9	GAS
ncbi_428088	MAML2	+	TTGCTTTAA	5288	5296	9	GAS
ncbi_428070	HTR2A	-	TTCCAgtaa	1017	1025	9	GAS
ncbi_428070	HTR2A	-	TTTCCATAA	1201	1209	9	GAS
ncbi_428070	HTR2A	-	TTCCATAAA	1202	1210	9	GAS
ncbi_428070	HTR2A	-	TTCCACAAA	1315	1323	9	GAS
ncbi_428070	HTR2A	-	ttgccCAAA	1354	1362	9	GAS
ncbi_428070	HTR2A	-	ttacaagaa	1583	1591	9	GAS
ncbi_428070	HTR2A	-	tttctttaa	2585	2593	9	GAS
ncbi_428070	HTR2A	-	Ttgctgaaa	2618	2626	9	GAS
ncbi_428070	HTR2A	-	tttcaggAA	2635	2643	9	GAS
ncbi_428070	HTR2A	-	TTTCACCAA	3152	3160	9	GAS
ncbi_428070	HTR2A	-	TTGCTAGAA	3325	3333	9	GAS
ncbi_428070	HTR2A	-	TTACCTGAA	3538	3546	9	GAS
ncbi_428070	HTR2A	-	TTACATTAA	4020	4028	9	GAS
ncbi_428070	HTR2A	-	tttcttgaa	4545	4553	9	GAS
ncbi_428070	HTR2A	-	TTACAGTAA	5119	5127	9	GAS
ncbi_427971	ADAMTS5	-	TTACAGAAA	64	72	9	GAS
ncbi_427971	ADAMTS5	-	TTGCCTTAA	461	469	9	GAS
ncbi_427971	ADAMTS5	-	ttacTGTAA	578	586	9	GAS
ncbi_427971	ADAMTS5	-	TTTCCAGAA	1958	1966	9	GAS
ncbi_427971	ADAMTS5	-	TTCCAGAAA	1959	1967	9	GAS
ncbi_427971	ADAMTS5	-	TTGCTAAAA	2137	2145	9	GAS
ncbi_427971	ADAMTS5	-	TTCCCAAAA	2375	2383	9	GAS
ncbi_427971	ADAMTS5	-	TTCCTGTAA	2472	2480	9	GAS
ncbi_427971	ADAMTS5	-	TTGCACTAA	3055	3063	9	GAS
ncbi_427971	ADAMTS5	-	TTCCAGGAA	3142	3150	9	GAS
ncbi_427971	ADAMTS5	-	TTTCATCAA	3661	3669	9	GAS
ncbi_427971	ADAMTS5	-	Tttccggaa	3956	3964	9	GAS
ncbi_427971	ADAMTS5	-	ttccggaaa	3957	3965	9	GAS
ncbi_427877	SLC17A8	+	TTACTTAAA	774	782	9	GAS
ncbi_427877	SLC17A8	+	TTTCGTAAA	986	994	9	GAS
ncbi_427877	SLC17A8	+	tttctgaaa	1096	1104	9	GAS
ncbi_427877	SLC17A8	+	tttcttaaa	1178	1186	9	GAS
ncbi_427877	SLC17A8	+	TTTCATGAA	1649	1657	9	GAS
ncbi_427877	SLC17A8	+	TTTCATGAA	1661	1669	9	GAS
ncbi_427877	SLC17A8	+	TTTCTAAAA	2204	2212	9	GAS
ncbi_427877	SLC17A8	+	TTACAGAAA	2354	2362	9	GAS
ncbi_427877	SLC17A8	+	TTCCAATAA	2409	2417	9	GAS
ncbi_427877	SLC17A8	+	TTCCTATAA	3113	3121	9	GAS
ncbi_427877	SLC17A8	+	TTACCGAAA	3319	3327	9	GAS
ncbi_427877	SLC17A8	+	TTACCCGAA	3774	3782	9	GAS
ncbi_427877	SLC17A8	+	tttcaacaa	3832	3840	9	GAS
ncbi_427877	SLC17A8	+	TTGCTTTAA	4534	4542	9	GAS
ncbi_427877	SLC17A8	+	TTGCTGAAA	5155	5163	9	GAS
ncbi_427850	RELN	-	TTTCCTTAA	223	231	9	GAS
ncbi_427850	RELN	-	TTCCTTAAA	224	232	9	GAS
ncbi_427850	RELN	-	ttacCGTAA	1756	1764	9	GAS
ncbi_427850	RELN	-	TTGCTGAAA	2435	2443	9	GAS
ncbi_427850	RELN	-	tttcttaaa	2967	2975	9	GAS
ncbi_427850	RELN	-	TTGCACAAA	3061	3069	9	GAS
ncbi_427802	CYGB	+	TTCCTATAA	2515	2523	9	GAS
ncbi_427802	CYGB	+	TTCCCCGAA	2686	2694	9	GAS
ncbi_427802	CYGB	+	TTTCCTAAA	3995	4003	9	GAS
ncbi_427789	MYH1G	-	TTTCATAAA	443	451	9	GAS
ncbi_427789	MYH1G	-	TTCCAAGAA	1330	1338	9	GAS
ncbi_427789	MYH1G	-	TTTCCATAA	1510	1518	9	GAS
ncbi_427789	MYH1G	-	TTCCATAAA	1511	1519	9	GAS
ncbi_427789	MYH1G	-	TTGCAGAAA	1765	1773	9	GAS
ncbi_427789	MYH1G	-	tttcaggaa	2472	2480	9	GAS
ncbi_427789	MYH1G	-	TTGCTAAAA	2574	2582	9	GAS
ncbi_427789	MYH1G	-	TTTCACTAA	2684	2692	9	GAS
ncbi_427789	MYH1G	-	TTCCACAAA	3018	3026	9	GAS
ncbi_427789	MYH1G	-	ttccttcaa	3100	3108	9	GAS
ncbi_427789	MYH1G	-	TTACTGAAA	3749	3757	9	GAS
ncbi_427789	MYH1G	-	TTCCTGCAA	5122	5130	9	GAS
ncbi_427445	EGFLAM	+	tttcCACAA	30	38	9	GAS
ncbi_427445	EGFLAM	+	TTACTAGAA	430	438	9	GAS
ncbi_427445	EGFLAM	+	TTGCTATAA	518	526	9	GAS
ncbi_427445	EGFLAM	+	TTGCTTTAA	559	567	9	GAS
ncbi_427445	EGFLAM	+	TTGCTAGAA	645	653	9	GAS
ncbi_427445	EGFLAM	+	TTTCTTCAA	900	908	9	GAS
ncbi_427445	EGFLAM	+	ttgcccaaa	2996	3004	9	GAS
ncbi_427445	EGFLAM	+	TTTCAAAAA	3246	3254	9	GAS
ncbi_427445	EGFLAM	+	TTTCCTTAA	3715	3723	9	GAS
ncbi_427445	EGFLAM	+	TTACAAAAA	3904	3912	9	GAS
ncbi_427445	EGFLAM	+	TTACTTGAA	4407	4415	9	GAS
ncbi_427445	EGFLAM	+	TTTCAAAAA	4740	4748	9	GAS
ncbi_427445	EGFLAM	+	tttcaaaaa	5192	5200	9	GAS
ncbi_427445	EGFLAM	+	TTACCTCAA	5602	5610	9	GAS
ncbi_427369	LOC427369	-	TTCCACGAA	244	252	9	GAS
ncbi_427369	LOC427369	-	TTTCAGAAA	604	612	9	GAS
ncbi_427369	LOC427369	-	TTGCGTTAA	1266	1274	9	GAS
ncbi_427369	LOC427369	-	TTTCACAAA	1723	1731	9	GAS
ncbi_427369	LOC427369	-	TTTCCTAAA	2020	2028	9	GAS
ncbi_427369	LOC427369	-	TTCCAGGAA	2149	2157	9	GAS
ncbi_427369	LOC427369	-	TTTCCTGAA	2504	2512	9	GAS
ncbi_427369	LOC427369	-	TTCCTGAAA	2505	2513	9	GAS
ncbi_427369	LOC427369	-	tttctttaa	2865	2873	9	GAS
ncbi_427369	LOC427369	-	TTCCCTGAA	3047	3055	9	GAS
ncbi_427369	LOC427369	-	ttgcttaaA	3225	3233	9	GAS
ncbi_427369	LOC427369	-	TTGCAGAAA	3787	3795	9	GAS
ncbi_427369	LOC427369	-	tttctaaaa	4002	4010	9	GAS
ncbi_427369	LOC427369	-	TTTCCTAAA	4022	4030	9	GAS
ncbi_427113	MCTP1	+	tttcagaaa	510	518	9	GAS
ncbi_427113	MCTP1	+	TTCCAAGAA	1084	1092	9	GAS
ncbi_427113	MCTP1	+	TTCCAGTAA	1314	1322	9	GAS
ncbi_427113	MCTP1	+	TTCCTTCAA	1546	1554	9	GAS
ncbi_427113	MCTP1	+	TTGCCTGAA	1671	1679	9	GAS
ncbi_427113	MCTP1	+	TTTcacaaa	2745	2753	9	GAS
ncbi_427113	MCTP1	+	TTGCAGCAA	3027	3035	9	GAS
ncbi_427113	MCTP1	+	TTTCAGTAA	4090	4098	9	GAS
ncbi_427113	MCTP1	+	TTCCTTGAA	4192	4200	9	GAS
ncbi_427113	MCTP1	+	TTTCttaaa	4617	4625	9	GAS
ncbi_427113	MCTP1	+	TTGCAGGAA	4773	4781	9	GAS
ncbi_426652	ACTBL2L	-	TTACGTAAA	122	130	9	GAS
ncbi_426652	ACTBL2L	-	TTACAAGAA	159	167	9	GAS
ncbi_426652	ACTBL2L	-	TTCCTGGAA	1155	1163	9	GAS
ncbi_426652	ACTBL2L	-	TTGCCAAAA	1258	1266	9	GAS
ncbi_426652	ACTBL2L	-	TTACAACAA	1309	1317	9	GAS
ncbi_426652	ACTBL2L	-	TTGCTATAA	1734	1742	9	GAS
ncbi_426652	ACTBL2L	-	TTTCAGGAA	1763	1771	9	GAS
ncbi_426652	ACTBL2L	-	TTTCACCAA	1946	1954	9	GAS
ncbi_426652	ACTBL2L	-	tttctaaaa	2022	2030	9	GAS
ncbi_426652	ACTBL2L	-	ttccttaaa	3387	3395	9	GAS
ncbi_426652	ACTBL2L	-	TTACTGTAA	4521	4529	9	GAS
ncbi_426627	SH3TC2	+	TTGCTAGAA	7	15	9	GAS
ncbi_426627	SH3TC2	+	TTCCTGGAA	745	753	9	GAS
ncbi_426627	SH3TC2	+	TTCCCATAA	2168	2176	9	GAS
ncbi_426627	SH3TC2	+	TTGCTTGAA	2885	2893	9	GAS
ncbi_426627	SH3TC2	+	TTGCTCCAA	4220	4228	9	GAS
ncbi_426627	SH3TC2	+	tttctttaa	4880	4888	9	GAS
ncbi_426146	NUP210L	-	TTCCCTGAA	1243	1251	9	GAS
ncbi_426146	NUP210L	-	ttcccctaa	3202	3210	9	GAS
ncbi_426146	NUP210L	-	TTTCTTAAA	4459	4467	9	GAS
ncbi_426146	NUP210L	-	TTGCCTGAA	4758	4766	9	GAS
ncbi_426146	NUP210L	-	TTGCCCaaa	4982	4990	9	GAS
ncbi_426146	NUP210L	-	TTTCTCCAA	5595	5603	9	GAS
ncbi_426054	IL7R	+	TTTCAGCAA	432	440	9	GAS
ncbi_426054	IL7R	+	TTACAAGAA	483	491	9	GAS
ncbi_426054	IL7R	+	TTTCAGGAA	841	849	9	GAS
ncbi_426054	IL7R	+	tTACTGAAA	902	910	9	GAS
ncbi_426054	IL7R	+	TTTCTTTAA	1000	1008	9	GAS
ncbi_426054	IL7R	+	ttcCTTAAA	1105	1113	9	GAS
ncbi_426054	IL7R	+	TTTCTTAAA	1194	1202	9	GAS
ncbi_426054	IL7R	+	TTGCCTTAA	1710	1718	9	GAS
ncbi_426054	IL7R	+	TTTCCCAAA	2011	2019	9	GAS
ncbi_426054	IL7R	+	TTACCCAAA	2637	2645	9	GAS
ncbi_426054	IL7R	+	tttctaaaa	2850	2858	9	GAS
ncbi_426054	IL7R	+	tttctgaaa	3547	3555	9	GAS
ncbi_426054	IL7R	+	TTTCTTGAA	3976	3984	9	GAS
ncbi_424905	MB21D2	+	TTCCCAGAA	426	434	9	GAS
ncbi_424905	MB21D2	+	TTGCTCCAA	2277	2285	9	GAS
ncbi_424905	MB21D2	+	tttcagaaa	2884	2892	9	GAS
ncbi_424905	MB21D2	+	TTGCTCAAA	2954	2962	9	GAS
ncbi_424905	MB21D2	+	TTTCATGAA	3191	3199	9	GAS
ncbi_424905	MB21D2	+	TTTCTGTAA	3526	3534	9	GAS
ncbi_424905	MB21D2	+	TTGCGTTAA	4324	4332	9	GAS
ncbi_424625	SLC5A9	+	TTGCATAAA	964	972	9	GAS
ncbi_424625	SLC5A9	+	tttcagcaA	2472	2480	9	GAS
ncbi_424625	SLC5A9	+	TTTCAAAAA	2621	2629	9	GAS
ncbi_424625	SLC5A9	+	TTTCTCAAA	3596	3604	9	GAS
ncbi_424625	SLC5A9	+	TTCCAGAAA	3999	4007	9	GAS
ncbi_424625	SLC5A9	+	TTCCGAGAA	4898	4906	9	GAS
ncbi_424625	SLC5A9	+	ttgcaaaaa	5138	5146	9	GAS
ncbi_424625	SLC5A9	+	ttgccTGAA	5490	5498	9	GAS
ncbi_424412	CACNA1E	-	TTACACAAA	14	22	9	GAS
ncbi_424412	CACNA1E	-	ttcccCAAA	1847	1855	9	GAS
ncbi_424412	CACNA1E	-	TTGCCAAAA	2158	2166	9	GAS
ncbi_424412	CACNA1E	-	TTACCaaaa	2547	2555	9	GAS
ncbi_424412	CACNA1E	-	TTGCTACAA	3325	3333	9	GAS
ncbi_424412	CACNA1E	-	TTGCAGTAA	3348	3356	9	GAS
ncbi_424412	CACNA1E	-	tttcaaaaa	3387	3395	9	GAS
ncbi_424315	TNFAIP6	+	TTCCTGGAA	452	460	9	GAS
ncbi_424315	TNFAIP6	+	TTTCTGTAA	820	828	9	GAS
ncbi_424315	TNFAIP6	+	TTCCTTCAA	2240	2248	9	GAS
ncbi_423931	BAG3	+	TTTCCCAAA	207	215	9	GAS
ncbi_423931	BAG3	+	TTACAGGAA	520	528	9	GAS
ncbi_423931	BAG3	+	TTCCCCGAA	1561	1569	9	GAS
ncbi_423931	BAG3	+	TTTCTTAAA	2650	2658	9	GAS
ncbi_423931	BAG3	+	tttctgaaa	2676	2684	9	GAS
ncbi_423931	BAG3	+	TTACCACAA	3270	3278	9	GAS
ncbi_423931	BAG3	+	TTACACGAA	3609	3617	9	GAS
ncbi_423931	BAG3	+	TTTCCACAA	3620	3628	9	GAS
ncbi_423931	BAG3	+	TTCCACAAA	3621	3629	9	GAS
ncbi_423931	BAG3	+	TTCCTGCAA	4234	4242	9	GAS
ncbi_423769	ALOX5	-	tttcCTAAA	1090	1098	9	GAS
ncbi_423769	ALOX5	-	TTTCTataa	1156	1164	9	GAS
ncbi_423769	ALOX5	-	tttccaaaa	1205	1213	9	GAS
ncbi_423769	ALOX5	-	TTGCATCaa	1547	1555	9	GAS
ncbi_423769	ALOX5	-	TTTCATAAA	2115	2123	9	GAS
ncbi_423769	ALOX5	-	TTCCTGGAA	3535	3543	9	GAS
ncbi_423769	ALOX5	-	TTACCACAA	3615	3623	9	GAS
ncbi_423769	ALOX5	-	TTTCCTCAA	4271	4279	9	GAS
ncbi_423769	ALOX5	-	TTCCTCAAA	4272	4280	9	GAS
ncbi_423583	NID2	-	TTTCAGAAA	4935	4943	9	GAS
ncbi_423563	MDGA2	-	TTCCTGGAA	739	747	9	GAS
ncbi_423563	MDGA2	-	TTGCAACAA	1659	1667	9	GAS
ncbi_423563	MDGA2	-	TTGCTGTAA	2821	2829	9	GAS
ncbi_423563	MDGA2	-	TTGCCTCAA	5409	5417	9	GAS
ncbi_423489	KIF26A	+	TTCCAGTAA	92	100	9	GAS
ncbi_423489	KIF26A	+	TTACAGAAA	1248	1256	9	GAS
ncbi_423489	KIF26A	+	TTACACAAA	2434	2442	9	GAS
ncbi_423489	KIF26A	+	TTTCCACAA	4316	4324	9	GAS
ncbi_423489	KIF26A	+	TTGCCATAA	4753	4761	9	GAS
ncbi_423478	EXOC3L	-	TTGCAGGAA	472	480	9	GAS
ncbi_423478	EXOC3L	-	TTCCTCAAA	1236	1244	9	GAS
ncbi_423478	EXOC3L	-	TTGCATGAA	2502	2510	9	GAS
ncbi_423478	EXOC3L	-	TTTCACTAA	3110	3118	9	GAS
ncbi_423478	EXOC3L	-	TTGCTCAAA	3918	3926	9	GAS
ncbi_423478	EXOC3L	-	TTTCCAcaa	4023	4031	9	GAS
ncbi_423478	EXOC3L	-	TTCCATAAA	4172	4180	9	GAS
ncbi_423478	EXOC3L	-	TTTCATTAA	4857	4865	9	GAS
ncbi_423478	EXOC3L	-	TTACAATaa	4937	4945	9	GAS
ncbi_423478	EXOC3L	-	TTGCAGGAA	5108	5116	9	GAS
ncbi_423478	EXOC3L	-	TTGCTGTAA	5218	5226	9	GAS
ncbi_423478	EXOC3L	-	TTGCTAAAA	5539	5547	9	GAS
ncbi_423101	MUC2	-	TTTCTAGAA	976	984	9	GAS
ncbi_423101	MUC2	-	TTTCCAGAA	1273	1281	9	GAS
ncbi_423101	MUC2	-	tttcatgaa	1688	1696	9	GAS
ncbi_423101	MUC2	-	TTCCTAGAA	2728	2736	9	GAS
ncbi_423101	MUC2	-	TTGCTTAAA	2757	2765	9	GAS
ncbi_423101	MUC2	-	TTACTGAAA	2969	2977	9	GAS
ncbi_423101	MUC2	-	TTTCTGTAA	3501	3509	9	GAS
ncbi_423101	MUC2	-	ttccatgaa	4370	4378	9	GAS
ncbi_423101	MUC2	-	TTCCTTGAA	5361	5369	9	GAS
ncbi_423101	MUC2	-	TTACAGAAA	5562	5570	9	GAS
ncbi_423042	ADM	-	TTGCACCAA	2860	2868	9	GAS
ncbi_423042	ADM	-	TTGCCGGAA	2983	2991	9	GAS
ncbi_423042	ADM	-	ttgcaaaaa	3752	3760	9	GAS
ncbi_423042	ADM	-	TTACTGCAA	3899	3907	9	GAS
ncbi_423042	ADM	-	TTACTGGAA	4263	4271	9	GAS
ncbi_423042	ADM	-	TTGCGCCAA	5317	5325	9	GAS
ncbi_422943	SLC4A11	-	TTACACAAA	957	965	9	GAS
ncbi_422943	SLC4A11	-	TTCCTGCAA	2500	2508	9	GAS
ncbi_422943	SLC4A11	-	TTCCATGAA	2552	2560	9	GAS
ncbi_422943	SLC4A11	-	TTCCAGGAA	2774	2782	9	GAS
ncbi_422943	SLC4A11	-	TTACTGTAA	3503	3511	9	GAS
ncbi_422868	HTRA3	+	tttcctgaa	155	163	9	GAS
ncbi_422868	HTRA3	+	ttcctgaaa	156	164	9	GAS
ncbi_422868	HTRA3	+	TTTCAGCAA	300	308	9	GAS
ncbi_422868	HTRA3	+	TTTCTGCAA	344	352	9	GAS
ncbi_422868	HTRA3	+	TTGCATCAA	771	779	9	GAS
ncbi_422868	HTRA3	+	ttgctaaaa	793	801	9	GAS
ncbi_422868	HTRA3	+	TTGCAGAAA	960	968	9	GAS
ncbi_422868	HTRA3	+	TTGCCTTAA	1431	1439	9	GAS
ncbi_422868	HTRA3	+	TTTCTTTAA	1465	1473	9	GAS
ncbi_422868	HTRA3	+	TTCCTCCAA	1612	1620	9	GAS
ncbi_422868	HTRA3	+	TTACTAGAA	1635	1643	9	GAS
ncbi_422868	HTRA3	+	TTCCACAAA	1691	1699	9	GAS
ncbi_422868	HTRA3	+	TTCCTTCAA	2743	2751	9	GAS
ncbi_422868	HTRA3	+	TTGCTGGAA	2882	2890	9	GAS
ncbi_422868	HTRA3	+	ttacaaaaa	3487	3495	9	GAS
ncbi_422868	HTRA3	+	TTGCATAAA	4125	4133	9	GAS
ncbi_422868	HTRA3	+	tttccccaA	4976	4984	9	GAS
ncbi_422868	HTRA3	+	TTTCAGGAA	5085	5093	9	GAS
ncbi_422868	HTRA3	+	TTTCTGTAA	5273	5281	9	GAS
ncbi_422868	HTRA3	+	TTCCTGTAA	5352	5360	9	GAS
ncbi_422427	DDX60	-	ttacagaaa	304	312	9	GAS
ncbi_422427	DDX60	-	TTTCTACAA	562	570	9	GAS
ncbi_422427	DDX60	-	TTTCTAAAA	735	743	9	GAS
ncbi_422427	DDX60	-	TTGCATAAA	828	836	9	GAS
ncbi_422427	DDX60	-	TTGctagaa	1039	1047	9	GAS
ncbi_422427	DDX60	-	TTACAAGAA	1098	1106	9	GAS
ncbi_422427	DDX60	-	tttcttaaa	1943	1951	9	GAS
ncbi_422427	DDX60	-	ttacaataa	2194	2202	9	GAS
ncbi_422427	DDX60	-	ttccaCTAA	2564	2572	9	GAS
ncbi_422427	DDX60	-	TTTCCATAA	3019	3027	9	GAS
ncbi_422427	DDX60	-	TTACACTAA	3111	3119	9	GAS
ncbi_422427	DDX60	-	TTGCTAGAA	4054	4062	9	GAS
ncbi_422427	DDX60	-	tttcttaaa	4932	4940	9	GAS
ncbi_422427	DDX60	-	TTCCTAGAA	4967	4975	9	GAS
ncbi_422427	DDX60	-	TTacctgaa	5140	5148	9	GAS
ncbi_422427	DDX60	-	TTTCCTAAA	5548	5556	9	GAS
ncbi_422427	DDX60	-	TTTCAGTAA	5743	5751	9	GAS
ncbi_422230	IL13RA1	+	TTCCAATAA	620	628	9	GAS
ncbi_422230	IL13RA1	+	tttctgaaa	752	760	9	GAS
ncbi_422230	IL13RA1	+	TTTCTGTAA	1078	1086	9	GAS
ncbi_422230	IL13RA1	+	TTTCAGCAA	1364	1372	9	GAS
ncbi_422230	IL13RA1	+	TTGCACAAA	2288	2296	9	GAS
ncbi_422230	IL13RA1	+	ttccaaaaa	2669	2677	9	GAS
ncbi_422230	IL13RA1	+	TTTCAGCAA	3082	3090	9	GAS
ncbi_422230	IL13RA1	+	tttcctaaa	3573	3581	9	GAS
ncbi_422230	IL13RA1	+	TTTCAGAAA	4750	4758	9	GAS
ncbi_421644	OPRM1	+	tttcctaaa	426	434	9	GAS
ncbi_421644	OPRM1	+	ttcctaaaa	427	435	9	GAS
ncbi_421644	OPRM1	+	TTTCAGAAA	1241	1249	9	GAS
ncbi_421644	OPRM1	+	TTTCAAAAA	1437	1445	9	GAS
ncbi_421644	OPRM1	+	tttctgaaa	1502	1510	9	GAS
ncbi_421644	OPRM1	+	tttctgaaa	1519	1527	9	GAS
ncbi_421644	OPRM1	+	tttcattaa	1651	1659	9	GAS
ncbi_421644	OPRM1	+	TTACATCAA	1688	1696	9	GAS
ncbi_421644	OPRM1	+	TTCCATTAA	1822	1830	9	GAS
ncbi_421644	OPRM1	+	TTTCCTAAA	1888	1896	9	GAS
ncbi_421644	OPRM1	+	TTCCTAAAA	1889	1897	9	GAS
ncbi_421644	OPRM1	+	TTACCAAAA	1939	1947	9	GAS
ncbi_421644	OPRM1	+	TTACCAAAA	2008	2016	9	GAS
ncbi_421644	OPRM1	+	TTTCTCAAA	3743	3751	9	GAS
ncbi_421644	OPRM1	+	TTGCAGAAA	4029	4037	9	GAS
ncbi_421644	OPRM1	+	TTACATTAA	4564	4572	9	GAS
ncbi_421644	OPRM1	+	TTTCTCAAA	4998	5006	9	GAS
ncbi_421644	OPRM1	+	TTTCCCCAA	5768	5776	9	GAS
ncbi_421058	EMILIN2	-	tttcagaaa	37	45	9	GAS
ncbi_421058	EMILIN2	-	TTTCATTAA	404	412	9	GAS
ncbi_421058	EMILIN2	-	ttaccccaa	1053	1061	9	GAS
ncbi_421058	EMILIN2	-	TTCCATGAA	1137	1145	9	GAS
ncbi_421058	EMILIN2	-	tttcattaa	1495	1503	9	GAS
ncbi_421058	EMILIN2	-	TTGCTGCAA	2760	2768	9	GAS
ncbi_421058	EMILIN2	-	TTACAGTAA	2864	2872	9	GAS
ncbi_421058	EMILIN2	-	TTGCCACAA	3066	3074	9	GAS
ncbi_421058	EMILIN2	-	TTCCAATAA	5003	5011	9	GAS
ncbi_421058	EMILIN2	-	TTTCAAAAA	5235	5243	9	GAS
ncbi_420996	NR4A3	-	TTCCGGGAA	126	134	9	GAS
ncbi_420996	NR4A3	-	TTTCCTAAA	714	722	9	GAS
ncbi_420996	NR4A3	-	TTGCCATAA	1038	1046	9	GAS
ncbi_420996	NR4A3	-	TTCCCTCAA	1667	1675	9	GAS
ncbi_420996	NR4A3	-	TTTCTCAAA	1933	1941	9	GAS
ncbi_420996	NR4A3	-	TTACAGAAA	2921	2929	9	GAS
ncbi_420996	NR4A3	-	TTCCTAGAA	3439	3447	9	GAS
ncbi_420996	NR4A3	-	TTGCGTCAA	4905	4913	9	GAS
ncbi_420896	NR4A3	-	TTCCTGAAA	636	644	9	GAS
ncbi_420896	NR4A3	-	TTCCTCAAA	801	809	9	GAS
ncbi_420896	NR4A3	-	TTTCTTAAA	2208	2216	9	GAS
ncbi_420896	NR4A3	-	TTACTTAAA	2471	2479	9	GAS
ncbi_420896	NR4A3	-	TTTCTTCAa	3574	3582	9	GAS
ncbi_420896	NR4A3	-	TTTCAAGAA	3638	3646	9	GAS
ncbi_420896	NR4A3	-	tttcactaa	4257	4265	9	GAS
ncbi_420896	NR4A3	-	tttcagaaa	5004	5012	9	GAS
ncbi_420896	NR4A3	-	ttactaAAA	5554	5562	9	GAS
ncbi_420896	NR4A3	-	TTGCCACAA	5779	5787	9	GAS
ncbi_420754	NEUROD6	+	tttcacaaa	596	604	9	GAS
ncbi_420754	NEUROD6	+	TTGCATCAA	1093	1101	9	GAS
ncbi_420754	NEUROD6	+	TTTCTGGAA	1214	1222	9	GAS
ncbi_420754	NEUROD6	+	TTCCTCAAA	1739	1747	9	GAS
ncbi_420754	NEUROD6	+	TTTCTAAAA	1942	1950	9	GAS
ncbi_420754	NEUROD6	+	TTTCTTAAA	2255	2263	9	GAS
ncbi_420754	NEUROD6	+	TTTCAACAA	3872	3880	9	GAS
ncbi_420754	NEUROD6	+	TTGCACCAA	3986	3994	9	GAS
ncbi_420754	NEUROD6	+	TTGCTGGAA	4122	4130	9	GAS
ncbi_420754	NEUROD6	+	TTACAGAAA	4928	4936	9	GAS
ncbi_420754	NEUROD6	+	TTTCCATAA	5905	5913	9	GAS
ncbi_420706	TGM4	-	tttctacaa	1452	1460	9	GAS
ncbi_420706	TGM4	-	TTGCAACAA	1780	1788	9	GAS
ncbi_420706	TGM4	-	TTTCATCAA	2020	2028	9	GAS
ncbi_420706	TGM4	-	TTGCATCAA	2708	2716	9	GAS
ncbi_420706	TGM4	-	TTCCTACAA	3754	3762	9	GAS
ncbi_420706	TGM4	-	TTCCTTGAA	4111	4119	9	GAS
ncbi_420706	TGM4	-	TTgcaaaaa	4282	4290	9	GAS
ncbi_420706	TGM4	-	ttgcTGTAA	4301	4309	9	GAS
ncbi_420706	TGM4	-	TTGCTACAA	4430	4438	9	GAS
ncbi_420706	TGM4	-	TTTCTTTAA	5916	5924	9	GAS
ncbi_420580	GLCCI1	+	TTACCCAAA	1326	1334	9	GAS
ncbi_420580	GLCCI1	+	TTGCCTTAA	4240	4248	9	GAS
ncbi_420580	GLCCI1	+	tttcttaaa	4668	4676	9	GAS
ncbi_420580	GLCCI1	+	TTCCTAGAA	4831	4839	9	GAS
ncbi_420580	GLCCI1	+	TTCCCCCAA	5158	5166	9	GAS
ncbi_420580	GLCCI1	+	TTACATCAA	5194	5202	9	GAS
ncbi_420570	PDK4	-	TTACCTGAA	110	118	9	GAS
ncbi_420570	PDK4	-	TTACAAGAA	253	261	9	GAS
ncbi_420570	PDK4	-	TTGCAGTAA	440	448	9	GAS
ncbi_420570	PDK4	-	TTACCCAAA	449	457	9	GAS
ncbi_420570	PDK4	-	TTCCGGTAA	770	778	9	GAS
ncbi_420570	PDK4	-	TTTCCCTAA	1864	1872	9	GAS
ncbi_420570	PDK4	-	TTCCCTAAA	1865	1873	9	GAS
ncbi_420570	PDK4	-	TTCCTGGAA	2182	2190	9	GAS
ncbi_420570	PDK4	-	TTTCTCtaa	3588	3596	9	GAS
ncbi_420570	PDK4	-	TTACTTCAA	3679	3687	9	GAS
ncbi_420570	PDK4	-	ttccagtaa	4428	4436	9	GAS
ncbi_420570	PDK4	-	TTCCATGAA	4744	4752	9	GAS
ncbi_420570	PDK4	-	TTTCAATAA	5683	5691	9	GAS
ncbi_420384	AQP1	+	TTGCTAAAA	2662	2670	9	GAS
ncbi_420384	AQP1	+	TTCCAGAAA	2846	2854	9	GAS
ncbi_420384	AQP1	+	TTACATCAA	5798	5806	9	GAS
ncbi_420164	CYP7B1	-	AGAAATGAAACT	1791	1802	12	ISRE-r
ncbi_420164	CYP7B1	-	AGAAATGAAACT	1791	1802	12	ISRE-r
ncbi_420164	CYP7B1	-	TTCCAGAAA	2015	2023	9	GAS
ncbi_420164	CYP7B1	-	TTTCAAGAA	2032	2040	9	GAS
ncbi_420164	CYP7B1	-	tttccacaa	2068	2076	9	GAS
ncbi_420164	CYP7B1	-	ttccacaaa	2069	2077	9	GAS
ncbi_420164	CYP7B1	-	TTGCATGAA	3044	3052	9	GAS
ncbi_420164	CYP7B1	-	TTTCTCAAA	3807	3815	9	GAS
ncbi_420164	CYP7B1	-	TTTCCTtaa	3843	3851	9	GAS
ncbi_420164	CYP7B1	-	tttccagaa	3855	3863	9	GAS
ncbi_420164	CYP7B1	-	TTCCCATAA	4520	4528	9	GAS
ncbi_420164	CYP7B1	-	tttctttaa	5006	5014	9	GAS
ncbi_420164	CYP7B1	-	TTGCAAGAA	5520	5528	9	GAS
ncbi_420164	CYP7B1	-	TTCCTACAA	5586	5594	9	GAS
ncbi_420164	CYP7B1	-	TTTCACTAA	5788	5796	9	GAS
ncbi_420061	BTN1A1	-	ttgcagcaA	489	497	9	GAS
ncbi_420061	BTN1A1	-	TTTCCAGAA	5182	5190	9	GAS
ncbi_420039	KRTC42L	-	TTCCCTGAA	1001	1009	9	GAS
ncbi_420039	KRTC42L	-	TTTCTACAA	1895	1903	9	GAS
ncbi_420039	KRTC42L	-	TTTCATTAA	2085	2093	9	GAS
ncbi_420039	KRTC42L	-	TTTCCCAAA	2192	2200	9	GAS
ncbi_420039	KRTC42L	-	TTGCACAAA	3721	3729	9	GAS
ncbi_420039	KRTC42L	-	TTCCTCAAA	4352	4360	9	GAS
ncbi_420039	KRTC42L	-	TTACTGTAA	5307	5315	9	GAS
ncbi_420009	VAT1	-	TTTCAGCAA	948	956	9	GAS
ncbi_420009	VAT1	-	TTACCATAA	1220	1228	9	GAS
ncbi_420009	VAT1	-	TTGCGGAAA	1381	1389	9	GAS
ncbi_420009	VAT1	-	TTCCTGAAA	1855	1863	9	GAS
ncbi_420009	VAT1	-	TTGCCTCAA	1975	1983	9	GAS
ncbi_420009	VAT1	-	TTGCTGGAA	2628	2636	9	GAS
ncbi_420009	VAT1	-	TTGCTGCAA	2692	2700	9	GAS
ncbi_420009	VAT1	-	TTCCAAGAA	4476	4484	9	GAS
ncbi_420009	VAT1	-	TTACATCAA	4954	4962	9	GAS
ncbi_420009	VAT1	-	Ttgcttgaa	5611	5619	9	GAS
ncbi_419993	CALCOCO2	+	TTTCTCCAA	2281	2289	9	GAS
ncbi_419993	CALCOCO2	+	TTACCTAAA	2482	2490	9	GAS
ncbi_419993	CALCOCO2	+	TTCCTTAAA	2525	2533	9	GAS
ncbi_419993	CALCOCO2	+	TTTCAGTAA	2864	2872	9	GAS
ncbi_419993	CALCOCO2	+	tttctttaa	3189	3197	9	GAS
ncbi_419993	CALCOCO2	+	tttctaGAA	4623	4631	9	GAS
ncbi_419812	C26H6ORF222	-	TTTCAGGAA	802	810	9	GAS
ncbi_419812	C26H6ORF222	-	TTACTACAA	2274	2282	9	GAS
ncbi_419812	C26H6ORF222	-	TTCCTCCAA	3630	3638	9	GAS
ncbi_419812	C26H6ORF222	-	TTCCTGGAA	3937	3945	9	GAS
ncbi_419812	C26H6ORF222	-	TTTCAGTAA	3959	3967	9	GAS
ncbi_419812	C26H6ORF222	-	TTTCCAAAA	5383	5391	9	GAS
ncbi_418731	SH3RF3	+	TTCCACCAA	1297	1305	9	GAS
ncbi_418731	SH3RF3	+	TTACAGAAA	1608	1616	9	GAS
ncbi_418731	SH3RF3	+	TTTCTATAA	2747	2755	9	GAS
ncbi_418731	SH3RF3	+	tttctttaa	4010	4018	9	GAS
ncbi_418731	SH3RF3	+	TTTCCAAAA	4111	4119	9	GAS
ncbi_418731	SH3RF3	+	TTACAACAA	4121	4129	9	GAS
ncbi_418673	PLCXD1	-	TTGCTAAAA	30	38	9	GAS
ncbi_418673	PLCXD1	-	TTGCACAAA	82	90	9	GAS
ncbi_418673	PLCXD1	-	TTTCAAAAA	175	183	9	GAS
ncbi_418673	PLCXD1	-	TTAcggaaa	319	327	9	GAS
ncbi_418673	PLCXD1	-	TTACTGTAA	765	773	9	GAS
ncbi_418673	PLCXD1	-	TTGCCACAA	789	797	9	GAS
ncbi_418673	PLCXD1	-	TTGCGGCAA	1232	1240	9	GAS
ncbi_418673	PLCXD1	-	tTTCAGCAA	1574	1582	9	GAS
ncbi_418673	PLCXD1	-	TTGCCTTAA	2412	2420	9	GAS
ncbi_418673	PLCXD1	-	TTGCTCTAA	2759	2767	9	GAS
ncbi_418673	PLCXD1	-	TTTCCTGAA	3463	3471	9	GAS
ncbi_418673	PLCXD1	-	TTTCGTCAA	4351	4359	9	GAS
ncbi_418673	PLCXD1	-	TTGCATTAA	5637	5645	9	GAS
ncbi_418239	ARHGAP8	+	agaaaagaaact	4344	4355	12	ISRE-r
ncbi_418239	ARHGAP8	+	agaaaagaaact	4344	4355	12	ISRE-r
ncbi_418239	ARHGAP8	+	TTCCATCAA	208	216	9	GAS
ncbi_418239	ARHGAP8	+	ttccaaaaa	318	326	9	GAS
ncbi_418239	ARHGAP8	+	TTCCATTAA	1022	1030	9	GAS
ncbi_418239	ARHGAP8	+	TTACTAAAA	1278	1286	9	GAS
ncbi_418239	ARHGAP8	+	TTGCCAGAA	1385	1393	9	GAS
ncbi_418239	ARHGAP8	+	TTGCAACAA	2060	2068	9	GAS
ncbi_418239	ARHGAP8	+	TTACTCAAA	2310	2318	9	GAS
ncbi_418239	ARHGAP8	+	TTGCATTAA	2357	2365	9	GAS
ncbi_418239	ARHGAP8	+	TTACTACAA	2478	2486	9	GAS
ncbi_418239	ARHGAP8	+	TTACTCAAA	2832	2840	9	GAS
ncbi_418239	ARHGAP8	+	ttgctttaa	3238	3246	9	GAS
ncbi_418239	ARHGAP8	+	TTCCTGGAA	4517	4525	9	GAS
ncbi_418239	ARHGAP8	+	TTCCCAAAA	4625	4633	9	GAS
ncbi_418154	WNT5B	+	TTCCATGAA	3103	3111	9	GAS
ncbi_418154	WNT5B	+	TTACACCAA	4347	4355	9	GAS
ncbi_418154	WNT5B	+	TTGCCCAAA	4687	4695	9	GAS
ncbi_418095	DRAM1	-	TTTCCGGAA	887	895	9	GAS
ncbi_418095	DRAM1	-	tttctttaa	1705	1713	9	GAS
ncbi_418095	DRAM1	-	ttccagtAA	2368	2376	9	GAS
ncbi_418095	DRAM1	-	TTACAGCAA	2518	2526	9	GAS
ncbi_418095	DRAM1	-	TTGCCCAAA	2797	2805	9	GAS
ncbi_418095	DRAM1	-	TTACAGGAA	3542	3550	9	GAS
ncbi_418095	DRAM1	-	TTCCTGCAA	4131	4139	9	GAS
ncbi_418095	DRAM1	-	TTGCAAAAA	4252	4260	9	GAS
ncbi_418095	DRAM1	-	TTACAGAAA	4316	4324	9	GAS
ncbi_418095	DRAM1	-	ttcccataA	5014	5022	9	GAS
ncbi_417926	APAF1	+	TTTCTGAAA	464	472	9	GAS
ncbi_417926	APAF1	+	TTACTGGAA	1302	1310	9	GAS
ncbi_417926	APAF1	+	TTACTTAAA	1342	1350	9	GAS
ncbi_417926	APAF1	+	TTTCAATAA	1679	1687	9	GAS
ncbi_417926	APAF1	+	TTTCCTAAA	1836	1844	9	GAS
ncbi_417926	APAF1	+	TTGCTATAA	1955	1963	9	GAS
ncbi_417926	APAF1	+	TTTCAGAAA	2118	2126	9	GAS
ncbi_417926	APAF1	+	TTACATCaa	3633	3641	9	GAS
ncbi_417926	APAF1	+	TTTCATGAA	4998	5006	9	GAS
ncbi_417926	APAF1	+	TTTCTGGAA	5398	5406	9	GAS
ncbi_417926	APAF1	+	TTACACAAA	5526	5534	9	GAS
ncbi_417836	HELB	+	TTTCTGCAA	403	411	9	GAS
ncbi_417836	HELB	+	TTTCAGGAA	536	544	9	GAS
ncbi_417836	HELB	+	tttcattaa	757	765	9	GAS
ncbi_417836	HELB	+	ttgcaaaaa	1613	1621	9	GAS
ncbi_417836	HELB	+	TTTCTGAAA	2906	2914	9	GAS
ncbi_417836	HELB	+	TTACTAAAA	3376	3384	9	GAS
ncbi_417836	HELB	+	TTCCTAAAA	3462	3470	9	GAS
ncbi_417836	HELB	+	TTTCCAAAA	5184	5192	9	GAS
ncbi_417836	HELB	+	TTCCACAAA	5264	5272	9	GAS
ncbi_417836	HELB	+	TTTCCAGAA	5654	5662	9	GAS
ncbi_417836	HELB	+	TTCCAGAAA	5655	5663	9	GAS
ncbi_417786	CNTN1	+	TTACTAAAA	109	117	9	GAS
ncbi_417786	CNTN1	+	TTTCTTCAA	791	799	9	GAS
ncbi_417786	CNTN1	+	TTACATTAA	1202	1210	9	GAS
ncbi_417786	CNTN1	+	TTTCCTGAA	1342	1350	9	GAS
ncbi_417786	CNTN1	+	TTTCTTGAA	1594	1602	9	GAS
ncbi_417786	CNTN1	+	TTACAtcaa	1794	1802	9	GAS
ncbi_417786	CNTN1	+	TTGCTGAAA	2321	2329	9	GAS
ncbi_417786	CNTN1	+	ttactgtaa	2927	2935	9	GAS
ncbi_417786	CNTN1	+	TTCCAGAAA	3011	3019	9	GAS
ncbi_417786	CNTN1	+	TTACATGAA	3651	3659	9	GAS
ncbi_417786	CNTN1	+	TTCCAAGAA	5356	5364	9	GAS
ncbi_417786	CNTN1	+	TTCCCATAA	5893	5901	9	GAS
ncbi_417730	CD36	-	TTGCAAAAA	29	37	9	GAS
ncbi_417730	CD36	-	TTTCTGAAA	146	154	9	GAS
ncbi_417730	CD36	-	TTTCTTTAA	1223	1231	9	GAS
ncbi_417730	CD36	-	TTCCTTTAA	1270	1278	9	GAS
ncbi_417730	CD36	-	TTACTTTAA	1287	1295	9	GAS
ncbi_417730	CD36	-	tttcagaaa	2250	2258	9	GAS
ncbi_417730	CD36	-	ttacataaa	2651	2659	9	GAS
ncbi_417730	CD36	-	TTACCCAAA	3088	3096	9	GAS
ncbi_417730	CD36	-	TTGCAATAA	3448	3456	9	GAS
ncbi_417730	CD36	-	TTGCCcaaa	3579	3587	9	GAS
ncbi_417730	CD36	-	ttactatAA	3820	3828	9	GAS
ncbi_417730	CD36	-	TTCCTTGAA	4103	4111	9	GAS
ncbi_417730	CD36	-	TTGCTATAA	4376	4384	9	GAS
ncbi_417730	CD36	-	TTACAGTAA	4400	4408	9	GAS
ncbi_417730	CD36	-	TTGCATCAA	5566	5574	9	GAS
ncbi_417707	NAMPT	-	agaaaaggaaacc	230	242	13	ISRE-r
ncbi_417707	NAMPT	-	TTACTGGAA	75	83	9	GAS
ncbi_417707	NAMPT	-	TTCCTGTAA	98	106	9	GAS
ncbi_417707	NAMPT	-	TTCCAAAAA	1112	1120	9	GAS
ncbi_417707	NAMPT	-	TTGCTGTAA	1255	1263	9	GAS
ncbi_417707	NAMPT	-	TTCCCATAA	1593	1601	9	GAS
ncbi_417707	NAMPT	-	tttcttgaa	2491	2499	9	GAS
ncbi_417707	NAMPT	-	TTCCAGTAA	4064	4072	9	GAS
ncbi_417707	NAMPT	-	TTGCCGCAA	4691	4699	9	GAS
ncbi_417707	NAMPT	-	TTCCAGCAA	5717	5725	9	GAS
ncbi_417707	NAMPT	-	TTCCCAGAA	5755	5763	9	GAS
ncbi_417185	ASS1	+	ttccaaaaa	1121	1129	9	GAS
ncbi_417185	ASS1	+	TTGCTTTAA	3339	3347	9	GAS
ncbi_417171	NTNG2	+	TTACGAAAA	269	277	9	GAS
ncbi_417171	NTNG2	+	TTCCTGCAA	1409	1417	9	GAS
ncbi_417171	NTNG2	+	TTCCCCAAA	2339	2347	9	GAS
ncbi_417171	NTNG2	+	TTGCTCTAA	2988	2996	9	GAS
ncbi_417171	NTNG2	+	TTGCACAAA	3266	3274	9	GAS
ncbi_417171	NTNG2	+	TTCCTGCAA	4406	4414	9	GAS
ncbi_417171	NTNG2	+	TTGCTTTAA	4604	4612	9	GAS
ncbi_417171	NTNG2	+	TTGCTTAAA	5605	5613	9	GAS
ncbi_417171	NTNG2	+	tttcttaaa	5867	5875	9	GAS
ncbi_417048	TAPBP	-	tttccaaaa	2561	2569	9	GAS
ncbi_417048	TAPBP	-	ttccaaaaa	2562	2570	9	GAS
ncbi_417039	IL4I1	+	TTACCCCAA	610	618	9	GAS
ncbi_417039	IL4I1	+	TTCCAGCAA	2285	2293	9	GAS
ncbi_417039	IL4I1	+	TTTCCTCAA	3341	3349	9	GAS
ncbi_417039	IL4I1	+	TTCCAGGAA	4703	4711	9	GAS
ncbi_417039	IL4I1	+	TTACCTCAA	5076	5084	9	GAS
ncbi_416943	GGT5	+	TTCCCAGAA	53	61	9	GAS
ncbi_416943	GGT5	+	TTTCTTGAA	422	430	9	GAS
ncbi_416943	GGT5	+	TTGCTGTAA	1170	1178	9	GAS
ncbi_416943	GGT5	+	TTGCTGTAA	2081	2089	9	GAS
ncbi_416943	GGT5	+	TTGCTGCAA	3032	3040	9	GAS
ncbi_416943	GGT5	+	TTTCCCAAA	3165	3173	9	GAS
ncbi_416943	GGT5	+	TTGCCTAAA	3484	3492	9	GAS
ncbi_416943	GGT5	+	TTGCTTCAA	3642	3650	9	GAS
ncbi_416943	GGT5	+	TTACGGTAA	4223	4231	9	GAS
ncbi_416943	GGT5	+	TTCCCTCAA	4494	4502	9	GAS
ncbi_416943	GGT5	+	TTGCAGTAA	4693	4701	9	GAS
ncbi_416943	GGT5	+	TTACAGGAA	5444	5452	9	GAS
ncbi_416943	GGT5	+	TTTCCCTAA	5458	5466	9	GAS
ncbi_416943	GGT5	+	TTCCCTAAA	5459	5467	9	GAS
ncbi_416408	SEPT12	+	TTGCATCAA	1246	1254	9	GAS
ncbi_416408	SEPT12	+	TTCCTACAA	4220	4228	9	GAS
ncbi_416408	SEPT12	+	TTCCCGAAA	4381	4389	9	GAS
ncbi_416351	STK32A	+	agtttcatttct	4324	4335	12	ISRE
ncbi_416351	STK32A	+	agtttcatttct	4324	4335	12	ISRE
ncbi_416351	STK32A	+	TTACAAGAA	103	111	9	GAS
ncbi_416351	STK32A	+	TTTCAGCAA	638	646	9	GAS
ncbi_416351	STK32A	+	TTGCCTGAA	879	887	9	GAS
ncbi_416351	STK32A	+	TTACAGGAA	2961	2969	9	GAS
ncbi_416351	STK32A	+	TTCCAGAAA	4350	4358	9	GAS
ncbi_416351	STK32A	+	TTGCTGAAA	4404	4412	9	GAS
ncbi_416351	STK32A	+	tttctcTAA	4495	4503	9	GAS
ncbi_416351	STK32A	+	TTCCACCAA	5448	5456	9	GAS
ncbi_416351	STK32A	+	TTCCCTtaa	5605	5613	9	GAS
ncbi_415545	MEGF11	-	ttacaaaaa	918	926	9	GAS
ncbi_415545	MEGF11	-	tttcataaa	1028	1036	9	GAS
ncbi_415545	MEGF11	-	TTGCTTTAA	1103	1111	9	GAS
ncbi_415545	MEGF11	-	TTACCTTAA	1164	1172	9	GAS
ncbi_415545	MEGF11	-	TTACCATAA	1236	1244	9	GAS
ncbi_415545	MEGF11	-	TTTCTGGAA	1333	1341	9	GAS
ncbi_415545	MEGF11	-	TTGCCGCAA	2813	2821	9	GAS
ncbi_415545	MEGF11	-	TTGCATGAA	3125	3133	9	GAS
ncbi_415545	MEGF11	-	TTTCTCAAA	3292	3300	9	GAS
ncbi_415545	MEGF11	-	TTACATAAA	3684	3692	9	GAS
ncbi_415545	MEGF11	-	TTTCTCTAA	3758	3766	9	GAS
ncbi_414841	CYP2C23b	-	TTGCAGGAA	416	424	9	GAS
ncbi_414841	CYP2C23b	-	TTTCTCCAA	536	544	9	GAS
ncbi_414841	CYP2C23b	-	TTCCTCCAA	1784	1792	9	GAS
ncbi_414841	CYP2C23b	-	TTGCCAAAA	2901	2909	9	GAS
ncbi_414841	CYP2C23b	-	TTTCTTCAA	2943	2951	9	GAS
ncbi_414841	CYP2C23b	-	TTGCAGGAA	2966	2974	9	GAS
ncbi_414841	CYP2C23b	-	TTCCTTAAA	3142	3150	9	GAS
ncbi_414841	CYP2C23b	-	TTTCTTCAA	5385	5393	9	GAS
ncbi_414841	CYP2C23b	-	TTACTCAAA	5791	5799	9	GAS
ncbi_414833	CYP2C45	+	TTACGAGAA	758	766	9	GAS
ncbi_414833	CYP2C45	+	TTTCTTGAA	1073	1081	9	GAS
ncbi_414833	CYP2C45	+	TTCCCTCAA	3051	3059	9	GAS
ncbi_414833	CYP2C45	+	TTGCTAGAA	3465	3473	9	GAS
ncbi_414833	CYP2C45	+	TTTCCCCAA	3641	3649	9	GAS
ncbi_414833	CYP2C45	+	TTCCATGAA	3676	3684	9	GAS
ncbi_414833	CYP2C45	+	TTGCTCTAA	3949	3957	9	GAS
ncbi_414833	CYP2C45	+	TTTCTCCAA	4608	4616	9	GAS
ncbi_414833	CYP2C45	+	TTCCCTCAA	5588	5596	9	GAS
ncbi_414831	FGF13	-	TTTCTCCAA	1474	1482	9	GAS
ncbi_414831	FGF13	-	TTGCATAAA	1781	1789	9	GAS
ncbi_414831	FGF13	-	TTTCTGGAA	4136	4144	9	GAS
ncbi_414831	FGF13	-	TTACTTGAA	5237	5245	9	GAS
ncbi_414831	FGF13	-	TTGCTGTAA	5640	5648	9	GAS
ncbi_414830	B2M	+	TTGCTTCAA	129	137	9	GAS
ncbi_414830	B2M	+	TTGCAGGAA	2036	2044	9	GAS
ncbi_414830	B2M	+	TTGCTCCAA	3941	3949	9	GAS
ncbi_414746	CYP2C23a	-	TTCCTTAAA	10	18	9	GAS
ncbi_414746	CYP2C23a	-	TTTCAGCAA	93	101	9	GAS
ncbi_414746	CYP2C23a	-	TTGCATGAA	731	739	9	GAS
ncbi_414746	CYP2C23a	-	TTGCTGCAA	847	855	9	GAS
ncbi_414746	CYP2C23a	-	TTGCTTTAA	927	935	9	GAS
ncbi_414746	CYP2C23a	-	TTGCAGAAA	1156	1164	9	GAS
ncbi_414746	CYP2C23a	-	TTTCTCAAA	1458	1466	9	GAS
ncbi_414746	CYP2C23a	-	TTCCTACAA	2736	2744	9	GAS
ncbi_414746	CYP2C23a	-	TTTCTGCAA	4538	4546	9	GAS
ncbi_414746	CYP2C23a	-	TTTCTGCAA	4727	4735	9	GAS
ncbi_414746	CYP2C23a	-	TTACCCAAA	5798	5806	9	GAS
ncbi_414342	AvBD4	-	TTTCTTCAA	1872	1880	9	GAS
ncbi_414342	AvBD4	-	TTGCTGGAA	3458	3466	9	GAS
ncbi_414342	AvBD4	-	TTTCACTAA	3865	3873	9	GAS
ncbi_414342	AvBD4	-	TTTCTGTAA	4864	4872	9	GAS
ncbi_396512	FOS	+	TTTCTTAAA	2251	2259	9	GAS
ncbi_396512	FOS	+	TTGCTACAA	4411	4419	9	GAS
ncbi_396512	FOS	+	TTTCCAGAA	4520	4528	9	GAS
ncbi_396512	FOS	+	TTCCAGAAA	4521	4529	9	GAS
ncbi_396512	FOS	+	TTGCCGTAA	5061	5069	9	GAS
ncbi_396440	TNC	-	ttacGATAa	243	251	9	GAS
ncbi_396440	TNC	-	TTCCTGCAA	564	572	9	GAS
ncbi_396440	TNC	-	TTGCAAGAA	2793	2801	9	GAS
ncbi_396440	TNC	-	TTGCAACAA	3121	3129	9	GAS
ncbi_396440	TNC	-	TTTCCAGAA	3175	3183	9	GAS
ncbi_396440	TNC	-	tttcattaa	3374	3382	9	GAS
ncbi_396440	TNC	-	TTTCTCAAA	3840	3848	9	GAS
ncbi_396440	TNC	-	TTTCCTGAA	4484	4492	9	GAS
ncbi_396440	TNC	-	TTACCAAAA	4721	4729	9	GAS
ncbi_396440	TNC	-	TTTCTgtaa	4739	4747	9	GAS
ncbi_396382	ISL2	-	TTCCCTGAA	568	576	9	GAS
ncbi_396382	ISL2	-	TTCccttaa	1101	1109	9	GAS
ncbi_396382	ISL2	-	TTTCCACAA	1743	1751	9	GAS
ncbi_396382	ISL2	-	ttccttcaa	2432	2440	9	GAS
ncbi_396382	ISL2	-	Tttctaaaa	3774	3782	9	GAS
ncbi_396340	COL3A1	-	ttactttaa	36	44	9	GAS
ncbi_396340	COL3A1	-	TTACCaaaa	163	171	9	GAS
ncbi_396340	COL3A1	-	TTTCTCGAA	319	327	9	GAS
ncbi_396340	COL3A1	-	ttACAAAAA	447	455	9	GAS
ncbi_396340	COL3A1	-	TTGCCTTAA	578	586	9	GAS
ncbi_396340	COL3A1	-	TTACTAAAA	967	975	9	GAS
ncbi_396340	COL3A1	-	TTTCAATAA	1357	1365	9	GAS
ncbi_396340	COL3A1	-	TTACAGAAA	1393	1401	9	GAS
ncbi_396340	COL3A1	-	ttactgtaa	2521	2529	9	GAS
ncbi_396340	COL3A1	-	TTTCCTCAA	2702	2710	9	GAS
ncbi_396340	COL3A1	-	TTCCTCAAA	2703	2711	9	GAS
ncbi_396340	COL3A1	-	TTTCTCAAA	2732	2740	9	GAS
ncbi_396340	COL3A1	-	TTTCAAGAA	3235	3243	9	GAS
ncbi_396340	COL3A1	-	ttacataaa	3653	3661	9	GAS
ncbi_396340	COL3A1	-	TTACAATAA	3856	3864	9	GAS
ncbi_396340	COL3A1	-	TTTCCTAAA	4293	4301	9	GAS
ncbi_396340	COL3A1	-	TTCCTAAAA	4294	4302	9	GAS
ncbi_396340	COL3A1	-	TTTCTCCAA	4699	4707	9	GAS
ncbi_396340	COL3A1	-	tttcattaa	5550	5558	9	GAS
ncbi_396340	COL3A1	-	TTGCAACAA	5716	5724	9	GAS
ncbi_396314	PRRX2	+	TTTCACCAA	142	150	9	GAS
ncbi_396314	PRRX2	+	TTGCTGGAA	4102	4110	9	GAS
ncbi_396314	PRRX2	+	TTGCATTAA	4822	4830	9	GAS
ncbi_396314	PRRX2	+	TTaccaaaa	5173	5181	9	GAS
ncbi_396314	PRRX2	+	TTGCCAAAA	5728	5736	9	GAS
ncbi_396242	COL9A3	+	TTTCCCTAA	99	107	9	GAS
ncbi_396242	COL9A3	+	TTCCCTAAA	100	108	9	GAS
ncbi_396242	COL9A3	+	TTCCAAGAA	723	731	9	GAS
ncbi_396242	COL9A3	+	TTGCTGTAA	768	776	9	GAS
ncbi_396242	COL9A3	+	TTCCCAGAA	2791	2799	9	GAS
ncbi_396242	COL9A3	+	TTGCATTAA	4442	4450	9	GAS
ncbi_396242	COL9A3	+	TTTCCTCAA	5453	5461	9	GAS
ncbi_396165	BMP4	-	TTACAATAA	856	864	9	GAS
ncbi_396165	BMP4	-	TTTCTAGAA	1630	1638	9	GAS
ncbi_396165	BMP4	-	TTTCACCAA	4490	4498	9	GAS
ncbi_396051	CYP1A2	-	Ttgccaaaa	633	641	9	GAS
ncbi_396047	SNAI1	-	TTTCCTTAA	306	314	9	GAS
ncbi_396047	SNAI1	-	TTCCTATAA	1000	1008	9	GAS
ncbi_396047	SNAI1	-	tttcttcaa	1449	1457	9	GAS
ncbi_396047	SNAI1	-	TTGCAATAA	1744	1752	9	GAS
ncbi_396047	SNAI1	-	TTTCCCAAA	3306	3314	9	GAS
ncbi_396047	SNAI1	-	TTACGGCAA	4783	4791	9	GAS
ncbi_396047	SNAI1	-	TTGCAGAAA	5089	5097	9	GAS
ncbi_396025	XDH	+	TTTCTATAA	402	410	9	GAS
ncbi_396025	XDH	+	TTCCAGCAA	1259	1267	9	GAS
ncbi_396025	XDH	+	TTGCCTCAA	1462	1470	9	GAS
ncbi_396025	XDH	+	TTGCAGGAA	2625	2633	9	GAS
ncbi_396025	XDH	+	TTGCTGTAA	2828	2836	9	GAS
ncbi_396025	XDH	+	TTTCTTTAA	3478	3486	9	GAS
ncbi_396025	XDH	+	TTTCTCCAA	4168	4176	9	GAS
ncbi_396025	XDH	+	TTGCAAGAA	5556	5564	9	GAS
ncbi_395982	TFAP2A	+	GGTTTCCTTTCC	5094	5105	12	ISRE
ncbi_395982	TFAP2A	+	GGTTTCCTTTCC	5094	5105	12	ISRE
ncbi_395982	TFAP2A	+	tttccttaa	133	141	9	GAS
ncbi_395982	TFAP2A	+	ttccttaaa	134	142	9	GAS
ncbi_395982	TFAP2A	+	Ttcccaaaa	1069	1077	9	GAS
ncbi_395982	TFAP2A	+	TTACAGCAA	3099	3107	9	GAS
ncbi_395982	TFAP2A	+	ttaccataa	3810	3818	9	GAS
ncbi_395982	TFAP2A	+	TTGCTTTAA	4011	4019	9	GAS
ncbi_395982	TFAP2A	+	TTGCAGTAA	4624	4632	9	GAS
ncbi_395982	TFAP2A	+	TTTCATAAA	4757	4765	9	GAS
ncbi_395982	TFAP2A	+	TTTCACCAA	5846	5854	9	GAS
ncbi_395925	KCNJ5	+	tttcccaAA	41	49	9	GAS
ncbi_395925	KCNJ5	+	ttcccaAAA	42	50	9	GAS
ncbi_395925	KCNJ5	+	tttccagaa	244	252	9	GAS
ncbi_395925	KCNJ5	+	ttccagaaa	245	253	9	GAS
ncbi_395925	KCNJ5	+	TTTCTGGAA	1237	1245	9	GAS
ncbi_395925	KCNJ5	+	TTACGACAA	1502	1510	9	GAS
ncbi_395925	KCNJ5	+	TTGCAAAAA	1583	1591	9	GAS
ncbi_395925	KCNJ5	+	tttcaacaa	2040	2048	9	GAS
ncbi_395925	KCNJ5	+	TTTCCAAAA	2111	2119	9	GAS
ncbi_395925	KCNJ5	+	TTCCAAAAA	2112	2120	9	GAS
ncbi_395925	KCNJ5	+	tttcttcaa	2164	2172	9	GAS
ncbi_395925	KCNJ5	+	TTGCAGCAA	2873	2881	9	GAS
ncbi_395925	KCNJ5	+	TTTCAAGAA	3268	3276	9	GAS
ncbi_395925	KCNJ5	+	TTTCATGAA	3614	3622	9	GAS
ncbi_395925	KCNJ5	+	TTGCTAAAA	3637	3645	9	GAS
ncbi_395925	KCNJ5	+	TTTCTAGAA	3722	3730	9	GAS
ncbi_395925	KCNJ5	+	TTTCTGTAA	4210	4218	9	GAS
ncbi_395921	CNP	+	TTACTACAA	1056	1064	9	GAS
ncbi_395921	CNP	+	TTACTTAAA	1875	1883	9	GAS
ncbi_395921	CNP	+	TTCCACCAA	2433	2441	9	GAS
ncbi_395921	CNP	+	tttcaaaaa	3500	3508	9	GAS
ncbi_395921	CNP	+	TTCCAGCAA	4074	4082	9	GAS
ncbi_395921	CNP	+	TTCCAGTAA	4252	4260	9	GAS
ncbi_395921	CNP	+	TTGCCGTAA	4732	4740	9	GAS
ncbi_395921	CNP	+	TTCCGGGAA	5203	5211	9	GAS
ncbi_395921	CNP	+	TTACTCTAA	5356	5364	9	GAS
ncbi_395853	HSPA8	+	TTGCTCAAA	529	537	9	GAS
ncbi_395853	HSPA8	+	TTTCTAGAA	1375	1383	9	GAS
ncbi_395853	HSPA8	+	TTACCTGAA	1396	1404	9	GAS
ncbi_395853	HSPA8	+	TTCCCAAAA	1923	1931	9	GAS
ncbi_395853	HSPA8	+	TTGCCAGAA	2170	2178	9	GAS
ncbi_395787	PPP1R3E	+	TTTCACAAA	1255	1263	9	GAS
ncbi_395787	PPP1R3E	+	TTTCGCCAA	1686	1694	9	GAS
ncbi_395787	PPP1R3E	+	TTACCTAAA	2342	2350	9	GAS
ncbi_395787	PPP1R3E	+	TTCCCATAA	2636	2644	9	GAS
ncbi_395787	PPP1R3E	+	TTGCACAAA	2971	2979	9	GAS
ncbi_395787	PPP1R3E	+	TTTCTATAA	3425	3433	9	GAS
ncbi_395787	PPP1R3E	+	TTTCACTAA	3599	3607	9	GAS
ncbi_395554	FGF14	+	TTCCTTAAA	1383	1391	9	GAS
ncbi_395554	FGF14	+	TTTCTGTAA	2500	2508	9	GAS
ncbi_395554	FGF14	+	TTGCATAAA	2517	2525	9	GAS
ncbi_395554	FGF14	+	TTCCATGAA	4872	4880	9	GAS
ncbi_395321	TULP1	-	TTGCTAAAA	445	453	9	GAS
ncbi_395321	TULP1	-	TTTCAGAAA	3064	3072	9	GAS
ncbi_395321	TULP1	-	ttccGCTAA	3409	3417	9	GAS
ncbi_395321	TULP1	-	tttcttgaa	3447	3455	9	GAS
ncbi_395321	TULP1	-	TTTCCTGAA	3926	3934	9	GAS
ncbi_395321	TULP1	-	TTCCTTCAA	4007	4015	9	GAS
ncbi_395321	TULP1	-	TTTCAGGAA	4667	4675	9	GAS
ncbi_395258	IL15	+	TTCCTATAA	196	204	9	GAS
ncbi_395258	IL15	+	TTGCCAGAA	2020	2028	9	GAS
ncbi_395258	IL15	+	TTACAGCAA	2281	2289	9	GAS
ncbi_395258	IL15	+	TTACAGAAA	2367	2375	9	GAS
ncbi_395258	IL15	+	TTCCTGAAA	3069	3077	9	GAS
ncbi_395258	IL15	+	TTGCTAAAA	5002	5010	9	GAS
ncbi_395258	IL15	+	tttcaggaa	5375	5383	9	GAS
ncbi_395258	IL15	+	TTACAGCAA	5591	5599	9	GAS
ncbi_395258	IL15	+	tttccccaa	5837	5845	9	GAS
ncbi_395097	IGF2	+	TTTCCAGAA	67	75	9	GAS
ncbi_395097	IGF2	+	tttctttaa	224	232	9	GAS
ncbi_395097	IGF2	+	TTGCTGGAA	1023	1031	9	GAS
ncbi_395097	IGF2	+	TTCCAACAA	1733	1741	9	GAS
ncbi_395097	IGF2	+	TTGCTCCAA	3544	3552	9	GAS
ncbi_395097	IGF2	+	TTTCTCAAA	3882	3890	9	GAS
ncbi_395097	IGF2	+	TTACTGGAA	5281	5289	9	GAS
ncbi_395074	CCDC80	+	TTCCTCCAA	160	168	9	GAS
ncbi_395074	CCDC80	+	TTCCTTCAA	1266	1274	9	GAS
ncbi_395074	CCDC80	+	TTGCATCAA	2138	2146	9	GAS
ncbi_395074	CCDC80	+	TTTCTCAAA	3270	3278	9	GAS
ncbi_395074	CCDC80	+	TTTCCATAA	3309	3317	9	GAS
ncbi_395074	CCDC80	+	ttgcaggaA	3543	3551	9	GAS
ncbi_395074	CCDC80	+	TTACTTCAA	3559	3567	9	GAS
ncbi_395074	CCDC80	+	TTACTAGAA	4052	4060	9	GAS
ncbi_395074	CCDC80	+	TTTCAACAA	4310	4318	9	GAS
ncbi_395074	CCDC80	+	ttgccCCAA	4514	4522	9	GAS
ncbi_395074	CCDC80	+	ttactttaa	4622	4630	9	GAS
ncbi_395074	CCDC80	+	TTACACTAA	5234	5242	9	GAS
ncbi_395073	FUT10	+	TTCCTAAAA	182	190	9	GAS
ncbi_378914	CDKN1A	+	TTGCAAGAA	104	112	9	GAS
ncbi_378914	CDKN1A	+	TTACGTTAA	390	398	9	GAS
ncbi_378914	CDKN1A	+	TTTCATTAA	849	857	9	GAS
ncbi_378914	CDKN1A	+	TTCCCCAAA	3506	3514	9	GAS
ncbi_378911	GHSR	+	tttctctaA	34	42	9	GAS
ncbi_378911	GHSR	+	TTCCTCCAA	2184	2192	9	GAS
ncbi_378911	GHSR	+	TTGCAGAAA	2212	2220	9	GAS
ncbi_378911	GHSR	+	TTTCACAAA	2963	2971	9	GAS
ncbi_378911	GHSR	+	TTGCAAAAA	3232	3240	9	GAS
ncbi_378911	GHSR	+	TTTCACAAA	4651	4659	9	GAS
ncbi_378911	GHSR	+	TTTCGGGAA	4892	4900	9	GAS
ncbi_378911	GHSR	+	tttcccaaa	5185	5193	9	GAS
ncbi_374228	KCND3	-	TTGCCAAAA	232	240	9	GAS
ncbi_374228	KCND3	-	TTACCCAAA	854	862	9	GAS
ncbi_374228	KCND3	-	TTGCAGTAA	2427	2435	9	GAS
ncbi_374228	KCND3	-	tttctttaa	2621	2629	9	GAS
ncbi_374228	KCND3	-	TTCctagaa	4451	4459	9	GAS
ncbi_374228	KCND3	-	tttctttaa	5180	5188	9	GAS
ncbi_374178	TIMP2	+	TTACCTGAA	1626	1634	9	GAS
ncbi_374178	TIMP2	+	ttgcATAAA	3817	3825	9	GAS
ncbi_374168	WNT7A	-	TTGCTCAAA	295	303	9	GAS
ncbi_374168	WNT7A	-	TTTCAGCAA	817	825	9	GAS
ncbi_374168	WNT7A	-	tttccataa	1729	1737	9	GAS
ncbi_374168	WNT7A	-	tttcagaaa	4811	4819	9	GAS
ncbi_374168	WNT7A	-	TTCCCGCAA	4930	4938	9	GAS
ncbi_373994	POU2AF1	-	TTACACAAA	675	683	9	GAS
ncbi_373994	POU2AF1	-	TTCCTGTAA	754	762	9	GAS
ncbi_373994	POU2AF1	-	TTACCTGAA	1609	1617	9	GAS
ncbi_373994	POU2AF1	-	TTTCTGCAA	2512	2520	9	GAS
ncbi_373994	POU2AF1	-	TTTCCACAA	4422	4430	9	GAS
ncbi_373903	DIO2	-	GGTTTCATTTCT	5931	5942	12	ISRE
ncbi_373903	DIO2	-	GGTTTCATTTCT	5931	5942	12	ISRE
ncbi_373903	DIO2	-	ttacagaaa	401	409	9	GAS
ncbi_373903	DIO2	-	TTGCCAGAA	464	472	9	GAS
ncbi_373903	DIO2	-	TTTCCAGAA	518	526	9	GAS
ncbi_373903	DIO2	-	TTACCTTAA	535	543	9	GAS
ncbi_373903	DIO2	-	TTACAGAAA	754	762	9	GAS
ncbi_373903	DIO2	-	ttccATGAA	1497	1505	9	GAS
ncbi_373903	DIO2	-	tttctttaa	1993	2001	9	GAS
ncbi_373903	DIO2	-	TTGCATGAA	2364	2372	9	GAS
ncbi_373903	DIO2	-	TTGCAATAA	2791	2799	9	GAS
ncbi_373903	DIO2	-	TTTCTATAA	2903	2911	9	GAS
ncbi_373903	DIO2	-	TTCCTTCAA	3266	3274	9	GAS
ncbi_373903	DIO2	-	TTTCAAAAA	3408	3416	9	GAS
ncbi_373903	DIO2	-	TTACAGGAA	3935	3943	9	GAS
ncbi_373903	DIO2	-	TTGCTGGAA	4581	4589	9	GAS
ncbi_373903	DIO2	-	TTTCTAGAA	4682	4690	9	GAS
ncbi_373903	DIO2	-	TTGCTAGAA	4789	4797	9	GAS
ncbi_373903	DIO2	-	TTCCTTTAA	5455	5463	9	GAS
ncbi_373903	DIO2	-	TTCCTGGAA	5579	5587	9	GAS
ncbi_373903	DIO2	-	TTTCcaaaa	5700	5708	9	GAS
ncbi_373903	DIO2	-	TTGCAGCAA	5946	5954	9	GAS
ncbi_112533344	HTD2	+	TTCCCAAAA	210	218	9	GAS
ncbi_112533344	HTD2	+	TTTCTTTAA	1666	1674	9	GAS
ncbi_112533344	HTD2	+	TTTCCCTAA	1725	1733	9	GAS
ncbi_112533344	HTD2	+	TTCCCTAAA	1726	1734	9	GAS
ncbi_112533344	HTD2	+	TTTCTTCAA	1753	1761	9	GAS
ncbi_112533344	HTD2	+	TTACTGTAA	1804	1812	9	GAS
ncbi_112533344	HTD2	+	TTGCCAAAA	3485	3493	9	GAS
ncbi_112533344	HTD2	+	TTCCTTCAA	3563	3571	9	GAS
ncbi_112533344	HTD2	+	TTGCTCCAA	4358	4366	9	GAS
ncbi_112532784	LOC112532784	-	TTCCTGAAA	1139	1147	9	GAS
ncbi_112532784	LOC112532784	-	TTACATTAA	2110	2118	9	GAS
ncbi_112532784	LOC112532784	-	TTGCAATAA	2553	2561	9	GAS
ncbi_112532784	LOC112532784	-	TTACCAAAA	2570	2578	9	GAS
ncbi_112532784	LOC112532784	-	TTGCATCAA	2857	2865	9	GAS
ncbi_112532784	LOC112532784	-	tttcagaaa	2918	2926	9	GAS
ncbi_112532784	LOC112532784	-	TTCCTTCAA	4946	4954	9	GAS
ncbi_112532784	LOC112532784	-	TTCCAGAAA	5371	5379	9	GAS
ncbi_112532784	LOC112532784	-	TTTCAGTAA	5626	5634	9	GAS
ncbi_112531899	LOC112531899	+	TTTCAGCAA	581	589	9	GAS
ncbi_112531899	LOC112531899	+	TTTCCATAA	2415	2423	9	GAS
ncbi_112531899	LOC112531899	+	TTCCATAAA	2416	2424	9	GAS
ncbi_112531899	LOC112531899	+	TTTCATGAA	3057	3065	9	GAS
ncbi_112531899	LOC112531899	+	TTACTACAA	3288	3296	9	GAS
ncbi_112531899	LOC112531899	+	TTGCTATAA	3618	3626	9	GAS
ncbi_112531899	LOC112531899	+	tttccaaaa	4591	4599	9	GAS
ncbi_112531899	LOC112531899	+	TTCCAAcaa	4945	4953	9	GAS
ncbi_112531899	LOC112531899	+	TTTCTACAA	5250	5258	9	GAS
ncbi_112531899	LOC112531899	+	TTACCGTAA	5669	5677	9	GAS
ncbi_112531899	LOC112531899	+	TTccaaaaa	5683	5691	9	GAS
ncbi_112531899	LOC112531899	+	ttgcttAAA	5698	5706	9	GAS
ncbi_112531899	LOC112531899	+	TTACCTGAA	5942	5950	9	GAS
ncbi_112531693	LOC112531693	+	tttcagaaa	18	26	9	GAS
ncbi_112531693	LOC112531693	+	TTGCTACAA	342	350	9	GAS
ncbi_112531693	LOC112531693	+	TTGCCCCAA	508	516	9	GAS
ncbi_112531693	LOC112531693	+	TTCCTGTAA	1588	1596	9	GAS
ncbi_112531693	LOC112531693	+	TTCCCGGAA	2859	2867	9	GAS
ncbi_112531693	LOC112531693	+	TTGCTGGAA	3922	3930	9	GAS
ncbi_112531693	LOC112531693	+	TTTCAGCAA	4250	4258	9	GAS
ncbi_112531693	LOC112531693	+	TTTCGGGAA	4822	4830	9	GAS
ncbi_112531552	LOC112531552	+	GGAAATGAAACT	2823	2834	12	ISRE-r
ncbi_112531552	LOC112531552	+	GGAAATGAAACT	2823	2834	12	ISRE-r
ncbi_112531552	LOC112531552	+	tttccttaa	1520	1528	9	GAS
ncbi_112531552	LOC112531552	+	ttccttaaa	1521	1529	9	GAS
ncbi_112531552	LOC112531552	+	TTACATTAA	1869	1877	9	GAS
ncbi_112531552	LOC112531552	+	TTGCAGTAA	2405	2413	9	GAS
ncbi_112531552	LOC112531552	+	tttctgtaa	2467	2475	9	GAS
ncbi_112531552	LOC112531552	+	TTTCTAGAA	3018	3026	9	GAS
ncbi_112531552	LOC112531552	+	TTTCTCAAA	3771	3779	9	GAS
ncbi_112531552	LOC112531552	+	TTACTGCAA	3979	3987	9	GAS
ncbi_112531552	LOC112531552	+	TTACTCAAA	4694	4702	9	GAS
ncbi_112531552	LOC112531552	+	TTTCCTGAA	4717	4725	9	GAS
ncbi_112531384	LOC112531384	+	ttcccttaa	14	22	9	GAS
ncbi_112531384	LOC112531384	+	ttaccacaa	104	112	9	GAS
ncbi_112531384	LOC112531384	+	ttgcagaaa	401	409	9	GAS
ncbi_112531384	LOC112531384	+	ttgcagaaa	574	582	9	GAS
ncbi_112531384	LOC112531384	+	TTTCGTAAA	847	855	9	GAS
ncbi_112531384	LOC112531384	+	TTCCCCTAA	3202	3210	9	GAS
ncbi_112531378	LOC112531378	+	ttcCAGAAA	929	937	9	GAS
ncbi_112531378	LOC112531378	+	TTactaaaa	956	964	9	GAS
ncbi_112531378	LOC112531378	+	TTCCTGCAA	1603	1611	9	GAS
ncbi_112531378	LOC112531378	+	TTAccagaa	2909	2917	9	GAS
ncbi_112531119	LOC112531119	+	ttacacaaa	2101	2109	9	GAS
ncbi_112531119	LOC112531119	+	TTCCCTAaa	3430	3438	9	GAS
ncbi_112531119	LOC112531119	+	TTCCAAGAA	3597	3605	9	GAS
ncbi_112531119	LOC112531119	+	TTTCAGGAA	3980	3988	9	GAS
ncbi_112531119	LOC112531119	+	tttcagaaa	5907	5915	9	GAS
ncbi_112530332	LOC112530332	+	TTACCACAA	638	646	9	GAS
ncbi_112530332	LOC112530332	+	TTTCCAGAA	796	804	9	GAS
ncbi_112530332	LOC112530332	+	TTGCATTAA	814	822	9	GAS
ncbi_112530332	LOC112530332	+	TTCCAGGAA	3350	3358	9	GAS
ncbi_112530332	LOC112530332	+	ttacaaaaa	4257	4265	9	GAS
ncbi_112530287	LOC112530287	+	TTCCGGCAA	347	355	9	GAS
ncbi_112530287	LOC112530287	+	TTCCCTGAA	3325	3333	9	GAS
ncbi_112530130	LOC112530130	+	tttcccaaa	578	586	9	GAS
ncbi_112530130	LOC112530130	+	TTCCTACAA	1391	1399	9	GAS
ncbi_112530130	LOC112530130	+	ttgcttcaa	1936	1944	9	GAS
ncbi_112530130	LOC112530130	+	TTTCACAAA	1946	1954	9	GAS
ncbi_112530130	LOC112530130	+	ttgcacaaa	1969	1977	9	GAS
ncbi_112530130	LOC112530130	+	tttctgaaa	2267	2275	9	GAS
ncbi_112530130	LOC112530130	+	TTGCTGAAA	2374	2382	9	GAS
ncbi_112530130	LOC112530130	+	TTTCTAAAA	2838	2846	9	GAS
ncbi_112530130	LOC112530130	+	tttctggaa	2960	2968	9	GAS
ncbi_112530130	LOC112530130	+	TTGCTTAAA	3494	3502	9	GAS
ncbi_112530130	LOC112530130	+	TTCCCAAAA	4711	4719	9	GAS
ncbi_112530130	LOC112530130	+	TTACCTAAA	4830	4838	9	GAS
ncbi_112530130	LOC112530130	+	TTACAGAAA	4957	4965	9	GAS
ncbi_112530130	LOC112530130	+	TTGCACAAA	5256	5264	9	GAS
ncbi_107055678	LOC107055678	-	TTGCGGGAA	444	452	9	GAS
ncbi_107055678	LOC107055678	-	TTGCTAAAA	4212	4220	9	GAS
ncbi_107055678	LOC107055678	-	TTCCGTGAA	4862	4870	9	GAS
ncbi_107055677	LOC107055677	-	ttccatgaa	1543	1551	9	GAS
ncbi_107055677	LOC107055677	-	TTGCGGGAA	4528	4536	9	GAS
ncbi_107055401	APOF	+	TTCCTGCAA	2030	2038	9	GAS
ncbi_107055319	LOC107055319	+	tttCTTAAA	2480	2488	9	GAS
ncbi_107055319	LOC107055319	+	TTCCTATAA	4984	4992	9	GAS
ncbi_107054459	LOC107054459	-	TTTCCAGAA	405	413	9	GAS
ncbi_107054459	LOC107054459	-	TTCCAGAAA	406	414	9	GAS
ncbi_107054459	LOC107054459	-	TTCCGGTAA	827	835	9	GAS
ncbi_107054459	LOC107054459	-	ttgcgccaa	5548	5556	9	GAS
ncbi_107054459	LOC107054459	-	ttacagaaa	5591	5599	9	GAS
ncbi_107053590	INSM2	+	TTCCTGTAA	523	531	9	GAS
ncbi_107053590	INSM2	+	TTACATTAA	613	621	9	GAS
ncbi_107053590	INSM2	+	TTACTTTAA	699	707	9	GAS
ncbi_107053590	INSM2	+	TTTCCATAA	1988	1996	9	GAS
ncbi_107053590	INSM2	+	TTCCATAAA	1989	1997	9	GAS
ncbi_107053590	INSM2	+	tttctttaa	3062	3070	9	GAS
ncbi_107053590	INSM2	+	ttacCTGAA	3699	3707	9	GAS
ncbi_107053590	INSM2	+	TTCCCAAAA	4394	4402	9	GAS
ncbi_107053055	LOC107053055	-	tttctttaa	96	104	9	GAS
ncbi_107053055	LOC107053055	-	TTGCATAAA	721	729	9	GAS
ncbi_107053055	LOC107053055	-	TTACACTAA	1294	1302	9	GAS
ncbi_107053055	LOC107053055	-	ttGCTGAAA	1350	1358	9	GAS
ncbi_107053055	LOC107053055	-	TTTCCAGAA	2109	2117	9	GAS
ncbi_107053055	LOC107053055	-	TTCCAAGAA	2770	2778	9	GAS
ncbi_107053055	LOC107053055	-	TTCCTAAAA	3443	3451	9	GAS
ncbi_107053055	LOC107053055	-	TTGCTagaa	4169	4177	9	GAS
ncbi_107053055	LOC107053055	-	tttcaaaaa	4865	4873	9	GAS
ncbi_107053055	LOC107053055	-	TTTCCAAAA	4976	4984	9	GAS
ncbi_107053055	LOC107053055	-	TTACCAAAA	5240	5248	9	GAS
ncbi_107053055	LOC107053055	-	TTGCGAAAA	5988	5996	9	GAS
ncbi_107052968	LOC107052968	+	TTTCACCAA	624	632	9	GAS
ncbi_107052968	LOC107052968	+	TTTCTAGAA	1646	1654	9	GAS
ncbi_107052968	LOC107052968	+	TTCCCCCAA	3586	3594	9	GAS
ncbi_107052968	LOC107052968	+	TTACACAAA	3966	3974	9	GAS
ncbi_107052968	LOC107052968	+	TTTCTGCAA	4543	4551	9	GAS
ncbi_107052797	PHLDA1	-	TTTCTACAA	670	678	9	GAS
ncbi_107052797	PHLDA1	-	TTACTTAAA	1398	1406	9	GAS
ncbi_107052797	PHLDA1	-	TTTCTGCAA	1816	1824	9	GAS
ncbi_107052797	PHLDA1	-	TTACCCGAA	2809	2817	9	GAS
ncbi_107052797	PHLDA1	-	tttcaataa	3121	3129	9	GAS
ncbi_107052797	PHLDA1	-	TTCCTGGAA	3643	3651	9	GAS
ncbi_107052797	PHLDA1	-	TTCCCAAAA	3985	3993	9	GAS
ncbi_107052797	PHLDA1	-	TTTCCCTAA	4331	4339	9	GAS
ncbi_107052797	PHLDA1	-	TTTCAGGAA	4534	4542	9	GAS
ncbi_107052797	PHLDA1	-	TTCCTCCAA	4652	4660	9	GAS
ncbi_107052797	PHLDA1	-	TTACAATAA	5491	5499	9	GAS
ncbi_107052797	PHLDA1	-	TTACCACAA	5665	5673	9	GAS
ncbi_107052494	LOC107052494	+	TTGCTACAA	288	296	9	GAS
ncbi_107052494	LOC107052494	+	TTGCCCCAA	454	462	9	GAS
ncbi_107052494	LOC107052494	+	TTCCTGTAA	1534	1542	9	GAS
ncbi_107052494	LOC107052494	+	TTCCCGGAA	2800	2808	9	GAS
ncbi_107052494	LOC107052494	+	TTGCTGGAA	3863	3871	9	GAS
ncbi_107052494	LOC107052494	+	TTTCAGCAA	4191	4199	9	GAS
ncbi_107052494	LOC107052494	+	TTTCGGGAA	4764	4772	9	GAS
ncbi_107052134	LOC107052134	+	AGTTTCATTTCC	2422	2433	12	ISRE
ncbi_107052134	LOC107052134	+	AGTTTCATTTCC	2422	2433	12	ISRE
ncbi_107052134	LOC107052134	+	TTACAATAA	1102	1110	9	GAS
ncbi_107052134	LOC107052134	+	TTACGTTAA	1257	1265	9	GAS
ncbi_107052134	LOC107052134	+	TTTCATCAA	1826	1834	9	GAS
ncbi_107052134	LOC107052134	+	TTACCACAA	1980	1988	9	GAS
ncbi_107052134	LOC107052134	+	TTTCTCTAA	2347	2355	9	GAS
ncbi_107052134	LOC107052134	+	TTTCTAAAA	2980	2988	9	GAS
ncbi_107052134	LOC107052134	+	tttcttaaa	3383	3391	9	GAS
ncbi_107052134	LOC107052134	+	TTCCAACAA	4020	4028	9	GAS
ncbi_107052134	LOC107052134	+	TTTCGATAA	5805	5813	9	GAS
ncbi_107050833	LOC107050833	-	tttctttaa	3881	3889	9	GAS
ncbi_107050833	LOC107050833	-	TTACGATAA	5733	5741	9	GAS
ncbi_107049114	LOC107049114	-	ttCCTTGAA	374	382	9	GAS
ncbi_107049114	LOC107049114	-	TTACTGAAA	2329	2337	9	GAS
ncbi_107049114	LOC107049114	-	TTTCTGGAA	2389	2397	9	GAS
ncbi_107049114	LOC107049114	-	ttgcAGCAA	2989	2997	9	GAS
ncbi_107049114	LOC107049114	-	TTTCCTCAA	4631	4639	9	GAS
ncbi_107049026	LOC107049026	-	TTACAGGAA	948	956	9	GAS
ncbi_107049026	LOC107049026	-	TTCCCCAAA	3146	3154	9	GAS
ncbi_107049026	LOC107049026	-	TTACAGGAA	5358	5366	9	GAS
ncbi_101751046	LOC101751046	+	TTGCGTCAA	811	819	9	GAS
ncbi_101751046	LOC101751046	+	ttgctgcaa	1079	1087	9	GAS
ncbi_101751046	LOC101751046	+	ttgccacaa	1110	1118	9	GAS
ncbi_101751046	LOC101751046	+	tttcggaaa	4110	4118	9	GAS
ncbi_101751046	LOC101751046	+	TTCCACGAA	4673	4681	9	GAS
ncbi_101749507	CLDN34	-	ttactgcaa	16	24	9	GAS
ncbi_101749507	CLDN34	-	TTACAGCAA	2082	2090	9	GAS
ncbi_101749507	CLDN34	-	TTCCAAAAA	2141	2149	9	GAS
ncbi_101749507	CLDN34	-	TTCCTGCAA	2166	2174	9	GAS
ncbi_101749507	CLDN34	-	TTGCCAAAA	3186	3194	9	GAS
ncbi_101749507	CLDN34	-	TTTCTGCAA	3513	3521	9	GAS
ncbi_101749507	CLDN34	-	TTCCTTCAA	4333	4341	9	GAS
ncbi_101749507	CLDN34	-	TTACTCTAA	4399	4407	9	GAS
ncbi_101749507	CLDN34	-	TTTCACTAA	4500	4508	9	GAS
ncbi_101749507	CLDN34	-	tttctgaaa	5838	5846	9	GAS
ncbi_101749507	CLDN34	-	TTACAGAAA	5854	5862	9	GAS
ncbi_101748614	RAB39A	-	TTTCAGTAA	219	227	9	GAS
ncbi_101748614	RAB39A	-	TTGCTGTAA	256	264	9	GAS
ncbi_101748614	RAB39A	-	TTCCTACaa	941	949	9	GAS
ncbi_101748614	RAB39A	-	ttccaGCAA	1025	1033	9	GAS
ncbi_101748614	RAB39A	-	TTACACAAA	1555	1563	9	GAS
ncbi_101748614	RAB39A	-	TTTCGAGAA	2036	2044	9	GAS
ncbi_101748614	RAB39A	-	TTCCATAAA	2519	2527	9	GAS
ncbi_101748614	RAB39A	-	TTACCAGAA	2756	2764	9	GAS
ncbi_101748614	RAB39A	-	ttcccaGAA	3358	3366	9	GAS
ncbi_101748614	RAB39A	-	TTGCCAAAA	4084	4092	9	GAS
ncbi_101748614	RAB39A	-	tTACTCAAA	4215	4223	9	GAS
ncbi_101748614	RAB39A	-	TTTCCTGAA	4906	4914	9	GAS
ncbi_101748229	LOC101748229	+	TTTCCAGAA	223	231	9	GAS
ncbi_101748229	LOC101748229	+	TTCCAGAAA	224	232	9	GAS
ncbi_101748229	LOC101748229	+	TTTCACCAA	532	540	9	GAS
ncbi_101748229	LOC101748229	+	TTCCTCTAA	1865	1873	9	GAS
ncbi_101748229	LOC101748229	+	TTTCTCTAA	2275	2283	9	GAS
ncbi_101748229	LOC101748229	+	TTGCAGCAA	3122	3130	9	GAS
ncbi_101748229	LOC101748229	+	ttccattaa	3666	3674	9	GAS
ncbi_101748229	LOC101748229	+	TTTCCAGAA	4791	4799	9	GAS
ncbi_101748229	LOC101748229	+	TTCCAGAAA	4792	4800	9	GAS
ncbi_101747807	GIMAP7L2	+	TTCCATTAA	1072	1080	9	GAS
ncbi_101747807	GIMAP7L2	+	TTCCTCAAA	2196	2204	9	GAS
ncbi_101747807	GIMAP7L2	+	TTTCAACAA	2240	2248	9	GAS
ncbi_101747807	GIMAP7L2	+	tttcagaaa	3305	3313	9	GAS
ncbi_101747807	GIMAP7L2	+	TTGCTACAA	3629	3637	9	GAS
ncbi_101747807	GIMAP7L2	+	TTGCCCCAA	3795	3803	9	GAS
ncbi_101747807	GIMAP7L2	+	TTCCTGTAA	4875	4883	9	GAS
ncbi_101747728	RBBP8NL	-	TTTCCAAAA	563	571	9	GAS
ncbi_101747728	RBBP8NL	-	TTTCTTAAA	1722	1730	9	GAS
ncbi_101747728	RBBP8NL	-	tttcataaa	2034	2042	9	GAS
ncbi_101747728	RBBP8NL	-	TTGCTGCAA	2302	2310	9	GAS
ncbi_101747728	RBBP8NL	-	TTTCAGAAA	3063	3071	9	GAS
ncbi_101747728	RBBP8NL	-	TTCCTTCAA	3251	3259	9	GAS
ncbi_101747728	RBBP8NL	-	TTACAAGAA	3330	3338	9	GAS
ncbi_101747728	RBBP8NL	-	TTTCTCCAA	5780	5788	9	GAS
ncbi_101747728	RBBP8NL	-	TTCCCAGAA	5861	5869	9	GAS
ncbi_101747728	RBBP8NL	-	TTTCCCAAA	5929	5937	9	GAS
ncbi_101747474	USP50	+	ttgctttaa	1206	1214	9	GAS
ncbi_101747474	USP50	+	tttcaaaaa	1222	1230	9	GAS
ncbi_101747474	USP50	+	TTGCAGTAA	2066	2074	9	GAS
ncbi_101747474	USP50	+	TTCCTGGAA	2218	2226	9	GAS
ncbi_101747474	USP50	+	TTCCCTTAA	4119	4127	9	GAS
ncbi_100859179	GNGT2	+	ttacaaaaa	256	264	9	GAS
ncbi_100859179	GNGT2	+	TTGCCCCAA	570	578	9	GAS
ncbi_100859134	HLA-F10AL4	-	ttCCTTGAA	608	616	9	GAS
ncbi_100859134	HLA-F10AL4	-	TTCCCACAA	1408	1416	9	GAS
ncbi_100859134	HLA-F10AL4	-	TTACTGAAA	2564	2572	9	GAS
ncbi_100859134	HLA-F10AL4	-	TTTCTGGAA	2624	2632	9	GAS
ncbi_100859134	HLA-F10AL4	-	ttgcAGCAA	3224	3232	9	GAS
ncbi_100859134	HLA-F10AL4	-	TTTCCTCAA	4869	4877	9	GAS
ncbi_100858171	XKR4	+	TTTCATAAA	611	619	9	GAS
ncbi_100858171	XKR4	+	TTGCAGAAA	1290	1298	9	GAS
ncbi_100858171	XKR4	+	tttCACAAA	1356	1364	9	GAS
ncbi_100858171	XKR4	+	TTACTGAAA	1651	1659	9	GAS
ncbi_100858171	XKR4	+	TTGCAGCAA	1935	1943	9	GAS
ncbi_100858171	XKR4	+	TTTCTTCAA	3210	3218	9	GAS
ncbi_100858171	XKR4	+	TTTCTTGAA	4189	4197	9	GAS
ncbi_100858171	XKR4	+	TTGCATTAA	4378	4386	9	GAS
ncbi_100858171	XKR4	+	TTTCCGAAA	4717	4725	9	GAS
ncbi_100858171	XKR4	+	TTTCATTAA	4800	4808	9	GAS
ncbi_100858171	XKR4	+	TTCCAGCAA	4892	4900	9	GAS
ncbi_100858171	XKR4	+	TTTCACAAA	5324	5332	9	GAS
ncbi_100858171	XKR4	+	TTACGGCAA	5334	5342	9	GAS
ncbi_100858074	STOX1	+	tttccaaaa	8	16	9	GAS
ncbi_100858074	STOX1	+	TTCCCATAA	86	94	9	GAS
ncbi_100858074	STOX1	+	TTGCAGAAA	173	181	9	GAS
ncbi_100858074	STOX1	+	TTTCTTAAA	254	262	9	GAS
ncbi_100858074	STOX1	+	ttactgcaa	2886	2894	9	GAS
ncbi_100858074	STOX1	+	TTACATGAA	3321	3329	9	GAS
ncbi_100858074	STOX1	+	TTTCAAGAA	3558	3566	9	GAS
ncbi_100858074	STOX1	+	TTTCTCCAA	4139	4147	9	GAS
ncbi_100858074	STOX1	+	TTGCAGCAA	4478	4486	9	GAS
ncbi_100858074	STOX1	+	TTTCAGGAA	4865	4873	9	GAS
ncbi_100858074	STOX1	+	TTCCAAAAA	5211	5219	9	GAS
ncbi_100858074	STOX1	+	TTTCATAAA	5416	5424	9	GAS
ncbi_100858074	STOX1	+	TTCCCAAAA	5630	5638	9	GAS
ncbi_100858074	STOX1	+	TTTCTTTAA	5783	5791	9	GAS
ncbi_100858074	STOX1	+	TTACTTCAA	5967	5975	9	GAS
ncbi_100858007	RP11-400G3.5	+	TTACCTGAA	932	940	9	GAS
ncbi_100858007	RP11-400G3.5	+	TTACCTGAA	1185	1193	9	GAS
ncbi_100858007	RP11-400G3.5	+	TTCCTGTAA	1455	1463	9	GAS
ncbi_100858007	RP11-400G3.5	+	TTGCAGCAA	1908	1916	9	GAS
ncbi_100858007	RP11-400G3.5	+	TTACCCCAA	2841	2849	9	GAS
ncbi_100858007	RP11-400G3.5	+	TTACGTGAA	5096	5104	9	GAS
ncbi_100858007	RP11-400G3.5	+	ttacagaaa	5357	5365	9	GAS
ncbi_100858007	RP11-400G3.5	+	TTACAGCAA	5663	5671	9	GAS
ncbi_100857508	GP5	+	TTCCTGTAA	747	755	9	GAS
ncbi_100857508	GP5	+	TTTCACCAA	765	773	9	GAS
ncbi_100857508	GP5	+	TTCCTTTAA	876	884	9	GAS
ncbi_100857508	GP5	+	tttctgaaa	1232	1240	9	GAS
ncbi_100857508	GP5	+	TTTCTCTAA	2404	2412	9	GAS
ncbi_100857508	GP5	+	TTTCAAGAA	2958	2966	9	GAS
ncbi_100857508	GP5	+	TTACTATAA	3572	3580	9	GAS
ncbi_100857508	GP5	+	TTGCCTGAA	4289	4297	9	GAS
ncbi_100857508	GP5	+	TTGCTGCAA	4892	4900	9	GAS
ncbi_100857508	GP5	+	TTTCAGAAA	5340	5348	9	GAS
ncbi_100857508	GP5	+	TTGCTGGAA	5791	5799	9	GAS
ncbi_100857417	PLVAP	-	AGAAACGAAACT	756	767	12	ISRE-r
ncbi_100857417	PLVAP	-	AGAAACGAAACT	756	767	12	ISRE-r
ncbi_100857417	PLVAP	-	TTCCTGGAA	733	741	9	GAS
ncbi_100857417	PLVAP	-	TTCCAATAA	1949	1957	9	GAS
ncbi_100857417	PLVAP	-	TTCCCCCAA	3109	3117	9	GAS
ncbi_100857417	PLVAP	-	TTGCAGGAA	3905	3913	9	GAS
ncbi_100857417	PLVAP	-	TTCCAGGAA	4469	4477	9	GAS
ncbi_100857333	GP1BA	-	TTCCAAGAA	1606	1614	9	GAS
ncbi_100857333	GP1BA	-	TTGCATAAA	1704	1712	9	GAS
ncbi_100857333	GP1BA	-	TTACAAGAA	2392	2400	9	GAS
ncbi_100857333	GP1BA	-	TTTCCAAAA	3153	3161	9	GAS
ncbi_100857333	GP1BA	-	TTTCTGAAA	3602	3610	9	GAS
ncbi_100857333	GP1BA	-	TTTCACAAA	4383	4391	9	GAS
ncbi_100857333	GP1BA	-	ttccaaaaa	5797	5805	9	GAS
ncbi_100857333	GP1BA	-	TTGCAGCAA	5920	5928	9	GAS
ncbi_100857117	LOC100857117	-	TTTCCTAAA	425	433	9	GAS
ncbi_100857117	LOC100857117	-	TTTCTTTAA	700	708	9	GAS
ncbi_100857117	LOC100857117	-	TTGCTATAA	744	752	9	GAS
ncbi_100857117	LOC100857117	-	TTGCATTAA	1038	1046	9	GAS
ncbi_100857117	LOC100857117	-	TTTCATGAA	1392	1400	9	GAS
ncbi_100857117	LOC100857117	-	TTCCATTAA	1861	1869	9	GAS
ncbi_100857117	LOC100857117	-	TTACATTAA	1895	1903	9	GAS
ncbi_100857117	LOC100857117	-	TTGCTCGAA	2221	2229	9	GAS
ncbi_100857117	LOC100857117	-	tTCCAATAA	2932	2940	9	GAS
ncbi_100857117	LOC100857117	-	TTGCAATAA	3038	3046	9	GAS
ncbi_100857117	LOC100857117	-	ttcctacaa	3509	3517	9	GAS
ncbi_100857117	LOC100857117	-	TTTCATaaa	4237	4245	9	GAS
ncbi_100857117	LOC100857117	-	ttgcaagaa	5715	5723	9	GAS
ncbi_100857117	LOC100857117	-	ttgctgaaa	5986	5994	9	GAS

## Sheet: I II III ISGs
Gene ID	Gene name	strand	match_seq	start	end	len	type
XLOC_012347	XLOC_012347	+	TTCCTGCAA	1434	1442	9	GAS
XLOC_012347	XLOC_012347	+	TTCCTGTAA	3410	3418	9	GAS
XLOC_012347	XLOC_012347	+	TTCCCAAAA	3871	3879	9	GAS
XLOC_012347	XLOC_012347	+	TTGCTTAAA	5002	5010	9	GAS
XLOC_012347	XLOC_012347	+	TTCCTTTAA	5749	5757	9	GAS
XLOC_010965	XLOC_010965	+	TTCCCCCAA	227	235	9	GAS
XLOC_010965	XLOC_010965	+	tttcAGTAA	277	285	9	GAS
XLOC_010965	XLOC_010965	+	TTACTTAAA	961	969	9	GAS
XLOC_010965	XLOC_010965	+	TTACATTAA	1731	1739	9	GAS
XLOC_010965	XLOC_010965	+	tttcagtaa	2970	2978	9	GAS
XLOC_010965	XLOC_010965	+	tttctgaaa	3234	3242	9	GAS
XLOC_010965	XLOC_010965	+	TTACTTGAA	4176	4184	9	GAS
XLOC_010965	XLOC_010965	+	TTTCAAAAA	4320	4328	9	GAS
XLOC_010965	XLOC_010965	+	TTCCACAAA	4767	4775	9	GAS
XLOC_010965	XLOC_010965	+	TTCCTGTAA	5876	5884	9	GAS
XLOC_009804	XLOC_009804	+	TTCCATTAA	2019	2027	9	GAS
XLOC_009804	XLOC_009804	+	TTGCCGAAA	2387	2395	9	GAS
XLOC_009804	XLOC_009804	+	TTCCAATAA	2567	2575	9	GAS
XLOC_009804	XLOC_009804	+	TTCCCAAAA	2702	2710	9	GAS
XLOC_009804	XLOC_009804	+	TTACAGAAA	3002	3010	9	GAS
XLOC_009804	XLOC_009804	+	TTGCTGAAA	4206	4214	9	GAS
XLOC_009804	XLOC_009804	+	TTGCATCAA	5789	5797	9	GAS
ncbi_771738	ATOH8	+	TTTCAGAAA	199	207	9	GAS
ncbi_771738	ATOH8	+	ttgcttaaA	1310	1318	9	GAS
ncbi_771738	ATOH8	+	TTTCAGAAA	1743	1751	9	GAS
ncbi_771738	ATOH8	+	tttcttgaa	2271	2279	9	GAS
ncbi_771738	ATOH8	+	TTTCCCCAA	4386	4394	9	GAS
ncbi_771738	ATOH8	+	TTGCAGGAA	4718	4726	9	GAS
ncbi_771738	ATOH8	+	TTTCTTTAA	5746	5754	9	GAS
ncbi_769675	ADAR	-	GGAAAGGGAAACC	5712	5724	13	ISRE-r
ncbi_769675	ADAR	-	TTTCCCCAA	689	697	9	GAS
ncbi_769675	ADAR	-	TTGCTTGAA	968	976	9	GAS
ncbi_769675	ADAR	-	TTGCTGCAA	3603	3611	9	GAS
ncbi_769675	ADAR	-	TTCCTGAAA	5479	5487	9	GAS
ncbi_768990	TMEM173	-	AGAAACTGAAACT	1389	1401	13	ISRE-r
ncbi_768990	TMEM173	-	TTTCAAAAA	1706	1714	9	GAS
ncbi_768990	TMEM173	-	TTGCCTGaa	2195	2203	9	GAS
ncbi_768990	TMEM173	-	TTGCTCCAA	3012	3020	9	GAS
ncbi_768990	TMEM173	-	TTGCCATAA	3066	3074	9	GAS
ncbi_768990	TMEM173	-	TTACAGCAA	3568	3576	9	GAS
ncbi_768990	TMEM173	-	TTCCAGTAA	5051	5059	9	GAS
ncbi_768990	TMEM173	-	TTACAGGAA	5166	5174	9	GAS
ncbi_554220	OTP	+	TTTCTCTAA	139	147	9	GAS
ncbi_554220	OTP	+	TTTCTGGAA	386	394	9	GAS
ncbi_554220	OTP	+	TTCCCAGAA	1049	1057	9	GAS
ncbi_554220	OTP	+	TTACATTAA	1210	1218	9	GAS
ncbi_554220	OTP	+	tttctataa	2045	2053	9	GAS
ncbi_554220	OTP	+	TTACGCCAA	2432	2440	9	GAS
ncbi_554220	OTP	+	TTGCTCCAA	2487	2495	9	GAS
ncbi_554220	OTP	+	TTGCGCTAA	3110	3118	9	GAS
ncbi_554220	OTP	+	TTCCCCTAA	3440	3448	9	GAS
ncbi_554220	OTP	+	TTACACTAA	4695	4703	9	GAS
ncbi_554220	OTP	+	TTACAATAA	4945	4953	9	GAS
ncbi_554220	OTP	+	TTACTCTAA	5016	5024	9	GAS
ncbi_554220	OTP	+	TTACATAAA	5059	5067	9	GAS
ncbi_429089	CYR61	-	TTCCCAGAA	3106	3114	9	GAS
ncbi_429089	CYR61	-	TTACATAAA	3470	3478	9	GAS
ncbi_429089	CYR61	-	TTGCATAAA	3986	3994	9	GAS
ncbi_429089	CYR61	-	TTTCATTAA	4070	4078	9	GAS
ncbi_429089	CYR61	-	TTTCCCCAA	4523	4531	9	GAS
ncbi_429089	CYR61	-	TTGCGTGAA	5231	5239	9	GAS
ncbi_428156	FOXS1	-	GGAAATGAAACC	1852	1863	12	ISRE-r
ncbi_428156	FOXS1	-	GGAAATGAAACC	1852	1863	12	ISRE-r
ncbi_428156	FOXS1	-	TTGCTTAAA	94	102	9	GAS
ncbi_428156	FOXS1	-	TTGCTGGAA	1800	1808	9	GAS
ncbi_428150	OGFR	+	tttctttaa	444	452	9	GAS
ncbi_428150	OGFR	+	TTACAACAA	659	667	9	GAS
ncbi_428150	OGFR	+	TTGCTTCAA	1092	1100	9	GAS
ncbi_428150	OGFR	+	TTTCTGTAA	1501	1509	9	GAS
ncbi_428150	OGFR	+	TTTCACAAA	3503	3511	9	GAS
ncbi_428150	OGFR	+	ttactacAA	3564	3572	9	GAS
ncbi_428150	OGFR	+	tTCCTGTAA	4385	4393	9	GAS
ncbi_428150	OGFR	+	TTCCTGGAA	4902	4910	9	GAS
ncbi_428150	OGFR	+	TTACCCGAA	4961	4969	9	GAS
ncbi_428150	OGFR	+	tttcctgaa	5142	5150	9	GAS
ncbi_428150	OGFR	+	TTGCATGAA	5285	5293	9	GAS
ncbi_428150	OGFR	+	TTcctaaaa	5667	5675	9	GAS
ncbi_427788	MYH1E	-	TTACTTAAA	947	955	9	GAS
ncbi_427788	MYH1E	-	TTCCACCAA	1851	1859	9	GAS
ncbi_427788	MYH1E	-	ttgctgaaa	3840	3848	9	GAS
ncbi_427788	MYH1E	-	TTGCACAAA	4056	4064	9	GAS
ncbi_427788	MYH1E	-	TTTCAGTAA	4236	4244	9	GAS
ncbi_427788	MYH1E	-	TTCCTTAAA	4765	4773	9	GAS
ncbi_427788	MYH1E	-	TTACCAGAA	4882	4890	9	GAS
ncbi_427788	MYH1E	-	Ttgccaaaa	5100	5108	9	GAS
ncbi_427788	MYH1E	-	TTTCAGGAA	5809	5817	9	GAS
ncbi_427737	YF6	-	tttctttaa	3881	3889	9	GAS
ncbi_427737	YF6	-	TTACGATAA	5733	5741	9	GAS
ncbi_427224	CD274	+	tttctgtaa	106	114	9	GAS
ncbi_427224	CD274	+	TTTCCAAAA	272	280	9	GAS
ncbi_427224	CD274	+	TTacactaa	592	600	9	GAS
ncbi_427224	CD274	+	ttacagtaa	772	780	9	GAS
ncbi_427224	CD274	+	ttGCATCAA	2036	2044	9	GAS
ncbi_427224	CD274	+	TTCCAGCAA	2181	2189	9	GAS
ncbi_427224	CD274	+	TTCCAAGAA	2452	2460	9	GAS
ncbi_427224	CD274	+	TTGCATAAA	4130	4138	9	GAS
ncbi_427224	CD274	+	TTGCTGAAA	4293	4301	9	GAS
ncbi_427224	CD274	+	TTACCGAAA	5978	5986	9	GAS
ncbi_426340	TAPBPL	+	TTCCTTCAA	113	121	9	GAS
ncbi_426340	TAPBPL	+	ttaCTTTAA	231	239	9	GAS
ncbi_426340	TAPBPL	+	tttctgtaa	936	944	9	GAS
ncbi_426340	TAPBPL	+	TTACAAAAA	1725	1733	9	GAS
ncbi_426340	TAPBPL	+	tttcatgaa	1769	1777	9	GAS
ncbi_426340	TAPBPL	+	TTTCTGCAA	2773	2781	9	GAS
ncbi_426340	TAPBPL	+	tttcttaaa	4595	4603	9	GAS
ncbi_426340	TAPBPL	+	TTACAcaaa	4888	4896	9	GAS
ncbi_426340	TAPBPL	+	tttctaaaa	4906	4914	9	GAS
ncbi_426340	TAPBPL	+	TTTCGTTAA	5299	5307	9	GAS
ncbi_425954	SLC2A6	-	TTACACCAA	184	192	9	GAS
ncbi_425954	SLC2A6	-	TTACAAGAA	2311	2319	9	GAS
ncbi_425954	SLC2A6	-	TTTCCTTAA	2339	2347	9	GAS
ncbi_425954	SLC2A6	-	TTTCAGCAA	3421	3429	9	GAS
ncbi_424314	NMI	-	TTTcaataa	329	337	9	GAS
ncbi_424314	NMI	-	tttcaaaaa	972	980	9	GAS
ncbi_424314	NMI	-	TTCCCCAAA	1014	1022	9	GAS
ncbi_424314	NMI	-	TTCCTAGAA	1027	1035	9	GAS
ncbi_424314	NMI	-	TTCCTGTAA	1677	1685	9	GAS
ncbi_424314	NMI	-	TTACTGGAA	2666	2674	9	GAS
ncbi_424314	NMI	-	TTCCCCAAA	4532	4540	9	GAS
ncbi_424314	NMI	-	ttaccttaa	4963	4971	9	GAS
ncbi_424313	RBM43	-	TTACTGTAA	317	325	9	GAS
ncbi_424313	RBM43	-	TTGCTGAAA	459	467	9	GAS
ncbi_424313	RBM43	-	ttacTGCAA	1338	1346	9	GAS
ncbi_424313	RBM43	-	TTACCTGAA	1752	1760	9	GAS
ncbi_424313	RBM43	-	TTTCTGTAA	1884	1892	9	GAS
ncbi_424313	RBM43	-	TTACCATAA	2004	2012	9	GAS
ncbi_424313	RBM43	-	TTTCTGGAA	2654	2662	9	GAS
ncbi_424313	RBM43	-	TTTCAGAAA	2675	2683	9	GAS
ncbi_424313	RBM43	-	TTTCTACAA	2736	2744	9	GAS
ncbi_424313	RBM43	-	TTGCCAgaa	3067	3075	9	GAS
ncbi_424313	RBM43	-	TTACAGCAA	3524	3532	9	GAS
ncbi_424313	RBM43	-	TTTCACAAA	3746	3754	9	GAS
ncbi_424313	RBM43	-	tttcctcaa	4426	4434	9	GAS
ncbi_424313	RBM43	-	TTTCCAGAA	4533	4541	9	GAS
ncbi_424269	PARP9	+	TTTCCCCAA	31	39	9	GAS
ncbi_424269	PARP9	+	TTTCATGAA	3164	3172	9	GAS
ncbi_424269	PARP9	+	TTTCTTCaa	3933	3941	9	GAS
ncbi_424269	PARP9	+	TTTCTTGAA	4383	4391	9	GAS
ncbi_424267	DTX3L	-	TTGCATTAA	203	211	9	GAS
ncbi_424267	DTX3L	-	TTACCTTAA	262	270	9	GAS
ncbi_424267	DTX3L	-	TTGcataaa	848	856	9	GAS
ncbi_424267	DTX3L	-	ttccatgaa	1332	1340	9	GAS
ncbi_424267	DTX3L	-	ttcctttaA	1383	1391	9	GAS
ncbi_424267	DTX3L	-	ttgcttgaa	1429	1437	9	GAS
ncbi_424267	DTX3L	-	TTTCTGAAA	1542	1550	9	GAS
ncbi_424267	DTX3L	-	TTCCTTGAA	1788	1796	9	GAS
ncbi_424267	DTX3L	-	TTTCATCAA	1825	1833	9	GAS
ncbi_424267	DTX3L	-	TTACTCAAA	2066	2074	9	GAS
ncbi_424267	DTX3L	-	ttcctggaa	2125	2133	9	GAS
ncbi_424267	DTX3L	-	TTACATTAA	2221	2229	9	GAS
ncbi_424267	DTX3L	-	TTGCCCCAA	2463	2471	9	GAS
ncbi_424267	DTX3L	-	TTGCTCAAA	2701	2709	9	GAS
ncbi_424267	DTX3L	-	TTTCTGGAA	2994	3002	9	GAS
ncbi_424267	DTX3L	-	TTTCAGCAA	3401	3409	9	GAS
ncbi_424267	DTX3L	-	TTActaaaa	3471	3479	9	GAS
ncbi_424185	IFIH1	+	TTGCTCCAA	185	193	9	GAS
ncbi_424185	IFIH1	+	TTCCCTTAA	1574	1582	9	GAS
ncbi_424185	IFIH1	+	tttcagaaa	2231	2239	9	GAS
ncbi_424185	IFIH1	+	ttgcaacaA	2304	2312	9	GAS
ncbi_424185	IFIH1	+	TTTCAGAAA	2594	2602	9	GAS
ncbi_424185	IFIH1	+	TTACAGAAA	2919	2927	9	GAS
ncbi_424185	IFIH1	+	TTACGAAAA	3209	3217	9	GAS
ncbi_424185	IFIH1	+	TTGCTGTAA	3377	3385	9	GAS
ncbi_424185	IFIH1	+	tttccacaa	3469	3477	9	GAS
ncbi_424185	IFIH1	+	ttccacaaa	3470	3478	9	GAS
ncbi_424185	IFIH1	+	TTTCCGGAA	3658	3666	9	GAS
ncbi_424185	IFIH1	+	TTACACAAA	4810	4818	9	GAS
ncbi_424185	IFIH1	+	TTGCCAGAA	4853	4861	9	GAS
ncbi_424185	IFIH1	+	TTTCTGCAA	5077	5085	9	GAS
ncbi_424044	STAT1	-	agtttcatttct	2397	2408	12	ISRE
ncbi_424044	STAT1	-	agtttcatttct	2397	2408	12	ISRE
ncbi_424044	STAT1	-	TTACAGAAA	91	99	9	GAS
ncbi_424044	STAT1	-	TTTCTAGAA	586	594	9	GAS
ncbi_424044	STAT1	-	TTCCTGGAA	1413	1421	9	GAS
ncbi_424044	STAT1	-	TTCCCcaaa	1462	1470	9	GAS
ncbi_424044	STAT1	-	ttacattaa	1736	1744	9	GAS
ncbi_424044	STAT1	-	tttccccaa	1845	1853	9	GAS
ncbi_424044	STAT1	-	TTTCTAAAA	1966	1974	9	GAS
ncbi_424044	STAT1	-	TTACTCAAA	1979	1987	9	GAS
ncbi_424044	STAT1	-	TTGCTGAAA	2494	2502	9	GAS
ncbi_424044	STAT1	-	tttcctaaa	2608	2616	9	GAS
ncbi_424044	STAT1	-	tttctttaa	3141	3149	9	GAS
ncbi_424044	STAT1	-	TTGCAATAA	3785	3793	9	GAS
ncbi_424044	STAT1	-	TTTCTTGAA	4000	4008	9	GAS
ncbi_424044	STAT1	-	TTCCCCGAA	5511	5519	9	GAS
ncbi_423901	CASP7	+	TTTCTCTAA	489	497	9	GAS
ncbi_423901	CASP7	+	tttctttaa	1565	1573	9	GAS
ncbi_423901	CASP7	+	TTTCACAAA	2135	2143	9	GAS
ncbi_423901	CASP7	+	TTGCaaaaa	3055	3063	9	GAS
ncbi_423901	CASP7	+	TTTCTCTAA	3166	3174	9	GAS
ncbi_423901	CASP7	+	TTCCAAAAA	3252	3260	9	GAS
ncbi_423901	CASP7	+	tttcGGAAA	3357	3365	9	GAS
ncbi_423901	CASP7	+	TTGCCTCAA	3842	3850	9	GAS
ncbi_423901	CASP7	+	TTTCCCAAA	3885	3893	9	GAS
ncbi_423901	CASP7	+	tttctacaA	3946	3954	9	GAS
ncbi_423901	CASP7	+	tttctgaaa	4229	4237	9	GAS
ncbi_423901	CASP7	+	TTCCTTcaa	4371	4379	9	GAS
ncbi_423901	CASP7	+	TTACTTGAA	5093	5101	9	GAS
ncbi_423901	CASP7	+	TTTCTCGAA	5168	5176	9	GAS
ncbi_423790	IFIT5	+	AGTTTCTGTTTCC	5917	5929	13	ISRE
ncbi_423790	IFIT5	+	ttccaaTAA	169	177	9	GAS
ncbi_423790	IFIT5	+	ttacaaaaa	780	788	9	GAS
ncbi_423790	IFIT5	+	TTGCTTCAA	1435	1443	9	GAS
ncbi_423790	IFIT5	+	TTTCAAGAA	3807	3815	9	GAS
ncbi_423790	IFIT5	+	TTactgaaa	3889	3897	9	GAS
ncbi_423790	IFIT5	+	ttacaaCAA	3983	3991	9	GAS
ncbi_423790	IFIT5	+	tttcaaCAA	4930	4938	9	GAS
ncbi_423790	IFIT5	+	TTACTACAA	5246	5254	9	GAS
ncbi_422720	TLR3	+	ttacaaaaa	846	854	9	GAS
ncbi_422720	TLR3	+	tttctgaaa	913	921	9	GAS
ncbi_422720	TLR3	+	TTCCCCTAA	940	948	9	GAS
ncbi_422720	TLR3	+	TTACGCAAA	967	975	9	GAS
ncbi_422720	TLR3	+	TTTCTGGAA	1188	1196	9	GAS
ncbi_422720	TLR3	+	TTGCTCTAA	2778	2786	9	GAS
ncbi_422720	TLR3	+	TTACAAAAA	2999	3007	9	GAS
ncbi_422720	TLR3	+	TTGCTACAA	3097	3105	9	GAS
ncbi_422720	TLR3	+	TTTCTGCAA	3328	3336	9	GAS
ncbi_422720	TLR3	+	TTACTGGAA	3989	3997	9	GAS
ncbi_422720	TLR3	+	tttctccaA	4186	4194	9	GAS
ncbi_422513	HERC4L	+	GGTTTCCATTTCC	5975	5987	13	ISRE
ncbi_422513	HERC4L	+	TTACGGCAA	571	579	9	GAS
ncbi_422513	HERC4L	+	TTTCTGCAA	1266	1274	9	GAS
ncbi_422513	HERC4L	+	TTACCGCAA	2406	2414	9	GAS
ncbi_422513	HERC4L	+	TTTCCTGAA	2848	2856	9	GAS
ncbi_422513	HERC4L	+	TTCCTGAAA	2849	2857	9	GAS
ncbi_422513	HERC4L	+	TTACTAGAA	3271	3279	9	GAS
ncbi_422513	HERC4L	+	TTCCAAGAA	3485	3493	9	GAS
ncbi_422513	HERC4L	+	TTTCATGAA	3658	3666	9	GAS
ncbi_422513	HERC4L	+	TTTCAATAA	4488	4496	9	GAS
ncbi_422513	HERC4L	+	TTGCTTGAA	4535	4543	9	GAS
ncbi_422513	HERC4L	+	tttcagaaa	4723	4731	9	GAS
ncbi_422513	HERC4L	+	TTTCCACAA	5452	5460	9	GAS
ncbi_422513	HERC4L	+	TTTCATTAA	5593	5601	9	GAS
ncbi_422513	HERC4L	+	TTGCCAGAA	5616	5624	9	GAS
ncbi_422513	HERC4L	+	TTGCTTTAA	5740	5748	9	GAS
ncbi_421921	CMPK2	-	GGTTTCGCTTTCC	1127	1139	13	ISRE
ncbi_421921	CMPK2	-	ttcctAGAA	27	35	9	GAS
ncbi_421921	CMPK2	-	TTGCTTAAA	234	242	9	GAS
ncbi_421921	CMPK2	-	ttactggaa	1845	1853	9	GAS
ncbi_421921	CMPK2	-	TTTCCAAAA	2361	2369	9	GAS
ncbi_421921	CMPK2	-	TTTCcaaaa	3144	3152	9	GAS
ncbi_421921	CMPK2	-	TTGCAAAAA	3207	3215	9	GAS
ncbi_421921	CMPK2	-	tttcagaaa	3772	3780	9	GAS
ncbi_421921	CMPK2	-	TTGCTAGAA	3887	3895	9	GAS
ncbi_421921	CMPK2	-	TTGCACAAA	4179	4187	9	GAS
ncbi_421921	CMPK2	-	TTACTGAAA	4998	5006	9	GAS
ncbi_421921	CMPK2	-	tttcaaaaa	5724	5732	9	GAS
ncbi_421153	DENND2D	+	TTGCCCTAA	1194	1202	9	GAS
ncbi_421153	DENND2D	+	TTCCCCAAA	2118	2126	9	GAS
ncbi_421153	DENND2D	+	TTTCGGAAA	2709	2717	9	GAS
ncbi_421153	DENND2D	+	TTCCAGGAA	5397	5405	9	GAS
ncbi_421153	DENND2D	+	TTCCTCCAA	5416	5424	9	GAS
ncbi_420854	EDN1	-	AGAAAGAGAAACC	4374	4386	13	ISRE-r
ncbi_420854	EDN1	-	TTTCTTTAA	273	281	9	GAS
ncbi_420854	EDN1	-	TTGCCTTAa	670	678	9	GAS
ncbi_420854	EDN1	-	tttcagcaa	679	687	9	GAS
ncbi_420854	EDN1	-	TTGCACGAA	876	884	9	GAS
ncbi_420854	EDN1	-	TTTCAACAA	964	972	9	GAS
ncbi_420854	EDN1	-	TTGCATTAA	1334	1342	9	GAS
ncbi_420854	EDN1	-	TTACAATAA	2660	2668	9	GAS
ncbi_420854	EDN1	-	TTGCTGcaa	2969	2977	9	GAS
ncbi_420854	EDN1	-	TTCCCAGAA	3156	3164	9	GAS
ncbi_420854	EDN1	-	TTTCACAAA	3727	3735	9	GAS
ncbi_420854	EDN1	-	TTcctgaaa	3858	3866	9	GAS
ncbi_420854	EDN1	-	TTCCTGCAA	3896	3904	9	GAS
ncbi_420854	EDN1	-	TTCCTCTAA	4018	4026	9	GAS
ncbi_420854	EDN1	-	TTACCAAAA	4132	4140	9	GAS
ncbi_420854	EDN1	-	TTACTCAAA	4251	4259	9	GAS
ncbi_420854	EDN1	-	TTACTGTAA	4678	4686	9	GAS
ncbi_420033	KLHL10	+	GGTTTCGTTTCC	5363	5374	12	ISRE
ncbi_420033	KLHL10	+	GGTTTCGTTTCC	5363	5374	12	ISRE
ncbi_420033	KLHL10	+	TTCCATTAA	2433	2441	9	GAS
ncbi_420033	KLHL10	+	TTCCCACAA	3956	3964	9	GAS
ncbi_420033	KLHL10	+	TTACGGAAA	5847	5855	9	GAS
ncbi_420011	IFI35	+	GGTTTCCTTTTCC	3157	3169	13	ISRE
ncbi_420011	IFI35	+	TTCCTTCAA	872	880	9	GAS
ncbi_420011	IFI35	+	tttctttaa	2089	2097	9	GAS
ncbi_420011	IFI35	+	TTTCTGAAA	2594	2602	9	GAS
ncbi_420011	IFI35	+	TTTCCTTAA	4232	4240	9	GAS
ncbi_420011	IFI35	+	TTTCTGGAA	4272	4280	9	GAS
ncbi_420011	IFI35	+	ttccCACAA	4646	4654	9	GAS
ncbi_420011	IFI35	+	Tttcaataa	5410	5418	9	GAS
ncbi_419873	PPM1J	-	TTCCCTGAA	654	662	9	GAS
ncbi_419873	PPM1J	-	TTCCCATAA	1126	1134	9	GAS
ncbi_419873	PPM1J	-	TTTCACCAA	2849	2857	9	GAS
ncbi_419873	PPM1J	-	TTACACTAA	4039	4047	9	GAS
ncbi_419873	PPM1J	-	ttacCAGAA	4212	4220	9	GAS
ncbi_419872	MOV10	+	TTACCCCAA	159	167	9	GAS
ncbi_419872	MOV10	+	TTACTGCAA	1065	1073	9	GAS
ncbi_419872	MOV10	+	TTGCTCAAA	1239	1247	9	GAS
ncbi_419872	MOV10	+	TTTCAGTAA	1743	1751	9	GAS
ncbi_419872	MOV10	+	TTTCTTAAA	1789	1797	9	GAS
ncbi_419872	MOV10	+	ttaCATGAA	1892	1900	9	GAS
ncbi_419872	MOV10	+	TTGCTTAAA	1917	1925	9	GAS
ncbi_419872	MOV10	+	TTTCTTAAA	2172	2180	9	GAS
ncbi_419872	MOV10	+	TTGCCAGAA	2526	2534	9	GAS
ncbi_419872	MOV10	+	TTACAGAAA	3632	3640	9	GAS
ncbi_419872	MOV10	+	ttcctccaa	3675	3683	9	GAS
ncbi_419872	MOV10	+	ttcctgtaa	4054	4062	9	GAS
ncbi_419872	MOV10	+	TTCCATGAA	4268	4276	9	GAS
ncbi_419872	MOV10	+	TTCCAAGAA	5025	5033	9	GAS
ncbi_419872	MOV10	+	tTACCCCAA	5729	5737	9	GAS
ncbi_419813	ETV7	-	TTTCTagaa	253	261	9	GAS
ncbi_419813	ETV7	-	TTACACAAA	2485	2493	9	GAS
ncbi_419813	ETV7	-	TTCCTGAAA	3099	3107	9	GAS
ncbi_419813	ETV7	-	TTCCATCAA	4261	4269	9	GAS
ncbi_419813	ETV7	-	TTCCTGTAA	4809	4817	9	GAS
ncbi_419563	GBP1	+	TTTCACCAA	2152	2160	9	GAS
ncbi_419563	GBP1	+	TTGCCAGAA	2754	2762	9	GAS
ncbi_419563	GBP1	+	TTGCATTAA	4024	4032	9	GAS
ncbi_419563	GBP1	+	TTGcaggaa	4087	4095	9	GAS
ncbi_419563	GBP1	+	ttccaaaaa	4672	4680	9	GAS
ncbi_419297	VSTM2L	-	ggaaaatgaaacc	4671	4683	13	ISRE-r
ncbi_419297	VSTM2L	-	TTCCACCAA	399	407	9	GAS
ncbi_419297	VSTM2L	-	TTACGTAAA	626	634	9	GAS
ncbi_419297	VSTM2L	-	TTCCTTCAA	1077	1085	9	GAS
ncbi_419297	VSTM2L	-	tttcttaaa	1901	1909	9	GAS
ncbi_419297	VSTM2L	-	TTTCcttaa	1930	1938	9	GAS
ncbi_419297	VSTM2L	-	TTCcttaaa	1931	1939	9	GAS
ncbi_419265	HELZ2	+	AGAAAGGAAACT	1067	1078	12	ISRE-r
ncbi_419265	HELZ2	+	AGAAAGGAAACT	1067	1078	12	ISRE-r
ncbi_419265	HELZ2	+	GGAAACCGAAACC	4758	4770	13	ISRE-r
ncbi_419265	HELZ2	+	ttcccctaa	773	781	9	GAS
ncbi_419265	HELZ2	+	tttctcaaa	3030	3038	9	GAS
ncbi_419265	HELZ2	+	TTTCCAGAA	5879	5887	9	GAS
ncbi_419218	ZNFX1	-	TTCCTAAAA	347	355	9	GAS
ncbi_419218	ZNFX1	-	TTTCTTCAA	1882	1890	9	GAS
ncbi_419218	ZNFX1	-	ttacattaa	1975	1983	9	GAS
ncbi_419218	ZNFX1	-	TTCCAGGAA	2497	2505	9	GAS
ncbi_419218	ZNFX1	-	TTTCATGAA	3503	3511	9	GAS
ncbi_419218	ZNFX1	-	TTGCTGCAA	3623	3631	9	GAS
ncbi_419218	ZNFX1	-	TTGCCATAa	3795	3803	9	GAS
ncbi_419218	ZNFX1	-	TTCCAACAA	4318	4326	9	GAS
ncbi_419218	ZNFX1	-	ttacttTAA	5037	5045	9	GAS
ncbi_419218	ZNFX1	-	ttgcaaaaa	5408	5416	9	GAS
ncbi_419194	ADA	+	TTCCTTGAA	4098	4106	9	GAS
ncbi_419194	ADA	+	TTCCTTTAA	5005	5013	9	GAS
ncbi_419192	WISP2	-	TTGCCCTAA	2860	2868	9	GAS
ncbi_419192	WISP2	-	TTCCAGCAA	3209	3217	9	GAS
ncbi_419192	WISP2	-	TTGcttgaa	3535	3543	9	GAS
ncbi_419192	WISP2	-	TTGCACCAA	5601	5609	9	GAS
ncbi_419125	SAMHD1	-	TTTCTAAAA	1304	1312	9	GAS
ncbi_419125	SAMHD1	-	TTACCAAAA	1950	1958	9	GAS
ncbi_419125	SAMHD1	-	ttaCAGGAA	2182	2190	9	GAS
ncbi_419125	SAMHD1	-	TTTCTGAAA	2379	2387	9	GAS
ncbi_419125	SAMHD1	-	TTCCTTTAA	2454	2462	9	GAS
ncbi_419125	SAMHD1	-	TTACAGGAA	4141	4149	9	GAS
ncbi_419125	SAMHD1	-	TTCCTGAAA	4186	4194	9	GAS
ncbi_418866	SETDB2	+	TTGCTGGAA	64	72	9	GAS
ncbi_418866	SETDB2	+	TTGCAATAA	185	193	9	GAS
ncbi_418866	SETDB2	+	TTACAGCAA	879	887	9	GAS
ncbi_418866	SETDB2	+	TTTCATTAA	1320	1328	9	GAS
ncbi_418866	SETDB2	+	TTACTAGAA	3597	3605	9	GAS
ncbi_418866	SETDB2	+	TTACACAAA	3972	3980	9	GAS
ncbi_418866	SETDB2	+	TTTCAGGAA	4812	4820	9	GAS
ncbi_418866	SETDB2	+	TTGCCACAA	5250	5258	9	GAS
ncbi_418866	SETDB2	+	TTGCTGAAA	5281	5289	9	GAS
ncbi_418837	EPSTI1	-	TTGCAGTAA	292	300	9	GAS
ncbi_418837	EPSTI1	-	TTACCcaaa	341	349	9	GAS
ncbi_418837	EPSTI1	-	TTGCCATAA	700	708	9	GAS
ncbi_418837	EPSTI1	-	TTTCTCAAA	1195	1203	9	GAS
ncbi_418837	EPSTI1	-	TTCCCCAAA	1424	1432	9	GAS
ncbi_418837	EPSTI1	-	ttacagaaa	1750	1758	9	GAS
ncbi_418837	EPSTI1	-	TTCCCAGAA	2926	2934	9	GAS
ncbi_418837	EPSTI1	-	TTTCCCAAA	3221	3229	9	GAS
ncbi_418837	EPSTI1	-	TTTCAGCAA	4308	4316	9	GAS
ncbi_418837	EPSTI1	-	TTGCATAAA	5307	5315	9	GAS
ncbi_418837	EPSTI1	-	TTGCCATAA	5780	5788	9	GAS
ncbi_418837	EPSTI1	-	TTGCACAAA	5862	5870	9	GAS
ncbi_418700	LYGL	-	TTACAGGAA	961	969	9	GAS
ncbi_418700	LYGL	-	TTTCTTTAA	1035	1043	9	GAS
ncbi_418700	LYGL	-	TTGCAAAAA	2924	2932	9	GAS
ncbi_418700	LYGL	-	TTCCTGTAA	3131	3139	9	GAS
ncbi_418700	LYGL	-	TTGCTTAAA	3185	3193	9	GAS
ncbi_418700	LYGL	-	TTTCTTAAA	3241	3249	9	GAS
ncbi_418700	LYGL	-	TTGCAAAAA	3384	3392	9	GAS
ncbi_418700	LYGL	-	TTCCAAAAA	3556	3564	9	GAS
ncbi_418700	LYGL	-	tttcagcaa	4378	4386	9	GAS
ncbi_418700	LYGL	-	TTCCAGCAA	5270	5278	9	GAS
ncbi_418700	LYGL	-	TTCCTTCAA	5342	5350	9	GAS
ncbi_418700	LYGL	-	TTTCTGCAA	5400	5408	9	GAS
ncbi_418295	C1R	-	TTCCAGAAA	1213	1221	9	GAS
ncbi_418295	C1R	-	TTCCTGTAA	4794	4802	9	GAS
ncbi_418295	C1R	-	ttccctgaa	5462	5470	9	GAS
ncbi_418294	C1S	+	TTTCATGAA	1196	1204	9	GAS
ncbi_418294	C1S	+	TTTCAGTAA	1383	1391	9	GAS
ncbi_418294	C1S	+	TTTCTGTAA	2243	2251	9	GAS
ncbi_418294	C1S	+	TTGCTTGAA	2337	2345	9	GAS
ncbi_418294	C1S	+	TTACCAAAA	2515	2523	9	GAS
ncbi_418294	C1S	+	TTGCTAAAA	4533	4541	9	GAS
ncbi_418294	C1S	+	ttccctcaa	5195	5203	9	GAS
ncbi_418294	C1S	+	TTACTTAAA	5290	5298	9	GAS
ncbi_418294	C1S	+	TTCCAACAA	5548	5556	9	GAS
ncbi_418294	C1S	+	tttcccaAA	5725	5733	9	GAS
ncbi_418294	C1S	+	ttcccaAAA	5726	5734	9	GAS
ncbi_418294	C1S	+	TTTCCCGAA	5744	5752	9	GAS
ncbi_418294	C1S	+	TTCCCGAAA	5745	5753	9	GAS
ncbi_418294	C1S	+	TTGCTGAAA	5839	5847	9	GAS
ncbi_418294	C1S	+	TTTCCTGAA	5861	5869	9	GAS
ncbi_418108	LOC418108	-	ttcctccAA	281	289	9	GAS
ncbi_418108	LOC418108	-	TTGCTGAAA	1769	1777	9	GAS
ncbi_418108	LOC418108	-	TTGCTGCAA	2412	2420	9	GAS
ncbi_418108	LOC418108	-	TTTCCTAAA	3574	3582	9	GAS
ncbi_418108	LOC418108	-	TTCCTAAAA	3575	3583	9	GAS
ncbi_418108	LOC418108	-	TTTCACAAA	4633	4641	9	GAS
ncbi_418108	LOC418108	-	TTTCCAGAA	5252	5260	9	GAS
ncbi_418108	LOC418108	-	TTCCAGAAA	5253	5261	9	GAS
ncbi_418100	PARP12	+	TTTCAATAA	75	83	9	GAS
ncbi_418100	PARP12	+	TTTCACAAA	264	272	9	GAS
ncbi_418100	PARP12	+	ttccagcaa	540	548	9	GAS
ncbi_418100	PARP12	+	TTGCTGAAA	1612	1620	9	GAS
ncbi_418100	PARP12	+	TTTCAACAA	2181	2189	9	GAS
ncbi_418100	PARP12	+	TTCCTCAAA	3607	3615	9	GAS
ncbi_417940	TMEM140	-	TTACCAAAA	188	196	9	GAS
ncbi_417940	TMEM140	-	TTACAGTAA	441	449	9	GAS
ncbi_417940	TMEM140	-	TTACTGCAA	456	464	9	GAS
ncbi_417940	TMEM140	-	ttACAGTAA	591	599	9	GAS
ncbi_417940	TMEM140	-	TTTCTATAA	661	669	9	GAS
ncbi_417940	TMEM140	-	TTCCAAAAA	2128	2136	9	GAS
ncbi_417940	TMEM140	-	TTTCAGTAA	2595	2603	9	GAS
ncbi_417940	TMEM140	-	TTACTTAAA	2934	2942	9	GAS
ncbi_417940	TMEM140	-	TTTCACCAA	3345	3353	9	GAS
ncbi_417940	TMEM140	-	TTTCAtcaa	4249	4257	9	GAS
ncbi_417940	TMEM140	-	TTGCTGCAA	5307	5315	9	GAS
ncbi_417192	TOR1BL	+	TTTCACCAA	894	902	9	GAS
ncbi_417192	TOR1BL	+	TTTCCCCAA	2350	2358	9	GAS
ncbi_417192	TOR1BL	+	TTCCCCAAA	2351	2359	9	GAS
ncbi_416884	TRAFD1	+	TTGCTACAA	5	13	9	GAS
ncbi_416884	TRAFD1	+	TTTCACAAA	22	30	9	GAS
ncbi_416884	TRAFD1	+	TTTCACTAA	1129	1137	9	GAS
ncbi_416884	TRAFD1	+	TTGCATGAA	1342	1350	9	GAS
ncbi_416884	TRAFD1	+	TTGCAACAA	3054	3062	9	GAS
ncbi_416884	TRAFD1	+	TTTCCCTAA	4048	4056	9	GAS
ncbi_416884	TRAFD1	+	TTACACAAA	4124	4132	9	GAS
ncbi_416884	TRAFD1	+	tttcagaaa	5237	5245	9	GAS
ncbi_416561	ZDHHC4	-	GGAAAGTGAAACT	550	562	13	ISRE-r
ncbi_416561	ZDHHC4	-	ttccatgaa	1629	1637	9	GAS
ncbi_416561	ZDHHC4	-	ttccCCCAA	2443	2451	9	GAS
ncbi_416561	ZDHHC4	-	ttacaaaaa	3052	3060	9	GAS
ncbi_416561	ZDHHC4	-	TTCCCAGAA	4186	4194	9	GAS
ncbi_416561	ZDHHC4	-	TTGCAAGAA	4393	4401	9	GAS
ncbi_416561	ZDHHC4	-	TTCCTTGAA	4445	4453	9	GAS
ncbi_416561	ZDHHC4	-	TTGCACCAA	4661	4669	9	GAS
ncbi_415922	GBP4L	-	AGTTTCAGTTTCT	3440	3452	13	ISRE
ncbi_415922	GBP4L	-	ttcCGGAAA	1899	1907	9	GAS
ncbi_415922	GBP4L	-	TTCCAggaa	3380	3388	9	GAS
ncbi_415756	LOC415756	-	TTACATCAA	970	978	9	GAS
ncbi_415756	LOC415756	-	TTTCCCCAA	1094	1102	9	GAS
ncbi_415756	LOC415756	-	TTCCCCAAA	1095	1103	9	GAS
ncbi_415756	LOC415756	-	TTTCCCAAA	2237	2245	9	GAS
ncbi_415756	LOC415756	-	ttccagcaa	2652	2660	9	GAS
ncbi_415756	LOC415756	-	TTCCTCTAA	2820	2828	9	GAS
ncbi_415756	LOC415756	-	TTACTAAAA	3115	3123	9	GAS
ncbi_415756	LOC415756	-	TTACGGCAA	3764	3772	9	GAS
ncbi_415756	LOC415756	-	TTGCAGTAA	3963	3971	9	GAS
ncbi_415756	LOC415756	-	ttcccagaa	4069	4077	9	GAS
ncbi_415327	PATL2	-	TTACACAAA	68	76	9	GAS
ncbi_415327	PATL2	-	TTGCTTCAA	1045	1053	9	GAS
ncbi_415327	PATL2	-	TTCCAGCAA	3045	3053	9	GAS
ncbi_415327	PATL2	-	TTGCAGGAA	4314	4322	9	GAS
ncbi_415327	PATL2	-	TTCCCATAA	4495	4503	9	GAS
ncbi_415327	PATL2	-	tttcccaAA	5897	5905	9	GAS
ncbi_415327	PATL2	-	ttcccaAAA	5898	5906	9	GAS
ncbi_415302	PML	-	AGTTTCGGTTTCC	2592	2604	13	ISRE
ncbi_415302	PML	-	TTGCTAGAA	4987	4995	9	GAS
ncbi_415302	PML	-	TTGCCCAAA	5114	5122	9	GAS
ncbi_396405	CAMKK2	-	TTACATTAA	494	502	9	GAS
ncbi_396405	CAMKK2	-	ttccacaaa	1780	1788	9	GAS
ncbi_396405	CAMKK2	-	TTGCAGAAA	2158	2166	9	GAS
ncbi_396405	CAMKK2	-	Tttcatcaa	2677	2685	9	GAS
ncbi_396405	CAMKK2	-	TTGCAGCAA	3867	3875	9	GAS
ncbi_396405	CAMKK2	-	TTTCAGAAA	4709	4717	9	GAS
ncbi_396405	CAMKK2	-	TTGCGGGAA	5766	5774	9	GAS
ncbi_396385	IRF8	-	TTTCAGCAA	1192	1200	9	GAS
ncbi_396385	IRF8	-	TTTCAGGAA	1346	1354	9	GAS
ncbi_396385	IRF8	-	TTCCCCTAA	4993	5001	9	GAS
ncbi_396385	IRF8	-	TTCCAAGAA	5462	5470	9	GAS
ncbi_396385	IRF8	-	TTCCCGGAA	5791	5799	9	GAS
ncbi_396384	IRF1	-	TTCCTGCAA	1374	1382	9	GAS
ncbi_396384	IRF1	-	TTCCAggaa	1560	1568	9	GAS
ncbi_396384	IRF1	-	TTTCTTTAA	4185	4193	9	GAS
ncbi_396384	IRF1	-	TTGCCCCAa	4820	4828	9	GAS
ncbi_396384	IRF1	-	TTGCACTAA	5539	5547	9	GAS
ncbi_396330	IRF7	+	agtttcatttcc	5925	5936	12	ISRE
ncbi_396330	IRF7	+	agtttcatttcc	5925	5936	12	ISRE
ncbi_396330	IRF7	+	TTACAGAAA	2322	2330	9	GAS
ncbi_396330	IRF7	+	TTCCTGAAA	2638	2646	9	GAS
ncbi_396330	IRF7	+	TTGCTCAAA	3333	3341	9	GAS
ncbi_396330	IRF7	+	TTTCTCCAA	4389	4397	9	GAS
ncbi_396330	IRF7	+	TTCCTCAAA	5565	5573	9	GAS
ncbi_396330	IRF7	+	TTCCAGGAA	5946	5954	9	GAS
ncbi_396107	RET	-	TTCCTGAAA	687	695	9	GAS
ncbi_396107	RET	-	TTTCATCAA	1157	1165	9	GAS
ncbi_396107	RET	-	TTGCTTTAA	1614	1622	9	GAS
ncbi_396107	RET	-	TTCCCACAA	3117	3125	9	GAS
ncbi_396107	RET	-	TTGctgcaa	3311	3319	9	GAS
ncbi_396107	RET	-	TTGCTCCAA	3767	3775	9	GAS
ncbi_396107	RET	-	TTTCTGGAA	4754	4762	9	GAS
ncbi_395852	ID2	+	ggtttcttttct	4365	4376	12	ISRE
ncbi_395852	ID2	+	ggtttcttttct	4365	4376	12	ISRE
ncbi_395852	ID2	+	TTTCTAAAA	772	780	9	GAS
ncbi_395852	ID2	+	TTTCTACAA	3867	3875	9	GAS
ncbi_395742	FLT4	+	TTCCAAAAA	880	888	9	GAS
ncbi_395742	FLT4	+	TTGCCAAAA	3937	3945	9	GAS
ncbi_395346	BCO1	+	TTGCTGTAA	627	635	9	GAS
ncbi_395346	BCO1	+	TTaccaaaa	755	763	9	GAS
ncbi_395346	BCO1	+	ttcctGAAA	845	853	9	GAS
ncbi_395346	BCO1	+	TTGCCTTAA	1583	1591	9	GAS
ncbi_395346	BCO1	+	TTACAGTAA	3582	3590	9	GAS
ncbi_395346	BCO1	+	TTTCAGCAA	4044	4052	9	GAS
ncbi_395346	BCO1	+	TTCCTTCAA	4463	4471	9	GAS
ncbi_395346	BCO1	+	TTCCATTAA	4481	4489	9	GAS
ncbi_395346	BCO1	+	TTTCAATAA	5299	5307	9	GAS
ncbi_395313	MX1	+	agTTTCGTTTCT	5939	5950	12	ISRE
ncbi_395313	MX1	+	agTTTCGTTTCT	5939	5950	12	ISRE
ncbi_395313	MX1	+	TTTCGTAAA	2109	2117	9	GAS
ncbi_395313	MX1	+	TTTCTCTAA	2397	2405	9	GAS
ncbi_395313	MX1	+	TTACTTTAA	2829	2837	9	GAS
ncbi_395313	MX1	+	ttcctgTAA	3477	3485	9	GAS
ncbi_395313	MX1	+	TTACCCAAA	3499	3507	9	GAS
ncbi_395313	MX1	+	TTCCTTTAA	4255	4263	9	GAS
ncbi_395313	MX1	+	ttccctcaa	4831	4839	9	GAS
ncbi_395313	MX1	+	TTTCTACAA	5433	5441	9	GAS
ncbi_395313	MX1	+	TTTCaataa	5918	5926	9	GAS
ncbi_395282	ID1	+	TTCCCAGAA	4053	4061	9	GAS
ncbi_395243	IRF9	-	GGAAATGAAACC	5606	5617	12	ISRE-r
ncbi_395243	IRF9	-	GGAAATGAAACC	5606	5617	12	ISRE-r
ncbi_395243	IRF9	-	TTACTGCAA	254	262	9	GAS
ncbi_395243	IRF9	-	TTCCAAGAA	1273	1281	9	GAS
ncbi_395243	IRF9	-	TTTCATGAA	1721	1729	9	GAS
ncbi_395243	IRF9	-	TTGCTTAAA	3848	3856	9	GAS
ncbi_395243	IRF9	-	TTGCTGGAA	5554	5562	9	GAS
ncbi_395147	EIF2AK2	+	TTTCAGGaa	915	923	9	GAS
ncbi_395147	EIF2AK2	+	TTGCATTAA	1467	1475	9	GAS
ncbi_395147	EIF2AK2	+	TTGCAAAAA	1532	1540	9	GAS
ncbi_395147	EIF2AK2	+	TTTCCTGAA	1542	1550	9	GAS
ncbi_395147	EIF2AK2	+	TTCCTGAAA	1543	1551	9	GAS
ncbi_395147	EIF2AK2	+	ttgCTTCAA	1884	1892	9	GAS
ncbi_395147	EIF2AK2	+	ttacaGTAA	1992	2000	9	GAS
ncbi_395147	EIF2AK2	+	ttccattaa	2361	2369	9	GAS
ncbi_395147	EIF2AK2	+	TTTCTGTAA	2391	2399	9	GAS
ncbi_395147	EIF2AK2	+	TTGCCCTAA	2539	2547	9	GAS
ncbi_395147	EIF2AK2	+	ttacattaa	2815	2823	9	GAS
ncbi_395147	EIF2AK2	+	TTCCACCAA	3785	3793	9	GAS
ncbi_395147	EIF2AK2	+	TTTCTCCAA	4045	4053	9	GAS
ncbi_378779	BMP2	-	TTCCCAGAA	929	937	9	GAS
ncbi_378779	BMP2	-	TTTCTAAAA	1157	1165	9	GAS
ncbi_378779	BMP2	-	TTTCCCCAA	1697	1705	9	GAS
ncbi_378779	BMP2	-	TTCCCCAAA	1698	1706	9	GAS
ncbi_378779	BMP2	-	TTACAGTAA	1989	1997	9	GAS
ncbi_378779	BMP2	-	ttccaAGAA	2208	2216	9	GAS
ncbi_378779	BMP2	-	TTCCACAAA	2436	2444	9	GAS
ncbi_378779	BMP2	-	TTACCCCAA	2474	2482	9	GAS
ncbi_378779	BMP2	-	TTCCTGCAA	3048	3056	9	GAS
ncbi_378779	BMP2	-	TTTCTCTAA	3529	3537	9	GAS
ncbi_378779	BMP2	-	TTTCTGGAA	3541	3549	9	GAS
ncbi_378779	BMP2	-	TTACAAAAA	4185	4193	9	GAS
ncbi_378779	BMP2	-	TTACGACAA	5054	5062	9	GAS
ncbi_378779	BMP2	-	TTTCTCTAA	5433	5441	9	GAS
ncbi_107055369	LRRC25	+	TTCCAGCAA	5584	5592	9	GAS
ncbi_107055361	LOC107055361	-	TTGCTGCAA	3485	3493	9	GAS
ncbi_107055361	LOC107055361	-	TTCCTGGAA	5975	5983	9	GAS
ncbi_101751764	GIMAP8L1	+	TTTCCAGAA	2568	2576	9	GAS
ncbi_101751764	GIMAP8L1	+	TTCCAGAAA	2569	2577	9	GAS
ncbi_101751764	GIMAP8L1	+	TTGCACAAA	2748	2756	9	GAS
ncbi_101751764	GIMAP8L1	+	TTGCAGCAA	2997	3005	9	GAS
ncbi_101751764	GIMAP8L1	+	TTACTCCAA	4186	4194	9	GAS
ncbi_101751764	GIMAP8L1	+	TTACTCCAA	4214	4222	9	GAS
ncbi_101751764	GIMAP8L1	+	TTGCCCAAA	4857	4865	9	GAS
ncbi_101751764	GIMAP8L1	+	TTACAGGAA	5182	5190	9	GAS
ncbi_101750112	LOC101750112	-	TTGCTGGAA	1896	1904	9	GAS
ncbi_101750112	LOC101750112	-	TTTCTTCAA	2286	2294	9	GAS
ncbi_101750112	LOC101750112	-	ttgcctCAA	3706	3714	9	GAS
ncbi_101750112	LOC101750112	-	TTTCCAAAA	3797	3805	9	GAS
ncbi_101750112	LOC101750112	-	TTTCAGGAA	4332	4340	9	GAS
ncbi_101750112	LOC101750112	-	TTACTGTAA	4696	4704	9	GAS
ncbi_101750112	LOC101750112	-	TTACTGCAA	4871	4879	9	GAS
ncbi_101750112	LOC101750112	-	ttCCATAAA	4973	4981	9	GAS
ncbi_101750112	LOC101750112	-	tttcctaaa	5902	5910	9	GAS
ncbi_101750112	LOC101750112	-	ttcctaaaa	5903	5911	9	GAS
ncbi_101747378	PARP14	-	TTACAAAAA	1347	1355	9	GAS
ncbi_101747378	PARP14	-	TTACTTTAA	1961	1969	9	GAS
ncbi_101747378	PARP14	-	TTTCCAGAA	2261	2269	9	GAS
ncbi_101747378	PARP14	-	TTTCATCAA	2696	2704	9	GAS
ncbi_101747378	PARP14	-	TTGCATCAA	3146	3154	9	GAS
ncbi_101747378	PARP14	-	tttctacaa	3730	3738	9	GAS
ncbi_101747236	TLDC2	+	TTGCTTAAA	514	522	9	GAS
ncbi_101747236	TLDC2	+	tttctgtaa	596	604	9	GAS
ncbi_101747236	TLDC2	+	TTGCAGGAA	2116	2124	9	GAS
ncbi_101747236	TLDC2	+	TTGCTACAA	4156	4164	9	GAS
ncbi_101747236	TLDC2	+	TTCCGTGAA	4566	4574	9	GAS
ncbi_100858936	PAQR9	-	TTCCCAAAA	356	364	9	GAS
ncbi_100858936	PAQR9	-	tttcaagaa	1383	1391	9	GAS
ncbi_100858936	PAQR9	-	TTTCCTTAA	1914	1922	9	GAS
ncbi_100858936	PAQR9	-	TTTCAATAA	1933	1941	9	GAS
ncbi_100858936	PAQR9	-	TTACCATAA	2168	2176	9	GAS
ncbi_100858936	PAQR9	-	ttcCCACAA	3879	3887	9	GAS
ncbi_100858936	PAQR9	-	TTCCGTAAA	4746	4754	9	GAS
ncbi_100858936	PAQR9	-	TTCCTGTAA	4764	4772	9	GAS
ncbi_100858936	PAQR9	-	TTCCAGCAA	4795	4803	9	GAS
ncbi_100858732	STAT2	+	TTCCTGCAA	494	502	9	GAS
ncbi_100858381	LOC100858381	-	TTACGGCAA	615	623	9	GAS
ncbi_100858381	LOC100858381	-	TTGCAGTAA	814	822	9	GAS
ncbi_100858381	LOC100858381	-	ttcccagaa	920	928	9	GAS
ncbi_100858381	LOC100858381	-	TTGCAAGAA	3399	3407	9	GAS
ncbi_100858381	LOC100858381	-	TTTCTGTAA	3488	3496	9	GAS
ncbi_100858381	LOC100858381	-	tttcattaa	3714	3722	9	GAS
ncbi_100858381	LOC100858381	-	ttgctgtaa	4023	4031	9	GAS
ncbi_100858381	LOC100858381	-	TTcccagaa	4165	4173	9	GAS
ncbi_100858381	LOC100858381	-	TTGCAGCAA	4270	4278	9	GAS
ncbi_100858381	LOC100858381	-	TTCCATAAA	5273	5281	9	GAS
ncbi_100858073	UBE2L6	+	TTACCcaaa	2234	2242	9	GAS
ncbi_100858073	UBE2L6	+	TTCCCGTAA	5856	5864	9	GAS
ncbi_100857912	RFX5	-	TTGCCAAAA	452	460	9	GAS
ncbi_100857912	RFX5	-	TTTCAAgaa	646	654	9	GAS
ncbi_100857912	RFX5	-	tttcagcaa	1202	1210	9	GAS
ncbi_100857912	RFX5	-	TTTCGGGAA	5213	5221	9	GAS
ncbi_100857912	RFX5	-	TTCCCCAAA	5659	5667	9	GAS
ncbi_100857331	TPSNRL	-	TTGCCTAAA	515	523	9	GAS
ncbi_100857331	TPSNRL	-	TTGCAATAA	664	672	9	GAS
ncbi_100857331	TPSNRL	-	TTTCTTAAA	1287	1295	9	GAS
ncbi_100857331	TPSNRL	-	TTCCAGAAA	1373	1381	9	GAS
ncbi_100857331	TPSNRL	-	TTGCGGGAA	1419	1427	9	GAS
ncbi_100857331	TPSNRL	-	TTTCTAGAA	2065	2073	9	GAS
ncbi_100857331	TPSNRL	-	TTGCTCAAA	2261	2269	9	GAS
ncbi_100857331	TPSNRL	-	TTTCAGAAA	2976	2984	9	GAS
ncbi_100857331	TPSNRL	-	TTTCCAGAA	3478	3486	9	GAS
ncbi_100857331	TPSNRL	-	TTCCAGAAA	3479	3487	9	GAS
ncbi_100857331	TPSNRL	-	TTTCAGGAA	3536	3544	9	GAS
ncbi_100857331	TPSNRL	-	TTTCACCAA	4518	4526	9	GAS
ncbi_100857331	TPSNRL	-	TTGCAAGAA	4966	4974	9	GAS
ncbi_100857331	TPSNRL	-	TTActtaaa	5033	5041	9	GAS
ncbi_100857331	TPSNRL	-	tttcaaaaa	5499	5507	9	GAS

## Sheet: I II ISGs
Gene ID	Gene name	strand	match_seq	start	end	len	type
ncbi_100859302	LOC100859302	-	tttCCTCAA	403	411	9	GAS
ncbi_100859302	LOC100859302	-	TTTCCCAAa	1351	1359	9	GAS
ncbi_107055315	LOC107055315	+	TTACTCAAA	88	96	9	GAS
ncbi_107055315	LOC107055315	+	TTCCagtaa	192	200	9	GAS
ncbi_112531377	LOC112531377	+	TTACAGAAA	15	23	9	GAS
ncbi_112531377	LOC112531377	+	ttcCAGAAA	1463	1471	9	GAS
ncbi_112531377	LOC112531377	+	TTactaaaa	1490	1498	9	GAS
ncbi_112531377	LOC112531377	+	TTCCTGCAA	2137	2145	9	GAS
ncbi_112531377	LOC112531377	+	TTAccagaa	3444	3452	9	GAS
ncbi_112533547	LOC112533547	-	TTTCTCCAA	742	750	9	GAS
ncbi_112533547	LOC112533547	-	TTCCTGGAA	1368	1376	9	GAS
ncbi_112533547	LOC112533547	-	TTTCGTTAA	2598	2606	9	GAS
ncbi_112533547	LOC112533547	-	TTGCATAAA	2989	2997	9	GAS
ncbi_112533547	LOC112533547	-	TTGCAATAA	3621	3629	9	GAS
ncbi_112533547	LOC112533547	-	TTGCTGGAA	3794	3802	9	GAS
ncbi_112533547	LOC112533547	-	TTTCCCaaa	4227	4235	9	GAS
ncbi_112533547	LOC112533547	-	TTACCccaa	5602	5610	9	GAS
ncbi_395509	PDGFRA	-	TTGCACAAA	499	507	9	GAS
ncbi_395509	PDGFRA	-	TTTCACAAA	2377	2385	9	GAS
ncbi_395509	PDGFRA	-	TTCCTGGAA	2749	2757	9	GAS
ncbi_395509	PDGFRA	-	TTTCCTCAA	5759	5767	9	GAS
ncbi_395802	PROX1	-	TTCCTAGAA	117	125	9	GAS
ncbi_395802	PROX1	-	TTCCTTTAa	3225	3233	9	GAS
ncbi_395802	PROX1	-	TTGCACAAA	3685	3693	9	GAS
ncbi_395802	PROX1	-	TTCCGCCAA	4116	4124	9	GAS
ncbi_419219	SYCP2	-	TTTCAGGAA	417	425	9	GAS
ncbi_419219	SYCP2	-	TTTCTTCAA	979	987	9	GAS
ncbi_419219	SYCP2	-	TTTCTTAAA	1847	1855	9	GAS
ncbi_419219	SYCP2	-	TTTCACTAA	1949	1957	9	GAS
ncbi_419219	SYCP2	-	TTGCCCTAA	2317	2325	9	GAS
ncbi_419219	SYCP2	-	tttctaaaa	2490	2498	9	GAS
ncbi_419219	SYCP2	-	TTACAGGAA	2753	2761	9	GAS
ncbi_419219	SYCP2	-	tttctacAA	3307	3315	9	GAS
ncbi_419219	SYCP2	-	tttcaagaa	4060	4068	9	GAS
ncbi_419219	SYCP2	-	TTCCCTTAA	4384	4392	9	GAS
ncbi_419219	SYCP2	-	ttcctttaa	4519	4527	9	GAS
ncbi_419219	SYCP2	-	TTGCAGAAA	4769	4777	9	GAS
ncbi_419219	SYCP2	-	TTCctttaa	5171	5179	9	GAS
ncbi_419219	SYCP2	-	TTACAGAAa	5311	5319	9	GAS
ncbi_419219	SYCP2	-	TTCCTAAAA	5475	5483	9	GAS
ncbi_419219	SYCP2	-	TTACACAAA	5902	5910	9	GAS
ncbi_423315	NPAS3	+	TTCCAGGAA	289	297	9	GAS
ncbi_423315	NPAS3	+	TTTCTGGAA	785	793	9	GAS
ncbi_423315	NPAS3	+	TTGCCTCAA	1213	1221	9	GAS
ncbi_423315	NPAS3	+	TTTCAGAAA	1468	1476	9	GAS
ncbi_423315	NPAS3	+	tttcttcaa	1665	1673	9	GAS
ncbi_423315	NPAS3	+	TTTCTGTAA	4274	4282	9	GAS
ncbi_423315	NPAS3	+	TTGCACAAA	5420	5428	9	GAS
ncbi_424046	NABP1	+	TTGCAGGAA	2034	2042	9	GAS
ncbi_424046	NABP1	+	TTTCTTAAA	3129	3137	9	GAS
ncbi_424046	NABP1	+	TTCCGTGAA	3435	3443	9	GAS
ncbi_424046	NABP1	+	TTGCTTGAA	3964	3972	9	GAS
ncbi_424046	NABP1	+	TTGCTTAAA	4711	4719	9	GAS
ncbi_424046	NABP1	+	TTTCACAAA	4994	5002	9	GAS
ncbi_424046	NABP1	+	TTACAGCAA	5068	5076	9	GAS
ncbi_424046	NABP1	+	TTTCCATAA	5436	5444	9	GAS
ncbi_424046	NABP1	+	TTCCAGGAA	5620	5628	9	GAS
ncbi_424959	MCF2L2	+	agaaacagaaacc	3982	3994	13	ISRE-r
ncbi_424959	MCF2L2	+	TTTCAAGAA	1678	1686	9	GAS
ncbi_424959	MCF2L2	+	TTCCCAGAA	2868	2876	9	GAS
ncbi_424959	MCF2L2	+	TTTCTGGAA	3406	3414	9	GAS
ncbi_424959	MCF2L2	+	TTGCataaa	4472	4480	9	GAS
ncbi_424959	MCF2L2	+	TTCCAGGAA	5231	5239	9	GAS
ncbi_424959	MCF2L2	+	TTACCAGAA	5690	5698	9	GAS
ncbi_428121	LRRC32	+	ttcctttaa	353	361	9	GAS
ncbi_428121	LRRC32	+	TTGCCTGAA	1146	1154	9	GAS
ncbi_428121	LRRC32	+	TTCCTCCAA	1905	1913	9	GAS
ncbi_428121	LRRC32	+	TTCCTTAAA	2091	2099	9	GAS
ncbi_428121	LRRC32	+	TTTCACAAA	3298	3306	9	GAS
ncbi_428121	LRRC32	+	TTTCTGCAA	3443	3451	9	GAS
ncbi_428121	LRRC32	+	TTTCTGGAA	5499	5507	9	GAS
ncbi_429066	METTL11B	-	ttacagaaa	90	98	9	GAS
ncbi_429066	METTL11B	-	tttctataa	465	473	9	GAS
ncbi_429066	METTL11B	-	TTACAACAA	1462	1470	9	GAS
ncbi_429066	METTL11B	-	tttcaaaaa	1605	1613	9	GAS
ncbi_429066	METTL11B	-	TTACAGCAA	2054	2062	9	GAS
ncbi_429066	METTL11B	-	TTACTCTAA	2173	2181	9	GAS
ncbi_429066	METTL11B	-	ttcctttaa	3217	3225	9	GAS
ncbi_429066	METTL11B	-	TTCCAACAA	3621	3629	9	GAS
ncbi_429066	METTL11B	-	TTCCCTAAA	4647	4655	9	GAS
ncbi_429066	METTL11B	-	TTCCTGCAA	4699	4707	9	GAS
ncbi_769927	LOXL4	+	TTGCACCAA	3851	3859	9	GAS
ncbi_771476	LMOD1	+	Ttacaaaaa	65	73	9	GAS
ncbi_771476	LMOD1	+	TTGCAGAAA	130	138	9	GAS
ncbi_771476	LMOD1	+	TTACCTGAA	159	167	9	GAS
ncbi_771476	LMOD1	+	TTACCTCAA	398	406	9	GAS
ncbi_771476	LMOD1	+	TTTCTATAA	504	512	9	GAS
ncbi_771476	LMOD1	+	TTACAGAAA	745	753	9	GAS
ncbi_771476	LMOD1	+	TTACTGAAA	1662	1670	9	GAS
ncbi_771476	LMOD1	+	TTGCCGGAA	2605	2613	9	GAS
ncbi_771476	LMOD1	+	TTGCGCTAA	3755	3763	9	GAS
ncbi_771694	BEST4	-	TTCCTGTAA	607	615	9	GAS
ncbi_771694	BEST4	-	TTCCTGCAA	3161	3169	9	GAS
ncbi_771694	BEST4	-	TTTCTGGAA	4459	4467	9	GAS
ncbi_771694	BEST4	-	TTCCTGAAA	4531	4539	9	GAS
XLOC_001970	XLOC_001970	-	TTTCCCTAA	305	313	9	GAS
XLOC_001970	XLOC_001970	-	TTTCCCAAA	479	487	9	GAS
XLOC_001970	XLOC_001970	-	TTCCCAAAA	480	488	9	GAS
XLOC_001970	XLOC_001970	-	TTTCAGAAA	1387	1395	9	GAS
XLOC_001970	XLOC_001970	-	TTACATGAA	1660	1668	9	GAS
XLOC_001970	XLOC_001970	-	TTCCAGCAA	3319	3327	9	GAS
XLOC_001970	XLOC_001970	-	TTCCTGGAA	3746	3754	9	GAS
XLOC_001970	XLOC_001970	-	TTCCAAAAA	4148	4156	9	GAS
XLOC_001970	XLOC_001970	-	TTTCTTGAA	4312	4320	9	GAS
XLOC_001970	XLOC_001970	-	TTGCAGAAA	4508	4516	9	GAS
XLOC_001970	XLOC_001970	-	TTCCCCAAA	4876	4884	9	GAS
XLOC_001970	XLOC_001970	-	TTTCTATAA	5353	5361	9	GAS
XLOC_001970	XLOC_001970	-	TTTCTGTAA	5451	5459	9	GAS
XLOC_001970	XLOC_001970	-	TTTCATGAA	5616	5624	9	GAS
XLOC_001970	XLOC_001970	-	TTTCTGGAA	5684	5692	9	GAS
XLOC_001970	XLOC_001970	-	TTACACCAA	5746	5754	9	GAS
XLOC_001970	XLOC_001970	-	TTTCTTAAA	5795	5803	9	GAS
XLOC_001970	XLOC_001970	-	TTTCAGTAA	5947	5955	9	GAS
XLOC_007745	Itpripl1	+	TTCCCTCAA	570	578	9	GAS
XLOC_007745	Itpripl1	+	TTCCTGTAA	780	788	9	GAS
XLOC_007745	Itpripl1	+	TTCCACAAA	1074	1082	9	GAS
XLOC_007745	Itpripl1	+	TTCCTATAA	1115	1123	9	GAS
XLOC_007745	Itpripl1	+	ttccctcaa	1232	1240	9	GAS
XLOC_007745	Itpripl1	+	TTGCTGCAA	1751	1759	9	GAS
XLOC_007745	Itpripl1	+	ttcctccaa	2381	2389	9	GAS
XLOC_007745	Itpripl1	+	TTGCATTAA	3959	3967	9	GAS
XLOC_007745	Itpripl1	+	TTCCTGCAA	5250	5258	9	GAS
XLOC_007745	Itpripl1	+	tttctgaaa	5480	5488	9	GAS
XLOC_008277	XLOC_008277	-	TTACTCAAA	823	831	9	GAS
XLOC_008277	XLOC_008277	-	TTgcacaaa	937	945	9	GAS
XLOC_008277	XLOC_008277	-	TTTCCGTAA	3471	3479	9	GAS
XLOC_008277	XLOC_008277	-	TTTCTTAAA	5865	5873	9	GAS
XLOC_008277	XLOC_008277	-	TTCCAGGAA	5945	5953	9	GAS

## Sheet: I III ISGs
Gene ID	Gene name	strand	match_seq	start	end	len	type
ncbi_770691	C8G	-	TTTCAGAAA	174	182	9	GAS
ncbi_770691	C8G	-	TTACTGGAA	465	473	9	GAS
ncbi_770691	C8G	-	TTGCCTCAA	1023	1031	9	GAS
ncbi_770691	C8G	-	TTCCTCCAA	1632	1640	9	GAS
ncbi_770691	C8G	-	TTACGGCAA	2300	2308	9	GAS
ncbi_770691	C8G	-	TTACTGAAA	2565	2573	9	GAS
ncbi_770691	C8G	-	TTTCCTGAA	2994	3002	9	GAS
ncbi_770691	C8G	-	TTACCTTAA	3061	3069	9	GAS
ncbi_770691	C8G	-	tttcctcaa	4808	4816	9	GAS
ncbi_770691	C8G	-	TTACTCGAA	4919	4927	9	GAS
ncbi_770612	IFITM3	+	TTGcccaaa	270	278	9	GAS
ncbi_770612	IFITM3	+	TTCCATCAA	1490	1498	9	GAS
ncbi_770612	IFITM3	+	TTTCCCCAA	2613	2621	9	GAS
ncbi_770612	IFITM3	+	TTCCCCAAA	2614	2622	9	GAS
ncbi_428650	RSAD2	+	AGAAACGAAACT	575	586	12	ISRE-r
ncbi_428650	RSAD2	+	AGAAACGAAACT	575	586	12	ISRE-r
ncbi_428650	RSAD2	+	GGAAAGCGAAACC	5697	5709	13	ISRE-r
ncbi_428650	RSAD2	+	TTTCAGTAA	1830	1838	9	GAS
ncbi_428650	RSAD2	+	TTGCTTGAA	2380	2388	9	GAS
ncbi_428650	RSAD2	+	tttctccaa	2734	2742	9	GAS
ncbi_428650	RSAD2	+	tttcttcaa	2820	2828	9	GAS
ncbi_428650	RSAD2	+	tttctgaaa	3056	3064	9	GAS
ncbi_428650	RSAD2	+	TTTCAAAAA	3547	3555	9	GAS
ncbi_428650	RSAD2	+	TTACACAAA	4376	4384	9	GAS
ncbi_428650	RSAD2	+	ttccagtaa	4983	4991	9	GAS
ncbi_426315	ZC3HAV1	-	TTGCATGAA	1050	1058	9	GAS
ncbi_426315	ZC3HAV1	-	TTACAGAAA	1121	1129	9	GAS
ncbi_426315	ZC3HAV1	-	TTCCCAGAA	1392	1400	9	GAS
ncbi_426315	ZC3HAV1	-	TTCCAAAAA	1473	1481	9	GAS
ncbi_426315	ZC3HAV1	-	TTCCTATAA	2972	2980	9	GAS
ncbi_426315	ZC3HAV1	-	TTTCCACAA	3648	3656	9	GAS
ncbi_426315	ZC3HAV1	-	TTCCACAAA	3649	3657	9	GAS
ncbi_426315	ZC3HAV1	-	TTTCATGAA	3886	3894	9	GAS
ncbi_426315	ZC3HAV1	-	TTACATCAA	4000	4008	9	GAS
ncbi_426315	ZC3HAV1	-	TTTCAGTAA	4828	4836	9	GAS
ncbi_426315	ZC3HAV1	-	TTACAACAA	5005	5013	9	GAS
ncbi_426315	ZC3HAV1	-	TTTCTAAAA	5146	5154	9	GAS
ncbi_426315	ZC3HAV1	-	TTTCTGCAA	5232	5240	9	GAS
ncbi_422992	IFITM5	+	GGTTTCGTTTCC	4140	4151	12	ISRE
ncbi_422992	IFITM5	+	GGTTTCGTTTCC	4140	4151	12	ISRE
ncbi_422992	IFITM5	+	TTCCCCGAA	324	332	9	GAS
ncbi_422992	IFITM5	+	TTCCTGCAA	682	690	9	GAS
ncbi_422992	IFITM5	+	TTCCCgtaa	760	768	9	GAS
ncbi_422992	IFITM5	+	TTACAGCAA	1538	1546	9	GAS
ncbi_422992	IFITM5	+	TTTCAATAA	3186	3194	9	GAS
ncbi_422992	IFITM5	+	TTCCCCCAA	4388	4396	9	GAS
ncbi_422992	IFITM5	+	TTCCTGCAA	5896	5904	9	GAS
ncbi_421434	CMTR1	-	TTACTATAA	234	242	9	GAS
ncbi_421434	CMTR1	-	TTGCTGTAA	1577	1585	9	GAS
ncbi_421434	CMTR1	-	TTTCTTAAA	1853	1861	9	GAS
ncbi_421434	CMTR1	-	TTTCTGTAA	2505	2513	9	GAS
ncbi_421434	CMTR1	-	TTTCACAAA	2778	2786	9	GAS
ncbi_421434	CMTR1	-	TTGCTGTAA	3310	3318	9	GAS
ncbi_421434	CMTR1	-	tttcagaaa	3525	3533	9	GAS
ncbi_421434	CMTR1	-	TTACTGCAA	3895	3903	9	GAS
ncbi_421434	CMTR1	-	TTGCTATAA	4105	4113	9	GAS
ncbi_421434	CMTR1	-	TTCCAGCAA	4149	4157	9	GAS
ncbi_421434	CMTR1	-	tttcctaaa	5268	5276	9	GAS
ncbi_421434	CMTR1	-	ttgctgtaa	5324	5332	9	GAS
ncbi_421057	SMCHD1	-	ttacagaaa	999	1007	9	GAS
ncbi_421057	SMCHD1	-	TTTCCACAA	2150	2158	9	GAS
ncbi_421057	SMCHD1	-	TTCCACAAA	2151	2159	9	GAS
ncbi_421057	SMCHD1	-	TTACTGCAA	2356	2364	9	GAS
ncbi_421057	SMCHD1	-	TTCCAGGAA	2416	2424	9	GAS
ncbi_421057	SMCHD1	-	TTTCACAAA	3153	3161	9	GAS
ncbi_421057	SMCHD1	-	TTTCAGAAA	3185	3193	9	GAS
ncbi_421057	SMCHD1	-	TTACTGCAA	3194	3202	9	GAS
ncbi_421057	SMCHD1	-	TTTCCAGAA	3382	3390	9	GAS
ncbi_421057	SMCHD1	-	TTCCAGAAA	3383	3391	9	GAS
ncbi_421057	SMCHD1	-	TTTCTTGAA	3949	3957	9	GAS
ncbi_421057	SMCHD1	-	TTCCTGAAA	4353	4361	9	GAS
ncbi_421057	SMCHD1	-	ttcCTTCAA	4559	4567	9	GAS
ncbi_420728	TRANK1	-	agtttcatttcc	3455	3466	12	ISRE
ncbi_420728	TRANK1	-	agtttcatttcc	3455	3466	12	ISRE
ncbi_420728	TRANK1	-	AGTTTCGTTTCT	4873	4884	12	ISRE
ncbi_420728	TRANK1	-	AGTTTCGTTTCT	4873	4884	12	ISRE
ncbi_420728	TRANK1	-	TTGCAGCAA	522	530	9	GAS
ncbi_420728	TRANK1	-	TTGCTTCAA	1273	1281	9	GAS
ncbi_420728	TRANK1	-	TTTCTTCAA	1654	1662	9	GAS
ncbi_420728	TRANK1	-	ttacaaaaa	2244	2252	9	GAS
ncbi_420728	TRANK1	-	ttacttcaa	3025	3033	9	GAS
ncbi_420728	TRANK1	-	TTTCCCCAA	5309	5317	9	GAS
ncbi_420728	TRANK1	-	TTCCTGGAA	5572	5580	9	GAS
ncbi_420628	SNX10	+	TTCCTTCAA	542	550	9	GAS
ncbi_420628	SNX10	+	TTGCAATAA	2333	2341	9	GAS
ncbi_420628	SNX10	+	tttcttgaa	2999	3007	9	GAS
ncbi_420628	SNX10	+	ttgcatcaa	4054	4062	9	GAS
ncbi_420628	SNX10	+	TTAcccaaa	4719	4727	9	GAS
ncbi_420628	SNX10	+	TTCCATTAA	4948	4956	9	GAS
ncbi_420559	SAMD9L	-	tttctagaa	299	307	9	GAS
ncbi_420559	SAMD9L	-	tttctaaaa	2715	2723	9	GAS
ncbi_420559	SAMD9L	-	tttctttaa	2999	3007	9	GAS
ncbi_420559	SAMD9L	-	TTTCACAAA	3207	3215	9	GAS
ncbi_420559	SAMD9L	-	TTCCTTAAA	3250	3258	9	GAS
ncbi_420559	SAMD9L	-	tttcatcaa	3760	3768	9	GAS
ncbi_420559	SAMD9L	-	TTCCATCAA	3815	3823	9	GAS
ncbi_420559	SAMD9L	-	tttcacaaa	3842	3850	9	GAS
ncbi_420559	SAMD9L	-	TTTCTTGAA	4479	4487	9	GAS
ncbi_420559	SAMD9L	-	TTGCAAGAA	4516	4524	9	GAS
ncbi_420559	SAMD9L	-	TTGCTCCAA	5594	5602	9	GAS
ncbi_420559	SAMD9L	-	TTTCCCAAA	5720	5728	9	GAS
ncbi_420559	SAMD9L	-	TTCCCAAAA	5721	5729	9	GAS
ncbi_420559	SAMD9L	-	TTTcccaaa	5946	5954	9	GAS
ncbi_420559	SAMD9L	-	TTcccaaaa	5947	5955	9	GAS
ncbi_418698	MITD1	-	TTACATGAA	1127	1135	9	GAS
ncbi_418698	MITD1	-	TTTCAGAAA	1268	1276	9	GAS
ncbi_418698	MITD1	-	TTCCCACAA	2262	2270	9	GAS
ncbi_418698	MITD1	-	TTGCTGGAA	2353	2361	9	GAS
ncbi_418698	MITD1	-	TTACATCAA	2531	2539	9	GAS
ncbi_418698	MITD1	-	tttcagtaa	3937	3945	9	GAS
ncbi_418698	MITD1	-	TTCCAGTAA	4045	4053	9	GAS
ncbi_418698	MITD1	-	TTGCACAAA	4220	4228	9	GAS
ncbi_418698	MITD1	-	TTTCATTAA	4331	4339	9	GAS
ncbi_418698	MITD1	-	tttcccaaa	4904	4912	9	GAS
ncbi_418698	MITD1	-	TTGCAGAAA	5449	5457	9	GAS
ncbi_418167	USP18	+	AGTTTCACTTTCT	5965	5977	13	ISRE
ncbi_418167	USP18	+	TTACTGAAA	788	796	9	GAS
ncbi_418167	USP18	+	tttctgtaa	1964	1972	9	GAS
ncbi_418167	USP18	+	TTACCTGAA	2111	2119	9	GAS
ncbi_418167	USP18	+	TTACCAAAA	3848	3856	9	GAS
ncbi_418167	USP18	+	TTACCAAAA	4065	4073	9	GAS
ncbi_417401	TRIM25	-	AGTTTCGTTTCT	5986	5997	12	ISRE
ncbi_417401	TRIM25	-	AGTTTCGTTTCT	5986	5997	12	ISRE
ncbi_417401	TRIM25	-	TTACATGAA	947	955	9	GAS
ncbi_417401	TRIM25	-	TTACCTTAA	1996	2004	9	GAS
ncbi_417401	TRIM25	-	TTTCTTTAA	2031	2039	9	GAS
ncbi_417401	TRIM25	-	TTCCTGTAA	3120	3128	9	GAS
ncbi_417401	TRIM25	-	TTTCCCTAA	3425	3433	9	GAS
ncbi_417401	TRIM25	-	TTCCCTAAA	3426	3434	9	GAS
ncbi_417401	TRIM25	-	TTTCTCAAA	3542	3550	9	GAS
ncbi_417401	TRIM25	-	TTGCCTGAA	3794	3802	9	GAS
ncbi_417401	TRIM25	-	TTTCATTaa	4172	4180	9	GAS
ncbi_417401	TRIM25	-	TTTcataaa	4682	4690	9	GAS
ncbi_416154	FABP6	-	TTTCAAAAA	390	398	9	GAS
ncbi_416154	FABP6	-	TTTCTTAAA	717	725	9	GAS
ncbi_416154	FABP6	-	TTGCACCAA	734	742	9	GAS
ncbi_416154	FABP6	-	TTTCAAGAA	1158	1166	9	GAS
ncbi_416154	FABP6	-	TTACCTcaa	2447	2455	9	GAS
ncbi_416154	FABP6	-	TTTCAAAAA	2928	2936	9	GAS
ncbi_416154	FABP6	-	TTTCAGTAA	2941	2949	9	GAS
ncbi_416154	FABP6	-	TTACAAGAA	3565	3573	9	GAS
ncbi_416154	FABP6	-	TTTCAACAA	3815	3823	9	GAS
ncbi_416147	LOC416147	-	ttcctgtaa	2608	2616	9	GAS
ncbi_416147	LOC416147	-	TTGCAGCAA	2775	2783	9	GAS
ncbi_416147	LOC416147	-	TTGCTAAAA	3921	3929	9	GAS
ncbi_416147	LOC416147	-	TTACAACAA	5018	5026	9	GAS
ncbi_416065	PXK	+	TTGCCAAAA	209	217	9	GAS
ncbi_416065	PXK	+	TTCCTTCAA	287	295	9	GAS
ncbi_416065	PXK	+	TTGCTCCAA	1082	1090	9	GAS
ncbi_416065	PXK	+	TTGCAGCAA	3239	3247	9	GAS
ncbi_416065	PXK	+	TTACTTTAA	3706	3714	9	GAS
ncbi_416065	PXK	+	ttcccccaa	3809	3817	9	GAS
ncbi_416065	PXK	+	ttgcaacaa	4515	4523	9	GAS
ncbi_416065	PXK	+	TTGCTGCAA	4903	4911	9	GAS
ncbi_403120	IFI6	+	AGTTTCGTTTTCC	5877	5889	13	ISRE
ncbi_403120	IFI6	+	AGTTTCGTTTCT	5925	5936	12	ISRE
ncbi_403120	IFI6	+	AGTTTCGTTTCT	5925	5936	12	ISRE
ncbi_403120	IFI6	+	TTActcaaa	173	181	9	GAS
ncbi_403120	IFI6	+	TTTCTGTAA	1717	1725	9	GAS
ncbi_403120	IFI6	+	TTgctacaa	2145	2153	9	GAS
ncbi_403120	IFI6	+	TTCCTTCAA	2254	2262	9	GAS
ncbi_403120	IFI6	+	TTTCCTAAA	2632	2640	9	GAS
ncbi_403120	IFI6	+	TTACACAAA	3273	3281	9	GAS
ncbi_403120	IFI6	+	TTACATGAA	4945	4953	9	GAS
ncbi_395550	LY6E	-	GGAAACGAAACC	5882	5893	12	ISRE-r
ncbi_395550	LY6E	-	GGAAACGAAACC	5882	5893	12	ISRE-r
ncbi_395550	LY6E	-	TTCCAGCAA	605	613	9	GAS
ncbi_395550	LY6E	-	TTCCCAGAA	2462	2470	9	GAS
ncbi_395550	LY6E	-	TTACCTGAA	3891	3899	9	GAS
ncbi_395550	LY6E	-	TTGCCTGAA	4963	4971	9	GAS
ncbi_395550	LY6E	-	TTCCTGCAA	5096	5104	9	GAS
ncbi_395281	ID3	-	TTGCCCAAA	2640	2648	9	GAS
ncbi_395281	ID3	-	TTCCCGCAA	5034	5042	9	GAS
ncbi_395281	ID3	-	TTACcgcaa	5436	5444	9	GAS
ncbi_395281	ID3	-	TTACATGAA	5860	5868	9	GAS
ncbi_395281	ID3	-	TTGCATAAA	5893	5901	9	GAS
ncbi_395220	ORM1	+	TTTCAGCAA	558	566	9	GAS
ncbi_395220	ORM1	+	ttccagaaa	1594	1602	9	GAS
ncbi_395220	ORM1	+	TTGCAGCAA	2312	2320	9	GAS
ncbi_395220	ORM1	+	tttcaggaa	4316	4324	9	GAS
ncbi_395220	ORM1	+	ttgcacaaa	5760	5768	9	GAS
ncbi_395220	ORM1	+	TTCCCAGAA	5803	5811	9	GAS
ncbi_374246	NBN	-	agaaaagaaacc	1727	1738	12	ISRE-r
ncbi_374246	NBN	-	agaaaagaaacc	1727	1738	12	ISRE-r
ncbi_374246	NBN	-	TTACATAAA	543	551	9	GAS
ncbi_374246	NBN	-	TTTCTAGAA	915	923	9	GAS
ncbi_374246	NBN	-	tttcatgaa	1056	1064	9	GAS
ncbi_374246	NBN	-	TTTCTGAAA	1099	1107	9	GAS
ncbi_374246	NBN	-	TTTCTCAAA	1594	1602	9	GAS
ncbi_374246	NBN	-	TTCCTTGAA	1888	1896	9	GAS
ncbi_374246	NBN	-	TTGCAGCAA	1964	1972	9	GAS
ncbi_374246	NBN	-	TTACACAAA	2094	2102	9	GAS
ncbi_374246	NBN	-	TTACTGAAA	2141	2149	9	GAS
ncbi_374246	NBN	-	TTACACAAA	2577	2585	9	GAS
ncbi_374246	NBN	-	TTTCTGGAA	2640	2648	9	GAS
ncbi_374246	NBN	-	TTACACAAA	2705	2713	9	GAS
ncbi_374246	NBN	-	TTTCAGGAA	2914	2922	9	GAS
ncbi_374246	NBN	-	TTGCAGCAA	3268	3276	9	GAS
ncbi_374246	NBN	-	TTGCGCAAA	3347	3355	9	GAS
ncbi_374246	NBN	-	TTACCACAA	3528	3536	9	GAS
ncbi_374246	NBN	-	TTGCCTCAA	4390	4398	9	GAS
ncbi_374246	NBN	-	tTGCCTAaa	5844	5852	9	GAS
ncbi_374246	NBN	-	TTCCACCAA	5930	5938	9	GAS
ncbi_112533356	LOC112533356	-	ttgcgccaa	4440	4448	9	GAS
ncbi_112533356	LOC112533356	-	ttacagaaa	4483	4491	9	GAS
ncbi_112533356	LOC112533356	-	TTTCCAGAA	5987	5995	9	GAS
ncbi_112533356	LOC112533356	-	TTCCAGAAA	5988	5996	9	GAS
ncbi_107052152	LOC107052152	+	GGAAACCGAAACT	3746	3758	13	ISRE-r
ncbi_100859903	HYAL3	-	TTACCGGAA	2669	2677	9	GAS
ncbi_100859903	HYAL3	-	TTTCTGGAA	3090	3098	9	GAS
ncbi_100859903	HYAL3	-	TTGCAATAA	4225	4233	9	GAS
ncbi_100859903	HYAL3	-	TTGCTTTAA	4417	4425	9	GAS
ncbi_100859903	HYAL3	-	TTTCAGGAA	5146	5154	9	GAS
ncbi_100858336	C16orf71	+	TTCCCCCAA	409	417	9	GAS
ncbi_100858336	C16orf71	+	TTTCAGAAA	1500	1508	9	GAS
ncbi_100858336	C16orf71	+	TTGCTTCAA	2286	2294	9	GAS
ncbi_100858336	C16orf71	+	TTCCATCAA	2852	2860	9	GAS
ncbi_100858336	C16orf71	+	TTACACGAA	3583	3591	9	GAS

## Sheet: II III ISGs
Gene ID	Gene name	strand	match_seq	start	end	len	type
XLOC_019671	XLOC_019671	-	TTGCCCAAA	1245	1253	9	GAS
XLOC_019671	XLOC_019671	-	TTGCCCAAA	1619	1627	9	GAS
XLOC_018329	TRPM6	-	TTTCCTAAA	730	738	9	GAS
XLOC_018329	TRPM6	-	tttcttcaa	865	873	9	GAS
XLOC_018329	TRPM6	-	tTACAGAAA	1135	1143	9	GAS
XLOC_018329	TRPM6	-	tttctttaa	1878	1886	9	GAS
XLOC_018329	TRPM6	-	TTTCTCTAA	2963	2971	9	GAS
XLOC_018329	TRPM6	-	ttacaaaaa	3912	3920	9	GAS
XLOC_014558	XLOC_014558	+	TTTCTGTAA	494	502	9	GAS
XLOC_014558	XLOC_014558	+	TTGCACAAA	1322	1330	9	GAS
XLOC_014558	XLOC_014558	+	TTGCTGTAA	1372	1380	9	GAS
XLOC_014558	XLOC_014558	+	tttcaaaaa	1601	1609	9	GAS
XLOC_014558	XLOC_014558	+	TTACAATAA	2465	2473	9	GAS
XLOC_014558	XLOC_014558	+	TTTCCCAAA	3304	3312	9	GAS
XLOC_014558	XLOC_014558	+	TTACTTCAA	5455	5463	9	GAS
XLOC_014558	XLOC_014558	+	TTGCTGGAA	5537	5545	9	GAS
XLOC_014558	XLOC_014558	+	TTTCCTCAA	5631	5639	9	GAS
XLOC_014013	XLOC_014013	-	ttactgaaa	125	133	9	GAS
XLOC_014013	XLOC_014013	-	TTACCCCAA	392	400	9	GAS
XLOC_014013	XLOC_014013	-	TTGCTGCAA	1253	1261	9	GAS
XLOC_014013	XLOC_014013	-	ttgcaAAAA	1419	1427	9	GAS
XLOC_014013	XLOC_014013	-	TTACAGGAA	2121	2129	9	GAS
XLOC_014013	XLOC_014013	-	TTTCTGCAA	2212	2220	9	GAS
XLOC_014013	XLOC_014013	-	TTTCCCAAA	2591	2599	9	GAS
XLOC_014013	XLOC_014013	-	TTCCAGTAA	3012	3020	9	GAS
XLOC_014013	XLOC_014013	-	tttcctgaa	4932	4940	9	GAS
XLOC_014013	XLOC_014013	-	TTGCAAGAA	4951	4959	9	GAS
XLOC_012536	XLOC_012536	-	TTGCATTAA	226	234	9	GAS
XLOC_012536	XLOC_012536	-	TTTCCATAA	1106	1114	9	GAS
XLOC_012536	XLOC_012536	-	TTCCATAAA	1107	1115	9	GAS
XLOC_012536	XLOC_012536	-	TTGCATAAA	1195	1203	9	GAS
XLOC_012536	XLOC_012536	-	TTGCCTTAA	1218	1226	9	GAS
XLOC_012536	XLOC_012536	-	TTGCAGTAA	2524	2532	9	GAS
XLOC_012536	XLOC_012536	-	tttcaaaaa	2849	2857	9	GAS
XLOC_012536	XLOC_012536	-	TTGCTGAAA	3063	3071	9	GAS
XLOC_012536	XLOC_012536	-	TTCCACAAA	3535	3543	9	GAS
XLOC_012536	XLOC_012536	-	TTTCAATAA	3756	3764	9	GAS
XLOC_012536	XLOC_012536	-	TTACAGAAA	4802	4810	9	GAS
XLOC_012536	XLOC_012536	-	TTTCTACAA	5084	5092	9	GAS
XLOC_012536	XLOC_012536	-	TTACTTGAA	5283	5291	9	GAS
XLOC_012536	XLOC_012536	-	TTTCTATAA	5633	5641	9	GAS
XLOC_012536	XLOC_012536	-	TTTCTTCAA	5922	5930	9	GAS
XLOC_011629	XLOC_011629	-	ttgctgtaa	7	15	9	GAS
XLOC_011629	XLOC_011629	-	TTcccagaa	209	217	9	GAS
XLOC_011629	XLOC_011629	-	tttcattaa	1807	1815	9	GAS
XLOC_011629	XLOC_011629	-	TTACTGGAA	2242	2250	9	GAS
XLOC_011629	XLOC_011629	-	TTCCTCTAA	3407	3415	9	GAS
XLOC_011629	XLOC_011629	-	TTGCCCCAa	5122	5130	9	GAS
XLOC_011629	XLOC_011629	-	TTGCTATAA	5256	5264	9	GAS
XLOC_011629	XLOC_011629	-	TTGCAGTAA	5983	5991	9	GAS
XLOC_010943	XLOC_010943	+	TTACCTTAA	67	75	9	GAS
XLOC_010943	XLOC_010943	+	TTGCAGAAA	751	759	9	GAS
XLOC_010943	XLOC_010943	+	TTTCTAGAA	1219	1227	9	GAS
XLOC_010943	XLOC_010943	+	TTCcaagaa	1815	1823	9	GAS
XLOC_010943	XLOC_010943	+	TTTCGCCAA	3093	3101	9	GAS
XLOC_010943	XLOC_010943	+	TTGCCCTAA	3777	3785	9	GAS
XLOC_010943	XLOC_010943	+	TTGCTGCAA	3852	3860	9	GAS
XLOC_010943	XLOC_010943	+	ttacaaaaa	4205	4213	9	GAS
XLOC_010943	XLOC_010943	+	TTTCATGAA	4381	4389	9	GAS
XLOC_010943	XLOC_010943	+	TTTCACCAA	4466	4474	9	GAS
XLOC_010943	XLOC_010943	+	TTGCAGTAA	5253	5261	9	GAS
XLOC_008511	XLOC_008511	+	tttcatcaa	2284	2292	9	GAS
XLOC_008511	XLOC_008511	+	TTCCAGGAA	2521	2529	9	GAS
XLOC_008511	XLOC_008511	+	TTCCTTGAA	4222	4230	9	GAS
XLOC_008511	XLOC_008511	+	TTACAAAAA	5062	5070	9	GAS
XLOC_006649	XLOC_006649	-	TTTCTGAAA	292	300	9	GAS
XLOC_006649	XLOC_006649	-	TTACCTAAA	378	386	9	GAS
XLOC_006649	XLOC_006649	-	TTACCACAA	414	422	9	GAS
XLOC_006649	XLOC_006649	-	TTTCCTCAA	502	510	9	GAS
XLOC_006649	XLOC_006649	-	TTCCTCAAA	503	511	9	GAS
XLOC_006649	XLOC_006649	-	TTCCATTAA	1237	1245	9	GAS
XLOC_006649	XLOC_006649	-	TTGCTGGAA	1450	1458	9	GAS
XLOC_006649	XLOC_006649	-	TTTCATGAA	1924	1932	9	GAS
XLOC_006649	XLOC_006649	-	TTTCTCCAA	2528	2536	9	GAS
XLOC_006649	XLOC_006649	-	TTTCAGCAA	2585	2593	9	GAS
XLOC_006649	XLOC_006649	-	TTTCTTTAA	2633	2641	9	GAS
XLOC_006649	XLOC_006649	-	TTACATaaa	3114	3122	9	GAS
XLOC_006649	XLOC_006649	-	TTACTGTAA	3647	3655	9	GAS
XLOC_006649	XLOC_006649	-	TTTCTCTAA	3794	3802	9	GAS
XLOC_006649	XLOC_006649	-	TTTCACCAA	3803	3811	9	GAS
XLOC_006649	XLOC_006649	-	TTCCATGAA	4896	4904	9	GAS
XLOC_006649	XLOC_006649	-	TTCCAtcaa	4951	4959	9	GAS
XLOC_006649	XLOC_006649	-	tTGCAGGAA	5072	5080	9	GAS
XLOC_006649	XLOC_006649	-	ttgcatgaa	5178	5186	9	GAS
XLOC_006649	XLOC_006649	-	TTGCGAAAA	5244	5252	9	GAS
XLOC_006649	XLOC_006649	-	tttcaaaaa	5347	5355	9	GAS
XLOC_006649	XLOC_006649	-	tttctttaa	5935	5943	9	GAS
XLOC_004019	XLOC_004019	-	TTACACTAA	182	190	9	GAS
XLOC_004019	XLOC_004019	-	TTTCTTAAA	2088	2096	9	GAS
XLOC_004019	XLOC_004019	-	TTCCCAAAA	2150	2158	9	GAS
XLOC_004019	XLOC_004019	-	TTACCAAAA	2464	2472	9	GAS
XLOC_004019	XLOC_004019	-	TTActccaa	3916	3924	9	GAS
XLOC_004019	XLOC_004019	-	TTCCAGAAA	4090	4098	9	GAS
XLOC_004019	XLOC_004019	-	TTTCTGCAA	4759	4767	9	GAS
ncbi_776458	CLC2DL5	+	TTCCTGGAA	2377	2385	9	GAS
ncbi_776458	CLC2DL5	+	TTCCGAGAA	2408	2416	9	GAS
ncbi_776458	CLC2DL5	+	tttctgcaa	2843	2851	9	GAS
ncbi_776458	CLC2DL5	+	TTACATAAA	3584	3592	9	GAS
ncbi_776458	CLC2DL5	+	ttcctcCAA	4355	4363	9	GAS
ncbi_776458	CLC2DL5	+	TTCCCAGAA	5095	5103	9	GAS
ncbi_776186	TMEM158	+	AGTTTCATTTCC	4269	4280	12	ISRE
ncbi_776186	TMEM158	+	AGTTTCATTTCC	4269	4280	12	ISRE
ncbi_776186	TMEM158	+	TTACAGTAA	395	403	9	GAS
ncbi_776186	TMEM158	+	ttccttcaa	570	578	9	GAS
ncbi_776186	TMEM158	+	TTCCCTAAA	1229	1237	9	GAS
ncbi_776186	TMEM158	+	TTGCAGTAA	1875	1883	9	GAS
ncbi_776186	TMEM158	+	TTCCAGAAA	3129	3137	9	GAS
ncbi_776186	TMEM158	+	tTGCATTAA	4544	4552	9	GAS
ncbi_776186	TMEM158	+	TTGCATCAA	4904	4912	9	GAS
ncbi_776186	TMEM158	+	TTCCTCCAA	4916	4924	9	GAS
ncbi_776037	EVI2A	+	TTTCTCTAA	38	46	9	GAS
ncbi_776037	EVI2A	+	ttacataaa	135	143	9	GAS
ncbi_776037	EVI2A	+	ttcccacaa	159	167	9	GAS
ncbi_776037	EVI2A	+	TTACAGGAA	388	396	9	GAS
ncbi_776037	EVI2A	+	tttctgaaa	599	607	9	GAS
ncbi_776037	EVI2A	+	TTTCAGTAA	967	975	9	GAS
ncbi_776037	EVI2A	+	TTACCTAAA	1060	1068	9	GAS
ncbi_776037	EVI2A	+	TTGCTTGAA	1108	1116	9	GAS
ncbi_776037	EVI2A	+	TTTCCAGAA	1129	1137	9	GAS
ncbi_776037	EVI2A	+	TTACAAGAA	1677	1685	9	GAS
ncbi_776037	EVI2A	+	tttctgtaa	2431	2439	9	GAS
ncbi_776037	EVI2A	+	TTCCAAGAA	2999	3007	9	GAS
ncbi_776037	EVI2A	+	TTCCAGTAA	3101	3109	9	GAS
ncbi_776037	EVI2A	+	TTGCAGCAA	3248	3256	9	GAS
ncbi_776037	EVI2A	+	TTTCCAAAA	3268	3276	9	GAS
ncbi_776037	EVI2A	+	TTCCAGGAA	3464	3472	9	GAS
ncbi_776037	EVI2A	+	TTCCGGGAA	3768	3776	9	GAS
ncbi_776037	EVI2A	+	TTTCCTCAA	3954	3962	9	GAS
ncbi_776037	EVI2A	+	TTACTTTAA	4271	4279	9	GAS
ncbi_776037	EVI2A	+	TTACCTGAA	5383	5391	9	GAS
ncbi_776037	EVI2A	+	ttgcttaaa	5965	5973	9	GAS
ncbi_775985	BEND6	-	TTACGACAA	804	812	9	GAS
ncbi_775985	BEND6	-	TTGCCCAAA	1671	1679	9	GAS
ncbi_775985	BEND6	-	ttacataaa	3911	3919	9	GAS
ncbi_775985	BEND6	-	TTccataaa	4138	4146	9	GAS
ncbi_775985	BEND6	-	TTGCTGAAA	4210	4218	9	GAS
ncbi_775985	BEND6	-	TTACTTCAA	4274	4282	9	GAS
ncbi_775985	BEND6	-	TTTCTGCAA	4718	4726	9	GAS
ncbi_775985	BEND6	-	ttacagaaa	5178	5186	9	GAS
ncbi_772201	ASPG	+	AGTTTCCTTTCT	2449	2460	12	ISRE
ncbi_772201	ASPG	+	AGTTTCCTTTCT	2449	2460	12	ISRE
ncbi_772201	ASPG	+	TTGCTGGAA	158	166	9	GAS
ncbi_772201	ASPG	+	TTTCACTAA	614	622	9	GAS
ncbi_772201	ASPG	+	TTGCTGAAA	1863	1871	9	GAS
ncbi_772201	ASPG	+	TTTCTGTAA	2456	2464	9	GAS
ncbi_772201	ASPG	+	TTGCACAAA	2588	2596	9	GAS
ncbi_772201	ASPG	+	TTTCCACAA	2636	2644	9	GAS
ncbi_772201	ASPG	+	TTCCACAAA	2637	2645	9	GAS
ncbi_772201	ASPG	+	ttcccacaa	2685	2693	9	GAS
ncbi_772201	ASPG	+	ttgccaAAA	4598	4606	9	GAS
ncbi_772201	ASPG	+	TTGCAGTAA	4731	4739	9	GAS
ncbi_772201	ASPG	+	TTACTGTAA	5615	5623	9	GAS
ncbi_772201	ASPG	+	TTACCAGAA	5770	5778	9	GAS
ncbi_772164	PANX1	-	TTGCTGTAA	421	429	9	GAS
ncbi_772164	PANX1	-	TTTCCCAAA	1807	1815	9	GAS
ncbi_772164	PANX1	-	ttccctcaa	4067	4075	9	GAS
ncbi_772164	PANX1	-	TTTCTCAAA	4160	4168	9	GAS
ncbi_772164	PANX1	-	TTTCCATAA	4300	4308	9	GAS
ncbi_770718	TRIM58	+	TTCCAGGaa	296	304	9	GAS
ncbi_770718	TRIM58	+	TTACCTCAA	1010	1018	9	GAS
ncbi_770718	TRIM58	+	TTCCTGCAA	1139	1147	9	GAS
ncbi_770718	TRIM58	+	tttcaaaAA	2029	2037	9	GAS
ncbi_770718	TRIM58	+	TTCCATCAA	2050	2058	9	GAS
ncbi_770718	TRIM58	+	TTGCAGGAA	2074	2082	9	GAS
ncbi_770718	TRIM58	+	TTGCATAAA	3783	3791	9	GAS
ncbi_770718	TRIM58	+	TTTCTGCAA	4234	4242	9	GAS
ncbi_770392	C5NT1AL	+	TTTCCATAA	874	882	9	GAS
ncbi_770392	C5NT1AL	+	TTGCGGTAA	2228	2236	9	GAS
ncbi_770392	C5NT1AL	+	TTGCTctaa	2818	2826	9	GAS
ncbi_770392	C5NT1AL	+	tttcttgaa	3376	3384	9	GAS
ncbi_770392	C5NT1AL	+	TTTCTGCAA	5684	5692	9	GAS
ncbi_770067	CYYR1	-	TTGCAAGAA	55	63	9	GAS
ncbi_770067	CYYR1	-	TTCCTTaaa	580	588	9	GAS
ncbi_770067	CYYR1	-	TTTCTGAAA	1741	1749	9	GAS
ncbi_770067	CYYR1	-	TTTCTCCAA	1805	1813	9	GAS
ncbi_770067	CYYR1	-	TTGCCTTAA	2101	2109	9	GAS
ncbi_770067	CYYR1	-	TTCCAAAAA	2257	2265	9	GAS
ncbi_770067	CYYR1	-	tttcaataA	2728	2736	9	GAS
ncbi_770067	CYYR1	-	TTTCATAAA	3777	3785	9	GAS
ncbi_770067	CYYR1	-	TTTCTTTAA	4308	4316	9	GAS
ncbi_770067	CYYR1	-	tttctaaaa	4509	4517	9	GAS
ncbi_770067	CYYR1	-	TTTCTTCAA	5003	5011	9	GAS
ncbi_770067	CYYR1	-	tttcattaa	5459	5467	9	GAS
ncbi_770067	CYYR1	-	TTACAAGAA	5818	5826	9	GAS
ncbi_770067	CYYR1	-	TTCCTGCAA	5964	5972	9	GAS
ncbi_769222	ADAMTS8	-	TTTCGGAAA	589	597	9	GAS
ncbi_769222	ADAMTS8	-	TTGCTAAAA	2695	2703	9	GAS
ncbi_769222	ADAMTS8	-	TTCCAGGAA	5778	5786	9	GAS
ncbi_769163	FILIP1L	+	TTGCAGAAA	1570	1578	9	GAS
ncbi_769163	FILIP1L	+	TTACCTCAA	2519	2527	9	GAS
ncbi_769163	FILIP1L	+	TTTCAAAAA	2672	2680	9	GAS
ncbi_769163	FILIP1L	+	TTTCAAAAA	3777	3785	9	GAS
ncbi_769163	FILIP1L	+	TTACAGAAA	4245	4253	9	GAS
ncbi_769163	FILIP1L	+	TTGCCAAAA	4740	4748	9	GAS
ncbi_769163	FILIP1L	+	TTCCATAAA	4758	4766	9	GAS
ncbi_769163	FILIP1L	+	TTCCTCCAA	5210	5218	9	GAS
ncbi_769163	FILIP1L	+	tttcccaaa	5478	5486	9	GAS
ncbi_769163	FILIP1L	+	ttcccaaaa	5479	5487	9	GAS
ncbi_768821	FGL2	+	TTCCTAGAA	56	64	9	GAS
ncbi_768821	FGL2	+	TTCCCTAAA	82	90	9	GAS
ncbi_768821	FGL2	+	TTGCATAAA	274	282	9	GAS
ncbi_768821	FGL2	+	tttcatgaA	979	987	9	GAS
ncbi_768821	FGL2	+	tttctctaa	1014	1022	9	GAS
ncbi_768821	FGL2	+	TTTCTTAAA	1077	1085	9	GAS
ncbi_768821	FGL2	+	TTTCTacaa	1445	1453	9	GAS
ncbi_768821	FGL2	+	TTTCTAAAA	1521	1529	9	GAS
ncbi_768821	FGL2	+	TTTCTCAAA	1569	1577	9	GAS
ncbi_768821	FGL2	+	tttcctGAA	1884	1892	9	GAS
ncbi_768821	FGL2	+	ttcctGAAA	1885	1893	9	GAS
ncbi_768821	FGL2	+	TTTCATAAA	2320	2328	9	GAS
ncbi_768821	FGL2	+	tTGCTCCAA	2823	2831	9	GAS
ncbi_768821	FGL2	+	TTCCCTCAA	3558	3566	9	GAS
ncbi_768821	FGL2	+	TTACAGAAA	3735	3743	9	GAS
ncbi_768821	FGL2	+	TTGCTAGAA	3884	3892	9	GAS
ncbi_768821	FGL2	+	TTCCTGAAA	3903	3911	9	GAS
ncbi_768821	FGL2	+	TTTCTCGAA	5479	5487	9	GAS
ncbi_768821	FGL2	+	TTTCAAAAA	5623	5631	9	GAS
ncbi_693266	CASP18	+	TTTCCAGAA	21	29	9	GAS
ncbi_693266	CASP18	+	tttcagtaa	650	658	9	GAS
ncbi_693266	CASP18	+	TTGCAGGAA	710	718	9	GAS
ncbi_693266	CASP18	+	TTTCATAAA	745	753	9	GAS
ncbi_693266	CASP18	+	TTTCTGAAA	1037	1045	9	GAS
ncbi_693266	CASP18	+	TTCCATTAA	1094	1102	9	GAS
ncbi_693266	CASP18	+	TTGcctcaa	1205	1213	9	GAS
ncbi_693266	CASP18	+	TTCCCAAAA	3193	3201	9	GAS
ncbi_693266	CASP18	+	TTTCAGCAA	4019	4027	9	GAS
ncbi_693266	CASP18	+	ttgcatcaa	5102	5110	9	GAS
ncbi_693260	BF1	+	TTGCATGAA	3477	3485	9	GAS
ncbi_693260	BF1	+	TTGCATGAA	3518	3526	9	GAS
ncbi_693260	BF1	+	TTGCATGAA	3617	3625	9	GAS
ncbi_693260	BF1	+	TTGCTTCAA	3985	3993	9	GAS
ncbi_693260	BF1	+	TTGCAGCAA	4129	4137	9	GAS
ncbi_693260	BF1	+	TTCCCCCAA	5108	5116	9	GAS
ncbi_428660	BF1	-	tttcaccaa	1196	1204	9	GAS
ncbi_428660	BF1	-	TTCCTGGAA	2483	2491	9	GAS
ncbi_428660	BF1	-	tttctggaa	2572	2580	9	GAS
ncbi_428660	BF1	-	TTTCAGGAA	5797	5805	9	GAS
ncbi_427122	ERAP1	+	TTTCTTCAA	288	296	9	GAS
ncbi_427122	ERAP1	+	TTACAGTAA	812	820	9	GAS
ncbi_427122	ERAP1	+	TTCCTGAAA	1200	1208	9	GAS
ncbi_427122	ERAP1	+	TTACGGTAA	1516	1524	9	GAS
ncbi_427122	ERAP1	+	tttcaaaaa	3585	3593	9	GAS
ncbi_427122	ERAP1	+	TTACACTAA	5471	5479	9	GAS
ncbi_426962	GFPT2	+	ttacagaaa	245	253	9	GAS
ncbi_426962	GFPT2	+	TTTCATTAA	270	278	9	GAS
ncbi_426962	GFPT2	+	TTTCTAGAA	346	354	9	GAS
ncbi_426962	GFPT2	+	TTTCCTTAA	674	682	9	GAS
ncbi_426962	GFPT2	+	TTTCTAGAA	1820	1828	9	GAS
ncbi_426962	GFPT2	+	TTTCCAGAA	2535	2543	9	GAS
ncbi_426962	GFPT2	+	TTTCTGTAA	2548	2556	9	GAS
ncbi_426962	GFPT2	+	TTGCTTTAA	2614	2622	9	GAS
ncbi_426962	GFPT2	+	TTACCTAAA	3210	3218	9	GAS
ncbi_426962	GFPT2	+	TTCCTTCAA	3616	3624	9	GAS
ncbi_426962	GFPT2	+	TTCCCAGAA	3701	3709	9	GAS
ncbi_426962	GFPT2	+	TTACCACAA	3862	3870	9	GAS
ncbi_426962	GFPT2	+	TTGCATTAA	4117	4125	9	GAS
ncbi_426962	GFPT2	+	TTTCAGCAA	4287	4295	9	GAS
ncbi_426962	GFPT2	+	TTACTCTAA	4342	4350	9	GAS
ncbi_426962	GFPT2	+	TTACCAAAA	4675	4683	9	GAS
ncbi_426962	GFPT2	+	TTACTGCAA	4826	4834	9	GAS
ncbi_426962	GFPT2	+	tttcttaaa	5479	5487	9	GAS
ncbi_426211	KAZN	-	TTGCCAGAA	995	1003	9	GAS
ncbi_426211	KAZN	-	TTTCTAGAA	1076	1084	9	GAS
ncbi_426211	KAZN	-	TTGCCCAAA	1253	1261	9	GAS
ncbi_426211	KAZN	-	tttccagaa	1645	1653	9	GAS
ncbi_426211	KAZN	-	ttccagaaa	1646	1654	9	GAS
ncbi_426211	KAZN	-	TTACTGTAA	1848	1856	9	GAS
ncbi_426211	KAZN	-	TTGCTGCAA	2140	2148	9	GAS
ncbi_426211	KAZN	-	TTCCAGCAA	2497	2505	9	GAS
ncbi_426211	KAZN	-	TTCCTTGAA	3627	3635	9	GAS
ncbi_426211	KAZN	-	tttcttaaa	4032	4040	9	GAS
ncbi_426211	KAZN	-	tttcactAA	4405	4413	9	GAS
ncbi_426211	KAZN	-	TTGCTTCAA	4487	4495	9	GAS
ncbi_426211	KAZN	-	TTACTTTAA	4544	4552	9	GAS
ncbi_426211	KAZN	-	ttccaagaA	4937	4945	9	GAS
ncbi_425522	CAMK1D	+	tttctttaa	1697	1705	9	GAS
ncbi_425522	CAMK1D	+	TTACCAAAA	1847	1855	9	GAS
ncbi_425522	CAMK1D	+	tttccttaa	3201	3209	9	GAS
ncbi_425522	CAMK1D	+	ttccttaaa	3202	3210	9	GAS
ncbi_425522	CAMK1D	+	TTGCAAAAA	3922	3930	9	GAS
ncbi_425522	CAMK1D	+	tttcagaaa	4329	4337	9	GAS
ncbi_425522	CAMK1D	+	ttgCCATAA	5591	5599	9	GAS
ncbi_425389	BF2	-	TTGCAGAAA	1785	1793	9	GAS
ncbi_425389	BF2	-	TTGCCCCAA	1921	1929	9	GAS
ncbi_425389	BF2	-	TTCCTGGAA	2214	2222	9	GAS
ncbi_424903	HRASLS	-	TTACAATAA	246	254	9	GAS
ncbi_424903	HRASLS	-	TTACAGTAA	1124	1132	9	GAS
ncbi_424903	HRASLS	-	TTTCATCAA	1579	1587	9	GAS
ncbi_424903	HRASLS	-	TTGCCAGAA	2241	2249	9	GAS
ncbi_424903	HRASLS	-	TTCCTTCAA	2612	2620	9	GAS
ncbi_424903	HRASLS	-	TTCCAGAAA	2771	2779	9	GAS
ncbi_424903	HRASLS	-	TTACCCAAA	3905	3913	9	GAS
ncbi_424903	HRASLS	-	TTACACAAA	4509	4517	9	GAS
ncbi_424903	HRASLS	-	TTTCTAAAA	5323	5331	9	GAS
ncbi_424903	HRASLS	-	TTGCCCTAA	5962	5970	9	GAS
ncbi_424865	IGF2BP2	+	TTGCATGAA	832	840	9	GAS
ncbi_424865	IGF2BP2	+	TTGCAGAAA	1246	1254	9	GAS
ncbi_424865	IGF2BP2	+	TTCCAGTAA	2549	2557	9	GAS
ncbi_424865	IGF2BP2	+	TTTCTACAA	3029	3037	9	GAS
ncbi_424865	IGF2BP2	+	TTCCTGAAA	3203	3211	9	GAS
ncbi_424862	SLCO2A1	+	TTCCCGCAA	737	745	9	GAS
ncbi_424862	SLCO2A1	+	ttacaggaa	1630	1638	9	GAS
ncbi_424862	SLCO2A1	+	TTACCGTAA	1976	1984	9	GAS
ncbi_424862	SLCO2A1	+	ttgctcCAA	3436	3444	9	GAS
ncbi_424862	SLCO2A1	+	TTCCTTCAA	3540	3548	9	GAS
ncbi_424862	SLCO2A1	+	TTCCTGTAA	3930	3938	9	GAS
ncbi_424862	SLCO2A1	+	TTCCCCAaa	4075	4083	9	GAS
ncbi_424862	SLCO2A1	+	tttcaggaa	4093	4101	9	GAS
ncbi_424862	SLCO2A1	+	TTACTATAA	4465	4473	9	GAS
ncbi_424862	SLCO2A1	+	TTTCATTAA	4567	4575	9	GAS
ncbi_424862	SLCO2A1	+	ttccctcAA	4806	4814	9	GAS
ncbi_424862	SLCO2A1	+	TTTCTTTAA	5609	5617	9	GAS
ncbi_424546	ADGRL4	+	TTCCGGGAA	171	179	9	GAS
ncbi_424546	ADGRL4	+	TTCCAGGAA	246	254	9	GAS
ncbi_424546	ADGRL4	+	ttccctgaa	1238	1246	9	GAS
ncbi_424546	ADGRL4	+	TTGCACTAA	2138	2146	9	GAS
ncbi_424546	ADGRL4	+	TTTCTTCAA	2426	2434	9	GAS
ncbi_424546	ADGRL4	+	TTTCtacaa	2789	2797	9	GAS
ncbi_424546	ADGRL4	+	TTCCAGGAA	2909	2917	9	GAS
ncbi_424546	ADGRL4	+	TTCCTATAA	3785	3793	9	GAS
ncbi_424546	ADGRL4	+	ttgcagaaa	3851	3859	9	GAS
ncbi_424546	ADGRL4	+	tttccaaaa	3898	3906	9	GAS
ncbi_424546	ADGRL4	+	ttccaaaaa	3899	3907	9	GAS
ncbi_424546	ADGRL4	+	TTCCGGGAA	4204	4212	9	GAS
ncbi_424546	ADGRL4	+	TTTCTATAA	4582	4590	9	GAS
ncbi_424546	ADGRL4	+	TTACCAAAA	4609	4617	9	GAS
ncbi_424546	ADGRL4	+	TTTCGGTAA	4876	4884	9	GAS
ncbi_424467	VCAM1	+	agaaatgaaact	2186	2197	12	ISRE-r
ncbi_424467	VCAM1	+	agaaatgaaact	2186	2197	12	ISRE-r
ncbi_424467	VCAM1	+	AGTTTCAGTTTCC	3662	3674	13	ISRE
ncbi_424467	VCAM1	+	TTCCATGAA	654	662	9	GAS
ncbi_424467	VCAM1	+	TTActtcaa	1241	1249	9	GAS
ncbi_424467	VCAM1	+	TTCCAGTAA	1918	1926	9	GAS
ncbi_424467	VCAM1	+	tttcaggaa	2044	2052	9	GAS
ncbi_424467	VCAM1	+	TTACTGTAA	2107	2115	9	GAS
ncbi_424467	VCAM1	+	tttcagaaa	2525	2533	9	GAS
ncbi_424467	VCAM1	+	TTACTTCAA	3117	3125	9	GAS
ncbi_424467	VCAM1	+	TTTCCTGAA	3670	3678	9	GAS
ncbi_424467	VCAM1	+	TTTCCAGAA	4440	4448	9	GAS
ncbi_424467	VCAM1	+	TTCCCAGAA	4498	4506	9	GAS
ncbi_424467	VCAM1	+	ttcctgtaa	4813	4821	9	GAS
ncbi_424467	VCAM1	+	TTACTCTAA	5047	5055	9	GAS
ncbi_424467	VCAM1	+	TTGCCTGAA	5242	5250	9	GAS
ncbi_424467	VCAM1	+	TTTCAGCAA	5329	5337	9	GAS
ncbi_424220	IGFBP5	+	TTCCAGGAA	595	603	9	GAS
ncbi_424220	IGFBP5	+	tttcctaaa	956	964	9	GAS
ncbi_424220	IGFBP5	+	TTTCCCTAA	2018	2026	9	GAS
ncbi_424220	IGFBP5	+	TTACTCCAA	2794	2802	9	GAS
ncbi_424220	IGFBP5	+	ttgcaacaa	3234	3242	9	GAS
ncbi_424220	IGFBP5	+	TTCCCCCAA	3328	3336	9	GAS
ncbi_424033	AHR2	+	tttcttgaa	118	126	9	GAS
ncbi_424033	AHR2	+	TTGCCTGAA	875	883	9	GAS
ncbi_424033	AHR2	+	TTACCACAA	1548	1556	9	GAS
ncbi_424033	AHR2	+	TTCCACAAA	1678	1686	9	GAS
ncbi_424033	AHR2	+	TTGCCACAA	2681	2689	9	GAS
ncbi_424033	AHR2	+	TTGCTTCAA	3107	3115	9	GAS
ncbi_424033	AHR2	+	TTCCAGCAA	4615	4623	9	GAS
ncbi_424033	AHR2	+	TTACTTGAA	5280	5288	9	GAS
ncbi_424033	AHR2	+	TTCCTATAA	5290	5298	9	GAS
ncbi_424033	AHR2	+	TTCCTATAA	5301	5309	9	GAS
ncbi_423896	ACSL5	+	TTTCTTTAA	355	363	9	GAS
ncbi_423896	ACSL5	+	TTGCACAAA	1040	1048	9	GAS
ncbi_423896	ACSL5	+	TTTCATGAA	1436	1444	9	GAS
ncbi_423896	ACSL5	+	TTTCCACAA	1552	1560	9	GAS
ncbi_423896	ACSL5	+	TTACACCAA	2328	2336	9	GAS
ncbi_423896	ACSL5	+	TTTCCTAAA	2382	2390	9	GAS
ncbi_423896	ACSL5	+	TTCCTAAAA	2383	2391	9	GAS
ncbi_423896	ACSL5	+	TTCCAGAAA	4019	4027	9	GAS
ncbi_423896	ACSL5	+	TTCCAATAA	4359	4367	9	GAS
ncbi_423896	ACSL5	+	TTGCAGAAA	4382	4390	9	GAS
ncbi_423896	ACSL5	+	TTTCACAAA	4712	4720	9	GAS
ncbi_423896	ACSL5	+	TTCCCTAAA	5117	5125	9	GAS
ncbi_423896	ACSL5	+	TTACTCTAA	5334	5342	9	GAS
ncbi_423896	ACSL5	+	TTACTGCAA	5963	5971	9	GAS
ncbi_423462	LOC423462	-	TTACTATAA	442	450	9	GAS
ncbi_423462	LOC423462	-	tttctaaaa	472	480	9	GAS
ncbi_423462	LOC423462	-	TTCCTTGAA	752	760	9	GAS
ncbi_423462	LOC423462	-	TTTCTGTAA	1198	1206	9	GAS
ncbi_423462	LOC423462	-	TTACAGGAA	2066	2074	9	GAS
ncbi_423462	LOC423462	-	TTTCTTTAA	2273	2281	9	GAS
ncbi_423462	LOC423462	-	TTGCCAGAA	2374	2382	9	GAS
ncbi_423462	LOC423462	-	tttctaaaa	5733	5741	9	GAS
ncbi_423457	SLC25A47	+	TTacacaaa	283	291	9	GAS
ncbi_423457	SLC25A47	+	TTACATCAA	818	826	9	GAS
ncbi_423457	SLC25A47	+	TTGCATTAA	1360	1368	9	GAS
ncbi_423457	SLC25A47	+	TTCCTGAAA	1643	1651	9	GAS
ncbi_423457	SLC25A47	+	TTGCTCCAA	2506	2514	9	GAS
ncbi_423457	SLC25A47	+	TTGCAGAAA	3247	3255	9	GAS
ncbi_423457	SLC25A47	+	TTCCTGGAA	5050	5058	9	GAS
ncbi_423456	SLC25A29	-	tttcagaaa	408	416	9	GAS
ncbi_423456	SLC25A29	-	TTCCTGGAA	1548	1556	9	GAS
ncbi_423456	SLC25A29	-	TTTCCACAA	1932	1940	9	GAS
ncbi_423456	SLC25A29	-	TTCCACAAA	1933	1941	9	GAS
ncbi_423456	SLC25A29	-	TTCCTGTAA	2354	2362	9	GAS
ncbi_423456	SLC25A29	-	TTCCAGGAA	4860	4868	9	GAS
ncbi_423456	SLC25A29	-	TTCCATGAA	5276	5284	9	GAS
ncbi_423456	SLC25A29	-	TTTCATTAA	5659	5667	9	GAS
ncbi_422780	LIMCH1	-	TTTCAAAAA	2171	2179	9	GAS
ncbi_422780	LIMCH1	-	tttctccaa	2271	2279	9	GAS
ncbi_422780	LIMCH1	-	TTGCTCCAA	2703	2711	9	GAS
ncbi_422780	LIMCH1	-	TTACTGGAA	4105	4113	9	GAS
ncbi_422780	LIMCH1	-	ttGCAAAAA	4311	4319	9	GAS
ncbi_422780	LIMCH1	-	TTACAGAAA	4342	4350	9	GAS
ncbi_422780	LIMCH1	-	TTACAAGAA	4950	4958	9	GAS
ncbi_422780	LIMCH1	-	TTTCTAGAA	5611	5619	9	GAS
ncbi_422692	TIFA	+	TTGCTCTAA	4	12	9	GAS
ncbi_422692	TIFA	+	TTTCATGAA	106	114	9	GAS
ncbi_422692	TIFA	+	TTACAAGAA	867	875	9	GAS
ncbi_422692	TIFA	+	TTTCTCCAA	1188	1196	9	GAS
ncbi_422692	TIFA	+	TTACATGAA	1323	1331	9	GAS
ncbi_422692	TIFA	+	tttctgaaa	1703	1711	9	GAS
ncbi_422692	TIFA	+	tttcagcaa	2500	2508	9	GAS
ncbi_422692	TIFA	+	TTGCACAAA	3029	3037	9	GAS
ncbi_422692	TIFA	+	TTACACAAA	3653	3661	9	GAS
ncbi_422692	TIFA	+	tttccccaa	4223	4231	9	GAS
ncbi_422692	TIFA	+	TTTCCCAAA	4553	4561	9	GAS
ncbi_422692	TIFA	+	TTTCTCAAA	4850	4858	9	GAS
ncbi_422692	TIFA	+	TTGCCTTAA	4967	4975	9	GAS
ncbi_422692	TIFA	+	TTTCAGTAA	5201	5209	9	GAS
ncbi_422692	TIFA	+	TTACTCGAA	5298	5306	9	GAS
ncbi_422692	TIFA	+	TTTCAAGAA	5506	5514	9	GAS
ncbi_422692	TIFA	+	TTGCAGAAA	5887	5895	9	GAS
ncbi_422688	CAMK2D	+	TTTCAGAAA	174	182	9	GAS
ncbi_422688	CAMK2D	+	TTTCTataa	261	269	9	GAS
ncbi_422688	CAMK2D	+	TTACAGAAA	1869	1877	9	GAS
ncbi_422688	CAMK2D	+	tttcttaaa	2351	2359	9	GAS
ncbi_422688	CAMK2D	+	TTGCCACAA	2995	3003	9	GAS
ncbi_422688	CAMK2D	+	TTTCTCTAA	3060	3068	9	GAS
ncbi_422688	CAMK2D	+	TTGCCACAA	3361	3369	9	GAS
ncbi_422688	CAMK2D	+	TTTCTTTAA	3540	3548	9	GAS
ncbi_422688	CAMK2D	+	TTGCTGTAA	3805	3813	9	GAS
ncbi_422688	CAMK2D	+	tttcctgaa	3930	3938	9	GAS
ncbi_422581	BMP3	+	AGAAACAGAAACT	2818	2830	13	ISRE-r
ncbi_422581	BMP3	+	TTTCCTGAA	953	961	9	GAS
ncbi_422581	BMP3	+	TTGCATTAA	1009	1017	9	GAS
ncbi_422581	BMP3	+	TTTCTCTAA	1369	1377	9	GAS
ncbi_422581	BMP3	+	TTCCAACAA	4560	4568	9	GAS
ncbi_422581	BMP3	+	TTCCCATAA	4636	4644	9	GAS
ncbi_422581	BMP3	+	TTACTGTAA	4695	4703	9	GAS
ncbi_422581	BMP3	+	tttcagtaa	5614	5622	9	GAS
ncbi_422581	BMP3	+	TTGCTAAAA	5687	5695	9	GAS
ncbi_421884	DST	+	TTACCCCAA	1273	1281	9	GAS
ncbi_421884	DST	+	TTCCATTAA	3415	3423	9	GAS
ncbi_421884	DST	+	TTTCTTTAA	4048	4056	9	GAS
ncbi_421884	DST	+	TTCCCGGAA	4671	4679	9	GAS
ncbi_421884	DST	+	TTCCTGCAA	4736	4744	9	GAS
ncbi_420894	SERPINB1	-	TTGctaaaa	65	73	9	GAS
ncbi_420894	SERPINB1	-	ttccagaaa	172	180	9	GAS
ncbi_420894	SERPINB1	-	TTGCATAAA	263	271	9	GAS
ncbi_420894	SERPINB1	-	TTACTAAAA	750	758	9	GAS
ncbi_420894	SERPINB1	-	TTACTTAAA	1853	1861	9	GAS
ncbi_420894	SERPINB1	-	ttcctttaa	2093	2101	9	GAS
ncbi_420894	SERPINB1	-	TTACCAGAA	3213	3221	9	GAS
ncbi_420894	SERPINB1	-	TTGCACTAA	4292	4300	9	GAS
ncbi_420894	SERPINB1	-	tttctttaa	4643	4651	9	GAS
ncbi_420838	CD83	+	ttacaaaaa	283	291	9	GAS
ncbi_420838	CD83	+	tttctgtaa	622	630	9	GAS
ncbi_420838	CD83	+	ttaCGATAA	809	817	9	GAS
ncbi_420838	CD83	+	TTACTACAA	903	911	9	GAS
ncbi_420838	CD83	+	TTGCTTGAA	954	962	9	GAS
ncbi_420838	CD83	+	TTGCCAGAA	2756	2764	9	GAS
ncbi_420838	CD83	+	tttctttaa	2856	2864	9	GAS
ncbi_420838	CD83	+	TTTCAGAAA	2894	2902	9	GAS
ncbi_420838	CD83	+	ttcctgcaa	3883	3891	9	GAS
ncbi_420838	CD83	+	TTTCATGAA	4501	4509	9	GAS
ncbi_420838	CD83	+	TTACTTCaa	4611	4619	9	GAS
ncbi_420838	CD83	+	TTTCAACAA	4822	4830	9	GAS
ncbi_420838	CD83	+	TTTCTGAAA	4882	4890	9	GAS
ncbi_420838	CD83	+	TTTCCAAAA	5128	5136	9	GAS
ncbi_420838	CD83	+	TTCCAAAAA	5129	5137	9	GAS
ncbi_420838	CD83	+	TTCCTCAAA	5200	5208	9	GAS
ncbi_420838	CD83	+	ttgcagaaa	5640	5648	9	GAS
ncbi_420667	CMTM6	-	ttgcACAAA	286	294	9	GAS
ncbi_420667	CMTM6	-	TTACACCAA	893	901	9	GAS
ncbi_420667	CMTM6	-	tttcaccAA	1955	1963	9	GAS
ncbi_420667	CMTM6	-	tttctagaA	2309	2317	9	GAS
ncbi_420667	CMTM6	-	TTGCAGAAA	2843	2851	9	GAS
ncbi_420667	CMTM6	-	TTGCATTAA	4091	4099	9	GAS
ncbi_420503	ARMC3	-	TTTCCGAAA	906	914	9	GAS
ncbi_420503	ARMC3	-	TTCCTTTAA	1296	1304	9	GAS
ncbi_420503	ARMC3	-	TTACAAAAA	1348	1356	9	GAS
ncbi_420503	ARMC3	-	TTCCAGCAA	1672	1680	9	GAS
ncbi_420503	ARMC3	-	TTGCCTCAA	1807	1815	9	GAS
ncbi_420503	ARMC3	-	TTTCGGGAA	3751	3759	9	GAS
ncbi_420503	ARMC3	-	TTTCAGTAA	3786	3794	9	GAS
ncbi_420503	ARMC3	-	TTGCAGTAA	3866	3874	9	GAS
ncbi_420503	ARMC3	-	ttgcaaaaa	3968	3976	9	GAS
ncbi_420503	ARMC3	-	tttcattaa	4079	4087	9	GAS
ncbi_420503	ARMC3	-	tttcaataa	4227	4235	9	GAS
ncbi_420503	ARMC3	-	TTtcacaaa	4365	4373	9	GAS
ncbi_420503	ARMC3	-	TTGCTGTAA	4735	4743	9	GAS
ncbi_420503	ARMC3	-	TTCCAAAAA	5825	5833	9	GAS
ncbi_420486	LOC420486	-	TTACCTGAA	121	129	9	GAS
ncbi_420486	LOC420486	-	TTGCCTGAA	317	325	9	GAS
ncbi_420486	LOC420486	-	TTTCCAGAA	770	778	9	GAS
ncbi_420486	LOC420486	-	TTCCAGAAA	771	779	9	GAS
ncbi_420486	LOC420486	-	TTCCAGAAA	1116	1124	9	GAS
ncbi_420486	LOC420486	-	ttccttcaa	1744	1752	9	GAS
ncbi_420486	LOC420486	-	TTTCCATAA	2113	2121	9	GAS
ncbi_420486	LOC420486	-	TTCCATAAA	2114	2122	9	GAS
ncbi_420486	LOC420486	-	ttacaggaa	2129	2137	9	GAS
ncbi_420486	LOC420486	-	TTTCGGGAA	2385	2393	9	GAS
ncbi_420486	LOC420486	-	TTACCAAAA	3054	3062	9	GAS
ncbi_420486	LOC420486	-	TTCCATGAA	3134	3142	9	GAS
ncbi_420486	LOC420486	-	tttcttaaa	3821	3829	9	GAS
ncbi_420486	LOC420486	-	tttcTGTAA	3832	3840	9	GAS
ncbi_420486	LOC420486	-	TTTCTAGAA	4085	4093	9	GAS
ncbi_420486	LOC420486	-	TTGCTataa	4969	4977	9	GAS
ncbi_420486	LOC420486	-	TTACTTGAA	5513	5521	9	GAS
ncbi_420433	NUB1	+	TTCCTGGAA	66	74	9	GAS
ncbi_420433	NUB1	+	ttCCTTTAA	690	698	9	GAS
ncbi_420433	NUB1	+	TTACTGAAA	1202	1210	9	GAS
ncbi_420433	NUB1	+	TTCCCAGAA	1520	1528	9	GAS
ncbi_420433	NUB1	+	TTTCAGCAA	1852	1860	9	GAS
ncbi_420433	NUB1	+	TTGCCACAA	1969	1977	9	GAS
ncbi_420433	NUB1	+	TTTCCCTAA	1993	2001	9	GAS
ncbi_420433	NUB1	+	tttctcaaa	2509	2517	9	GAS
ncbi_420433	NUB1	+	TTTCATTAA	2678	2686	9	GAS
ncbi_420433	NUB1	+	TTTCTGCAA	3980	3988	9	GAS
ncbi_420433	NUB1	+	TTTCAAGAA	4306	4314	9	GAS
ncbi_420433	NUB1	+	TTTCGTGAA	4424	4432	9	GAS
ncbi_420433	NUB1	+	TTACTATAA	4525	4533	9	GAS
ncbi_420433	NUB1	+	ttcCATGAA	4991	4999	9	GAS
ncbi_420193	IL7	-	tttcttgaa	1453	1461	9	GAS
ncbi_420193	IL7	-	TTACAAGAA	1810	1818	9	GAS
ncbi_420193	IL7	-	TTTCTTCAA	2476	2484	9	GAS
ncbi_420193	IL7	-	TTTCAAAAA	2645	2653	9	GAS
ncbi_420193	IL7	-	TTACAATAA	3439	3447	9	GAS
ncbi_420193	IL7	-	TTTCCTAAA	3711	3719	9	GAS
ncbi_420193	IL7	-	TTCCTAAAA	3712	3720	9	GAS
ncbi_420193	IL7	-	TTTCCCAAA	3831	3839	9	GAS
ncbi_420193	IL7	-	TTCCCAAAA	3832	3840	9	GAS
ncbi_420193	IL7	-	tttctgaaa	3934	3942	9	GAS
ncbi_420193	IL7	-	tttctaaaa	4168	4176	9	GAS
ncbi_420193	IL7	-	TTACtccaa	4607	4615	9	GAS
ncbi_420193	IL7	-	TTTCAGCAA	5125	5133	9	GAS
ncbi_420193	IL7	-	TTGCAGCAA	5258	5266	9	GAS
ncbi_420193	IL7	-	TTCCTGTAA	5844	5852	9	GAS
ncbi_420193	IL7	-	TTccaggaa	5878	5886	9	GAS
ncbi_420193	IL7	-	tttcttaaa	5895	5903	9	GAS
ncbi_419731	ST14	+	TTGCCTGAA	333	341	9	GAS
ncbi_419731	ST14	+	TTTCTGTAA	1182	1190	9	GAS
ncbi_419731	ST14	+	TTACactaa	1994	2002	9	GAS
ncbi_419731	ST14	+	TTTCTGCAA	3064	3072	9	GAS
ncbi_419731	ST14	+	TTCCATTAA	3785	3793	9	GAS
ncbi_419731	ST14	+	TTCCATGAA	4831	4839	9	GAS
ncbi_419731	ST14	+	TTTCAACAA	5161	5169	9	GAS
ncbi_419731	ST14	+	TTCCATGAA	5402	5410	9	GAS
ncbi_419731	ST14	+	TTTCTTGAA	5622	5630	9	GAS
ncbi_419669	RNF19B	-	TTCCAGGAA	2372	2380	9	GAS
ncbi_419669	RNF19B	-	TTACCTCAA	2531	2539	9	GAS
ncbi_419669	RNF19B	-	TTTccctaa	2896	2904	9	GAS
ncbi_419669	RNF19B	-	TTccctaaa	2897	2905	9	GAS
ncbi_419669	RNF19B	-	tttcctgaa	3453	3461	9	GAS
ncbi_419669	RNF19B	-	ttcctgaaa	3454	3462	9	GAS
ncbi_419669	RNF19B	-	TTGCAATAA	4143	4151	9	GAS
ncbi_419669	RNF19B	-	TTACCCAAA	4843	4851	9	GAS
ncbi_419669	RNF19B	-	TTCCATTAA	5274	5282	9	GAS
ncbi_419070	GDPD5	+	TTCCTGCAA	1350	1358	9	GAS
ncbi_419070	GDPD5	+	TTTCAAGAA	1893	1901	9	GAS
ncbi_419070	GDPD5	+	TTCCCCGAA	2107	2115	9	GAS
ncbi_419070	GDPD5	+	TTGCTGCAA	2672	2680	9	GAS
ncbi_419070	GDPD5	+	tttctggAA	4432	4440	9	GAS
ncbi_419012	NOX4	+	TTTCCAAAA	550	558	9	GAS
ncbi_419012	NOX4	+	TTCCAAAAA	551	559	9	GAS
ncbi_419012	NOX4	+	TTACTCAAA	1557	1565	9	GAS
ncbi_419012	NOX4	+	TTGCTTTAA	2044	2052	9	GAS
ncbi_419012	NOX4	+	ttacaagaa	2573	2581	9	GAS
ncbi_419012	NOX4	+	tttcaccAA	4482	4490	9	GAS
ncbi_418971	ELMOD1	-	TTTCTCAAA	151	159	9	GAS
ncbi_418971	ELMOD1	-	TTCCCTCAA	428	436	9	GAS
ncbi_418971	ELMOD1	-	TTACACTAA	511	519	9	GAS
ncbi_418971	ELMOD1	-	ttcccccaa	1239	1247	9	GAS
ncbi_418971	ELMOD1	-	TTTCAGAAA	1997	2005	9	GAS
ncbi_418971	ELMOD1	-	TTGCTATAA	2038	2046	9	GAS
ncbi_418971	ELMOD1	-	ttccttgaa	2367	2375	9	GAS
ncbi_418971	ELMOD1	-	TTacacaaa	2897	2905	9	GAS
ncbi_418971	ELMOD1	-	tttcattaa	3110	3118	9	GAS
ncbi_418971	ELMOD1	-	TTCCAACAA	3771	3779	9	GAS
ncbi_418971	ELMOD1	-	TTTCCACAA	3824	3832	9	GAS
ncbi_418971	ELMOD1	-	TTACAGCAA	3951	3959	9	GAS
ncbi_418971	ELMOD1	-	TTTCTGAAA	4280	4288	9	GAS
ncbi_418971	ELMOD1	-	TTAccagaa	4444	4452	9	GAS
ncbi_418971	ELMOD1	-	TTTCACAAA	4703	4711	9	GAS
ncbi_418971	ELMOD1	-	TTGCAGGAA	5215	5223	9	GAS
ncbi_418971	ELMOD1	-	TTGCTGCAA	5342	5350	9	GAS
ncbi_418863	FNDC3A	+	TTCCTGGAA	300	308	9	GAS
ncbi_418863	FNDC3A	+	TTTCTGTAA	747	755	9	GAS
ncbi_418863	FNDC3A	+	TTCCAACAA	927	935	9	GAS
ncbi_418863	FNDC3A	+	TTTCTCCAA	1298	1306	9	GAS
ncbi_418863	FNDC3A	+	TTCCAGAAA	1330	1338	9	GAS
ncbi_418863	FNDC3A	+	TTTCTGTAA	2362	2370	9	GAS
ncbi_418863	FNDC3A	+	ttACAACAA	2569	2577	9	GAS
ncbi_418863	FNDC3A	+	TTCCAGAAA	2951	2959	9	GAS
ncbi_418863	FNDC3A	+	TTACCCCAA	3025	3033	9	GAS
ncbi_418863	FNDC3A	+	tttctttaa	3784	3792	9	GAS
ncbi_418863	FNDC3A	+	ttacttaaa	4224	4232	9	GAS
ncbi_418863	FNDC3A	+	TTGCGGGAA	5642	5650	9	GAS
ncbi_418423	LOC418423	-	TTGCTAAAA	647	655	9	GAS
ncbi_418423	LOC418423	-	TTGctcaaa	1162	1170	9	GAS
ncbi_418423	LOC418423	-	TTACAGCAA	1319	1327	9	GAS
ncbi_418423	LOC418423	-	TTCCAATAA	1488	1496	9	GAS
ncbi_418423	LOC418423	-	TTCCTCTAA	1568	1576	9	GAS
ncbi_418423	LOC418423	-	TTCCTGTAA	1757	1765	9	GAS
ncbi_418423	LOC418423	-	tttctatAA	3766	3774	9	GAS
ncbi_418423	LOC418423	-	TTTCTATAA	3780	3788	9	GAS
ncbi_418423	LOC418423	-	tttcaaaaa	4428	4436	9	GAS
ncbi_418205	LRMP	+	TTGCCTGAA	19	27	9	GAS
ncbi_418205	LRMP	+	TTTCCTTAA	450	458	9	GAS
ncbi_418205	LRMP	+	TTCCTTAAA	451	459	9	GAS
ncbi_418205	LRMP	+	TTCCCGTAA	712	720	9	GAS
ncbi_418205	LRMP	+	TTGCCTTAA	1473	1481	9	GAS
ncbi_418205	LRMP	+	TTACAAGAA	2030	2038	9	GAS
ncbi_418205	LRMP	+	TTGCTGTAA	2562	2570	9	GAS
ncbi_418205	LRMP	+	tttccaCAA	3516	3524	9	GAS
ncbi_418205	LRMP	+	ttccaCAAA	3517	3525	9	GAS
ncbi_418205	LRMP	+	TTCCTTTAA	3908	3916	9	GAS
ncbi_418205	LRMP	+	tttctttaa	4746	4754	9	GAS
ncbi_418205	LRMP	+	tttctcaAA	4784	4792	9	GAS
ncbi_418205	LRMP	+	TTCCTTTAA	5466	5474	9	GAS
ncbi_417973	LOC417973	+	TTTCCGGAA	1655	1663	9	GAS
ncbi_417973	LOC417973	+	tttctgcaa	2113	2121	9	GAS
ncbi_417973	LOC417973	+	TTTCTGGAA	2177	2185	9	GAS
ncbi_417973	LOC417973	+	TTTCAGCAA	3314	3322	9	GAS
ncbi_417973	LOC417973	+	TTTCTACAA	3384	3392	9	GAS
ncbi_417973	LOC417973	+	TTCCCCAAA	3505	3513	9	GAS
ncbi_417973	LOC417973	+	TTGCATAAA	3635	3643	9	GAS
ncbi_417973	LOC417973	+	TTACTCTAA	4657	4665	9	GAS
ncbi_417973	LOC417973	+	TTCCCACAA	5489	5497	9	GAS
ncbi_417973	LOC417973	+	TTTCTTGAA	5617	5625	9	GAS
ncbi_417973	LOC417973	+	TTACAAGAA	5945	5953	9	GAS
ncbi_417973	LOC417973	+	TTCCCGTAA	5964	5972	9	GAS
ncbi_417972	GBE	-	TTTCTAGAA	409	417	9	GAS
ncbi_417972	GBE	-	TTCCAGCAA	695	703	9	GAS
ncbi_417972	GBE	-	ttgcaccaa	1580	1588	9	GAS
ncbi_417972	GBE	-	ttacagaaa	1623	1631	9	GAS
ncbi_417972	GBE	-	TTCCAGAAA	1959	1967	9	GAS
ncbi_417972	GBE	-	TTCCAGTAA	2059	2067	9	GAS
ncbi_417972	GBE	-	TTTCACCAA	2760	2768	9	GAS
ncbi_417972	GBE	-	TTACTAAAA	3095	3103	9	GAS
ncbi_417972	GBE	-	TTGCCATAA	3715	3723	9	GAS
ncbi_417972	GBE	-	ttcctataa	4572	4580	9	GAS
ncbi_417972	GBE	-	TTGCTTCAA	5232	5240	9	GAS
ncbi_417972	GBE	-	ttgcccaaa	5788	5796	9	GAS
ncbi_417972	GBE	-	TTACGGGAA	5894	5902	9	GAS
ncbi_417603	TRPV2	+	TTCCTTCAA	76	84	9	GAS
ncbi_417603	TRPV2	+	tttctgtaa	1570	1578	9	GAS
ncbi_417603	TRPV2	+	Ttccacaaa	1878	1886	9	GAS
ncbi_417603	TRPV2	+	TTTCTGCAA	1906	1914	9	GAS
ncbi_417603	TRPV2	+	tttctgaaa	2824	2832	9	GAS
ncbi_417603	TRPV2	+	TTTCTCTAA	3909	3917	9	GAS
ncbi_417603	TRPV2	+	TTTCATCAA	4193	4201	9	GAS
ncbi_417603	TRPV2	+	TTACAATAA	5857	5865	9	GAS
ncbi_417545	ASL2	-	TTCCTGTAA	318	326	9	GAS
ncbi_417545	ASL2	-	TTACTCCAA	2716	2724	9	GAS
ncbi_417545	ASL2	-	TTTCAGGAA	2743	2751	9	GAS
ncbi_417545	ASL2	-	TTTCTTTAA	3074	3082	9	GAS
ncbi_417545	ASL2	-	TTTCTTCAA	3446	3454	9	GAS
ncbi_417545	ASL2	-	TTTCTTAAA	4031	4039	9	GAS
ncbi_417545	ASL2	-	TTCCATGAA	4346	4354	9	GAS
ncbi_417545	ASL2	-	TTACACAAA	4438	4446	9	GAS
ncbi_417346	CD7	+	TTCCCTCAA	1584	1592	9	GAS
ncbi_417346	CD7	+	TTGCAGCAA	2516	2524	9	GAS
ncbi_417346	CD7	+	TTGCAAAAA	4446	4454	9	GAS
ncbi_417283	EXD3	-	TTTCTTTAA	3259	3267	9	GAS
ncbi_417283	EXD3	-	TTTCaaaaa	3286	3294	9	GAS
ncbi_417283	EXD3	-	TTTCATCAA	5199	5207	9	GAS
ncbi_417281	ENTPD8L	+	TTACTAGAA	359	367	9	GAS
ncbi_417281	ENTPD8L	+	TTCCCCCAA	1551	1559	9	GAS
ncbi_417128	NACC2	+	TTACCAAAA	13	21	9	GAS
ncbi_417128	NACC2	+	TTTCTGGAA	902	910	9	GAS
ncbi_417128	NACC2	+	TTCCCAGAA	1912	1920	9	GAS
ncbi_417128	NACC2	+	TTGCAAAAA	3187	3195	9	GAS
ncbi_417128	NACC2	+	TTGCAACAA	4142	4150	9	GAS
ncbi_417128	NACC2	+	TTTCTCCAA	4753	4761	9	GAS
ncbi_417128	NACC2	+	TTACAGAAA	5274	5282	9	GAS
ncbi_416807	GLT1D1	-	TTTCACAAA	166	174	9	GAS
ncbi_416807	GLT1D1	-	TTGCAGGAA	176	184	9	GAS
ncbi_416807	GLT1D1	-	TTGCACTAA	647	655	9	GAS
ncbi_416807	GLT1D1	-	ttcccaaaa	1887	1895	9	GAS
ncbi_416807	GLT1D1	-	TTGCCAAAA	2655	2663	9	GAS
ncbi_416807	GLT1D1	-	TTTCTGTAA	3347	3355	9	GAS
ncbi_416689	FAM208B	-	AGAAACTGAAACT	2353	2365	13	ISRE-r
ncbi_416689	FAM208B	-	TTGCAGCAA	53	61	9	GAS
ncbi_416689	FAM208B	-	TTTcaagaa	457	465	9	GAS
ncbi_416689	FAM208B	-	TTGCCCCAA	1622	1630	9	GAS
ncbi_416689	FAM208B	-	TTACTCAAA	2251	2259	9	GAS
ncbi_416689	FAM208B	-	TTGCAATAA	2417	2425	9	GAS
ncbi_416689	FAM208B	-	TTCCAACAA	2439	2447	9	GAS
ncbi_416689	FAM208B	-	ttacagaaa	2589	2597	9	GAS
ncbi_416689	FAM208B	-	TTTCTAGAA	3248	3256	9	GAS
ncbi_416689	FAM208B	-	TTCCAGGAA	3600	3608	9	GAS
ncbi_416689	FAM208B	-	ttacagtaa	4198	4206	9	GAS
ncbi_416689	FAM208B	-	TTGCATAAA	5030	5038	9	GAS
ncbi_416686	IL15RA	+	TTCCAGGAA	95	103	9	GAS
ncbi_416686	IL15RA	+	tttcagGAA	992	1000	9	GAS
ncbi_416686	IL15RA	+	tttctgaaa	1015	1023	9	GAS
ncbi_416686	IL15RA	+	TTCCAGGAA	1811	1819	9	GAS
ncbi_416686	IL15RA	+	TTTCACAAA	1913	1921	9	GAS
ncbi_416686	IL15RA	+	TTCCTGCAA	2071	2079	9	GAS
ncbi_416686	IL15RA	+	TTGCATAAA	2205	2213	9	GAS
ncbi_416686	IL15RA	+	TTCCTCTAA	2276	2284	9	GAS
ncbi_416686	IL15RA	+	tttcaagaa	3264	3272	9	GAS
ncbi_416686	IL15RA	+	TTACCCAAA	3386	3394	9	GAS
ncbi_416686	IL15RA	+	TTACTTGAA	3492	3500	9	GAS
ncbi_416686	IL15RA	+	TTCCCCAAA	3633	3641	9	GAS
ncbi_416686	IL15RA	+	TTACCAAAA	4061	4069	9	GAS
ncbi_416630	SOCS1	+	TTCCCCCAA	439	447	9	GAS
ncbi_416630	SOCS1	+	TTCCCCAAA	1562	1570	9	GAS
ncbi_416630	SOCS1	+	TTTCTATAA	2469	2477	9	GAS
ncbi_416630	SOCS1	+	ttgcaagaa	2623	2631	9	GAS
ncbi_416630	SOCS1	+	TTCCAGAAA	2771	2779	9	GAS
ncbi_416630	SOCS1	+	tttctggaa	2960	2968	9	GAS
ncbi_416630	SOCS1	+	TTACACAAA	3452	3460	9	GAS
ncbi_416630	SOCS1	+	TTACCAAAA	3472	3480	9	GAS
ncbi_416630	SOCS1	+	TTACATGAA	4282	4290	9	GAS
ncbi_416457	GPER1	+	TTACACTAA	78	86	9	GAS
ncbi_416457	GPER1	+	TTACAGGAA	735	743	9	GAS
ncbi_416457	GPER1	+	TTACAAGAA	2235	2243	9	GAS
ncbi_416457	GPER1	+	TTGCAAGAA	2398	2406	9	GAS
ncbi_416457	GPER1	+	TTTCCCTAA	2634	2642	9	GAS
ncbi_416457	GPER1	+	TTTCTGAAA	2683	2691	9	GAS
ncbi_416457	GPER1	+	TTCCACAAA	3184	3192	9	GAS
ncbi_416457	GPER1	+	TTTCCTTAA	3259	3267	9	GAS
ncbi_416457	GPER1	+	TTCCTAAAA	4519	4527	9	GAS
ncbi_416457	GPER1	+	TTTCAATAA	5185	5193	9	GAS
ncbi_416457	GPER1	+	TTACCAAAA	5725	5733	9	GAS
ncbi_416102	CHL1	+	TTGCataaa	176	184	9	GAS
ncbi_416102	CHL1	+	TTGCATTAA	409	417	9	GAS
ncbi_416102	CHL1	+	TTACTGTAA	1019	1027	9	GAS
ncbi_416102	CHL1	+	TTACACAAA	1448	1456	9	GAS
ncbi_416102	CHL1	+	TTGCCCTAA	1813	1821	9	GAS
ncbi_416102	CHL1	+	TTCCCACAA	3002	3010	9	GAS
ncbi_416102	CHL1	+	TTTCCCTAA	3170	3178	9	GAS
ncbi_416102	CHL1	+	TTCCCTAAA	3171	3179	9	GAS
ncbi_416102	CHL1	+	TTTCTTGAA	3295	3303	9	GAS
ncbi_416102	CHL1	+	TTTCTCTAA	3521	3529	9	GAS
ncbi_416102	CHL1	+	TTTCATTAA	3691	3699	9	GAS
ncbi_416102	CHL1	+	TTGCTTTAA	4765	4773	9	GAS
ncbi_416102	CHL1	+	TTGCCTTAA	4883	4891	9	GAS
ncbi_416102	CHL1	+	TTGCCAGAA	4967	4975	9	GAS
ncbi_416093	EIF4E3	-	TTCCAGAAA	1706	1714	9	GAS
ncbi_416093	EIF4E3	-	TTGCTGGAA	3881	3889	9	GAS
ncbi_416093	EIF4E3	-	TTGCTGCAA	4907	4915	9	GAS
ncbi_415969	CECR5L	+	TTGCTAGAA	731	739	9	GAS
ncbi_415969	CECR5L	+	TTGCCAAAA	1792	1800	9	GAS
ncbi_415969	CECR5L	+	TTGCCCTAA	2117	2125	9	GAS
ncbi_415969	CECR5L	+	TTACCTAAA	2420	2428	9	GAS
ncbi_415969	CECR5L	+	TTACATTAA	2490	2498	9	GAS
ncbi_415969	CECR5L	+	TTCCATGAA	2982	2990	9	GAS
ncbi_415969	CECR5L	+	TTACCTGAA	3708	3716	9	GAS
ncbi_415969	CECR5L	+	TTGCCTGAA	3854	3862	9	GAS
ncbi_415969	CECR5L	+	TTCCCTGAA	4494	4502	9	GAS
ncbi_415969	CECR5L	+	TTGCCAAAA	4778	4786	9	GAS
ncbi_415969	CECR5L	+	TTTCAGAAA	5728	5736	9	GAS
ncbi_415651	CX3CL1	+	TTGCCCAAA	233	241	9	GAS
ncbi_415651	CX3CL1	+	TTTCATCAA	676	684	9	GAS
ncbi_415651	CX3CL1	+	TTCCGAGAA	1028	1036	9	GAS
ncbi_415651	CX3CL1	+	TTCCTTCAA	2013	2021	9	GAS
ncbi_415651	CX3CL1	+	ttcctttaA	2123	2131	9	GAS
ncbi_415651	CX3CL1	+	TTCCCagaa	2736	2744	9	GAS
ncbi_415651	CX3CL1	+	TTCCAGGAA	3006	3014	9	GAS
ncbi_415651	CX3CL1	+	TTCCTGGAA	4465	4473	9	GAS
ncbi_415651	CX3CL1	+	TTTCTGGAA	4483	4491	9	GAS
ncbi_415651	CX3CL1	+	TTGCCataa	4590	4598	9	GAS
ncbi_415651	CX3CL1	+	TTCCTGTAA	4832	4840	9	GAS
ncbi_415644	HERPUD1	+	TTTCTAGAA	372	380	9	GAS
ncbi_415413	UNC13C	-	agaaaagaaacc	5172	5183	12	ISRE-r
ncbi_415413	UNC13C	-	agaaaagaaacc	5172	5183	12	ISRE-r
ncbi_415413	UNC13C	-	AGTTTCCTTTCT	1561	1572	12	ISRE
ncbi_415413	UNC13C	-	AGTTTCCTTTCT	1561	1572	12	ISRE
ncbi_415413	UNC13C	-	GGTTTCCTTTTCC	5841	5853	13	ISRE
ncbi_415413	UNC13C	-	TTacacaaa	1150	1158	9	GAS
ncbi_415413	UNC13C	-	TTCCTGAAA	1750	1758	9	GAS
ncbi_415413	UNC13C	-	TTCCTGAAA	2205	2213	9	GAS
ncbi_415413	UNC13C	-	TTTCTGTAA	3829	3837	9	GAS
ncbi_415413	UNC13C	-	TTGCAAAAA	3913	3921	9	GAS
ncbi_415413	UNC13C	-	TTTCCACAA	4231	4239	9	GAS
ncbi_415413	UNC13C	-	TTCCACAAA	4232	4240	9	GAS
ncbi_415413	UNC13C	-	TTTCATGAA	4250	4258	9	GAS
ncbi_415413	UNC13C	-	TTACATCAA	4362	4370	9	GAS
ncbi_415413	UNC13C	-	TTTCTCAAA	5254	5262	9	GAS
ncbi_415326	CPEB1	-	TTTCACTAA	469	477	9	GAS
ncbi_415326	CPEB1	-	TTTCCCAAA	4462	4470	9	GAS
ncbi_396495	IL8L2	+	agaaaaagaaacc	523	535	13	ISRE-r
ncbi_396495	IL8L2	+	TTtcaaaaa	370	378	9	GAS
ncbi_396495	IL8L2	+	TTTCTCCAA	621	629	9	GAS
ncbi_396495	IL8L2	+	TTGCAGCAA	910	918	9	GAS
ncbi_396495	IL8L2	+	ttccttgaa	1809	1817	9	GAS
ncbi_396495	IL8L2	+	TTTCAGTAA	3800	3808	9	GAS
ncbi_396495	IL8L2	+	TTTCAGGAA	4758	4766	9	GAS
ncbi_396495	IL8L2	+	TTACCGtaa	5363	5371	9	GAS
ncbi_396495	IL8L2	+	TTACAGAAA	5742	5750	9	GAS
ncbi_396495	IL8L2	+	TTCCTCTAA	5913	5921	9	GAS
ncbi_396146	GCH1	+	ttcctttaa	711	719	9	GAS
ncbi_396146	GCH1	+	tttCACAAA	839	847	9	GAS
ncbi_396146	GCH1	+	TTTCTTCAA	1212	1220	9	GAS
ncbi_396146	GCH1	+	TTGCTCCAA	1526	1534	9	GAS
ncbi_396146	GCH1	+	TTGCACAAA	3534	3542	9	GAS
ncbi_396146	GCH1	+	TTGCAGGAA	4657	4665	9	GAS
ncbi_396146	GCH1	+	TTACTTAAA	5020	5028	9	GAS
ncbi_396146	GCH1	+	TTCCCTTAA	5613	5621	9	GAS
ncbi_395869	RHOC	-	TTGCTGTAA	1921	1929	9	GAS
ncbi_395869	RHOC	-	TTACAAAAA	2956	2964	9	GAS
ncbi_395734	RHOB	+	TTTCTTCAA	563	571	9	GAS
ncbi_395734	RHOB	+	TTACCTCAA	1770	1778	9	GAS
ncbi_395734	RHOB	+	TTGCAACAA	1943	1951	9	GAS
ncbi_395734	RHOB	+	TTACTGGAA	2546	2554	9	GAS
ncbi_395734	RHOB	+	TTGCTTAAA	2568	2576	9	GAS
ncbi_395734	RHOB	+	tttctgtaa	4408	4416	9	GAS
ncbi_395734	RHOB	+	TTCCATGAA	5459	5467	9	GAS
ncbi_395734	RHOB	+	TTGCGTTAA	5527	5535	9	GAS
ncbi_395543	SMAD9	+	TTACAGGAA	536	544	9	GAS
ncbi_395543	SMAD9	+	TTCCAACAA	793	801	9	GAS
ncbi_395543	SMAD9	+	TTACGCAAA	1085	1093	9	GAS
ncbi_395543	SMAD9	+	TTACTTCAA	1473	1481	9	GAS
ncbi_395543	SMAD9	+	TTGCCTCAA	5016	5024	9	GAS
ncbi_395468	CCL4	+	TTCCGATAA	1847	1855	9	GAS
ncbi_395468	CCL4	+	TTTCGGGAA	2554	2562	9	GAS
ncbi_395468	CCL4	+	TTGCATTAA	2810	2818	9	GAS
ncbi_395468	CCL4	+	TTTCCTGAA	3134	3142	9	GAS
ncbi_395468	CCL4	+	TTCCCCTAA	3304	3312	9	GAS
ncbi_395468	CCL4	+	TTACAGGAA	3690	3698	9	GAS
ncbi_395468	CCL4	+	TTGCATGAA	3834	3842	9	GAS
ncbi_395468	CCL4	+	TTCCAGGAA	4084	4092	9	GAS
ncbi_395417	SIK1	-	GGAAAATGAAACt	5676	5688	13	ISRE-r
ncbi_395417	SIK1	-	TTCCAGAAA	130	138	9	GAS
ncbi_395417	SIK1	-	TTACCGTAA	300	308	9	GAS
ncbi_395417	SIK1	-	TTACTTTAA	435	443	9	GAS
ncbi_395417	SIK1	-	TTGCTGGAA	654	662	9	GAS
ncbi_395417	SIK1	-	TTCCTCCAA	824	832	9	GAS
ncbi_395417	SIK1	-	TTACGAGAA	890	898	9	GAS
ncbi_395417	SIK1	-	TTCCAGGAA	1878	1886	9	GAS
ncbi_395417	SIK1	-	TTGCATCAA	2084	2092	9	GAS
ncbi_395417	SIK1	-	TTGCCTCAA	2393	2401	9	GAS
ncbi_395417	SIK1	-	TTCCCCTAA	2731	2739	9	GAS
ncbi_395417	SIK1	-	TTCCTGTAA	2810	2818	9	GAS
ncbi_395417	SIK1	-	TTTCATGAA	2873	2881	9	GAS
ncbi_395417	SIK1	-	TTCCAGGAA	3327	3335	9	GAS
ncbi_395417	SIK1	-	TTACAGGAA	3616	3624	9	GAS
ncbi_395417	SIK1	-	TTTCAGCAA	3997	4005	9	GAS
ncbi_395417	SIK1	-	TTTCAACAA	5713	5721	9	GAS
ncbi_395366	GBP	-	TTCCTCCAA	961	969	9	GAS
ncbi_395366	GBP	-	TTGCATTAA	4274	4282	9	GAS
ncbi_395366	GBP	-	TTTCCATAA	4691	4699	9	GAS
ncbi_395366	GBP	-	TTCCACAAA	5872	5880	9	GAS
ncbi_395335	CISH	-	GGAAATGGAAACC	3578	3590	13	ISRE-r
ncbi_395335	CISH	-	TTACCAAAA	2490	2498	9	GAS
ncbi_395335	CISH	-	TTTCTATAA	3764	3772	9	GAS
ncbi_395335	CISH	-	TTCCTGGAA	5546	5554	9	GAS
ncbi_395335	CISH	-	TTCCGCGAA	5581	5589	9	GAS
ncbi_395335	CISH	-	TTCCAGGAA	5888	5896	9	GAS
ncbi_395335	CISH	-	TTCCTGGAA	5905	5913	9	GAS
ncbi_395299	SOCS3	+	GGAAAAGAAACC	1480	1491	12	ISRE-r
ncbi_395299	SOCS3	+	GGAAAAGAAACC	1480	1491	12	ISRE-r
ncbi_395299	SOCS3	+	agaaatagaaacT	3039	3051	13	ISRE-r
ncbi_395299	SOCS3	+	TTACCAGAA	1901	1909	9	GAS
ncbi_395299	SOCS3	+	TTACCATAA	1934	1942	9	GAS
ncbi_395299	SOCS3	+	TTCCAGGAA	1966	1974	9	GAS
ncbi_395299	SOCS3	+	TTCCTGGAA	2069	2077	9	GAS
ncbi_395299	SOCS3	+	TTTCCCAAA	2550	2558	9	GAS
ncbi_395299	SOCS3	+	TTACACTAA	3465	3473	9	GAS
ncbi_395299	SOCS3	+	TTGCACTAA	4253	4261	9	GAS
ncbi_395299	SOCS3	+	TTCCCAGAA	5088	5096	9	GAS
ncbi_395299	SOCS3	+	TTACAAGAA	5917	5925	9	GAS
ncbi_395299	SOCS3	+	TTCCAGGAA	5935	5943	9	GAS
ncbi_395107	FGFRL1	-	ttCCTGCAA	228	236	9	GAS
ncbi_395107	FGFRL1	-	TTCCCTTAA	1077	1085	9	GAS
ncbi_395107	FGFRL1	-	ttccagaaa	1952	1960	9	GAS
ncbi_395107	FGFRL1	-	TTTCAggaa	3647	3655	9	GAS
ncbi_395107	FGFRL1	-	TTTCAATAA	4240	4248	9	GAS
ncbi_378913	FLNB	+	TTACGGTAA	464	472	9	GAS
ncbi_378913	FLNB	+	TTTCATGAA	1738	1746	9	GAS
ncbi_378913	FLNB	+	TTTCTGTAA	1789	1797	9	GAS
ncbi_378913	FLNB	+	TTACTGAAA	1816	1824	9	GAS
ncbi_378913	FLNB	+	ttacaaaaa	1834	1842	9	GAS
ncbi_378913	FLNB	+	TTGCCAAAA	2064	2072	9	GAS
ncbi_378913	FLNB	+	TTGCTGGAA	2290	2298	9	GAS
ncbi_378913	FLNB	+	TTTCAGAAA	2635	2643	9	GAS
ncbi_378913	FLNB	+	TTACAACAA	3002	3010	9	GAS
ncbi_378913	FLNB	+	TTACTATAA	3018	3026	9	GAS
ncbi_378913	FLNB	+	TTACCTGAA	4401	4409	9	GAS
ncbi_378913	FLNB	+	TTCCTTTAA	4488	4496	9	GAS
ncbi_378913	FLNB	+	TTGCTTTAA	5533	5541	9	GAS
ncbi_378803	TNFRSF11B	-	ttTCTGAAA	159	167	9	GAS
ncbi_378803	TNFRSF11B	-	TTTCCTTAA	947	955	9	GAS
ncbi_378803	TNFRSF11B	-	TTTCGGTAA	1074	1082	9	GAS
ncbi_378803	TNFRSF11B	-	TTGCACGAA	1224	1232	9	GAS
ncbi_378803	TNFRSF11B	-	TTTCTTTAA	2219	2227	9	GAS
ncbi_378803	TNFRSF11B	-	TTACCAAAA	2811	2819	9	GAS
ncbi_378803	TNFRSF11B	-	TTCCTGTAA	2996	3004	9	GAS
ncbi_378803	TNFRSF11B	-	TTCCATTAA	3644	3652	9	GAS
ncbi_378803	TNFRSF11B	-	TTACAGGAA	4436	4444	9	GAS
ncbi_378803	TNFRSF11B	-	TTCCATTAA	5747	5755	9	GAS
ncbi_378803	TNFRSF11B	-	ttcctttaa	5774	5782	9	GAS
ncbi_378803	TNFRSF11B	-	TTCCACCAA	5986	5994	9	GAS
ncbi_374199	JAK2	+	TTACAGGAa	323	331	9	GAS
ncbi_374199	JAK2	+	TTTCAGTAa	464	472	9	GAS
ncbi_374199	JAK2	+	TTTCCACAA	683	691	9	GAS
ncbi_374199	JAK2	+	TTCCACAAA	684	692	9	GAS
ncbi_374199	JAK2	+	TTTCTATAa	1053	1061	9	GAS
ncbi_374199	JAK2	+	TTTCAGAAA	1582	1590	9	GAS
ncbi_374199	JAK2	+	TTACTCTAA	1761	1769	9	GAS
ncbi_374199	JAK2	+	TTTCACAAA	1870	1878	9	GAS
ncbi_374199	JAK2	+	TTGCATGAA	1932	1940	9	GAS
ncbi_374199	JAK2	+	TTGCAGAAA	3014	3022	9	GAS
ncbi_374199	JAK2	+	TTTCTCAAA	3368	3376	9	GAS
ncbi_374199	JAK2	+	TTGCAGTAA	3656	3664	9	GAS
ncbi_374199	JAK2	+	TTGCTTTAA	3806	3814	9	GAS
ncbi_374199	JAK2	+	TTTCTAGAA	4068	4076	9	GAS
ncbi_374199	JAK2	+	TTGCTAAAA	4246	4254	9	GAS
ncbi_374199	JAK2	+	tttctagaa	4337	4345	9	GAS
ncbi_374199	JAK2	+	TTTCTGTAA	4568	4576	9	GAS
ncbi_374199	JAK2	+	TTTCTGTAA	5032	5040	9	GAS
ncbi_374199	JAK2	+	TTCCTCTAA	5260	5268	9	GAS
ncbi_374199	JAK2	+	TTCCTGTAA	5273	5281	9	GAS
ncbi_374199	JAK2	+	TTacaggaa	5489	5497	9	GAS
ncbi_374155	ST8SIA4	+	TTTCTGCAA	435	443	9	GAS
ncbi_374155	ST8SIA4	+	TTACTATAA	627	635	9	GAS
ncbi_374155	ST8SIA4	+	tttctgaaa	742	750	9	GAS
ncbi_374155	ST8SIA4	+	ttacatcaA	761	769	9	GAS
ncbi_374155	ST8SIA4	+	TTTCAGCAA	896	904	9	GAS
ncbi_374155	ST8SIA4	+	TTTCCAGAA	905	913	9	GAS
ncbi_374155	ST8SIA4	+	TTGCATTAA	1284	1292	9	GAS
ncbi_374155	ST8SIA4	+	TTACTATAA	2878	2886	9	GAS
ncbi_374155	ST8SIA4	+	TTGCTAAAA	3000	3008	9	GAS
ncbi_374155	ST8SIA4	+	TTTCATGAA	3099	3107	9	GAS
ncbi_374155	ST8SIA4	+	tttcaatAA	3152	3160	9	GAS
ncbi_374155	ST8SIA4	+	TTACAGTAA	3338	3346	9	GAS
ncbi_374155	ST8SIA4	+	ttgcataaa	4561	4569	9	GAS
ncbi_374155	ST8SIA4	+	tttctttaa	5869	5877	9	GAS
ncbi_112533211	LOC112533211	-	tttctctaa	2512	2520	9	GAS
ncbi_112533211	LOC112533211	-	TTACATAAA	2580	2588	9	GAS
ncbi_112533211	LOC112533211	-	TTTCAGAAA	2817	2825	9	GAS
ncbi_112533211	LOC112533211	-	TTCCTTCAA	5264	5272	9	GAS
ncbi_112533211	LOC112533211	-	TTTCCCTAA	5729	5737	9	GAS
ncbi_112533211	LOC112533211	-	TTGCCAAAA	5829	5837	9	GAS
ncbi_112532567	POLD4	-	TTCCGTTAA	2536	2544	9	GAS
ncbi_112532567	POLD4	-	TTCCACCAA	4003	4011	9	GAS
ncbi_112532567	POLD4	-	TTCCCAGAA	4092	4100	9	GAS
ncbi_112529960	LOC112529960	-	ttcctcgAA	616	624	9	GAS
ncbi_112529960	LOC112529960	-	ttGCCTGAA	3597	3605	9	GAS
ncbi_112529960	LOC112529960	-	TTGCTAAAA	3768	3776	9	GAS
ncbi_112529960	LOC112529960	-	TTTCTCCAA	5831	5839	9	GAS
ncbi_112529960	LOC112529960	-	TTGCACTAA	5888	5896	9	GAS
ncbi_101751647	GIMAP7L5	+	TTGCTGGAA	2269	2277	9	GAS
ncbi_101751647	GIMAP7L5	+	TTTCAGCAA	2605	2613	9	GAS
ncbi_101751647	GIMAP7L5	+	TTCCGTGAA	2741	2749	9	GAS
ncbi_101751647	GIMAP7L5	+	TTACGGGAA	3178	3186	9	GAS
ncbi_101750271	LOC101750271	+	TTCCatcaa	762	770	9	GAS
ncbi_101750271	LOC101750271	+	TTACCCAAA	1153	1161	9	GAS
ncbi_101750271	LOC101750271	+	TTACAGGAA	1218	1226	9	GAS
ncbi_101750271	LOC101750271	+	TTACTTGAA	2999	3007	9	GAS
ncbi_101750271	LOC101750271	+	ttgccataa	3324	3332	9	GAS
ncbi_101750271	LOC101750271	+	TTACAATAA	3523	3531	9	GAS
ncbi_101750271	LOC101750271	+	TTGCGGGAA	3625	3633	9	GAS
ncbi_101750271	LOC101750271	+	TTGCAAAAA	5551	5559	9	GAS
ncbi_101750271	LOC101750271	+	ttacttcaa	5685	5693	9	GAS
ncbi_101750175	PTCHD3L	+	TTACACAAA	377	385	9	GAS
ncbi_101750175	PTCHD3L	+	TTCCCGAAA	396	404	9	GAS
ncbi_101750175	PTCHD3L	+	ttcctgtaa	652	660	9	GAS
ncbi_101750175	PTCHD3L	+	TTTCTGGAA	1665	1673	9	GAS
ncbi_101750175	PTCHD3L	+	TTTCTCCAA	1816	1824	9	GAS
ncbi_101750175	PTCHD3L	+	TTTCTGGAA	2010	2018	9	GAS
ncbi_101750175	PTCHD3L	+	TTCCTCCAA	3410	3418	9	GAS
ncbi_101750175	PTCHD3L	+	TTACAGGAA	3613	3621	9	GAS
ncbi_101750175	PTCHD3L	+	TTCCCGTAA	3680	3688	9	GAS
ncbi_101750175	PTCHD3L	+	TTGCTGAAA	5077	5085	9	GAS
ncbi_101750175	PTCHD3L	+	TTACCCAAA	5140	5148	9	GAS
ncbi_101750175	PTCHD3L	+	tttcatcaa	5767	5775	9	GAS
ncbi_101750175	PTCHD3L	+	ttCCATCAA	5806	5814	9	GAS
ncbi_101750175	PTCHD3L	+	tttcacaaa	5835	5843	9	GAS
ncbi_101749459	ARID5A	-	TTGCGCCAA	698	706	9	GAS
ncbi_101749459	ARID5A	-	ttacagaaa	741	749	9	GAS
ncbi_101749459	ARID5A	-	ttccaggaa	1337	1345	9	GAS
ncbi_101749459	ARID5A	-	TTAcattaa	4378	4386	9	GAS
ncbi_101749459	ARID5A	-	ttacattaa	4388	4396	9	GAS
ncbi_101749459	ARID5A	-	ttacattaa	4398	4406	9	GAS
ncbi_101749459	ARID5A	-	TTCCTGGAA	5201	5209	9	GAS
ncbi_101749459	ARID5A	-	ttgcccCAA	5363	5371	9	GAS
ncbi_101749459	ARID5A	-	TTCCGGTAA	5936	5944	9	GAS
ncbi_101748329	LOC101748329	-	TTTCATTAA	172	180	9	GAS
ncbi_101748329	LOC101748329	-	TTTCCACAA	2124	2132	9	GAS
ncbi_101748329	LOC101748329	-	TTCCAGGAA	2161	2169	9	GAS
ncbi_101748329	LOC101748329	-	TTTCccaaa	3374	3382	9	GAS
ncbi_101748329	LOC101748329	-	TTGCTGAAA	3494	3502	9	GAS
ncbi_101748329	LOC101748329	-	TTACATAAA	3582	3590	9	GAS
ncbi_101748329	LOC101748329	-	TTACAACAA	3931	3939	9	GAS
ncbi_101748329	LOC101748329	-	TTGCAGCAA	5017	5025	9	GAS
ncbi_101748321	MYO9A	-	AGTTTCCTTTCC	3528	3539	12	ISRE
ncbi_101748321	MYO9A	-	AGTTTCCTTTCC	3528	3539	12	ISRE
ncbi_101748321	MYO9A	-	TTGCCTGAA	1914	1922	9	GAS
ncbi_101748321	MYO9A	-	TTACTTTAA	2591	2599	9	GAS
ncbi_101748321	MYO9A	-	TTTCGGTAA	5400	5408	9	GAS
ncbi_101748321	MYO9A	-	TTACTGTAA	5489	5497	9	GAS
ncbi_100859797	ACKR4	+	TTTCATCAA	2033	2041	9	GAS
ncbi_100859797	ACKR4	+	TTACGCAAA	3289	3297	9	GAS
ncbi_100859797	ACKR4	+	tttctttaa	3471	3479	9	GAS
ncbi_100859797	ACKR4	+	TTACAACAA	4190	4198	9	GAS
ncbi_100859797	ACKR4	+	TTTCCGGAA	4206	4214	9	GAS
ncbi_100859797	ACKR4	+	TTGCAAGAA	4657	4665	9	GAS
ncbi_100859797	ACKR4	+	TTACCTTAA	5002	5010	9	GAS
ncbi_100859797	ACKR4	+	TTCCTAGAA	5251	5259	9	GAS
ncbi_100859797	ACKR4	+	TTGCAAGAA	5792	5800	9	GAS
ncbi_100859744	RASGEF1B	+	tttctgcaa	527	535	9	GAS
ncbi_100859744	RASGEF1B	+	TTCCAGGAA	881	889	9	GAS
ncbi_100859744	RASGEF1B	+	TTTCACAAA	1255	1263	9	GAS
ncbi_100859744	RASGEF1B	+	TTTCCAAAA	1267	1275	9	GAS
ncbi_100859744	RASGEF1B	+	TTCCAGAAA	1486	1494	9	GAS
ncbi_100859744	RASGEF1B	+	tttctttaa	2874	2882	9	GAS
ncbi_100859744	RASGEF1B	+	TTACAAAAA	3252	3260	9	GAS
ncbi_100859744	RASGEF1B	+	TTACTTCAA	3979	3987	9	GAS
ncbi_100859744	RASGEF1B	+	TTACTTAAA	4082	4090	9	GAS
ncbi_100859744	RASGEF1B	+	TTCCTCGAA	4233	4241	9	GAS
ncbi_100859744	RASGEF1B	+	TTCCATGAA	5316	5324	9	GAS
ncbi_100859347	AHR1B	+	TTCCTCTAA	620	628	9	GAS
ncbi_100859347	AHR1B	+	TTGCTCCAA	960	968	9	GAS
ncbi_100859347	AHR1B	+	TTGCACTAA	1166	1174	9	GAS
ncbi_100859347	AHR1B	+	TTGCACAAA	4624	4632	9	GAS
ncbi_100859304	LOC100859304	-	TTACTGGAA	69	77	9	GAS
ncbi_100859304	LOC100859304	-	tttcagaaa	171	179	9	GAS
ncbi_100859304	LOC100859304	-	TTGCAGAAA	4542	4550	9	GAS
ncbi_100859304	LOC100859304	-	TTACATGAA	5018	5026	9	GAS
ncbi_100859304	LOC100859304	-	TTGCAACAA	5887	5895	9	GAS
ncbi_100859265	ZBTB20	+	TTTCCTGAA	168	176	9	GAS
ncbi_100859265	ZBTB20	+	TTTCACAAA	1011	1019	9	GAS
ncbi_100859265	ZBTB20	+	TTACATTAA	1998	2006	9	GAS
ncbi_100859265	ZBTB20	+	TTTCTACAA	2094	2102	9	GAS
ncbi_100859265	ZBTB20	+	TTGCTTAAA	2324	2332	9	GAS
ncbi_100859265	ZBTB20	+	TTTCCAGAA	3486	3494	9	GAS
ncbi_100859265	ZBTB20	+	TTCCAGAAA	3487	3495	9	GAS
ncbi_100859265	ZBTB20	+	ttgcaggaa	3497	3505	9	GAS
ncbi_100859265	ZBTB20	+	TTACTTAAA	3828	3836	9	GAS
ncbi_100859265	ZBTB20	+	TTTCATCAA	3859	3867	9	GAS
ncbi_100859265	ZBTB20	+	TTACTGGAA	4277	4285	9	GAS
ncbi_100858563	ADGRD2	+	TTCCAGCAA	979	987	9	GAS
ncbi_100858563	ADGRD2	+	TTGCCTCAA	1142	1150	9	GAS
ncbi_100858563	ADGRD2	+	TTTCTGAAA	1344	1352	9	GAS
ncbi_100858563	ADGRD2	+	TTactaaaa	1420	1428	9	GAS
ncbi_100858563	ADGRD2	+	TTCCTGTAA	2219	2227	9	GAS
ncbi_100858563	ADGRD2	+	ttccattaa	2954	2962	9	GAS
ncbi_100857569	CLC2DL4	+	TTTCGCCAA	609	617	9	GAS
ncbi_100857569	CLC2DL4	+	TTCCAAGAa	4792	4800	9	GAS
ncbi_100857569	CLC2DL4	+	ttgcagaaa	5419	5427	9	GAS
ncbi_100857413	NLRC5	+	GGAAAAGAAACT	2467	2478	12	ISRE-r
ncbi_100857413	NLRC5	+	GGAAAAGAAACT	2467	2478	12	ISRE-r
ncbi_100857413	NLRC5	+	TTCCTTGAA	1971	1979	9	GAS
ncbi_100857413	NLRC5	+	TTCCGGGAA	5835	5843	9	GAS
